# Supplementary material for: A bootstrap based analysis pipeline for efficient classification of phylogenetically related animal miRNAs
Source: BMC Genomics. 2007 Mar 6;8:66. doi: 10.1186/1471-2164-8-66 (PMC1832191; doi:10.1186/1471-2164-8-66)
Supplement: Additional File 4 — Full list of the families with human member. The list of families from the classification of the miRNAs from six animal species, H. sapiens, M. musculus, G. gallus, D. rerio, D. melanogaster, and C. elegans using human miRNAs as the index. Only the families having human miRNAs are listed. [file 1471-2164-8-66-S4.txt]

The full list of miRNA families by PBC

hsa hsa-let-7a-1 hsa-let-7a-2 hsa-let-7a-3 hsa-let-7b hsa-let-7c hsa-let-7d hsa-let-7e hsa-let-7f-1 hsa-let-7f-2 hsa-let-7g hsa-let-7i hsa-mir-98 | mmu mmu-let-7a-1 mmu-let-7a-2 mmu-let-7b mmu-let-7c-1 mmu-let-7c-2 mmu-let-7d mmu-let-7e mmu-let-7f-1 mmu-let-7f-2 mmu-let-7g mmu-let-7i mmu-mir-98 | gga gga-let-7a-1 gga-let-7a-2 gga-let-7a-3 gga-let-7b gga-let-7c gga-let-7d gga-let-7f gga-let-7g gga-let-7i gga-let-7j gga-let-7k | dre dre-let-7a-1 dre-let-7a-2 dre-let-7a-3 dre-let-7a-4 dre-let-7a-5 dre-let-7a-6 dre-let-7b dre-let-7c-1 dre-let-7c-2 dre-let-7d-1 dre-let-7d-2 dre-let-7e dre-let-7f dre-let-7g-1 dre-let-7g-2 dre-let-7h dre-let-7i dre-let-7j | dme dme-let-7 | cel cel-let-7 

# counts: hsa 12 mmu 12 gga 11 dre 18 dme 1 cel 1 total 55


hsa hsa-mir-100 hsa-mir-10a hsa-mir-10b hsa-mir-125a hsa-mir-125b-1 hsa-mir-125b-2 hsa-mir-99a hsa-mir-99b | mmu mmu-mir-100 mmu-mir-10a mmu-mir-10b mmu-mir-125a mmu-mir-125b-1 mmu-mir-125b-2 mmu-mir-99a mmu-mir-99b | gga gga-mir-100 gga-mir-10b gga-mir-125b gga-mir-99a | dre dre-mir-100-1 dre-mir-100-2 dre-mir-10a dre-mir-10b-1 dre-mir-10b-2 dre-mir-10c dre-mir-10d-1 dre-mir-10d-2 dre-mir-125a-1 dre-mir-125a-2 dre-mir-125b-1 dre-mir-125b-2 dre-mir-125b-3 dre-mir-125c dre-mir-99-1 dre-mir-99-2 | dme dme-mir-10 dme-mir-100 dme-mir-125 | cel cel-lin-4 

# counts: hsa 8 mmu 8 gga 4 dre 16 dme 3 cel 1 total 40


hsa hsa-mir-1-1 hsa-mir-1-2 hsa-mir-206 | mmu mmu-mir-1-1 mmu-mir-1-2 mmu-mir-206 | gga gga-mir-1a-1 gga-mir-1a-2 gga-mir-1b gga-mir-206 | dre dre-mir-1-1 dre-mir-1-2 dre-mir-206-1 dre-mir-206-2 | dme dme-mir-1 | cel cel-mir-1 

# counts: hsa 3 mmu 3 gga 4 dre 4 dme 1 cel 1 total 16


hsa hsa-mir-124a-1 hsa-mir-124a-2 hsa-mir-124a-3 | mmu mmu-mir-124a-1 mmu-mir-124a-2 mmu-mir-124a-3 | gga gga-mir-124a gga-mir-124b-1 gga-mir-124b-2 | dre dre-mir-124-1 dre-mir-124-2 dre-mir-124-3 dre-mir-124-4 dre-mir-124-5 dre-mir-124-6 | dme dme-mir-124 | cel cel-mir-124 

# counts: hsa 3 mmu 3 gga 3 dre 6 dme 1 cel 1 total 17


hsa hsa-mir-9-1 hsa-mir-9-2 hsa-mir-9-3 | mmu mmu-mir-9-1 mmu-mir-9-2 mmu-mir-9-3 | gga gga-mir-9-1 gga-mir-9-2 | dre dre-mir-9-1 dre-mir-9-2 dre-mir-9-3 dre-mir-9-4 dre-mir-9-5 dre-mir-9-6 dre-mir-9-7 | dme dme-mir-79 dme-mir-9a dme-mir-9b dme-mir-9c | cel cel-mir-79 

# counts: hsa 3 mmu 3 gga 2 dre 7 dme 4 cel 1 total 20


hsa hsa-mir-34a hsa-mir-34b hsa-mir-34c | mmu mmu-mir-34a mmu-mir-34b mmu-mir-34c | gga gga-mir-34a gga-mir-34b gga-mir-34c | dre dre-mir-34 dre-mir-34b dre-mir-34c | dme dme-mir-34 | cel cel-mir-34 

# counts: hsa 3 mmu 3 gga 3 dre 3 dme 1 cel 1 total 14


hsa hsa-mir-133a-1 hsa-mir-133a-2 hsa-mir-133b | mmu mmu-mir-133a-1 mmu-mir-133a-2 mmu-mir-133b | gga gga-mir-133a-1 gga-mir-133a-2 gga-mir-133b gga-mir-133c | dre dre-mir-133a-1 dre-mir-133a-2 dre-mir-133b dre-mir-133c | dme dme-mir-133 

# counts: hsa 3 mmu 3 gga 4 dre 4 dme 1 total 15


hsa hsa-mir-7-1 hsa-mir-7-2 hsa-mir-7-3 | mmu mmu-mir-7-1 mmu-mir-7-2 mmu-mir-7b | gga gga-mir-7-1 gga-mir-7-2 gga-mir-7-3 gga-mir-7b-1 gga-mir-7b-2 | dre dre-mir-7a-1 dre-mir-7a-2 dre-mir-7a-3 dre-mir-7b | dme dme-mir-7 

# counts: hsa 3 mmu 3 gga 5 dre 4 dme 1 total 16


hsa hsa-mir-92-1 hsa-mir-92-2 | mmu mmu-mir-92-1 mmu-mir-92-2 | gga gga-mir-92 | dre dre-mir-92a-1 dre-mir-92a-2 | dme dme-mir-313 dme-mir-92a 

# counts: hsa 2 mmu 2 gga 1 dre 2 dme 2 total 9


hsa hsa-mir-219-1 hsa-mir-219-2 | mmu mmu-mir-219-1 mmu-mir-219-2 | gga gga-mir-219 | dre dre-mir-219-1 dre-mir-219-2 dre-mir-219-3 | dme dme-mir-219 

# counts: hsa 2 mmu 2 gga 1 dre 3 dme 1 total 9


hsa hsa-mir-451 | mmu mmu-mir-451 | gga gga-mir-451 | dre dre-mir-451 | dme dme-mir-14 

# counts: hsa 1 mmu 1 gga 1 dre 1 dme 1 total 5


hsa hsa-mir-184 | mmu mmu-mir-184 | gga gga-mir-184 | dre dre-mir-184 dre-mir-184-2 | dme dme-mir-184 

# counts: hsa 1 mmu 1 gga 1 dre 2 dme 1 total 6


hsa hsa-mir-106a hsa-mir-106b hsa-mir-17 hsa-mir-18a hsa-mir-18b hsa-mir-20a hsa-mir-20b hsa-mir-93 | mmu mmu-mir-106a mmu-mir-106b mmu-mir-17 mmu-mir-18 mmu-mir-20a mmu-mir-20b mmu-mir-93 | gga gga-mir-106 gga-mir-17 gga-mir-18a gga-mir-18b gga-mir-20a gga-mir-20b | dre dre-mir-17a-1 dre-mir-17a-2 dre-mir-18a dre-mir-18b dre-mir-18c dre-mir-20a dre-mir-20b dre-mir-93 

# counts: hsa 8 mmu 7 gga 6 dre 8 total 29


hsa hsa-mir-181a-1 hsa-mir-181a-2 hsa-mir-181b-1 hsa-mir-181b-2 hsa-mir-181c hsa-mir-181d | mmu mmu-mir-181a-1 mmu-mir-181a-2 mmu-mir-181b-1 mmu-mir-181b-2 mmu-mir-181c | gga gga-mir-181a-1 gga-mir-181a-2 gga-mir-181b-1 gga-mir-181b-2 | dre dre-mir-181a-1 dre-mir-181a-2 dre-mir-181b-1 dre-mir-181b-2 dre-mir-181c 

# counts: hsa 6 mmu 5 gga 4 dre 5 total 20


hsa hsa-mir-30a hsa-mir-30b hsa-mir-30c-1 hsa-mir-30c-2 hsa-mir-30d hsa-mir-30e | mmu mmu-mir-30a mmu-mir-30b mmu-mir-30c-1 mmu-mir-30c-2 mmu-mir-30d mmu-mir-30e | gga gga-mir-30a gga-mir-30b gga-mir-30c-1 gga-mir-30c-2 gga-mir-30d gga-mir-30e | dre dre-mir-30a dre-mir-30b dre-mir-30c dre-mir-30d dre-mir-30e-2 

# counts: hsa 6 mmu 6 gga 6 dre 5 total 23


hsa hsa-mir-302a hsa-mir-302b hsa-mir-302c hsa-mir-302d | mmu mmu-mir-302 mmu-mir-302b mmu-mir-302c mmu-mir-302d | gga gga-mir-302a gga-mir-302b gga-mir-302c gga-mir-302d | dre dre-mir-430b-1 dre-mir-430b-10 dre-mir-430b-11 dre-mir-430b-12 dre-mir-430b-13 dre-mir-430b-14 dre-mir-430b-15 dre-mir-430b-16 dre-mir-430b-17 dre-mir-430b-18 dre-mir-430b-19 dre-mir-430b-2 dre-mir-430b-20 dre-mir-430b-21 dre-mir-430b-22 dre-mir-430b-23 dre-mir-430b-3 dre-mir-430b-4 dre-mir-430b-5 dre-mir-430b-6 dre-mir-430b-7 dre-mir-430b-8 dre-mir-430b-9 dre-mir-430j 

# counts: hsa 4 mmu 4 gga 4 dre 24 total 36


hsa hsa-mir-141 hsa-mir-200a hsa-mir-200b hsa-mir-200c | mmu mmu-mir-141 mmu-mir-200a mmu-mir-200b mmu-mir-200c | gga gga-mir-200a gga-mir-200b | dre dre-mir-141 dre-mir-200a dre-mir-200b dre-mir-200c 

# counts: hsa 4 mmu 4 gga 2 dre 4 total 14


hsa hsa-mir-29a hsa-mir-29b-1 hsa-mir-29b-2 hsa-mir-29c | mmu mmu-mir-29a mmu-mir-29b-1 mmu-mir-29b-2 mmu-mir-29c | gga gga-mir-29a gga-mir-29b-1 gga-mir-29b-2 gga-mir-29c | dre dre-mir-29a-1 dre-mir-29a-2 dre-mir-29b-1 dre-mir-29b-2 dre-mir-29b-3 

# counts: hsa 4 mmu 4 gga 4 dre 5 total 17


hsa hsa-mir-148a hsa-mir-148b hsa-mir-152 | mmu mmu-mir-148a mmu-mir-148b mmu-mir-152 | gga gga-mir-148a | dre dre-mir-148 dre-mir-152 

# counts: hsa 3 mmu 3 gga 1 dre 2 total 9


hsa hsa-mir-196a-1 hsa-mir-196a-2 hsa-mir-196b | mmu mmu-mir-196a-1 mmu-mir-196a-2 mmu-mir-196b | gga gga-mir-196-1 gga-mir-196-2 gga-mir-196-3 | dre dre-mir-196a-1 dre-mir-196a-2 dre-mir-196b 

# counts: hsa 3 mmu 3 gga 3 dre 3 total 12


hsa hsa-mir-103-1 hsa-mir-103-2 hsa-mir-107 | mmu mmu-mir-103-1 mmu-mir-103-2 mmu-mir-107 | gga gga-mir-103-1 gga-mir-103-2 gga-mir-107 | dre dre-mir-103 dre-mir-107 

# counts: hsa 3 mmu 3 gga 3 dre 2 total 11


hsa hsa-mir-135a-1 hsa-mir-135a-2 hsa-mir-135b | mmu mmu-mir-135a-1 mmu-mir-135a-2 mmu-mir-135b | gga gga-mir-135a-1 gga-mir-135a-2 gga-mir-135a-3 | dre dre-mir-135a dre-mir-135b dre-mir-135c-1 dre-mir-135c-2 dre-mir-135c-3 

# counts: hsa 3 mmu 3 gga 3 dre 5 total 14


hsa hsa-mir-130a hsa-mir-130b hsa-mir-301 | mmu mmu-mir-130a mmu-mir-130b mmu-mir-301 | gga gga-mir-130a gga-mir-130b gga-mir-301 | dre dre-mir-130a-1 dre-mir-130a-2 dre-mir-130b dre-mir-130c-1 dre-mir-130c-2 dre-mir-301a-1 dre-mir-301a-2 dre-mir-301b dre-mir-301c 

# counts: hsa 3 mmu 3 gga 3 dre 9 total 18


hsa hsa-mir-19a hsa-mir-19b-1 hsa-mir-19b-2 | mmu mmu-mir-19a mmu-mir-19b-1 mmu-mir-19b-2 | gga gga-mir-19a gga-mir-19b | dre dre-mir-19a dre-mir-19b dre-mir-19c dre-mir-19d 

# counts: hsa 3 mmu 3 gga 2 dre 4 total 12


hsa hsa-mir-16-1 hsa-mir-16-2 hsa-mir-195 | mmu mmu-mir-16-1 mmu-mir-16-2 mmu-mir-195 | gga gga-mir-16-1 gga-mir-16-2 | dre dre-mir-16a dre-mir-16b dre-mir-16c dre-mir-457a dre-mir-457b 

# counts: hsa 3 mmu 3 gga 2 dre 5 total 13


hsa hsa-mir-199a-1 hsa-mir-199a-2 hsa-mir-199b | mmu mmu-mir-199a-1 mmu-mir-199a-2 mmu-mir-199b | gga gga-mir-199-1 gga-mir-199-2 | dre dre-mir-199-1 dre-mir-199-2 dre-mir-199-3 

# counts: hsa 3 mmu 3 gga 2 dre 3 total 11


hsa hsa-mir-26a-1 hsa-mir-26a-2 hsa-mir-26b | mmu mmu-mir-26a-1 mmu-mir-26a-2 mmu-mir-26b | gga gga-mir-26a | dre dre-mir-26a-1 dre-mir-26a-2 dre-mir-26a-3 dre-mir-26b 

# counts: hsa 3 mmu 3 gga 1 dre 4 total 11


hsa hsa-mir-193a hsa-mir-193b | mmu mmu-mir-193 | gga gga-mir-193 | dre dre-mir-193a-1 dre-mir-193a-2 dre-mir-193a-3 dre-mir-193b 

# counts: hsa 2 mmu 1 gga 1 dre 4 total 8


hsa hsa-mir-204 hsa-mir-211 | mmu mmu-mir-204 mmu-mir-211 | gga gga-mir-204-1 gga-mir-204-2 gga-mir-211 | dre dre-mir-204-1 dre-mir-204-2 dre-mir-204-3 

# counts: hsa 2 mmu 2 gga 3 dre 3 total 10


hsa hsa-mir-27a hsa-mir-27b | mmu mmu-mir-27a mmu-mir-27b | gga gga-mir-27b | dre dre-mir-27a dre-mir-27b dre-mir-27c dre-mir-27d dre-mir-27e 

# counts: hsa 2 mmu 2 gga 1 dre 5 total 10


hsa hsa-mir-138-1 hsa-mir-138-2 | mmu mmu-mir-138-1 mmu-mir-138-2 | gga gga-mir-138-1 gga-mir-138-2 | dre dre-mir-138 

# counts: hsa 2 mmu 2 gga 2 dre 1 total 7


hsa hsa-mir-153-1 hsa-mir-153-2 | mmu mmu-mir-153 | gga gga-mir-153 | dre dre-mir-153a dre-mir-153b dre-mir-153c 

# counts: hsa 2 mmu 1 gga 1 dre 3 total 7


hsa hsa-mir-218-1 hsa-mir-218-2 | mmu mmu-mir-218-1 mmu-mir-218-2 | gga gga-mir-218-1 gga-mir-218-2 gga-mir-218-3 | dre dre-mir-218a-1 dre-mir-218a-2 dre-mir-218b 

# counts: hsa 2 mmu 2 gga 3 dre 3 total 10


hsa hsa-mir-24-1 hsa-mir-24-2 | mmu mmu-mir-24-1 mmu-mir-24-2 | gga gga-mir-24 | dre dre-mir-24-1 dre-mir-24-2 dre-mir-24-3 dre-mir-24-4 

# counts: hsa 2 mmu 2 gga 1 dre 4 total 9


hsa hsa-mir-146a hsa-mir-146b | mmu mmu-mir-146 mmu-mir-146b | gga gga-mir-146a gga-mir-146b | dre dre-mir-146a dre-mir-146b-1 dre-mir-146b-2 

# counts: hsa 2 mmu 2 gga 2 dre 3 total 9


hsa hsa-mir-365-1 hsa-mir-365-2 | mmu mmu-mir-365-1 mmu-mir-365-2 | gga gga-mir-365-1 gga-mir-365-2 | dre dre-mir-365-1 dre-mir-365-2 dre-mir-365-3 dre-mir-365-4 

# counts: hsa 2 mmu 2 gga 2 dre 4 total 10


hsa hsa-mir-194-1 hsa-mir-194-2 | mmu mmu-mir-194-1 mmu-mir-194-2 | gga gga-mir-194 | dre dre-mir-194a dre-mir-194b 

# counts: hsa 2 mmu 2 gga 1 dre 2 total 7


hsa hsa-mir-101-1 hsa-mir-101-2 | mmu mmu-mir-101a mmu-mir-101b | gga gga-mir-101 | dre dre-mir-101a dre-mir-101b 

# counts: hsa 2 mmu 2 gga 1 dre 2 total 7


hsa hsa-mir-23a hsa-mir-23b | mmu mmu-mir-23a mmu-mir-23b | gga gga-mir-23b | dre dre-mir-23a-1 dre-mir-23a-2 dre-mir-23a-3 dre-mir-23b 

# counts: hsa 2 mmu 2 gga 1 dre 4 total 9


hsa hsa-mir-128a hsa-mir-128b | mmu mmu-mir-128a mmu-mir-128b | gga gga-mir-128-1 gga-mir-128-2 | dre dre-mir-128-1 dre-mir-128-2 

# counts: hsa 2 mmu 2 gga 2 dre 2 total 8


hsa hsa-mir-15a hsa-mir-15b | mmu mmu-mir-15a mmu-mir-15b | gga gga-mir-15a gga-mir-15b | dre dre-mir-15a-1 dre-mir-15a-2 dre-mir-15b dre-mir-15c 

# counts: hsa 2 mmu 2 gga 2 dre 4 total 10


hsa hsa-mir-32 | mmu mmu-mir-32 | gga gga-mir-32 | dme dme-mir-31a 

# counts: hsa 1 mmu 1 gga 1 dme 1 total 4


hsa hsa-mir-210 | mmu mmu-mir-210 | dre dre-mir-210 | dme dme-mir-210 

# counts: hsa 1 mmu 1 dre 1 dme 1 total 4


hsa hsa-mir-126 | mmu mmu-mir-126 | gga gga-mir-126 | dre dre-mir-126 

# counts: hsa 1 mmu 1 gga 1 dre 1 total 4


hsa hsa-mir-187 | mmu mmu-mir-187 | gga gga-mir-187 | dre dre-mir-187 

# counts: hsa 1 mmu 1 gga 1 dre 1 total 4


hsa hsa-mir-155 | mmu mmu-mir-155 | gga gga-mir-155 | dre dre-mir-155 

# counts: hsa 1 mmu 1 gga 1 dre 1 total 4


hsa hsa-mir-31 | mmu mmu-mir-31 | gga gga-mir-31 | dre dre-mir-31 

# counts: hsa 1 mmu 1 gga 1 dre 1 total 4


hsa hsa-mir-217 | mmu mmu-mir-217 | gga gga-mir-217 | dre dre-mir-217-1 dre-mir-217-2 

# counts: hsa 1 mmu 1 gga 1 dre 2 total 5


hsa hsa-mir-216 | mmu mmu-mir-216a | gga gga-mir-216 | dre dre-mir-216a-1 dre-mir-216a-2 dre-mir-216b-1 dre-mir-216b-2 

# counts: hsa 1 mmu 1 gga 1 dre 4 total 7


hsa hsa-mir-455 | mmu mmu-mir-455 | gga gga-mir-455 | dre dre-mir-455 

# counts: hsa 1 mmu 1 gga 1 dre 1 total 4


hsa hsa-mir-375 | mmu mmu-mir-375 | gga gga-mir-375 | dre dre-mir-375-1 dre-mir-375-2 

# counts: hsa 1 mmu 1 gga 1 dre 2 total 5


hsa hsa-mir-140 | mmu mmu-mir-140 | gga gga-mir-140 | dre dre-mir-140 

# counts: hsa 1 mmu 1 gga 1 dre 1 total 4


hsa hsa-mir-21 | mmu mmu-mir-21 mmu-mir-468 | gga gga-mir-21 | dre dre-mir-21-1 dre-mir-21-2 

# counts: hsa 1 mmu 2 gga 1 dre 2 total 6


hsa hsa-mir-222 | mmu mmu-mir-222 | gga gga-mir-222a gga-mir-222b | dre dre-mir-222 

# counts: hsa 1 mmu 1 gga 2 dre 1 total 5


hsa hsa-mir-205 | mmu mmu-mir-205 | gga gga-mir-205a gga-mir-205b | dre dre-mir-205 

# counts: hsa 1 mmu 1 gga 2 dre 1 total 5


hsa hsa-mir-137 | mmu mmu-mir-137 | gga gga-mir-137 | dre dre-mir-137-1 dre-mir-137-2 

# counts: hsa 1 mmu 1 gga 1 dre 2 total 5


hsa hsa-mir-142 | mmu mmu-mir-142 | gga gga-mir-142 | dre dre-mir-142a dre-mir-142b 

# counts: hsa 1 mmu 1 gga 1 dre 2 total 5


hsa hsa-mir-203 | mmu mmu-mir-203 | gga gga-mir-203 | dre dre-mir-203a dre-mir-203b 

# counts: hsa 1 mmu 1 gga 1 dre 2 total 5


hsa hsa-mir-182 | mmu mmu-mir-182 | dre dre-mir-182 | dme dme-mir-263a dme-mir-263b 

# counts: hsa 1 mmu 1 dre 1 dme 2 total 5


hsa hsa-mir-429 | mmu mmu-mir-429 | gga gga-mir-429 | dre dre-mir-429 

# counts: hsa 1 mmu 1 gga 1 dre 1 total 4


hsa hsa-mir-223 | mmu mmu-mir-223 | gga gga-mir-223 | dre dre-mir-223 

# counts: hsa 1 mmu 1 gga 1 dre 1 total 4


hsa hsa-mir-190 | mmu mmu-mir-190 | gga gga-mir-190 | dre dre-mir-190 dre-mir-190b 

# counts: hsa 1 mmu 1 gga 1 dre 2 total 5


hsa hsa-mir-202 | mmu mmu-mir-202 | gga gga-mir-202 | dre dre-mir-202 

# counts: hsa 1 mmu 1 gga 1 dre 1 total 4


hsa hsa-mir-122a | mmu mmu-mir-122a | gga gga-mir-122a-1 gga-mir-122a-2 | dre dre-mir-122 

# counts: hsa 1 mmu 1 gga 2 dre 1 total 5


hsa hsa-mir-183 | mmu mmu-mir-183 | gga gga-mir-183 | dre dre-mir-183 

# counts: hsa 1 mmu 1 gga 1 dre 1 total 4


hsa hsa-mir-489 | mmu mmu-mir-489 | gga gga-mir-489 | dre dre-mir-489 

# counts: hsa 1 mmu 1 gga 1 dre 1 total 4


hsa hsa-mir-221 | mmu mmu-mir-221 | gga gga-mir-221 | dre dre-mir-221 

# counts: hsa 1 mmu 1 gga 1 dre 1 total 4


hsa hsa-mir-499 | mmu mmu-mir-499 | gga gga-mir-499 | dre dre-mir-499 

# counts: hsa 1 mmu 1 gga 1 dre 1 total 4


hsa hsa-mir-144 | mmu mmu-mir-144 | gga gga-mir-144 | dre dre-mir-144 

# counts: hsa 1 mmu 1 gga 1 dre 1 total 4


hsa hsa-mir-132 hsa-mir-212 | mmu mmu-mir-132 mmu-mir-212 | dre dre-mir-132-1 dre-mir-132-2 dre-mir-212 

# counts: hsa 2 mmu 2 dre 3 total 7


hsa hsa-mir-33 hsa-mir-33b | mmu mmu-mir-33 | gga gga-mir-33 

# counts: hsa 2 mmu 1 gga 1 total 4


hsa hsa-mir-129-1 hsa-mir-129-2 | mmu mmu-mir-129-1 mmu-mir-129-2 | dre dre-mir-129-1 dre-mir-129-2 

# counts: hsa 2 mmu 2 dre 2 total 6


hsa hsa-mir-191 hsa-mir-637 | mmu mmu-mir-191 | dre dre-mir-462 

# counts: hsa 2 mmu 1 dre 1 total 4


hsa hsa-mir-325 hsa-mir-493 | mmu mmu-mir-325 | dme dme-mir-306 

# counts: hsa 2 mmu 1 dme 1 total 4


hsa hsa-mir-338 | mmu mmu-mir-338 | dre dre-mir-338-1 dre-mir-338-2 dre-mir-338-3 dre-mir-338-4 

# counts: hsa 1 mmu 1 dre 4 total 6


hsa hsa-mir-150 | mmu mmu-mir-150 | dre dre-mir-150 

# counts: hsa 1 mmu 1 dre 1 total 3


hsa hsa-mir-383 | mmu mmu-mir-383 mmu-mir-672 | gga gga-mir-383 

# counts: hsa 1 mmu 2 gga 1 total 4


hsa hsa-mir-367 | mmu mmu-mir-367 | gga gga-mir-367 

# counts: hsa 1 mmu 1 gga 1 total 3


hsa hsa-mir-192 | mmu mmu-mir-192 | dre dre-mir-192 

# counts: hsa 1 mmu 1 dre 1 total 3


hsa hsa-mir-25 | mmu mmu-mir-25 | dre dre-mir-25 

# counts: hsa 1 mmu 1 dre 1 total 3


hsa hsa-mir-452 | mmu mmu-mir-452 | cel cel-mir-358 

# counts: hsa 1 mmu 1 cel 1 total 3


hsa hsa-mir-337 | mmu mmu-mir-337 | cel cel-mir-241 

# counts: hsa 1 mmu 1 cel 1 total 3


hsa hsa-mir-215 | mmu mmu-mir-215 | gga gga-mir-215 

# counts: hsa 1 mmu 1 gga 1 total 3


hsa hsa-mir-425 | mmu mmu-mir-425 | dre dre-mir-731 

# counts: hsa 1 mmu 1 dre 1 total 3


hsa hsa-mir-449 | mmu mmu-mir-449 | gga gga-mir-449 

# counts: hsa 1 mmu 1 gga 1 total 3


hsa hsa-mir-363 | mmu mmu-mir-363 | dre dre-mir-363 

# counts: hsa 1 mmu 1 dre 1 total 3


hsa hsa-mir-22 | mmu mmu-mir-22 | dre dre-mir-22a-1 dre-mir-22a-2 dre-mir-22b 

# counts: hsa 1 mmu 1 dre 3 total 5


hsa hsa-mir-143 | mmu mmu-mir-143 | dre dre-mir-143-1 dre-mir-143-2 

# counts: hsa 1 mmu 1 dre 2 total 4


hsa hsa-mir-208 | mmu mmu-mir-208 | dre dre-mir-736 

# counts: hsa 1 mmu 1 dre 1 total 3


hsa hsa-mir-145 | mmu mmu-mir-145 | dre dre-mir-145 

# counts: hsa 1 mmu 1 dre 1 total 3


hsa hsa-mir-96 | mmu mmu-mir-96 | dre dre-mir-96 

# counts: hsa 1 mmu 1 dre 1 total 3


hsa hsa-mir-139 | mmu mmu-mir-139 | dre dre-mir-139 

# counts: hsa 1 mmu 1 dre 1 total 3


hsa hsa-mir-214 | mmu mmu-mir-214 | dre dre-mir-214 

# counts: hsa 1 mmu 1 dre 1 total 3


hsa hsa-mir-490 | mmu mmu-mir-490 | gga gga-mir-490 

# counts: hsa 1 mmu 1 gga 1 total 3


hsa hsa-mir-154 hsa-mir-323 hsa-mir-329-1 hsa-mir-329-2 hsa-mir-369 hsa-mir-377 hsa-mir-381 hsa-mir-382 hsa-mir-410 hsa-mir-453 hsa-mir-485 hsa-mir-487a hsa-mir-487b hsa-mir-494 hsa-mir-495 hsa-mir-496 hsa-mir-539 hsa-mir-655 hsa-mir-656 | mmu mmu-mir-154 mmu-mir-323 mmu-mir-329 mmu-mir-369 mmu-mir-377 mmu-mir-381 mmu-mir-382 mmu-mir-410 mmu-mir-485 mmu-mir-487b mmu-mir-494 mmu-mir-495 mmu-mir-496 mmu-mir-539 mmu-mir-543 

# counts: hsa 19 mmu 15 total 34


hsa hsa-mir-506 hsa-mir-507 hsa-mir-508 hsa-mir-509 hsa-mir-510 hsa-mir-513-1 hsa-mir-513-2 hsa-mir-514-1 hsa-mir-514-2 hsa-mir-514-3 hsa-mir-652 | mmu mmu-mir-652 

# counts: hsa 11 mmu 1 total 12


hsa hsa-mir-188 hsa-mir-362 hsa-mir-500 hsa-mir-501 hsa-mir-502 hsa-mir-532 hsa-mir-660 | mmu mmu-mir-188 mmu-mir-362 mmu-mir-500 mmu-mir-501 mmu-mir-532 

# counts: hsa 7 mmu 5 total 12


hsa hsa-mir-368 hsa-mir-376a-1 hsa-mir-376a-2 hsa-mir-376b | mmu mmu-mir-376a mmu-mir-376b mmu-mir-376c 

# counts: hsa 4 mmu 3 total 7


hsa hsa-mir-379 hsa-mir-380 hsa-mir-411 | mmu mmu-mir-379 mmu-mir-380 mmu-mir-411 

# counts: hsa 3 mmu 3 total 6


hsa hsa-mir-342 hsa-mir-610 | mmu mmu-mir-342 

# counts: hsa 2 mmu 1 total 3


hsa hsa-mir-450-1 hsa-mir-450-2 | mmu mmu-mir-450-1 mmu-mir-450-2 mmu-mir-450b 

# counts: hsa 2 mmu 3 total 5


hsa hsa-mir-486 hsa-mir-612 | mmu mmu-mir-486 

# counts: hsa 2 mmu 1 total 3


hsa hsa-mir-497 hsa-mir-600 | mmu mmu-mir-497 

# counts: hsa 2 mmu 1 total 3


hsa hsa-mir-328 hsa-mir-483 | mmu mmu-mir-328 mmu-mir-483 

# counts: hsa 2 mmu 2 total 4


hsa hsa-mir-151 hsa-mir-28 | mmu mmu-mir-151 mmu-mir-28 mmu-mir-708 

# counts: hsa 2 mmu 3 total 5


hsa hsa-mir-299 hsa-mir-579 | mmu mmu-mir-299 

# counts: hsa 2 mmu 1 total 3


hsa hsa-mir-330 hsa-mir-560 | mmu mmu-mir-330 

# counts: hsa 2 mmu 1 total 3


hsa hsa-mir-374 hsa-mir-542 | mmu mmu-mir-374 mmu-mir-542 

# counts: hsa 2 mmu 2 total 4


hsa hsa-mir-568 hsa-mir-620 | gga gga-mir-466 

# counts: hsa 2 gga 1 total 3


hsa hsa-mir-134 hsa-mir-412 | mmu mmu-mir-134 mmu-mir-412 mmu-mir-702 

# counts: hsa 2 mmu 3 total 5


hsa hsa-mir-345 hsa-mir-378 | mmu mmu-mir-345 mmu-mir-378 

# counts: hsa 2 mmu 2 total 4


hsa hsa-mir-422a hsa-mir-423 | mmu mmu-mir-423 mmu-mir-683 

# counts: hsa 2 mmu 2 total 4


hsa hsa-mir-324 hsa-mir-544 | mmu mmu-mir-324 

# counts: hsa 2 mmu 1 total 3


hsa hsa-mir-587 hsa-mir-592 | mmu mmu-mir-592 

# counts: hsa 2 mmu 1 total 3


hsa hsa-mir-92b | dre dre-mir-92b 

# counts: hsa 1 dre 1 total 2


hsa hsa-mir-361 | mmu mmu-mir-361 

# counts: hsa 1 mmu 1 total 2


hsa hsa-mir-136 | mmu mmu-mir-136 

# counts: hsa 1 mmu 1 total 2


hsa hsa-mir-639 | dre dre-mir-725 

# counts: hsa 1 dre 1 total 2


hsa hsa-mir-491 | mmu mmu-mir-491 

# counts: hsa 1 mmu 1 total 2


hsa hsa-mir-630 | cel cel-mir-259 

# counts: hsa 1 cel 1 total 2


hsa hsa-mir-590 | dre dre-mir-723 

# counts: hsa 1 dre 1 total 2


hsa hsa-mir-647 | cel cel-mir-270 

# counts: hsa 1 cel 1 total 2


hsa hsa-mir-224 | mmu mmu-mir-224 

# counts: hsa 1 mmu 1 total 2


hsa hsa-mir-602 | mmu mmu-mir-666 

# counts: hsa 1 mmu 1 total 2


hsa hsa-mir-433 | mmu mmu-mir-433 

# counts: hsa 1 mmu 1 total 2


hsa hsa-mir-615 | mmu mmu-mir-615 

# counts: hsa 1 mmu 1 total 2


hsa hsa-mir-147 | gga gga-mir-147-1 gga-mir-147-2 

# counts: hsa 1 gga 2 total 3


hsa hsa-mir-185 | mmu mmu-mir-185 

# counts: hsa 1 mmu 1 total 2


hsa hsa-mir-552 | mmu mmu-mir-344 

# counts: hsa 1 mmu 1 total 2


hsa hsa-mir-149 | mmu mmu-mir-149 

# counts: hsa 1 mmu 1 total 2


hsa hsa-mir-653 | cel cel-mir-237 

# counts: hsa 1 cel 1 total 2


hsa hsa-mir-484 | mmu mmu-mir-484 

# counts: hsa 1 mmu 1 total 2


hsa hsa-mir-505 | mmu mmu-mir-505 

# counts: hsa 1 mmu 1 total 2


hsa hsa-mir-320 | mmu mmu-mir-320 

# counts: hsa 1 mmu 1 total 2


hsa hsa-mir-331 | mmu mmu-mir-331 

# counts: hsa 1 mmu 1 total 2


hsa hsa-mir-370 | mmu mmu-mir-370 

# counts: hsa 1 mmu 1 total 2


hsa hsa-mir-186 | mmu mmu-mir-186 

# counts: hsa 1 mmu 1 total 2


hsa hsa-mir-431 | mmu mmu-mir-431 

# counts: hsa 1 mmu 1 total 2


hsa hsa-mir-340 | mmu mmu-mir-340 

# counts: hsa 1 mmu 1 total 2


hsa hsa-mir-296 | mmu mmu-mir-296 

# counts: hsa 1 mmu 1 total 2


hsa hsa-mir-577 | cel cel-mir-84 

# counts: hsa 1 cel 1 total 2


hsa hsa-mir-326 | mmu mmu-mir-326 

# counts: hsa 1 mmu 1 total 2


hsa hsa-mir-127 | mmu mmu-mir-127 

# counts: hsa 1 mmu 1 total 2


hsa hsa-mir-220 | dre dre-mir-220 

# counts: hsa 1 dre 1 total 2


hsa hsa-mir-582 | cel cel-mir-359 

# counts: hsa 1 cel 1 total 2


hsa hsa-mir-339 | mmu mmu-mir-339 

# counts: hsa 1 mmu 1 total 2


hsa hsa-mir-384 | mmu mmu-mir-384 

# counts: hsa 1 mmu 1 total 2


hsa hsa-mir-346 | mmu mmu-mir-346 

# counts: hsa 1 mmu 1 total 2


hsa hsa-mir-197 | mmu mmu-mir-705 

# counts: hsa 1 mmu 1 total 2


hsa hsa-mir-448 | mmu mmu-mir-448 

# counts: hsa 1 mmu 1 total 2


hsa hsa-mir-335 | mmu mmu-mir-335 

# counts: hsa 1 mmu 1 total 2


hsa hsa-mir-585 | dre dre-mir-727 

# counts: hsa 1 dre 1 total 2


hsa hsa-mir-409 | mmu mmu-mir-409 

# counts: hsa 1 mmu 1 total 2


hsa hsa-mir-503 | mmu mmu-mir-503 

# counts: hsa 1 mmu 1 total 2


hsa hsa-mir-488 | mmu mmu-mir-488 

# counts: hsa 1 mmu 1 total 2


hsa hsa-mir-515-1 hsa-mir-515-2 hsa-mir-516-1 hsa-mir-516-2 hsa-mir-516-3 hsa-mir-516-4 hsa-mir-517a hsa-mir-517b hsa-mir-517c hsa-mir-518a-1 hsa-mir-518a-2 hsa-mir-518b hsa-mir-518c hsa-mir-518d hsa-mir-518e hsa-mir-518f hsa-mir-519a-1 hsa-mir-519a-2 hsa-mir-519b hsa-mir-519c hsa-mir-519d hsa-mir-519e hsa-mir-520a hsa-mir-520b hsa-mir-520c hsa-mir-520d hsa-mir-520e hsa-mir-520f hsa-mir-520g hsa-mir-520h hsa-mir-521-1 hsa-mir-521-2 hsa-mir-522 hsa-mir-523 hsa-mir-524 hsa-mir-525 hsa-mir-526a-1 hsa-mir-526a-2 hsa-mir-526b hsa-mir-527 

# counts: hsa 40 total 40


hsa hsa-mir-548a-1 hsa-mir-548a-2 hsa-mir-548a-3 hsa-mir-548b hsa-mir-548c hsa-mir-548d-1 hsa-mir-548d-2 hsa-mir-570 hsa-mir-603 

# counts: hsa 9 total 9


hsa hsa-mir-371 hsa-mir-372 hsa-mir-512-1 hsa-mir-512-2 

# counts: hsa 4 total 4


hsa hsa-mir-421 hsa-mir-545 hsa-mir-95 

# counts: hsa 3 total 3


hsa hsa-mir-621 hsa-mir-662 

# counts: hsa 2 total 2


hsa hsa-mir-551a hsa-mir-551b 

# counts: hsa 2 total 2


hsa hsa-mir-105-1 hsa-mir-105-2 

# counts: hsa 2 total 2


hsa hsa-mir-373 hsa-mir-598 

# counts: hsa 2 total 2


hsa hsa-mir-572 hsa-mir-638 

# counts: hsa 2 total 2


hsa hsa-mir-550-1 hsa-mir-550-2 

# counts: hsa 2 total 2


hsa hsa-mir-511-1 hsa-mir-511-2 

# counts: hsa 2 total 2


hsa hsa-mir-553 hsa-mir-626 

# counts: hsa 2 total 2


hsa hsa-mir-565 hsa-mir-594 

# counts: hsa 2 total 2


hsa hsa-mir-631 hsa-mir-640 

# counts: hsa 2 total 2


hsa hsa-mir-601 hsa-mir-642 

# counts: hsa 2 total 2


hsa hsa-mir-596 hsa-mir-650 

# counts: hsa 2 total 2


hsa hsa-mir-632 hsa-mir-661 

# counts: hsa 2 total 2


hsa hsa-mir-563 

# counts: hsa 1 total 1


hsa hsa-mir-609 

# counts: hsa 1 total 1


hsa hsa-mir-583 

# counts: hsa 1 total 1


hsa hsa-mir-644 

# counts: hsa 1 total 1


hsa hsa-mir-633 

# counts: hsa 1 total 1


hsa hsa-mir-658 

# counts: hsa 1 total 1


hsa hsa-mir-576 

# counts: hsa 1 total 1


hsa hsa-mir-646 

# counts: hsa 1 total 1


hsa hsa-mir-449b 

# counts: hsa 1 total 1


hsa hsa-mir-573 

# counts: hsa 1 total 1


hsa hsa-mir-549 

# counts: hsa 1 total 1


hsa hsa-mir-619 

# counts: hsa 1 total 1


hsa hsa-mir-198 

# counts: hsa 1 total 1


hsa hsa-mir-575 

# counts: hsa 1 total 1


hsa hsa-mir-654 

# counts: hsa 1 total 1


hsa hsa-mir-574 

# counts: hsa 1 total 1


hsa hsa-mir-651 

# counts: hsa 1 total 1


hsa hsa-mir-504 

# counts: hsa 1 total 1


hsa hsa-mir-561 

# counts: hsa 1 total 1


hsa hsa-mir-659 

# counts: hsa 1 total 1


hsa hsa-mir-556 

# counts: hsa 1 total 1


hsa hsa-mir-559 

# counts: hsa 1 total 1


hsa hsa-mir-557 

# counts: hsa 1 total 1


hsa hsa-mir-629 

# counts: hsa 1 total 1


hsa hsa-mir-605 

# counts: hsa 1 total 1


hsa hsa-mir-424 

# counts: hsa 1 total 1


hsa hsa-mir-625 

# counts: hsa 1 total 1


hsa hsa-mir-641 

# counts: hsa 1 total 1


hsa hsa-mir-599 

# counts: hsa 1 total 1


hsa hsa-mir-597 

# counts: hsa 1 total 1


hsa hsa-mir-589 

# counts: hsa 1 total 1


hsa hsa-mir-564 

# counts: hsa 1 total 1


hsa hsa-mir-580 

# counts: hsa 1 total 1


hsa hsa-mir-606 

# counts: hsa 1 total 1


hsa hsa-mir-581 

# counts: hsa 1 total 1


hsa hsa-mir-593 

# counts: hsa 1 total 1


hsa hsa-mir-567 

# counts: hsa 1 total 1


hsa hsa-mir-649 

# counts: hsa 1 total 1


hsa hsa-mir-588 

# counts: hsa 1 total 1


hsa hsa-mir-614 

# counts: hsa 1 total 1


hsa hsa-mir-498 

# counts: hsa 1 total 1


hsa hsa-mir-623 

# counts: hsa 1 total 1


hsa hsa-mir-562 

# counts: hsa 1 total 1


hsa hsa-mir-492 

# counts: hsa 1 total 1


hsa hsa-mir-554 

# counts: hsa 1 total 1


hsa hsa-mir-571 

# counts: hsa 1 total 1


hsa hsa-mir-645 

# counts: hsa 1 total 1


hsa hsa-mir-636 

# counts: hsa 1 total 1


hsa hsa-mir-569 

# counts: hsa 1 total 1


hsa hsa-mir-591 

# counts: hsa 1 total 1


hsa hsa-mir-558 

# counts: hsa 1 total 1


hsa hsa-mir-555 

# counts: hsa 1 total 1


hsa hsa-mir-586 

# counts: hsa 1 total 1


hsa hsa-mir-643 

# counts: hsa 1 total 1


hsa hsa-mir-634 

# counts: hsa 1 total 1


hsa hsa-mir-566 

# counts: hsa 1 total 1


hsa hsa-mir-618 

# counts: hsa 1 total 1


hsa hsa-mir-628 

# counts: hsa 1 total 1


hsa hsa-mir-432 

# counts: hsa 1 total 1


hsa hsa-mir-607 

# counts: hsa 1 total 1


hsa hsa-mir-584 

# counts: hsa 1 total 1


hsa hsa-mir-648 

# counts: hsa 1 total 1


hsa hsa-mir-608 

# counts: hsa 1 total 1


hsa hsa-mir-663 

# counts: hsa 1 total 1


hsa hsa-mir-617 

# counts: hsa 1 total 1


hsa hsa-mir-624 

# counts: hsa 1 total 1


hsa hsa-mir-627 

# counts: hsa 1 total 1


hsa hsa-mir-622 

# counts: hsa 1 total 1


hsa hsa-mir-578 

# counts: hsa 1 total 1


hsa hsa-mir-635 

# counts: hsa 1 total 1


hsa hsa-mir-613 

# counts: hsa 1 total 1


hsa hsa-mir-616 

# counts: hsa 1 total 1


hsa hsa-mir-604 

# counts: hsa 1 total 1


hsa hsa-mir-611 

# counts: hsa 1 total 1


hsa hsa-mir-595 

# counts: hsa 1 total 1


hsa hsa-mir-657 

# counts: hsa 1 total 1
