# Supplementary material for: A bootstrap based analysis pipeline for efficient classification of phylogenetically related animal miRNAs
Source: BMC Genomics. 2007 Mar 6;8:66. doi: 10.1186/1471-2164-8-66 (PMC1832191; doi:10.1186/1471-2164-8-66)
Supplement: Additional File 5 — Supporting levels of the families. The supporting levels in the bootstrap trees of the human members in each family. [file 1471-2164-8-66-S5.txt]

The support level (reliability measurement) of the human members in the families. 
Listed as the human family members followed by the BCA bootstrap values in the input trees ("tree name" "BCA node index" "BCA bootstrap value").
Note: the bootstrap values of the roots of the trees are set to be -1, which should be treated as 0 when calculating the average supporting level over the trees.

hsa-mir-638 hsa-mir-572
 hsa 19 0.91
 hsa_mmu 1636 0.54
 hsa_gga 901 0.89
 hsa_dre 747 0.62
 hsa_cel 890 0.75
 hsa_dme 766 0.88
--------------------------------------------------------

hsa-mir-661 hsa-mir-632
 hsa 22 0.70
 hsa_mmu 280 0.35
 hsa_gga 909 0.85
 hsa_dre 785 0.81
 hsa_cel 881 0.82
 hsa_dme 835 0.79
--------------------------------------------------------

hsa-mir-650 hsa-mir-596
 hsa 32 0.90
 hsa_mmu 1438 0.73
 hsa_gga 971 0.81
 hsa_dre 788 0.94
 hsa_cel 906 0.90
 hsa_dme 801 0.86
--------------------------------------------------------

hsa-mir-133b hsa-mir-133a-1 hsa-mir-133a-2
 hsa 35 1.00
 hsa_mmu 613 1.00
 hsa_gga 246 1.00
 hsa_dre 1425 1.00
 hsa_cel 278 0.84
 hsa_dme -1 -1
--------------------------------------------------------

hsa-mir-212 hsa-mir-132
 hsa 51 1.00
 hsa_mmu 522 0.99
 hsa_gga 58 0.99
 hsa_dre 495 0.99
 hsa_cel 745 1.00
 hsa_dme 855 1.00
--------------------------------------------------------

hsa-mir-662 hsa-mir-621
 hsa 55 0.86
 hsa_mmu 254 0.89
 hsa_gga 894 0.78
 hsa_dre 705 0.93
 hsa_cel 918 0.81
 hsa_dme 781 0.90
--------------------------------------------------------

hsa-mir-211 hsa-mir-204
 hsa 69 1.00
 hsa_mmu 812 1.00
 hsa_gga 1019 0.99
 hsa_dre 905 0.96
 hsa_cel 722 1.00
 hsa_dme 213 1.00
--------------------------------------------------------

hsa-mir-565 hsa-mir-594
 hsa 77 0.96
 hsa_mmu 285 0.97
 hsa_gga 693 0.95
 hsa_dre 1334 0.92
 hsa_cel 730 0.96
 hsa_dme 696 0.98
--------------------------------------------------------

hsa-mir-138-2 hsa-mir-138-1
 hsa 80 1.00
 hsa_mmu 68 1.00
 hsa_gga 812 1.00
 hsa_dre 438 1.00
 hsa_cel 932 1.00
 hsa_dme 129 1.00
--------------------------------------------------------

hsa-mir-23a hsa-mir-23b
 hsa 101 1.00
 hsa_mmu 340 1.00
 hsa_gga 526 0.99
 hsa_dre 1461 1.00
 hsa_cel 217 1.00
 hsa_dme 578 0.99
--------------------------------------------------------

hsa-mir-219-1 hsa-mir-219-2
 hsa 111 1.00
 hsa_mmu 732 1.00
 hsa_gga 981 1.00
 hsa_dre 770 0.98
 hsa_cel 766 1.00
 hsa_dme 290 1.00
--------------------------------------------------------

hsa-mir-146a hsa-mir-146b
 hsa 107 0.00
 hsa_mmu 1369 0.99
 hsa_gga 1073 0.92
 hsa_dre 113 0.98
 hsa_cel 2 0.00
 hsa_dme -1 -1
--------------------------------------------------------

hsa-mir-450-2 hsa-mir-450-1
 hsa 131 1.00
 hsa_mmu 984 1.00
 hsa_gga 169 1.00
 hsa_dre 1028 1.00
 hsa_cel 439 1.00
 hsa_dme 512 1.00
--------------------------------------------------------

hsa-mir-620 hsa-mir-568
 hsa 134 0.99
 hsa_mmu 958 0.40
 hsa_gga 172 0.91
 hsa_dre 1031 0.99
 hsa_cel 434 1.00
 hsa_dme 419 0.81
--------------------------------------------------------

hsa-mir-610 hsa-mir-342
 hsa 137 0.87
 hsa_mmu 1117 0.71
 hsa_gga 403 0.92
 hsa_dre 1191 0.86
 hsa_cel 854 0.83
 hsa_dme 918 0.86
--------------------------------------------------------

hsa-mir-28 hsa-mir-151
 hsa 148 1.00
 hsa_mmu 434 1.00
 hsa_gga 142 1.00
 hsa_dre 505 1.00
 hsa_cel 647 1.00
 hsa_dme 86 1.00
--------------------------------------------------------

hsa-mir-20b hsa-mir-17 hsa-mir-18a hsa-mir-106b hsa-mir-20a hsa-mir-93 hsa-mir-18b hsa-mir-106a
 hsa 151 0.84
 hsa_mmu 386 0.90
 hsa_gga 636 0.91
 hsa_dre 454 0.78
 hsa_cel 1024 0.82
 hsa_dme 110 0.75
--------------------------------------------------------

hsa-mir-302c hsa-mir-302b hsa-mir-302d hsa-mir-302a
 hsa 172 1.00
 hsa_mmu 1245 0.99
 hsa_gga 274 1.00
 hsa_dre 967 1.00
 hsa_cel 554 1.00
 hsa_dme 668 1.00
--------------------------------------------------------

hsa-mir-206 hsa-mir-1-1 hsa-mir-1-2
 hsa 180 1.00
 hsa_mmu 1013 1.00
 hsa_gga 155 1.00
 hsa_dre 1237 1.00
 hsa_cel 427 1.00
 hsa_dme 350 0.99
--------------------------------------------------------

hsa-mir-200a hsa-mir-200c hsa-mir-200b hsa-mir-141
 hsa 195 0.99
 hsa_mmu 364 0.91
 hsa_gga 665 0.96
 hsa_dre 300 0.98
 hsa_cel 755 1.00
 hsa_dme 366 0.99
--------------------------------------------------------

hsa-mir-218-2 hsa-mir-218-1
 hsa 202 1.00
 hsa_mmu 1026 1.00
 hsa_gga 259 1.00
 hsa_dre 508 0.99
 hsa_cel 680 1.00
 hsa_dme 52 1.00
--------------------------------------------------------

hsa-mir-152 hsa-mir-148a hsa-mir-148b
 hsa 206 1.00
 hsa_mmu 1547 0.98
 hsa_gga 503 1.00
 hsa_dre 954 1.00
 hsa_cel 861 1.00
 hsa_dme 772 1.00
--------------------------------------------------------

hsa-mir-130b hsa-mir-130a hsa-mir-301
 hsa 222 0.72
 hsa_mmu 793 0.74
 hsa_gga 302 0.98
 hsa_dre 569 0.97
 hsa_cel 316 0.54
 hsa_dme 462 0.55
--------------------------------------------------------

hsa-mir-105-1 hsa-mir-105-2
 hsa 230 1.00
 hsa_mmu 761 1.00
 hsa_gga 1199 1.00
 hsa_dre 669 1.00
 hsa_cel 635 1.00
 hsa_dme 716 1.00
--------------------------------------------------------

hsa-mir-560 hsa-mir-330
 hsa 237 0.83
 hsa_mmu 1456 0.00
 hsa_gga 485 0.85
 hsa_dre 782 0.88
 hsa_cel 887 0.82
 hsa_dme 873 0.87
--------------------------------------------------------

hsa-mir-378 hsa-mir-345
 hsa 244 1.00
 hsa_mmu 1472 0.98
 hsa_gga 632 1.00
 hsa_dre 949 1.00
 hsa_cel 201 0.99
 hsa_dme 879 1.00
--------------------------------------------------------

hsa-mir-92-1 hsa-mir-92-2
 hsa 253 1.00
 hsa_mmu 351 0.99
 hsa_gga 680 1.00
 hsa_dre 559 1.00
 hsa_cel 639 1.00
 hsa_dme 169 0.88
--------------------------------------------------------

hsa-mir-642 hsa-mir-601
 hsa 257 0.80
 hsa_mmu 1067 0.75
 hsa_gga 851 0.00
 hsa_dre 937 0.81
 hsa_cel 927 0.84
 hsa_dme 320 0.67
--------------------------------------------------------

hsa-mir-502 hsa-mir-188 hsa-mir-500 hsa-mir-501 hsa-mir-660 hsa-mir-362 hsa-mir-532
 hsa 260 0.94
 hsa_mmu 313 0.95
 hsa_gga 701 0.92
 hsa_dre 799 0.91
 hsa_cel 253 0.92
 hsa_dme 216 0.95
--------------------------------------------------------

hsa-mir-600 hsa-mir-497
 hsa 294 0.80
 hsa_mmu 2 0.00
 hsa_gga 1130 0.78
 hsa_dre 717 0.67
 hsa_cel 1008 0.53
 hsa_dme 850 0.83
--------------------------------------------------------

hsa-mir-194-2 hsa-mir-194-1
 hsa 298 1.00
 hsa_mmu 1490 1.00
 hsa_gga 134 1.00
 hsa_dre 918 1.00
 hsa_cel 628 0.99
 hsa_dme 48 0.99
--------------------------------------------------------

hsa-mir-103-1 hsa-mir-103-2 hsa-mir-107
 hsa 301 1.00
 hsa_mmu 861 1.00
 hsa_gga 66 1.00
 hsa_dre 485 1.00
 hsa_cel 568 1.00
 hsa_dme 464 1.00
--------------------------------------------------------

hsa-mir-33b hsa-mir-33
 hsa 317 0.97
 hsa_mmu 1597 0.95
 hsa_gga 601 1.00
 hsa_dre 732 0.89
 hsa_cel 911 0.99
 hsa_dme 311 0.97
--------------------------------------------------------

hsa-mir-19b-1 hsa-mir-19a hsa-mir-19b-2
 hsa 327 0.99
 hsa_mmu 912 0.99
 hsa_gga 467 1.00
 hsa_dre 636 0.98
 hsa_cel 90 1.00
 hsa_dme 299 1.00
--------------------------------------------------------

hsa-mir-511-2 hsa-mir-511-1
 hsa 334 1.00
 hsa_mmu 909 1.00
 hsa_gga 476 1.00
 hsa_dre 632 1.00
 hsa_cel 97 1.00
 hsa_dme 306 1.00
--------------------------------------------------------

hsa-mir-124a-2 hsa-mir-124a-1 hsa-mir-124a-3
 hsa 343 1.00
 hsa_mmu 1579 1.00
 hsa_gga 516 1.00
 hsa_dre 1257 1.00
 hsa_cel 1051 1.00
 hsa_dme 202 1.00
--------------------------------------------------------

hsa-mir-421 hsa-mir-545 hsa-mir-95
 hsa 348 1.00
 hsa_mmu 464 1.00
 hsa_gga 34 1.00
 hsa_dre 36 1.00
 hsa_cel 137 1.00
 hsa_dme 442 1.00
--------------------------------------------------------

hsa-mir-199a-2 hsa-mir-199a-1 hsa-mir-199b
 hsa 360 1.00
 hsa_mmu 1461 1.00
 hsa_gga 357 1.00
 hsa_dre 538 1.00
 hsa_cel 583 1.00
 hsa_dme 538 1.00
--------------------------------------------------------

hsa-mir-15a hsa-mir-15b
 hsa 366 0.99
 hsa_mmu 216 0.93
 hsa_gga 342 0.98
 hsa_dre 1493 0.89
 hsa_cel 1012 0.99
 hsa_dme 152 0.99
--------------------------------------------------------

hsa-mir-16-2 hsa-mir-16-1 hsa-mir-195
 hsa 369 0.98
 hsa_mmu 202 0.98
 hsa_gga 331 0.99
 hsa_dre 52 0.99
 hsa_cel 1015 0.83
 hsa_dme 147 0.98
--------------------------------------------------------

hsa-mir-26a-2 hsa-mir-26b hsa-mir-26a-1
 hsa 382 1.00
 hsa_mmu 298 1.00
 hsa_gga 1030 1.00
 hsa_dre 679 0.99
 hsa_cel 360 1.00
 hsa_dme 738 1.00
--------------------------------------------------------

hsa-mir-551b hsa-mir-551a
 hsa 400 0.76
 hsa_mmu 578 0.93
 hsa_gga 1091 0.91
 hsa_dre 792 0.95
 hsa_cel 672 0.79
 hsa_dme 934 0.86
--------------------------------------------------------

hsa-mir-486 hsa-mir-612
 hsa 405 0.88
 hsa_mmu 1140 0.00
 hsa_gga 968 0.78
 hsa_dre 725 0.81
 hsa_cel 914 0.73
 hsa_dme 762 0.87
--------------------------------------------------------

hsa-mir-640 hsa-mir-631
 hsa 408 0.99
 hsa_mmu 1339 0.97
 hsa_gga 1189 0.99
 hsa_dre 653 1.00
 hsa_cel 737 1.00
 hsa_dme 744 0.99
--------------------------------------------------------

hsa-mir-27b hsa-mir-27a
 hsa 412 0.98
 hsa_mmu 1411 0.99
 hsa_gga 997 1.00
 hsa_dre 409 0.99
 hsa_cel 771 1.00
 hsa_dme 711 1.00
--------------------------------------------------------

hsa-mir-24-2 hsa-mir-24-1
 hsa 417 1.00
 hsa_mmu 153 1.00
 hsa_gga 954 1.00
 hsa_dre 520 1.00
 hsa_cel 940 1.00
 hsa_dme 831 1.00
--------------------------------------------------------

hsa-mir-411 hsa-mir-379 hsa-mir-380
 hsa 425 0.96
 hsa_mmu 477 0.97
 hsa_gga 1048 0.96
 hsa_dre 1390 0.87
 hsa_cel 289 1.00
 hsa_dme 24 0.97
--------------------------------------------------------

hsa-mir-134 hsa-mir-412
 hsa 431 0.88
 hsa_mmu 3 0.00
 hsa_gga 1054 0.87
 hsa_dre 1384 0.78
 hsa_cel 286 0.93
 hsa_dme 17 0.93
--------------------------------------------------------

hsa-mir-637 hsa-mir-191
 hsa 455 0.93
 hsa_mmu 165 0.84
 hsa_gga 1202 0.86
 hsa_dre 756 0.38
 hsa_cel 987 0.82
 hsa_dme 812 0.90
--------------------------------------------------------

hsa-let-7d hsa-let-7a-2 hsa-let-7f-1 hsa-let-7a-3 hsa-let-7c hsa-let-7i hsa-let-7f-2 hsa-let-7a-1 hsa-let-7g hsa-let-7e hsa-let-7b hsa-mir-98
 hsa 481 0.99
 hsa_mmu 9 1.00
 hsa_gga 418 1.00
 hsa_dre 239 1.00
 hsa_cel 822 1.00
 hsa_dme 953 0.84
--------------------------------------------------------

hsa-mir-196a-1 hsa-mir-196a-2 hsa-mir-196b
 hsa 504 1.00
 hsa_mmu 56 1.00
 hsa_gga 407 1.00
 hsa_dre 191 0.98
 hsa_cel 311 1.00
 hsa_dme 983 0.99
--------------------------------------------------------

hsa-mir-181a-1 hsa-mir-181b-2 hsa-mir-181c hsa-mir-181b-1 hsa-mir-181d hsa-mir-181a-2
 hsa 510 0.98
 hsa_mmu 1291 0.97
 hsa_gga 545 0.98
 hsa_dre 1440 0.98
 hsa_cel 347 0.98
 hsa_dme 184 0.96
--------------------------------------------------------

hsa-mir-135a-1 hsa-mir-135a-2 hsa-mir-135b
 hsa 522 1.00
 hsa_mmu 1033 1.00
 hsa_gga 490 1.00
 hsa_dre 216 1.00
 hsa_cel 996 1.00
 hsa_dme 377 1.00
--------------------------------------------------------

hsa-mir-7-2 hsa-mir-7-1 hsa-mir-7-3
 hsa 527 1.00
 hsa_mmu 633 1.00
 hsa_gga 570 1.00
 hsa_dre 1069 0.99
 hsa_cel 661 1.00
 hsa_dme 61 0.97
--------------------------------------------------------

hsa-mir-550-2 hsa-mir-550-1
 hsa 535 1.00
 hsa_mmu 591 1.00
 hsa_gga 587 1.00
 hsa_dre 1398 1.00
 hsa_cel 657 1.00
 hsa_dme 818 1.00
--------------------------------------------------------

hsa-mir-101-1 hsa-mir-101-2
 hsa 542 0.99
 hsa_mmu 890 0.99
 hsa_gga 351 1.00
 hsa_dre 70 1.00
 hsa_cel 505 1.00
 hsa_dme 158 1.00
--------------------------------------------------------

hsa-mir-493 hsa-mir-325
 hsa 548 0.96
 hsa_mmu 1091 0.94
 hsa_gga 399 0.95
 hsa_dre 1288 0.93
 hsa_cel 785 0.96
 hsa_dme 568 0.28
--------------------------------------------------------

hsa-mir-548b hsa-mir-548c hsa-mir-548d-2 hsa-mir-548d-1 hsa-mir-548a-1 hsa-mir-603 hsa-mir-570 hsa-mir-548a-3 hsa-mir-548a-2
 hsa 555 1.00
 hsa_mmu 772 1.00
 hsa_gga 370 0.98
 hsa_dre 12 1.00
 hsa_cel 146 1.00
 hsa_dme 516 1.00
--------------------------------------------------------

hsa-mir-299 hsa-mir-579
 hsa 581 0.71
 hsa_mmu -1 -1
 hsa_gga 113 0.77
 hsa_dre 29 0.97
 hsa_cel 143 0.97
 hsa_dme 272 0.81
--------------------------------------------------------

hsa-mir-29b-1 hsa-mir-29a hsa-mir-29c hsa-mir-29b-2
 hsa 600 1.00
 hsa_mmu 549 0.95
 hsa_gga 313 1.00
 hsa_dre 1116 0.98
 hsa_cel 467 0.99
 hsa_dme 484 0.99
--------------------------------------------------------

hsa-mir-193b hsa-mir-193a
 hsa 610 1.00
 hsa_mmu 645 0.98
 hsa_gga 1215 1.00
 hsa_dre 1046 1.00
 hsa_cel 83 0.99
 hsa_dme 902 0.99
--------------------------------------------------------

hsa-mir-365-1 hsa-mir-365-2
 hsa 613 1.00
 hsa_mmu 650 1.00
 hsa_gga 1220 1.00
 hsa_dre 1085 1.00
 hsa_cel 80 1.00
 hsa_dme 905 1.00
--------------------------------------------------------

hsa-mir-422a hsa-mir-423
 hsa 617 0.75
 hsa_mmu 257 0.32
 hsa_gga 1162 0.68
 hsa_dre 1411 0.82
 hsa_cel 185 0.59
 hsa_dme 778 0.84
--------------------------------------------------------

hsa-mir-129-1 hsa-mir-129-2
 hsa 630 1.00
 hsa_mmu 1514 1.00
 hsa_gga 1143 1.00
 hsa_dre 202 1.00
 hsa_cel 952 1.00
 hsa_dme 980 1.00
--------------------------------------------------------

hsa-mir-509 hsa-mir-514-1 hsa-mir-514-2 hsa-mir-506 hsa-mir-513-1 hsa-mir-507 hsa-mir-514-3 hsa-mir-508 hsa-mir-510 hsa-mir-513-2 hsa-mir-652
 hsa 643 0.93
 hsa_mmu 824 0.69
 hsa_gga 89 0.88
 hsa_dre 383 0.98
 hsa_cel 686 0.92
 hsa_dme 638 0.96
--------------------------------------------------------

hsa-mir-587 hsa-mir-592
 hsa 672 0.89
 hsa_mmu 1122 0.92
 hsa_gga 1059 0.91
 hsa_dre 1059 0.88
 hsa_cel 172 0.90
 hsa_dme 561 0.86
--------------------------------------------------------

hsa-mir-328 hsa-mir-483
 hsa 677 0.94
 hsa_mmu -1 -1
 hsa_gga 1210 0.90
 hsa_dre 1414 0.94
 hsa_cel 895 0.87
 hsa_dme 913 0.92
--------------------------------------------------------

hsa-mir-544 hsa-mir-324
 hsa 688 0.87
 hsa_mmu 1128 0.79
 hsa_gga 1138 0.86
 hsa_dre 664 0.86
 hsa_cel 1039 0.78
 hsa_dme 701 0.87
--------------------------------------------------------

hsa-mir-10b hsa-mir-99b hsa-mir-10a hsa-mir-99a hsa-mir-100 hsa-mir-125b-1 hsa-mir-125b-2 hsa-mir-125a
 hsa 699 0.84
 hsa_mmu 1380 0.66
 hsa_gga 1094 0.57
 hsa_dre 815 0.88
 hsa_cel 801 0.46
 hsa_dme 323 0.89
--------------------------------------------------------

hsa-mir-377 hsa-mir-381 hsa-mir-369 hsa-mir-655 hsa-mir-485 hsa-mir-487a hsa-mir-323 hsa-mir-539 hsa-mir-329-2 hsa-mir-382 hsa-mir-496 hsa-mir-329-1 hsa-mir-487b hsa-mir-154 hsa-mir-656 hsa-mir-410 hsa-mir-453 hsa-mir-495 hsa-mir-494
 hsa 719 0.83
 hsa_mmu -1 -1
 hsa_gga 205 0.81
 hsa_dre 1345 0.84
 hsa_cel 9 0.89
 hsa_dme 233 0.71
--------------------------------------------------------

hsa-mir-376a-2 hsa-mir-376a-1 hsa-mir-368 hsa-mir-376b
 hsa 756 1.00
 hsa_mmu 597 1.00
 hsa_gga 198 1.00
 hsa_dre 1476 1.00
 hsa_cel 486 1.00
 hsa_dme 598 1.00
--------------------------------------------------------

hsa-mir-128a hsa-mir-128b
 hsa 767 1.00
 hsa_mmu 137 0.99
 hsa_gga 1083 1.00
 hsa_dre 167 1.00
 hsa_cel 212 1.00
 hsa_dme 722 1.00
--------------------------------------------------------

hsa-mir-598 hsa-mir-373
 hsa 774 0.85
 hsa_mmu -1 -1
 hsa_gga 806 0.65
 hsa_dre 1505 0.61
 hsa_cel 190 0.84
 hsa_dme 45 0.85
--------------------------------------------------------

hsa-mir-34a hsa-mir-34b hsa-mir-34c
 hsa 780 0.97
 hsa_mmu 75 0.86
 hsa_gga 45 0.92
 hsa_dre 99 0.77
 hsa_cel 232 0.90
 hsa_dme 138 0.95
--------------------------------------------------------

hsa-mir-30e hsa-mir-30b hsa-mir-30d hsa-mir-30c-2 hsa-mir-30c-1 hsa-mir-30a
 hsa 791 1.00
 hsa_mmu 1312 1.00
 hsa_gga 10 1.00
 hsa_dre 142 1.00
 hsa_cel 336 0.99
 hsa_dme 401 1.00
--------------------------------------------------------

hsa-mir-9-1 hsa-mir-9-3 hsa-mir-9-2
 hsa 807 1.00
 hsa_mmu 1050 1.00
 hsa_gga 533 1.00
 hsa_dre 597 1.00
 hsa_cel 606 0.99
 hsa_dme 94 0.95
--------------------------------------------------------

hsa-mir-153-2 hsa-mir-153-1
 hsa 812 1.00
 hsa_mmu 1061 1.00
 hsa_gga 867 1.00
 hsa_dre 876 1.00
 hsa_cel 398 1.00
 hsa_dme 80 1.00
--------------------------------------------------------

hsa-mir-626 hsa-mir-553
 hsa 815 0.63
 hsa_mmu 947 0.74
 hsa_gga 542 0.72
 hsa_dre 616 0.69
 hsa_cel 107 0.57
 hsa_dme 606 0.76
--------------------------------------------------------

hsa-mir-374 hsa-mir-542
 hsa 827 0.68
 hsa_mmu 935 0.45
 hsa_gga 145 0.76
 hsa_dre 77 0.82
 hsa_cel 499 0.69
 hsa_dme 83 0.50
--------------------------------------------------------

hsa-mir-371 hsa-mir-512-2 hsa-mir-512-1 hsa-mir-372
 hsa 837 0.87
 hsa_mmu 1140 0.00
 hsa_gga 798 0.81
 hsa_dre 1511 0.84
 hsa_cel 1065 0.83
 hsa_dme 993 0.83
--------------------------------------------------------

hsa-mir-518b hsa-mir-520c hsa-mir-517b hsa-mir-526a-1 hsa-mir-518f hsa-mir-520h hsa-mir-523 hsa-mir-520a hsa-mir-519a-2 hsa-mir-518d hsa-mir-520f hsa-mir-518a-1 hsa-mir-515-2 hsa-mir-516-1 hsa-mir-520g hsa-mir-515-1 hsa-mir-526b hsa-mir-527 hsa-mir-519d hsa-mir-519e hsa-mir-518a-2 hsa-mir-516-4 hsa-mir-517a hsa-mir-520d hsa-mir-519a-1 hsa-mir-516-2 hsa-mir-526a-2 hsa-mir-520b hsa-mir-521-1 hsa-mir-519c hsa-mir-522 hsa-mir-518c hsa-mir-525 hsa-mir-518e hsa-mir-520e hsa-mir-519b hsa-mir-516-3 hsa-mir-524 hsa-mir-517c hsa-mir-521-2
 hsa 844 1.00
 hsa_mmu 1148 0.99
 hsa_gga 719 0.99
 hsa_dre 1518 1.00
 hsa_cel 1072 1.00
 hsa_dme 1000 1.00
--------------------------------------------------------
