# Supplementary material for: A bootstrap based analysis pipeline for efficient classification of phylogenetically related animal miRNAs
Source: BMC Genomics. 2007 Mar 6;8:66. doi: 10.1186/1471-2164-8-66 (PMC1832191; doi:10.1186/1471-2164-8-66)
Supplement: Additional File 9 — The software and instruction for the PBC analysis pipeline. The PERL scripts of the programs used in the PBC analysis pipeline, and the instructions. The miRNAs sequences are retrieved from miRBase [10] (Release 8.2). [file 1471-2164-8-66-S9.zip]

Archive with 53 entries (48 files):
- firstround/
- firstround/hsa_dre.nwk
- firstround/confirm_rel.pl
- firstround/hsa_mmu.fa
- firstround/get_mirna_sequences.pl
- firstround/hsa_mmu.nwk
- firstround/parse_nwk.pl
- firstround/cfltfree_cluster.pl
- firstround/hsa_gga.nwk
- firstround/hsa_cel.fa
- firstround/hsa_dme.fa
- firstround/hsa.nwk
- firstround/hsa_dre.fa
- firstround/batch_parse_nwk.pl
- firstround/hsa.fa
- firstround/hsa_dme.nwk
- firstround/batch_run.pl
- firstround/hsa_gga.fa
- firstround/hsa_cel.nwk
- firstround/get_cfltfree_rels.pl
- ReadMeFirst.doc
- ReadMeFirst.txt
- release82/
- release82/hairpin.fa
- release82/mature.fa
- secondround/
- secondround/hsa_dre.nwk
- secondround/hsa_mmu.fa
- secondround/patch_families.pl
- secondround/hsa_mmu.nwk
- secondround/rel_parse_nwk.pl
- secondround/cfm_set1.store
- secondround/rel_get_sequences.pl
- secondround/print_report.pl
- secondround/hsa_gga.nwk
- secondround/hsa_cel.fa
- secondround/hsa_dme.fa
- secondround/hsa.nwk
- secondround/hsa_dre.fa
- secondround/hsa.fa
- secondround/relconfirm.pl
- secondround/cfm_set2.store
- secondround/batch_run2.pl
- secondround/hsa_dme.nwk
- secondround/hsa_gga.fa
- secondround/hsa_cel.nwk
- test_storable.pl
- Tools/
- Tools/miRNA/
- Tools/miRNA/RelMethods.pm
- Tools/miRNA/treeUtils.pm
- Tools/miRNA/PhyloMethods.pm
- Tools/miRNA/treeNode.pm
