# Supplementary material for: A bootstrap based analysis pipeline for efficient classification of phylogenetically related animal miRNAs
Source: BMC Genomics. 2007 Mar 6;8:66. doi: 10.1186/1471-2164-8-66 (PMC1832191; doi:10.1186/1471-2164-8-66)
Supplement: Additional File 9 — The software and instruction for the PBC analysis pipeline. The PERL scripts of the programs used in the PBC analysis pipeline, and the instructions. The miRNAs sequences are retrieved from miRBase [10] (Release 8.2). [file 1471-2164-8-66-S9.zip › firstround/hsa_dre.nwk]

(((((((((((((((hsa-mir-548d-1:0.08400384,hsa-mir-548d-2:0.08094461)0.75:0.02929792,(hsa-mir-548a-2:0.08965940,hsa-mir-548a-1:0.08928796)0.69:0.02792083)0.63:0.03804408,hsa-mir-603:0.15285504)0.21:0.00368790,(hsa-mir-570:0.14627275,(hsa-mir-548b:0.12554729,(hsa-mir-548a-3:0.09314052,hsa-mir-548c:0.08211721)0.85:0.04455580)0.30:0.01913211)0.24:0.01030520)1.00:0.12131198,(hsa-mir-299:0.18469602,hsa-mir-579:0.18038335)0.97:0.10208227)0.44:0.04585056,((dre-mir-731:0.20524815,hsa-mir-425:0.20854496)0.90:0.10687757,(hsa-mir-95:0.14382932,(hsa-mir-421:0.07834840,hsa-mir-545:0.07459278)0.93:0.06687114)1.00:0.16479195)0.14:0.02081525)0.02:0.01684972,(hsa-mir-624:0.29864260,hsa-mir-127:0.30350794)0.20:0.04556861)0.00:0.00723276,((hsa-mir-606:0.33683551,hsa-mir-331:0.33337726)0.02:0.00873335,((hsa-mir-503:0.29863447,hsa-mir-555:0.29291482)0.18:0.03537042,(dre-mir-16c:0.21157716,((hsa-mir-195:0.17486709,dre-mir-457a:0.17128676)0.43:0.02264805,((dre-mir-16a:0.14959979,hsa-mir-16-2:0.15040021)0.39:0.02932417,(dre-mir-457b:0.17779117,(dre-mir-16b:0.14758800,hsa-mir-16-1:0.14786654)0.44:0.02296641)0.13:0.00516923)0.22:0.01543176)0.59:0.02186317)0.99:0.11502324)0.02:0.01993257)0.00:0.00852107)0.00:0.00586653,(((((dre-mir-101a:0.03555216,hsa-mir-101-1:0.03111451)1.00:0.09674715,(dre-mir-101b:0.10115496,hsa-mir-101-2:0.10137668)0.57:0.03570635)1.00:0.16854971,(hsa-mir-374:0.23985247,hsa-mir-542:0.23236976)0.82:0.07461521)0.20:0.03446241,((hsa-mir-552:0.24637807,hsa-mir-582:0.24824558)0.58:0.03310715,(dre-mir-203b:0.11879052,(dre-mir-203a:0.08324067,hsa-mir-203:0.09258351)0.53:0.02538295)1.00:0.16732085)0.35:0.05825617)0.00:0.01293755,((((dre-mir-217-1:0.00000000,dre-mir-217-2:0.00000000)1.00:0.09630490,hsa-mir-217:0.09757265)1.00:0.17523706,hsa-mir-383:0.27928915)0.32:0.02377666,(hsa-mir-449b:0.23902946,((dre-mir-34c:0.14828630,hsa-mir-34c:0.15041499)0.76:0.06535738,((dre-mir-34:0.09012305,hsa-mir-34a:0.09355042)0.99:0.09525639,(dre-mir-34b:0.14925821,hsa-mir-34b:0.14836084)0.57:0.03217681)0.45:0.02558781)0.77:0.03240855)0.74:0.05476627)0.23:0.05038377)0.00:0.00978404)0.00:0.00669171,((((((dre-mir-146b-1:0.00000000,dre-mir-146b-2:0.00000000)1.00:0.16096294,hsa-mir-146a:0.15954988)0.85:0.05885725,(dre-mir-146a:0.16919136,hsa-mir-146b:0.17327439)0.81:0.05296155)0.98:0.10191614,(hsa-mir-504:0.23999259,hsa-mir-591:0.24193512)0.68:0.07761336)0.05:0.02785246,(hsa-mir-614:0.30202925,dre-mir-722:0.29797075)0.22:0.05660307)0.00:0.00873547,((((dre-mir-499:0.14744917,hsa-mir-499:0.14925413)0.97:0.11007674,dre-mir-724:0.25103805)0.70:0.04894363,(hsa-mir-384:0.27268313,hsa-mir-562:0.26849334)0.43:0.03137166)0.22:0.03689263,((dre-mir-727:0.24004942,hsa-mir-585:0.23772836)0.79:0.09153722,(((((dre-mir-30c:0.11019516,hsa-mir-30c-1:0.10775356)0.47:0.02412845,hsa-mir-30c-2:0.13450282)0.18:0.00725483,dre-mir-30b:0.13872942)0.32:0.02199612,hsa-mir-30b:0.16481542)0.95:0.04510658,(dre-mir-30d:0.16667104,((dre-mir-30a:0.07363855,hsa-mir-30d:0.06921859)0.90:0.07216078,(dre-mir-30e-2:0.10533155,(hsa-mir-30a:0.07818861,hsa-mir-30e:0.07674096)0.69:0.02881080)0.78:0.03908232)0.60:0.01613181)0.92:0.04634009)1.00:0.10963289)0.07:0.01296853)0.01:0.02263170)0.00:0.00504194)0.00:0.00153221,(((((((hsa-mir-128a:0.13478463,hsa-mir-128b:0.14570317)0.36:0.00614561,dre-mir-128-2:0.14876148)0.57:0.02674149,dre-mir-128-1:0.16252686)1.00:0.11900417,hsa-mir-452:0.28712197)0.32:0.03614890,((dre-mir-216b-1:0.00592119,dre-mir-216b-2:0.00723671)1.00:0.21234169,(hsa-mir-216:0.13821276,(dre-mir-216a-1:0.00000000,dre-mir-216a-2:0.00000000)1.00:0.13451451)0.99:0.07931073)0.94:0.10560802)0.07:0.01532873,(hsa-mir-589:0.26141669,hsa-mir-645:0.26032244)0.68:0.08091044)0.01:0.02072506,(((((((((dre-mir-196a-1:0.10929574,hsa-mir-196a-2:0.10768539)0.25:0.00928410,dre-mir-196a-2:0.11906744)0.15:0.01282199,dre-mir-196b:0.12678840)0.07:0.00474648,hsa-mir-196b:0.13725283)0.50:0.03230584,hsa-mir-196a-1:0.17145824)0.98:0.06449163,((dre-mir-129-1:0.05052231,hsa-mir-129-1:0.04669991)0.90:0.04034617,(dre-mir-129-2:0.06111630,hsa-mir-129-2:0.06532048)0.80:0.03058879)1.00:0.14609503)0.85:0.05558471,(dre-mir-21-1:0.14002787,(dre-mir-21-2:0.07367844,hsa-mir-21:0.06917870)0.91:0.05937689)1.00:0.15634377)0.23:0.02203755,(hsa-mir-630:0.29601605,((dre-mir-135b:0.12942300,hsa-mir-135a-1:0.12983626)0.90:0.05833882,(hsa-mir-135b:0.17548175,((dre-mir-135a:0.12748243,hsa-mir-135a-2:0.13058208)0.77:0.03155223,(dre-mir-135c-3:0.07293705,(dre-mir-135c-1:0.00000000,dre-mir-135c-2:0.00000000)1.00:0.06456295)0.98:0.08010559)0.54:0.01935282)0.50:0.01233278)1.00:0.10572802)0.29:0.02681929)0.03:0.02614292,(((dre-mir-140:0.05650419,hsa-mir-140:0.05460692)1.00:0.20227550,(dre-mir-489:0.06824181,hsa-mir-489:0.06428831)1.00:0.19334574)0.68:0.05434106,((((((dre-let-7b:0.04921755,hsa-let-7b:0.04716799)0.98:0.05133947,(dre-let-7f:0.03965297,hsa-let-7f-1:0.04080680)0.96:0.05898611)0.67:0.02861673,(dre-let-7a-5:0.09470572,dre-let-7a-6:0.09381887)0.83:0.04426290)0.37:0.02440082,((dre-let-7i:0.04136439,hsa-let-7i:0.04196894)1.00:0.07850896,(dre-let-7j:0.08334787,hsa-let-7g:0.08738383)0.79:0.03681775)0.60:0.03278908)0.39:0.02473939,dre-let-7h:0.18222910)0.29:0.01270098,((hsa-mir-98:0.13628862,hsa-let-7d:0.14278115)0.48:0.03682773,(((((dre-let-7a-1:0.01896823,hsa-let-7a-1:0.01900645)0.95:0.04426752,(dre-let-7g-2:0.03768542,hsa-let-7f-2:0.03460374)0.72:0.02389490)0.40:0.00728206,dre-let-7g-1:0.07148745)0.86:0.06435139,(dre-let-7a-3:0.12194660,(dre-let-7e:0.06465895,hsa-let-7a-3:0.05696267)0.85:0.05814165)0.31:0.00737697)0.58:0.03763239,((dre-let-7d-1:0.05258041,dre-let-7d-2:0.04969232)0.99:0.07931835,(((dre-let-7c-1:0.03378053,hsa-let-7c:0.03764804)0.43:0.00327298,dre-let-7c-2:0.04615767)0.91:0.07218176,(hsa-let-7e:0.08727529,(dre-let-7a-2:0.06768573,(dre-let-7a-4:0.03842015,hsa-let-7a-2:0.03102429)0.62:0.02854443)0.67:0.02968937)0.55:0.02339391)0.38:0.01751636)0.42:0.03361287)0.16:0.01041185)0.32:0.01846612)1.00:0.11301726)0.23:0.03140894)0.01:0.01356091)0.00:0.00811691)0.00:0.00083060,((((((dre-mir-141:0.14650075,hsa-mir-141:0.14618218)0.33:0.00960586,(dre-mir-200a:0.13602785,hsa-mir-200a:0.13456039)0.48:0.02088769)0.93:0.06166548,((dre-mir-200b:0.12668234,hsa-mir-200b:0.13257692)0.86:0.04922282,(dre-mir-200c:0.13810626,hsa-mir-200c:0.13881682)0.85:0.04331680)0.91:0.03834426)0.51:0.01075450,(dre-mir-429:0.10300571,hsa-mir-429:0.10949429)1.00:0.12498915)0.98:0.11059472,(dre-mir-205:0.13092027,hsa-mir-205:0.13044337)1.00:0.21161318)0.07:0.01102050,((dre-mir-456:0.27994145,hsa-mir-604:0.28476443)0.46:0.06328907,(hsa-mir-32:0.25666323,(dre-mir-430a-23:0.13600734,(((((((((dre-mir-430a-10:0.00000000,dre-mir-430a-5:0.00000000)0.11:0.00000000,dre-mir-430a-9:0.00000000)0.03:0.00000000,dre-mir-430a-7:0.00000000)0.02:0.00000000,dre-mir-430a-6:0.00000000)0.03:0.00000000,(dre-mir-430a-11:0.00000000,dre-mir-430a-8:0.00000000)0.10:0.00000000)0.64:0.00084585,dre-mir-430a-3:-0.00084585)0.29:0.00106246,(dre-mir-430a-2:-0.00061378,(dre-mir-430a-20:0.00000000,dre-mir-430a-21:0.00000000)0.67:0.00061378)0.18:0.00083148)0.95:0.02799249,dre-mir-430a-1:0.02828457)0.50:0.01488637,((dre-mir-430a-18:0.00000000,dre-mir-430a-19:0.00000000)0.94:0.01184694,(dre-mir-430a-4:0.01198435,(dre-mir-430a-22:0.00977858,(((dre-mir-430i-2:0.00000000,dre-mir-430i-3:0.00000000)0.20:0.00000000,dre-mir-430i-1:0.00000000)0.63:0.00740186,(((dre-mir-430a-12:0.00000000,dre-mir-430a-17:0.00000000)0.04:0.00000000,dre-mir-430a-15:0.00000000)0.01:0.00000000,(dre-mir-430a-13:0.00000000,(dre-mir-430a-14:0.00000000,dre-mir-430a-16:0.00000000)0.03:0.00000000)0.01:0.00000000)0.22:0.00479326)0.19:0.00241654)0.18:0.00159658)0.30:0.00232833)0.68:0.02794099)1.00:0.09500634)0.99:0.12003635)0.62:0.08416649)0.02:0.01022146)0.00:0.01853701)0.00:0.00124070,(((((((((((hsa-mir-514-2:0.00000000,hsa-mir-514-3:0.00000000)0.69:0.00630802,hsa-mir-514-1:0.00505562)1.00:0.08831689,hsa-mir-509:0.08733592)0.78:0.04436623,hsa-mir-510:0.13185835)0.86:0.06633284,(hsa-mir-506:0.15939031,(hsa-mir-508:0.15565665,(hsa-mir-513-1:0.00775885,hsa-mir-513-2:0.00798918)1.00:0.13646933)0.35:0.00646991)0.58:0.04617393)0.26:0.00783318,hsa-mir-507:0.20468636)0.50:0.02308918,hsa-mir-652:0.23887529)0.98:0.08735098,(dre-mir-144:0.12121633,hsa-mir-144:0.11687890)1.00:0.19690007)0.21:0.02442064,(dre-mir-459:0.31273880,((dre-mir-27a:0.14469777,dre-mir-27c:0.13939314)0.81:0.08065682,(dre-mir-27e:0.17870650,(hsa-mir-27a:0.15393695,(dre-mir-27d:0.11793196,(dre-mir-27b:0.05974433,hsa-mir-27b:0.06113480)0.97:0.05751744)0.82:0.03529806)0.58:0.02344238)0.65:0.04360373)0.99:0.09089341)0.15:0.02792604)0.01:0.02286666,(((dre-mir-202:0.07211592,hsa-mir-202:0.07262093)1.00:0.25581425,hsa-mir-618:0.32205326)0.03:0.02142163,(((dre-mir-139:0.08653944,hsa-mir-139:0.08993114)1.00:0.14080908,hsa-mir-622:0.24538018)0.82:0.08934315,((hsa-mir-431:0.24249570,hsa-mir-658:0.24235278)0.57:0.03940616,(hsa-mir-138-1:0.11103602,(dre-mir-138:0.09855828,hsa-mir-138-2:0.10382268)0.57:0.01764363)1.00:0.17251947)0.37:0.03746079)0.06:0.02432646)0.00:0.01529719)0.00:0.00762830,(((hsa-mir-613:0.28560453,hsa-mir-651:0.29866513)0.18:0.03536701,(hsa-mir-628:0.28916893,hsa-mir-625:0.28225964)0.25:0.04726958)0.01:0.02764926,((((((((((dre-mir-17a-1:0.06385812,dre-mir-17a-2:0.06867200)0.86:0.02674747,hsa-mir-17:0.09265873)0.97:0.05244735,hsa-mir-106a:0.14175406)0.73:0.02509028,(dre-mir-20b:0.13881577,(hsa-mir-20b:0.09994693,(dre-mir-20a:0.07455854,hsa-mir-20a:0.06628653)0.88:0.02958664)0.62:0.02883004)0.78:0.03504488)0.77:0.03983276,hsa-mir-106b:0.20427861)0.41:0.00955317,(dre-mir-93:0.14984001,hsa-mir-93:0.14745728)0.92:0.07105770)0.84:0.03985399,(dre-mir-18c:0.11205311,(hsa-mir-18b:0.06495917,(dre-mir-18b:0.05669609,(dre-mir-18a:0.02246915,hsa-mir-18a:0.01978437)0.96:0.03773798)0.57:0.01458435)0.91:0.04022103)1.00:0.14660895)0.78:0.04907912,(dre-mir-103:0.11876895,(hsa-mir-103-1:0.09717734,(hsa-mir-103-2:0.08065950,(dre-mir-107:0.05631514,hsa-mir-107:0.05479597)0.74:0.02404136)0.64:0.02461753)0.53:0.01434602)1.00:0.19317313)0.16:0.02718303,((((dre-mir-132-1:0.07841166,hsa-mir-132:0.08408834)0.61:0.04078921,dre-mir-132-2:0.12071399)1.00:0.09054086,(dre-mir-212:0.12396048,hsa-mir-212:0.12603952)1.00:0.09208349)0.99:0.11712405,((hsa-mir-151:0.13273817,hsa-mir-28:0.13041973)1.00:0.17453685,(dre-mir-218b:0.19082827,((dre-mir-218a-2:0.08939627,hsa-mir-218-1:0.09242191)0.92:0.06563337,(hsa-mir-218-2:0.14402061,dre-mir-218a-1:0.16085744)0.56:0.01211054)0.78:0.03020467)0.99:0.10919676)0.21:0.02697551)0.03:0.00812375)0.00:0.01174855,(((((((dre-mir-24-1:0.05576714,hsa-mir-24-1:0.05029346)0.71:0.02686684,dre-mir-24-3:0.08828467)0.95:0.05599007,(hsa-mir-24-2:0.12389300,dre-mir-24-2:0.12610700)0.51:0.00600307)0.84:0.04073729,dre-mir-24-4:0.17262096)1.00:0.12327117,(dre-mir-150:0.17201814,hsa-mir-150:0.19161822)1.00:0.12631787)0.29:0.02828555,((dre-mir-214:0.05211205,hsa-mir-214:0.05788795)1.00:0.18962439,((dre-mir-199-1:0.05010631,hsa-mir-199a-2:0.05334197)0.94:0.06472179,(dre-mir-199-2:0.09930101,(dre-mir-199-3:0.08933377,(hsa-mir-199a-1:0.05062163,hsa-mir-199b:0.05082765)0.65:0.03861007)0.40:0.01152087)0.62:0.01929850)1.00:0.11909099)0.96:0.09016577)0.05:0.01884107,((((dre-mir-183:0.05147816,hsa-mir-183:0.05056266)1.00:0.18500159,hsa-mir-367:0.22248094)0.64:0.08058292,dre-mir-726:0.31820546)0.06:0.01987435,(((((dre-mir-92a-1:0.08864145,hsa-mir-92-1:0.09084573)0.76:0.02992332,dre-mir-92a-2:0.12636987)0.67:0.02378511,hsa-mir-92-2:0.14168772)1.00:0.09515692,(dre-mir-25:0.11097574,hsa-mir-25:0.10853646)1.00:0.14220335)0.88:0.07474498,((((dre-mir-301a-1:0.00000000,dre-mir-301a-2:0.00000000)1.00:0.06992620,hsa-mir-301:0.06960869)1.00:0.09442913,(dre-mir-301b:0.08010948,dre-mir-301c:0.08038435)0.97:0.08017542)0.98:0.07596241,((dre-mir-130b:0.10106961,hsa-mir-130b:0.10624746)0.98:0.08372621,((dre-mir-130c-1:0.07306956,dre-mir-130c-2:0.06273291)0.96:0.06870820,(hsa-mir-130a:0.12108710,(dre-mir-130a-1:0.00000000,dre-mir-130a-2:0.00000000)1.00:0.11987675)0.56:0.01607632)0.94:0.05188249)0.90:0.04720683)0.97:0.08130558)0.13:0.01486205)0.00:0.01419227)0.00:0.00649632)0.00:0.00687880)0.00:0.00719203)0.00:0.00259984)0.00:0.00065097,((((((((((dre-mir-9-5:0.03924475,hsa-mir-9-2:0.04121502)0.84:0.02857578,dre-mir-9-2:0.06912537)0.55:0.01969186,dre-mir-9-6:0.08866820)0.58:0.01561858,(dre-mir-9-1:0.05293084,hsa-mir-9-1:0.05051744)0.95:0.05018380)0.40:0.01094770,((dre-mir-9-3:0.06555327,hsa-mir-9-3:0.07081037)0.78:0.03979246,(dre-mir-9-4:0.04652245,dre-mir-9-7:0.04871565)0.91:0.05161111)0.39:0.00890658)1.00:0.18404584,(hsa-mir-553:0.23253994,hsa-mir-626:0.23804829)0.69:0.05881156)0.19:0.03289677,(hsa-mir-186:0.29370266,hsa-mir-605:0.30089193)0.15:0.03242499)0.01:0.01528964,(((dre-mir-454a:0.14947580,dre-mir-454b:0.15052420)1.00:0.13806649,(dre-mir-96:0.09134884,hsa-mir-96:0.10095885)1.00:0.17946898)0.56:0.05169902,(((hsa-mir-511-1:0.00000000,hsa-mir-511-2:0.00000000)1.00:0.25945617,hsa-mir-558:0.25273895)0.44:0.02171753,((dre-mir-19c:0.13298360,dre-mir-19d:0.13530908)0.79:0.05375471,((dre-mir-19a:0.03645876,hsa-mir-19a:0.03671198)1.00:0.12805683,(dre-mir-19b:0.11654742,(hsa-mir-19b-1:0.08506335,hsa-mir-19b-2:0.08735044)0.78:0.03082532)0.73:0.04606925)0.50:0.02957950)0.98:0.09404999)0.50:0.05000959)0.06:0.01923402)0.00:0.01380889,(((((hsa-mir-631:0.17065637,hsa-mir-640:0.16267696)1.00:0.11827674,hsa-mir-619:0.27889717)0.55:0.04569673,(dre-mir-729:0.24229945,hsa-mir-583:0.25770055)0.64:0.08050033)0.06:0.02128543,((hsa-mir-198:0.24058704,hsa-mir-554:0.22607962)0.57:0.07575338,(hsa-mir-324:0.22283604,hsa-mir-544:0.22786818)0.86:0.08390937)0.14:0.03774307)0.00:0.00918431,(((hsa-mir-105-1:0.01330568,hsa-mir-105-2:0.01138568)1.00:0.30817044,(dre-mir-455:0.02710732,hsa-mir-455:0.02497601)1.00:0.28924468)0.07:0.02233997,((dre-mir-126:0.12294410,hsa-mir-126:0.11515114)1.00:0.17673398,(hsa-mir-26b:0.17678395,(dre-mir-26a-3:0.16982279,(dre-mir-26a-1:0.15139360,((dre-mir-26b:0.11079885,hsa-mir-26a-2:0.10348687)0.46:0.02862687,(hsa-mir-26a-1:0.11699068,dre-mir-26a-2:0.11588604)0.35:0.02110702)0.30:0.00723081)0.53:0.02258322)0.30:0.00679035)0.99:0.11471724)0.36:0.04393987)0.00:0.01406142)0.00:0.00917167)0.00:0.00826601,((((((((((dre-mir-725:0.22892276,hsa-mir-639:0.22677344)0.83:0.07613417,hsa-mir-659:0.30416990)0.17:0.02494135,(hsa-mir-621:0.22552853,hsa-mir-662:0.22153030)0.93:0.10380994)0.03:0.01269921,(hsa-mir-296:0.28698565,hsa-mir-566:0.28801435)0.36:0.05596352)0.00:0.00444254,(hsa-mir-602:0.31367627,(dre-mir-187:0.11265731,hsa-mir-187:0.12263681)1.00:0.20097098)0.18:0.03384781)0.00:0.00459023,(((dre-mir-210:0.12796797,hsa-mir-210:0.12555316)1.00:0.15035098,(hsa-mir-497:0.24417839,hsa-mir-600:0.24003214)0.60:0.02703709)0.67:0.06807506,((hsa-mir-486:0.21943203,hsa-mir-612:0.22832916)0.81:0.08484157,(hsa-mir-326:0.25754052,(hsa-mir-346:0.24513137,(hsa-mir-33:0.15259485,hsa-mir-33b:0.16083798)0.89:0.08962167)0.35:0.00962985)0.37:0.04821956)0.11:0.03143382)0.01:0.01068319)0.00:0.00722295,((((hsa-mir-149:0.22556981,hsa-mir-663:0.22897564)0.74:0.07088043,hsa-mir-339:0.29876713)0.11:0.02069355,(dre-mir-92b:0.11015801,hsa-mir-92b:0.11206421)1.00:0.20356082)0.02:0.01527755,(hsa-mir-584:0.32778442,((hsa-mir-564:0.25834044,hsa-mir-638:0.25229786)0.36:0.01141545,(hsa-mir-572:0.21716238,hsa-mir-636:0.21617095)0.78:0.04995642)0.62:0.06737648)0.01:0.00374455)0.00:0.02633262)0.00:0.00300942,((((dre-mir-462:0.16106397,hsa-mir-191:0.16077512)1.00:0.12936035,hsa-mir-637:0.29543440)0.38:0.03593172,hsa-mir-646:0.32825471)0.03:0.02734460,(((hsa-mir-561:0.28945411,hsa-mir-629:0.28031333)0.26:0.03428585,(hsa-mir-611:0.24986610,hsa-mir-657:0.24267122)0.66:0.08128221)0.02:0.00812125,(hsa-mir-219-1:0.20149438,(dre-mir-219-3:0.16372458,(hsa-mir-219-2:0.10632265,(dre-mir-219-1:0.09472397,dre-mir-219-2:0.08709422)0.50:0.01299554)0.97:0.06475826)0.73:0.03072778)0.98:0.14058719)0.00:0.01972575)0.00:0.00630307)0.00:0.00458192,((((hsa-mir-330:0.22467025,hsa-mir-560:0.22360561)0.88:0.08298313,(hsa-mir-632:0.23383988,hsa-mir-661:0.23742449)0.81:0.07735865)0.14:0.01703217,(hsa-mir-596:0.21668570,hsa-mir-650:0.20797183)0.94:0.12026519)0.01:0.02450255,((hsa-mir-551a:0.22862021,hsa-mir-551b:0.22971312)0.95:0.09918669,((dre-mir-145:0.12010199,hsa-mir-145:0.11853438)1.00:0.17318904,(((hsa-mir-188:0.13406071,hsa-mir-660:0.13652752)0.85:0.06023378,hsa-mir-532:0.19010822)0.88:0.05054989,(hsa-mir-362:0.13801802,(hsa-mir-501:0.06817745,(hsa-mir-500:0.04918303,hsa-mir-502:0.04605506)0.61:0.02110826)0.99:0.07429883)0.98:0.09491149)0.91:0.05837948)0.19:0.02342452)0.04:0.02428110)0.00:0.01456433)0.00:0.00473815,(((((((((dre-mir-10b-1:0.06262994,hsa-mir-10b:0.06557519)0.59:0.02801542,(dre-mir-10d-1:0.00000000,dre-mir-10d-2:0.00000000)1.00:0.09203120)0.76:0.02872958,dre-mir-10b-2:0.12553283)0.77:0.02593645,(dre-mir-10c:0.09043245,(dre-mir-10a:0.06383187,hsa-mir-10a:0.06748126)0.71:0.02609722)0.91:0.05114865)1.00:0.08730996,(((dre-mir-100-1:0.06505977,hsa-mir-100:0.05994023)0.55:0.01290120,dre-mir-100-2:0.07793214)0.92:0.05836851,(hsa-mir-99b:0.13804523,(dre-mir-99-2:0.09979310,(dre-mir-99-1:0.08923694,hsa-mir-99a:0.09594825)0.40:0.00761430)0.53:0.02644752)0.32:0.00408754)1.00:0.10179068)0.82:0.04125433,(((dre-mir-125a-1:0.09625716,dre-mir-125a-2:0.09651393)0.84:0.04108516,hsa-mir-125a:0.13007005)0.88:0.04244961,(((dre-mir-125b-1:0.09327445,dre-mir-125b-2:0.09277206)0.53:0.01782270,hsa-mir-125b-1:0.10215616)0.97:0.06687975,(hsa-mir-125b-2:0.12139375,(dre-mir-125b-3:0.10821198,dre-mir-125c:0.11531743)0.44:0.00861286)0.94:0.05573283)0.36:0.00311085)1.00:0.09697615)0.88:0.07354265,((dre-mir-460:0.18295559,dre-mir-730:0.17230757)0.99:0.09374266,((dre-mir-221:0.10580397,hsa-mir-221:0.10924979)1.00:0.10109653,(dre-mir-222:0.08895609,hsa-mir-222:0.08861401)1.00:0.12215756)0.96:0.05834657)0.79:0.07530819)0.02:0.01026436,((((((dre-mir-153a:0.01016381,hsa-mir-153-2:0.01452755)1.00:0.06477898,(dre-mir-153c:0.07193446,hsa-mir-153-1:0.07250998)0.58:0.01308044)0.89:0.03953607,dre-mir-153b:0.12628589)1.00:0.12742823,dre-mir-739:0.25469754)0.51:0.05021357,(hsa-mir-184:0.11005983,(dre-mir-184:0.06044813,dre-mir-184-2:0.06613415)0.97:0.04826075)1.00:0.19733671)0.13:0.03273829,((hsa-mir-595:0.22474649,hsa-mir-647:0.22979897)0.94:0.11208449,(((dre-mir-182:0.04069485,hsa-mir-182:0.03283456)1.00:0.18167713,(dre-mir-220:0.04086600,hsa-mir-220:0.04095218)1.00:0.18619831)0.98:0.10500841,(hsa-mir-197:0.24681378,(hsa-mir-211:0.17786450,((dre-mir-204-1:0.07259204,hsa-mir-204:0.06719291)0.99:0.08224103,(dre-mir-204-2:0.00000000,dre-mir-204-3:0.00000000)1.00:0.15345344)0.61:0.02224796)0.96:0.06769498)0.72:0.07651105)0.12:0.01709639)0.01:0.00766204)0.00:0.01874103)0.00:0.00518895,(((((((dre-mir-194a:0.12406978,hsa-mir-194-1:0.12284380)0.65:0.02416806,dre-mir-194b:0.15444722)0.48:0.01147978,hsa-mir-194-2:0.16864902)1.00:0.14870045,(dre-mir-223:0.13784746,hsa-mir-223:0.14636307)1.00:0.16967883)0.17:0.03201372,(hsa-mir-571:0.30548713,hsa-mir-609:0.30741609)0.12:0.04066970)0.00:0.00867322,((dre-mir-738:0.22733025,hsa-mir-320:0.22388926)0.76:0.10885486,(hsa-mir-574:0.30503095,(hsa-mir-601:0.22718912,hsa-mir-642:0.24116532)0.81:0.07397865)0.14:0.02704054)0.01:0.01456257)0.00:0.01326643,((((dre-mir-143-1:0.00000000,dre-mir-143-2:0.00000000)1.00:0.14163043,hsa-mir-143:0.14119786)1.00:0.18337844,(hsa-mir-648:0.28655567,(hsa-mir-345:0.15967509,hsa-mir-378:0.15282491)1.00:0.12414288)0.49:0.04615379)0.06:0.03150401,(((((dre-mir-148:0.07930211,hsa-mir-148a:0.08736456)0.80:0.04234152,hsa-mir-148b:0.11917683)0.53:0.02315935,(dre-mir-152:0.09120247,hsa-mir-152:0.09867095)0.81:0.05068856)1.00:0.14830016,dre-mir-732:0.28694156)0.36:0.04451873,(hsa-mir-616:0.29232058,((((hsa-mir-302c:0.09052173,hsa-mir-302d:0.08858275)0.68:0.02936117,hsa-mir-302b:0.12147556)0.66:0.02118848,hsa-mir-302a:0.13276103)1.00:0.09103341,((((((dre-mir-430b-2:-0.00062730,dre-mir-430b-1:0.00062730)0.16:0.00031409,dre-mir-430b-4:-0.00031409)0.14:0.00015727,dre-mir-430b-3:-0.00015727)0.44:0.00648115,(dre-mir-430b-22:0.00000000,dre-mir-430b-23:0.00000000)0.66:0.00590360)0.34:0.00799414,(dre-mir-430b-20:0.00000000,dre-mir-430b-21:0.00000000)0.88:0.01671676)0.21:0.00652018,((((dre-mir-430b-6:0.00000000,dre-mir-430b-9:0.00000000)0.19:0.00000000,(dre-mir-430b-7:0.00000000,dre-mir-430b-8:0.00000000)0.18:0.00000000)0.72:0.01126659,dre-mir-430b-19:0.01342477)0.34:0.00773780,(dre-mir-430j:0.01602741,(dre-mir-430b-5:0.00639262,(dre-mir-430b-17:0.00000000,((dre-mir-430b-18:0.00000000,dre-mir-430b-13:0.00000000)0.07:0.00000000,((dre-mir-430b-12:0.00000000,dre-mir-430b-14:0.00000000)0.07:0.00000000,((dre-mir-430b-10:0.00000000,dre-mir-430b-15:0.00000000)0.06:0.00000000,(dre-mir-430b-11:0.00000000,dre-mir-430b-16:0.00000000)0.07:0.00000000)0.00:0.00000000)0.01:0.00000000)0.01:0.00000000)0.39:0.00595306)0.39:0.00866395)0.20:0.00460788)0.01:0.00274519)1.00:0.20849315)0.84:0.05600781)0.35:0.04612341)0.02:0.01734331)0.00:0.01149721)0.00:0.00122475)0.00:0.00209726)0.00:0.00280278)0.00:0.00193438)0.00:0.00148708,((((((((hsa-mir-450-1:0.05310090,hsa-mir-450-2:0.05678921)1.00:0.20609179,(hsa-mir-568:0.18069477,hsa-mir-620:0.18194259)0.99:0.08379418)0.67:0.04448852,(dre-mir-190b:0.13758975,(dre-mir-190:0.03736849,hsa-mir-190:0.03321974)1.00:0.10200853)1.00:0.17036831)0.19:0.01840617,(dre-mir-740:0.27907690,hsa-mir-580:0.28934415)0.39:0.04188544)0.03:0.01675828,((dre-mir-736:0.16167053,hsa-mir-208:0.16690090)0.99:0.15080633,((dre-mir-193b:0.10424537,hsa-mir-193b:0.10057391)0.98:0.07161343,(hsa-mir-193a:0.14973094,(dre-mir-193a-1:0.10338068,(dre-mir-193a-2:0.00000000,dre-mir-193a-3:0.00000000)1.00:0.10092039)0.86:0.05366665)0.63:0.01623244)1.00:0.14431990)0.15:0.02804499)0.00:0.01357572,(((hsa-mir-587:0.22239236,hsa-mir-592:0.22325982)0.88:0.10230491,(hsa-mir-563:0.26619057,hsa-mir-599:0.26627696)0.65:0.06764902)0.09:0.01188457,((dre-mir-122:0.07524303,hsa-mir-122a:0.07142363)1.00:0.22740752,(dre-mir-7a-3:0.20009262,((dre-mir-7b:0.10114969,hsa-mir-7-1:0.10077339)0.96:0.07149074,((dre-mir-7a-1:0.09370990,hsa-mir-7-2:0.10109529)0.66:0.05893781,(dre-mir-7a-2:0.10431039,hsa-mir-7-3:0.10221135)0.72:0.05031590)0.63:0.02359728)0.72:0.02185216)0.99:0.09955872)0.22:0.03466705)0.01:0.02519350)0.00:0.00069282,(((((((dre-mir-365-3:0.00000000,dre-mir-365-4:0.00000000)1.00:0.04855663,dre-mir-365-2:0.04328011)0.58:0.00927611,hsa-mir-365-2:0.05252697)0.95:0.03844635,(dre-mir-365-1:0.04512290,hsa-mir-365-1:0.04790036)0.97:0.04527609)1.00:0.12937469,hsa-mir-586:0.22176792)0.95:0.11158633,((dre-mir-458:0.27547207,hsa-mir-556:0.27858198)0.26:0.04547934,(hsa-mir-449:0.22255890,(dre-mir-31:0.11158302,hsa-mir-31:0.11698841)0.99:0.10901460)0.89:0.10278410)0.02:0.00880305)0.00:0.01727578,((((dre-mir-338-1:0.00000000,dre-mir-338-2:0.00000000)1.00:0.12801377,hsa-mir-338:0.14064295)0.54:0.01450113,(dre-mir-338-3:0.00000000,dre-mir-338-4:0.00000000)1.00:0.13729869)1.00:0.15396080,((((dre-mir-29a-2:0.06267980,hsa-mir-29c:0.06775499)0.56:0.01234719,hsa-mir-29a:0.08095357)0.81:0.03143797,dre-mir-29a-1:0.11186418)0.99:0.07918157,(dre-mir-29b-1:0.12690294,((dre-mir-29b-2:0.10039279,dre-mir-29b-3:0.09500951)0.46:0.01130789,(hsa-mir-29b-1:0.09477997,hsa-mir-29b-2:0.09272003)0.54:0.01533510)0.58:0.01799029)0.98:0.05825571)0.98:0.10017788)0.55:0.06288664)0.00:0.00928226)0.00:0.00619337,(((((((((((((((dre-mir-430c-13:0.00000000,dre-mir-430c-14:0.00000000)0.03:0.00000000,dre-mir-430c-8:0.00000000)0.00:0.00000000,dre-mir-430c-21:0.00000000)0.00:0.00000000,dre-mir-430c-10:0.00000000)0.00:0.00000000,(dre-mir-430c-20:0.00000000,(dre-mir-430c-15:0.00000000,(dre-mir-430c-18:0.00000000,(dre-mir-430c-11:0.00000000,dre-mir-430c-16:0.00000000)0.03:0.00000000)0.00:0.00000000)0.00:0.00000000)0.00:0.00000000)0.00:0.00000000,(dre-mir-430c-19:0.00000000,(dre-mir-430c-9:0.00000000,(dre-mir-430c-12:0.00000000,dre-mir-430c-17:0.00000000)0.03:0.00000000)0.01:0.00000000)0.00:0.00000000)0.38:0.00034120,dre-mir-430c-3:-0.00034120)0.07:0.00017003,dre-mir-430c-4:-0.00017003)0.03:0.00030221,(dre-mir-430c-5:-0.00033756,(dre-mir-430c-1:0.00076970,dre-mir-430c-2:-0.00076970)0.15:0.00033756)0.11:0.00046939)0.47:0.00086631,dre-mir-430c-7:-0.00125211)0.64:0.00548921,dre-mir-430c-6:0.00859973)1.00:0.23289246,hsa-mir-644:0.23696543)0.71:0.09146981,((hsa-mir-593:0.29288344,hsa-mir-575:0.29332345)0.20:0.02599752,(dre-mir-22b:0.13551090,(hsa-mir-22:0.07327201,(dre-mir-22a-1:0.00000000,dre-mir-22a-2:0.00000000)1.00:0.07130630)0.99:0.06222403)1.00:0.17658087)0.02:0.01469335)0.00:0.00991459,((hsa-mir-342:0.23950648,hsa-mir-610:0.23875439)0.86:0.08645970,(hsa-mir-488:0.28883701,hsa-mir-608:0.28947625)0.33:0.03782928)0.09:0.02298669)0.00:0.01939299,((((((dre-mir-142a:0.04494081,dre-mir-142b:0.03645454)0.73:0.01474115,hsa-mir-142:0.06072074)1.00:0.15867694,hsa-mir-559:0.21127304)0.98:0.12000203,hsa-mir-597:0.32586725)0.06:0.02980788,((hsa-mir-641:0.32931121,hsa-mir-607:0.31962496)0.10:0.03034274,(hsa-mir-557:0.31973193,(hsa-mir-576:0.25992444,hsa-mir-588:0.25814785)0.68:0.05832343)0.15:0.03628048)0.00:0.00294416)0.00:0.00988513,(((hsa-mir-370:0.25428182,hsa-mir-484:0.24571818)0.76:0.08038696,(hsa-mir-490:0.23877034,hsa-mir-492:0.23829388)0.91:0.08858403)0.15:0.03896592,((((dre-mir-461:0.25647950,hsa-mir-567:0.24984961)0.77:0.07654499,hsa-mir-549:0.32355029)0.10:0.01863224,(dre-mir-734:0.24741192,hsa-mir-147:0.25963034)0.67:0.09166065)0.01:0.02398987,(((((dre-mir-1-1:0.06916342,hsa-mir-1-1:0.05759714)0.95:0.04586947,(dre-mir-1-2:0.05146040,hsa-mir-1-2:0.05442195)0.95:0.05052511)0.99:0.06863263,(dre-mir-206-1:0.13426066,(dre-mir-206-2:0.12408295,hsa-mir-206:0.12010310)0.45:0.00944383)0.87:0.03502624)1.00:0.13959327,(dre-mir-728:0.23149115,hsa-mir-649:0.22903516)0.90:0.08049193)0.17:0.02039833,((hsa-mir-433:0.22933386,hsa-mir-633:0.23495185)0.87:0.05951289,((dre-mir-124-1:0.06190121,dre-mir-124-3:0.07224513)0.70:0.03527606,((dre-mir-124-4:0.06743004,dre-mir-124-5:0.07714827)0.30:0.01719573,((hsa-mir-124a-1:0.05441119,hsa-mir-124a-2:0.05402254)0.56:0.03175337,(hsa-mir-124a-3:0.06877026,(dre-mir-124-6:0.06590596,dre-mir-124-2:0.05604526)0.48:0.00629282)0.33:0.01570823)0.20:0.00782187)0.45:0.01707181)1.00:0.18062740)0.45:0.03784883)0.04:0.02470972)0.00:0.00155691)0.00:0.00443434)0.00:0.00199593)0.00:0.00236992)0.00:0.00381104,(((((dre-mir-733:0.28136389,hsa-mir-505:0.28113611)0.28:0.02570244,(dre-mir-737:0.26478065,hsa-mir-569:0.27010307)0.44:0.04594382)0.09:0.03467944,((hsa-mir-224:0.25420494,hsa-mir-581:0.25212417)0.44:0.03562488,(hsa-mir-325:0.19580110,hsa-mir-493:0.19705604)0.93:0.09543071)0.44:0.05544877)0.01:0.02221996,(((hsa-mir-432:0.25796267,hsa-mir-491:0.26010961)0.65:0.06454972,(dre-mir-735:0.22899467,hsa-mir-185:0.23132279)0.66:0.09225787)0.05:0.03560381,(hsa-mir-634:0.32451611,(hsa-mir-643:0.31471540,(hsa-mir-448:0.24852963,hsa-mir-627:0.24572325)0.52:0.06459423)0.12:0.01576686)0.01:0.03463830)0.00:0.00750490)0.00:0.00548961,((((((dre-mir-155:0.14666834,hsa-mir-155:0.15491896)0.99:0.13559736,(hsa-mir-340:0.23623317,hsa-mir-573:0.24154461)0.76:0.05189890)0.29:0.01334991,(dre-mir-723:0.17795241,hsa-mir-590:0.17821198)0.99:0.13442895)0.25:0.04658710,(hsa-mir-578:0.34407629,(hsa-mir-215:0.19686001,(dre-mir-192:0.14413890,hsa-mir-192:0.13821404)0.74:0.05040719)1.00:0.14343123)0.05:0.02150013)0.00:0.00853450,(((hsa-mir-361:0.25770408,hsa-mir-653:0.25618481)0.61:0.06140287,hsa-mir-577:0.31202903)0.07:0.02921182,((hsa-mir-565:0.20850288,hsa-mir-594:0.20722746)0.92:0.10111421,(hsa-mir-617:0.28871843,hsa-mir-623:0.28271014)0.32:0.02342885)0.14:0.03367880)0.00:0.01533438)0.00:0.00586921,(((((((((((((((hsa-mir-154:0.09548102,hsa-mir-494:0.09201898)0.30:0.01511230,hsa-mir-382:0.10824297)0.11:0.01496654,(hsa-mir-539:0.09711535,hsa-mir-655:0.10801285)0.29:0.02248858)0.02:0.00761392,(hsa-mir-487a:0.07653292,hsa-mir-487b:0.08596708)0.73:0.04746353)0.04:0.01760690,(hsa-mir-410:0.13097154,(hsa-mir-323:0.10975705,hsa-mir-453:0.10592923)0.42:0.02409672)0.15:0.02153046)0.02:0.01659887,(hsa-mir-495:0.14577511,(hsa-mir-329-1:0.00743747,hsa-mir-329-2:0.00506253)1.00:0.13821879)0.31:0.02108536)0.01:0.01548583,(hsa-mir-496:0.14149921,hsa-mir-656:0.15337258)0.47:0.04044684)0.02:0.00735879,(hsa-mir-369:0.18049130,(hsa-mir-377:0.13719431,hsa-mir-381:0.14221746)0.26:0.04212166)0.06:0.00999417)0.05:0.01146697,hsa-mir-485:0.20769299)0.17:0.01790182,hsa-mir-409:0.22820740)0.84:0.07837875,((hsa-mir-134:0.18733748,hsa-mir-412:0.19294421)0.74:0.05002367,(hsa-mir-654:0.20063297,(hsa-mir-380:0.13249980,(hsa-mir-379:0.09970544,hsa-mir-411:0.10341956)0.75:0.03642951)0.87:0.06442977)0.66:0.04018468)0.78:0.06051443)0.21:0.02630591,hsa-mir-335:0.33372451)0.01:0.01099370,(hsa-mir-136:0.26381455,(hsa-mir-550-1:0.01487883,hsa-mir-550-2:0.01604901)1.00:0.24669556)0.59:0.08096929)0.00:0.00993877,((((dre-mir-451:0.09222017,hsa-mir-451:0.09111316)1.00:0.15675191,hsa-mir-635:0.24776754)0.70:0.08176596,hsa-mir-337:0.32144817)0.04:0.01264469,(((hsa-mir-422a:0.23882986,hsa-mir-423:0.23894792)0.82:0.08174427,(hsa-mir-328:0.20747514,hsa-mir-483:0.20348376)0.94:0.11315403)0.07:0.01224707,((((dre-mir-375-1:0.08198471,dre-mir-375-2:0.08051529)0.91:0.04507611,hsa-mir-375:0.13763393)1.00:0.15476958,hsa-mir-615:0.27554093)0.28:0.02696104,(((dre-mir-133b:0.06340342,dre-mir-133c:0.07074292)0.88:0.05759520,hsa-mir-133b:0.12727273)0.96:0.04453622,((dre-mir-133a-1:0.01816613,hsa-mir-133a-1:0.01592478)0.84:0.03041112,(dre-mir-133a-2:0.02685228,hsa-mir-133a-2:0.03267153)0.65:0.01237162)1.00:0.12743653)1.00:0.12674802)0.10:0.02460039)0.01:0.01421742)0.00:0.01612073)0.00:0.01203463,(((((((dre-mir-181b-1:0.10191451,hsa-mir-181b-1:0.10178920)0.64:0.02975287,dre-mir-181c:0.13462905)0.55:0.02129579,(dre-mir-181b-2:0.08496434,hsa-mir-181b-2:0.07782636)0.99:0.07541078)0.73:0.04039820,hsa-mir-181d:0.19923598)0.76:0.03218083,(hsa-mir-181a-2:0.14126295,((dre-mir-181a-1:0.06795233,hsa-mir-181a-1:0.06619401)0.91:0.06682257,(dre-mir-181a-2:0.08692825,hsa-mir-181c:0.09488993)0.77:0.04458915)0.43:0.00816835)0.97:0.09286921)0.98:0.08079612,(((dre-mir-23b:0.06279407,hsa-mir-23b:0.06541106)0.99:0.05773459,dre-mir-23a-1:0.12066726)0.95:0.06659416,(dre-mir-23a-2:0.14365359,(dre-mir-23a-3:0.11378571,hsa-mir-23a:0.11156641)0.73:0.02853161)0.84:0.04767968)1.00:0.12448952)0.15:0.03862310,(((((((hsa-mir-376a-2:0.04691615,hsa-mir-376b:0.05308385)0.45:0.01467701,hsa-mir-368:0.06411087)0.34:0.00620728,hsa-mir-376a-1:0.07868577)1.00:0.14928563,(dre-mir-363:0.09471264,hsa-mir-363:0.10528736)1.00:0.13384249)0.80:0.05528532,(hsa-mir-137:0.06059008,(dre-mir-137-1:0.00808813,dre-mir-137-2:0.01544129)0.99:0.04627267)1.00:0.22524676)0.33:0.05107214,(hsa-mir-424:0.25368060,(((dre-mir-15a-1:0.12610661,dre-mir-15a-2:0.11779583)0.80:0.03172708,hsa-mir-15a:0.14943660)0.84:0.05642498,(dre-mir-15b:0.19289365,(dre-mir-15c:0.13294951,hsa-mir-15b:0.13211073)0.88:0.06491308)0.61:0.01826799)0.89:0.04339654)0.76:0.07840480)0.02:0.01485741,((hsa-mir-373:0.21390510,hsa-mir-598:0.22087751)0.61:0.07801800,(hsa-mir-498:0.25759907,(((hsa-mir-371:0.14514563,hsa-mir-372:0.14716206)0.59:0.04330647,(hsa-mir-512-1:-0.00037580,hsa-mir-512-2:0.00037580)1.00:0.19270752)0.84:0.04553910,(((hsa-mir-515-1:0.00000000,hsa-mir-515-2:0.00000000)1.00:0.06129640,hsa-mir-519e:0.05918552)0.94:0.06014455,(((((hsa-mir-518a-1:0.01304237,hsa-mir-518a-2:0.01048704)0.88:0.02531689,(hsa-mir-520d:0.02229718,hsa-mir-527:0.02476165)0.56:0.00950394)0.94:0.04870177,(hsa-mir-524:0.07083337,(hsa-mir-521-1:0.02420747,hsa-mir-521-2:0.02176954)0.92:0.04410915)0.26:0.01580127)0.16:0.00903414,hsa-mir-525:0.09607209)0.06:0.00724773,((((((hsa-mir-518e:0.04109528,hsa-mir-522:0.03936449)0.36:0.01534869,(hsa-mir-518f:0.04644330,hsa-mir-523:0.04551072)0.15:0.00763982)0.07:0.00770552,(hsa-mir-518b:0.05124171,(hsa-mir-518c:0.03796101,hsa-mir-518d:0.04249876)0.39:0.01696214)0.15:0.00707775)0.01:0.01134473,hsa-mir-520a:0.07630709)0.01:0.00530760,(hsa-mir-519d:0.05030966,(hsa-mir-520g:0.00625936,hsa-mir-520h:0.00510428)0.99:0.04292671)0.46:0.03128560)0.00:0.00907713,(((hsa-mir-517a:0.00769473,hsa-mir-517b:0.00723064)0.56:0.00310146,hsa-mir-517c:0.00866325)0.99:0.07236725,(hsa-mir-520e:0.07213613,(((((hsa-mir-516-1:0.00554858,hsa-mir-516-2:0.00556253)0.97:0.03311178,hsa-mir-526a-2:0.03825575)0.14:0.00686746,(hsa-mir-516-3:0.01796076,hsa-mir-516-4:0.01733336)0.84:0.02733314)0.21:0.01322883,(hsa-mir-526a-1:0.04415165,hsa-mir-526b:0.04018570)0.36:0.01787761)0.02:0.00607584,(hsa-mir-520f:0.05336089,(hsa-mir-520c:0.04683292,((hsa-mir-519a-1:0.01742916,hsa-mir-519a-2:0.01786496)0.67:0.02072543,(hsa-mir-519c:0.03267726,(hsa-mir-519b:0.02251272,hsa-mir-520b:0.02666761)0.10:0.00638366)0.10:0.00674746)0.15:0.01138228)0.03:0.00373199)0.03:0.01196973)0.05:0.00879798)0.04:0.00748085)0.04:0.00430239)0.03:0.01198369)0.45:0.02220498)1.00:0.10656281)0.37:0.02917385)0.34:0.03485290)0.26:0.04991875)0.00:0.00427857)0.00:0.01352169)0.00:0.00019172)0.00:0.00380943)0.00:0.00144263);
