# Supplementary material for: A bootstrap based analysis pipeline for efficient classification of phylogenetically related animal miRNAs
Source: BMC Genomics. 2007 Mar 6;8:66. doi: 10.1186/1471-2164-8-66 (PMC1832191; doi:10.1186/1471-2164-8-66)
Supplement: Additional File 9 — The software and instruction for the PBC analysis pipeline. The PERL scripts of the programs used in the PBC analysis pipeline, and the instructions. The miRNAs sequences are retrieved from miRBase [10] (Release 8.2). [file 1471-2164-8-66-S9.zip › firstround/confirm_rel.pl]

#!/usr/bin/perl -w

=head1 NAME

    confirm_rel.pl

=head1 USAGE

    perl confirm_rel.pl

=head1 DESCRIPTION

    use the "Vote" algorithm to identify the family nodes that need to be broken down

=head1 AUTHOR

   Yong Huang   12/20/2006 last modified

=head1 LICENSE AND COPYRIGHT

  All rights reserved

=cut
 

use Storable;
use Data::Dumper;
use lib "../";
use Tools::miRNA::RelMethods;
use Tools::miRNA::PhyloMethods;
use Tools::miRNA::treeNode;

@fns=("hsa", "hsa_mmu","hsa_gga","hsa_dre","hsa_dme","hsa_cel");
%bcut=("hsa"=>0.84, "hsa_mmu"=>0.90, "hsa_gga"=>0.91, "hsa_dre"=>0.78, "hsa_dme"=>0.75, "hsa_cel"=>0.82);
$vtcut=0.5;
%rslv_list=();
%subclsts=();
%partfams=();
%tree=();
@dp=();
foreach my $fn(@fns) {
    $subclsts{$fn}=&parse_rel(retrieve($fn."_subclust.store"));
    $tree{$fn}=retrieve($fn."_tree.store");
}
@cflt=();
%partfams=();
%log=();
foreach my $fn (@fns) {
    $partfams{$fn}=[];
    foreach my $fr (@{$subclsts{$fn}}) {
	next if ! defined $fr->{'hsa'};
	my $ptfm=&partition_family(@{$fr->{'hsa'}});
	push @{$partfams{$fn}}, $ptfm;
	my @pmks=keys %$ptfm;
	for (my $i=0; $i<=$#pmks-1; $i++) {
	    for (my $j=$i+1; $j<=$#pmks; $j++) {
		my $ca_node=&get_common_ancestor($ptfm->{$pmks[$i]}->[0], $ptfm->{$pmks[$j]}->[0]);
		my $flag=0;
		foreach my $ticket (@$ca_node) {
		    $flag++ if $ticket<$vtcut;
		}
		if ($flag>1) {
		    push @cflt, [$ptfm->{$pmks[$i]}, $ptfm->{$pmks[$j]}];
		    $log{$pmks[$i]."-".$pmks[$j]}=[@$ca_node];
		}
	    }
	}
	
    }
}
# store \%log,"confirm_log.store";
store \@cflt,"strict_conflict_list.store";
# store \%partfams,"family_partition.store";

sub rslcft {
    my ($mref, $t1, $t2)=@_;
    my $mirna=$mref->[0];
    my @grp1=@{$mref->[1]->{'hsa'}};
    my @grp2=@{$mref->[2]->{'hsa'}};
    my $flg1=1;
    my $flg2=1;
    foreach my $mn1 (@grp1) {
	next if $mn1 eq $mirna;
	my $vtres=&vote($mirna, $mn1, $t1);
	$flg1=0 if $vtres<=0;
    }
    if ($flg1==0) {
	if (! defined $rslv_list{$t1}) {
	    $rslv_list{$t1}={};
	}
	$rslv_list{$t1}->{&sprel($mirna, $t1, \@grp1)}=1;
    }
    foreach my $mn2 (@grp2) {
	next if $mn2 eq $mirna;
	my $vtres=&vote($mirna, $mn2, $t2);
	$flg2=0 if $vtres<=0;
    }
    if ($flg2==0) {
	if (! defined $rslv_list{$t2}) {
	    $rslv_list{$t2}={};
	}
	$rslv_list{$t2}->{&sprel($mirna, $t2, \@grp2)}=1;
    }
}

# vote - get the bootstrap values of the best common ancestor
#        for the two leafs in all the trees other than $t1
 
sub vote {
    my ($n1, $n2, $tn)=@_;
    # my %res=();
    my @vts=();
    foreach my $fn (@fns) {
	# next if $fn eq $tn;
	my $nodes=retrieve($fn."_tree.store");
	my $dp1=&get_dad_path($n1,$nodes);
	my $dp2=&get_dad_path($n2,$nodes);
	my $nca=-1; # best common ancestor
	my $ncascore=-1;
	for (my $i=0; $i<=scalar(@$dp1)-1; $i++) {
	    if ($nca>-1) {
		my $dsc=$nodes->[$dp1->[$i]]->bootstrap();
		if ($dsc && $dsc>$ncascore) {
		    $nca=$dp1->[$i];
		    $ncascore=$dsc;
		}
		next;
	    }
	    for (my $j=0; $j<=scalar(@$dp2)-1; $j++) {
		if ($dp1->[$i]==$dp2->[$j]) {
		    $nca=$dp1->[$i];
		    $ncascore=$nodes->[$nca]->bootstrap();
		}
	    }
	}
	my $bval=$nodes->[$nca]->bootstrap();
	$bval=0 if $nca==1;
	push @vts, $bval;
	# $res{$fn}=$bval;
    }
    my $flag=1;
    foreach (@vts) {
	$flag-=0.5 if $_<$vtcut;
	$flag-=1 if $_<$vtcut/2;
    }
    return $flag;
}


sub get_dad_path {
    my ($mn, $tref)=@_;
    my $idx=-1;
    foreach (@$tref) {
	next if ! defined $_->gene();
	$idx=$_->id() if $mn eq $_->gene();
    }
    @dp=();
    &search_dad($idx, $tref);
    return [@dp];
}

sub search_dad {
    my ($id, $tref)=@_;
    if ($id>0) {
	my $dad=$tref->[$id]->dad();
	push @dp, $dad;
	&search_dad($dad, $tref);
    }
    else {
	return;
    }
}

# sprel - split a relation from the farthest ancestor of the miRNA that have a bootstrap > cutoff


sub sprel {
    my ($mirna, $tn, $nbref)=@_;
    my $nodes=retrieve($tn."_tree.store");
    my $dp1=&get_dad_path($mirna, $nodes);
    my $ctf=$bcut{$tn};
    my $res=-1;
    for (my $i=scalar(@$dp1)-1; $i>=0; $i--) {
	my $dsc=$nodes->[$dp1->[$i]]->bootstrap();
	if ($dsc && $dsc>=$ctf) {
	    $res=$dp1->[$i];
	    last;
	}
    }
    return $res;
}

# partition_family - split families into miRNAs with the same id numbers

sub partition_family {
    my @fam=@_;
    my %grp=();
    foreach my $mn (@fam) {
	my @line=split("-",$mn);
	$line[2]=~/^(\d*)/;
	my $grpname=$line[1]."-".$1;
	$grp{$grpname}=[] if ! defined $grp{$grpname};
	push @{$grp{$grpname}}, $mn;
    }
    return \%grp;
}

# get_common_ancestor - get the common ancestor with the best bootstrap value

sub get_common_ancestor {
    my ($mn1, $mn2)=@_;
    my @vts=();
    foreach my $fn (@fns) {
	my $nodes=$tree{$fn};
	my $dp1=&get_dad_path($mn1, $nodes);
	my $dp2=&get_dad_path($mn2, $nodes);
	my $nca=-1; # best common ancestor
	my $ncascore=-1;
	for (my $i=0; $i<=scalar(@$dp1)-1; $i++) {
	    if ($nca>-1) {
		my $dsc=$nodes->[$dp1->[$i]]->bootstrap();
		if ($dsc && $dsc>$ncascore) {
		    $nca=$dp1->[$i];
		    $ncascore=$dsc;
		}
		next;
	    }
	    for (my $j=0; $j<=scalar(@$dp2)-1; $j++) {
		if ($dp1->[$i]==$dp2->[$j]) {
		    $nca=$dp1->[$i];
		    $ncascore=$nodes->[$nca]->bootstrap();
		    
		}
	    }
	}
	my $bval=$nodes->[$nca]->bootstrap();
	$bval=0 if $nca==1;
	push @vts, $bval;
    }
    return \@vts;
}
	    
