# Supplementary material for: A bootstrap based analysis pipeline for efficient classification of phylogenetically related animal miRNAs
Source: BMC Genomics. 2007 Mar 6;8:66. doi: 10.1186/1471-2164-8-66 (PMC1832191; doi:10.1186/1471-2164-8-66)
Supplement: Additional File 9 — The software and instruction for the PBC analysis pipeline. The PERL scripts of the programs used in the PBC analysis pipeline, and the instructions. The miRNAs sequences are retrieved from miRBase [10] (Release 8.2). [file 1471-2164-8-66-S9.zip › firstround/hsa_mmu.fa]

>hsa-let-7a-1
UGGGAUGAGGUAGUAGGUUGUAUAGUUUUAGGGUCACACCCACCACUGGGAGAUAACUAUACAAUCUACUGUCUUUCCUA
>hsa-let-7a-2
AGGUUGAGGUAGUAGGUUGUAUAGUUUAGAAUUACAUCAAGGGAGAUAACUGUACAGCCUCCUAGCUUUCCU
>hsa-let-7a-3
GGGUGAGGUAGUAGGUUGUAUAGUUUGGGGCUCUGCCCUGCUAUGGGAUAACUAUACAAUCUACUGUCUUUCCU
>hsa-let-7b
CGGGGUGAGGUAGUAGGUUGUGUGGUUUCAGGGCAGUGAUGUUGCCCCUCGGAAGAUAACUAUACAACCUACUGCCUUCCCUG
>hsa-let-7c
GCAUCCGGGUUGAGGUAGUAGGUUGUAUGGUUUAGAGUUACACCCUGGGAGUUAACUGUACAACCUUCUAGCUUUCCUUGGAGC
>hsa-let-7d
CCUAGGAAGAGGUAGUAGGUUGCAUAGUUUUAGGGCAGGGAUUUUGCCCACAAGGAGGUAACUAUACGACCUGCUGCCUUUCUUAGG
>hsa-let-7e
CCCGGGCUGAGGUAGGAGGUUGUAUAGUUGAGGAGGACACCCAAGGAGAUCACUAUACGGCCUCCUAGCUUUCCCCAGG
>hsa-let-7f-1
UCAGAGUGAGGUAGUAGAUUGUAUAGUUGUGGGGUAGUGAUUUUACCCUGUUCAGGAGAUAACUAUACAAUCUAUUGCCUUCCCUGA
>hsa-let-7f-2
UGUGGGAUGAGGUAGUAGAUUGUAUAGUUUUAGGGUCAUACCCCAUCUUGGAGAUAACUAUACAGUCUACUGUCUUUCCCACG
>hsa-let-7g
AGGCUGAGGUAGUAGUUUGUACAGUUUGAGGGUCUAUGAUACCACCCGGUACAGGAGAUAACUGUACAGGCCACUGCCUUGCCA
>hsa-let-7i
CUGGCUGAGGUAGUAGUUUGUGCUGUUGGUCGGGUUGUGACAUUGCCCGCUGUGGAGAUAACUGCGCAAGCUACUGCCUUGCUA
>hsa-mir-1-1
UGGGAAACAUACUUCUUUAUAUGCCCAUAUGGACCUGCUAAGCUAUGGAAUGUAAAGAAGUAUGUAUCUCA
>hsa-mir-1-2
ACCUACUCAGAGUACAUACUUCUUUAUGUACCCAUAUGAACAUACAAUGCUAUGGAAUGUAAAGAAGUAUGUAUUUUUGGUAGGC
>hsa-mir-100
CCUGUUGCCACAAACCCGUAGAUCCGAACUUGUGGUAUUAGUCCGCACAAGCUUGUAUCUAUAGGUAUGUGUCUGUUAGG
>hsa-mir-101-1
UGCCCUGGCUCAGUUAUCACAGUGCUGAUGCUGUCUAUUCUAAAGGUACAGUACUGUGAUAACUGAAGGAUGGCA
>hsa-mir-101-2
ACUGUCCUUUUUCGGUUAUCAUGGUACCGAUGCUGUAUAUCUGAAAGGUACAGUACUGUGAUAACUGAAGAAUGGUGGU
>hsa-mir-103-1
UACUGCCCUCGGCUUCUUUACAGUGCUGCCUUGUUGCAUAUGGAUCAAGCAGCAUUGUACAGGGCUAUGAAGGCAUUG
>hsa-mir-103-2
UUGUGCUUUCAGCUUCUUUACAGUGCUGCCUUGUAGCAUUCAGGUCAAGCAGCAUUGUACAGGGCUAUGAAAGAACCA
>hsa-mir-105-1
UGUGCAUCGUGGUCAAAUGCUCAGACUCCUGUGGUGGCUGCUCAUGCACCACGGAUGUUUGAGCAUGUGCUACGGUGUCUA
>hsa-mir-105-2
UGUGCAUCGUGGUCAAAUGCUCAGACUCCUGUGGUGGCUGCUUAUGCACCACGGAUGUUUGAGCAUGUGCUAUGGUGUCUA
>hsa-mir-106a
CCUUGGCCAUGUAAAAGUGCUUACAGUGCAGGUAGCUUUUUGAGAUCUACUGCAAUGUAAGCACUUCUUACAUUACCAUGG
>hsa-mir-106b
CCUGCCGGGGCUAAAGUGCUGACAGUGCAGAUAGUGGUCCUCUCCGUGCUACCGCACUGUGGGUACUUGCUGCUCCAGCAGG
>hsa-mir-107
CUCUCUGCUUUCAGCUUCUUUACAGUGUUGCCUUGUGGCAUGGAGUUCAAGCAGCAUUGUACAGGGCUAUCAAAGCACAGA
>hsa-mir-10a
GAUCUGUCUGUCUUCUGUAUAUACCCUGUAGAUCCGAAUUUGUGUAAGGAAUUUUGUGGUCACAAAUUCGUAUCUAGGGGAAUAUGUAGUUGACAUAAACACUCCGCUCU
>hsa-mir-10b
CCAGAGGUUGUAACGUUGUCUAUAUAUACCCUGUAGAACCGAAUUUGUGUGGUAUCCGUAUAGUCACAGAUUCGAUUCUAGGGGAAUAUAUGGUCGAUGCAAAAACUUCA
>hsa-mir-122a
CCUUAGCAGAGCUGUGGAGUGUGACAAUGGUGUUUGUGUCUAAACUAUCAAACGCCAUUAUCACACUAAAUAGCUACUGCUAGGC
>hsa-mir-124a-1
AGGCCUCUCUCUCCGUGUUCACAGCGGACCUUGAUUUAAAUGUCCAUACAAUUAAGGCACGCGGUGAAUGCCAAGAAUGGGGCUG
>hsa-mir-124a-2
AUCAAGAUUAGAGGCUCUGCUCUCCGUGUUCACAGCGGACCUUGAUUUAAUGUCAUACAAUUAAGGCACGCGGUGAAUGCCAAGAGCGGAGCCUACGGCUGCACUUGAA
>hsa-mir-124a-3
UGAGGGCCCCUCUGCGUGUUCACAGCGGACCUUGAUUUAAUGUCUAUACAAUUAAGGCACGCGGUGAAUGCCAAGAGAGGCGCCUCC
>hsa-mir-125a
UGCCAGUCUCUAGGUCCCUGAGACCCUUUAACCUGUGAGGACAUCCAGGGUCACAGGUGAGGUUCUUGGGAGCCUGGCGUCUGGCC
>hsa-mir-125b-1
UGCGCUCCUCUCAGUCCCUGAGACCCUAACUUGUGAUGUUUACCGUUUAAAUCCACGGGUUAGGCUCUUGGGAGCUGCGAGUCGUGCU
>hsa-mir-125b-2
ACCAGACUUUUCCUAGUCCCUGAGACCCUAACUUGUGAGGUAUUUUAGUAACAUCACAAGUCAGGCUCUUGGGACCUAGGCGGAGGGGA
>hsa-mir-126
CGCUGGCGACGGGACAUUAUUACUUUUGGUACGCGCUGUGACACUUCAAACUCGUACCGUGAGUAAUAAUGCGCCGUCCACGGCA
>hsa-mir-127
UGUGAUCACUGUCUCCAGCCUGCUGAAGCUCAGAGGGCUCUGAUUCAGAAAGAUCAUCGGAUCCGUCUGAGCUUGGCUGGUCGGAAGUCUCAUCAUC
>hsa-mir-128a
UGAGCUGUUGGAUUCGGGGCCGUAGCACUGUCUGAGAGGUUUACAUUUCUCACAGUGAACCGGUCUCUUUUUCAGCUGCUUC
>hsa-mir-128b
UGUGCAGUGGGAAGGGGGGCCGAUACACUGUACGAGAGUGAGUAGCAGGUCUCACAGUGAACCGGUCUCUUUCCCUACUGUGUC
>hsa-mir-129-1
GGAUCUUUUUGCGGUCUGGGCUUGCUGUUCCUCUCAACAGUAGUCAGGAAGCCCUUACCCCAAAAAGUAUCU
>hsa-mir-129-2
UGCCCUUCGCGAAUCUUUUUGCGGUCUGGGCUUGCUGUACAUAACUCAAUAGCCGGAAGCCCUUACCCCAAAAAGCAUUUGCGGAGGGCG
>hsa-mir-130a
UGCUGCUGGCCAGAGCUCUUUUCACAUUGUGCUACUGUCUGCACCUGUCACUAGCAGUGCAAUGUUAAAAGGGCAUUGGCCGUGUAGUG
>hsa-mir-130b
GGCCUGCCCGACACUCUUUCCCUGUUGCACUACUAUAGGCCGCUGGGAAGCAGUGCAAUGAUGAAAGGGCAUCGGUCAGGUC
>hsa-mir-132
CCGCCCCCGCGUCUCCAGGGCAACCGUGGCUUUCGAUUGUUACUGUGGGAACUGGAGGUAACAGUCUACAGCCAUGGUCGCCCCGCAGCACGCCCACGCGC
>hsa-mir-133a-1
ACAAUGCUUUGCUAGAGCUGGUAAAAUGGAACCAAAUCGCCUCUUCAAUGGAUUUGGUCCCCUUCAACCAGCUGUAGCUAUGCAUUGA
>hsa-mir-133a-2
GGGAGCCAAAUGCUUUGCUAGAGCUGGUAAAAUGGAACCAAAUCGACUGUCCAAUGGAUUUGGUCCCCUUCAACCAGCUGUAGCUGUGCAUUGAUGGCGCCG
>hsa-mir-133b
CCUCAGAAGAAAGAUGCCCCCUGCUCUGGCUGGUCAAACGGAACCAAGUCCGUCUUCCUGAGAGGUUUGGUCCCCUUCAACCAGCUACAGCAGGGCUGGCAAUGCCCAGUCCUUGGAGA
>hsa-mir-134
CAGGGUGUGUGACUGGUUGACCAGAGGGGCAUGCACUGUGUUCACCCUGUGGGCCACCUAGUCACCAACCCUC
>hsa-mir-135a-1
AGGCCUCGCUGUUCUCUAUGGCUUUUUAUUCCUAUGUGAUUCUACUGCUCACUCAUAUAGGGAUUGGAGCCGUGGCGCACGGCGGGGACA
>hsa-mir-135a-2
AGAUAAAUUCACUCUAGUGCUUUAUGGCUUUUUAUUCCUAUGUGAUAGUAAUAAAGUCUCAUGUAGGGAUGGAAGCCAUGAAAUACAUUGUGAAAAAUCA
>hsa-mir-135b
CACUCUGCUGUGGCCUAUGGCUUUUCAUUCCUAUGUGAUUGCUGUCCCAAACUCAUGUAGGGCUAAAAGCCAUGGGCUACAGUGAGGGGCGAGCUCC
>hsa-mir-136
UGAGCCCUCGGAGGACUCCAUUUGUUUUGAUGAUGGAUUCUUAUGCUCCAUCAUCGUCUCAAAUGAGUCUUCAGAGGGUUCU
>hsa-mir-137
GGUCCUCUGACUCUCUUCGGUGACGGGUAUUCUUGGGUGGAUAAUACGGAUUACGUUGUUAUUGCUUAAGAAUACGCGUAGUCGAGGAGAGUACCAGCGGCA
>hsa-mir-138-1
CCCUGGCAUGGUGUGGUGGGGCAGCUGGUGUUGUGAAUCAGGCCGUUGCCAAUCAGAGAACGGCUACUUCACAACACCAGGGCCACACCACACUACAGG
>hsa-mir-138-2
CGUUGCUGCAGCUGGUGUUGUGAAUCAGGCCGACGAGCAGCGCAUCCUCUUACCCGGCUAUUUCACGACACCAGGGUUGCAUCA
>hsa-mir-139
GUGUAUUCUACAGUGCACGUGUCUCCAGUGUGGCUCGGAGGCUGGAGACGCGGCCCUGUUGGAGUAAC
>hsa-mir-140
UGUGUCUCUCUCUGUGUCCUGCCAGUGGUUUUACCCUAUGGUAGGUUACGUCAUGCUGUUCUACCACAGGGUAGAACCACGGACAGGAUACCGGGGCACC
>hsa-mir-141
CGGCCGGCCCUGGGUCCAUCUUCCAGUACAGUGUUGGAUGGUCUAAUUGUGAAGCUCCUAACACUGUCUGGUAAAGAUGGCUCCCGGGUGGGUUC
>hsa-mir-142
GACAGUGCAGUCACCCAUAAAGUAGAAAGCACUACUAACAGCACUGGAGGGUGUAGUGUUUCCUACUUUAUGGAUGAGUGUACUGUG
>hsa-mir-143
GCGCAGCGCCCUGUCUCCCAGCCUGAGGUGCAGUGCUGCAUCUCUGGUCAGUUGGGAGUCUGAGAUGAAGCACUGUAGCUCAGGAAGAGAGAAGUUGUUCUGCAGC
>hsa-mir-144
UGGGGCCCUGGCUGGGAUAUCAUCAUAUACUGUAAGUUUGCGAUGAGACACUACAGUAUAGAUGAUGUACUAGUCCGGGCACCCCC
>hsa-mir-145
CACCUUGUCCUCACGGUCCAGUUUUCCCAGGAAUCCCUUAGAUGCUAAGAUGGGGAUUCCUGGAAAUACUGUUCUUGAGGUCAUGGUU
>hsa-mir-146a
CCGAUGUGUAUCCUCAGCUUUGAGAACUGAAUUCCAUGGGUUGUGUCAGUGUCAGACCUCUGAAAUUCAGUUCUUCAGCUGGGAUAUCUCUGUCAUCGU
>hsa-mir-146b
CCUGGCACUGAGAACUGAAUUCCAUAGGCUGUGAGCUCUAGCAAUGCCCUGUGGACUCAGUUCUGGUGCCCGG
>hsa-mir-147
AAUCUAAAGACAACAUUUCUGCACACACACCAGACUAUGGAAGCCAGUGUGUGGAAAUGCUUCUGCUAGAUU
>hsa-mir-148a
GAGGCAAAGUUCUGAGACACUCCGACUCUGAGUAUGAUAGAAGUCAGUGCACUACAGAACUUUGUCUC
>hsa-mir-148b
CAAGCACGAUUAGCAUUUGAGGUGAAGUUCUGUUAUACACUCAGGCUGUGGCUCUCUGAAAGUCAGUGCAUCACAGAACUUUGUCUCGAAAGCUUUCUA
>hsa-mir-149
GCCGGCGCCCGAGCUCUGGCUCCGUGUCUUCACUCCCGUGCUUGUCCGAGGAGGGAGGGAGGGACGGGGGCUGUGCUGGGGCAGCUGGA
>hsa-mir-150
CUCCCCAUGGCCCUGUCUCCCAACCCUUGUACCAGUGCUGGGCUCAGACCCUGGUACAGGCCUGGGGGACAGGGACCUGGGGAC
>hsa-mir-151
UUUCCUGCCCUCGAGGAGCUCACAGUCUAGUAUGUCUCAUCCCCUACUAGACUGAAGCUCCUUGAGGACAGGGAUGGUCAUACUCACCUC
>hsa-mir-152
UGUCCCCCCCGGCCCAGGUUCUGUGAUACACUCCGACUCGGGCUCUGGAGCAGUCAGUGCAUGACAGAACUUGGGCCCGGAAGGACC
>hsa-mir-153-1
CUCACAGCUGCCAGUGUCAUUUUUGUGAUCUGCAGCUAGUAUUCUCACUCCAGUUGCAUAGUCACAAAAGUGAUCAUUGGCAGGUGUGGC
>hsa-mir-153-2
AGCGGUGGCCAGUGUCAUUUUUGUGAUGUUGCAGCUAGUAAUAUGAGCCCAGUUGCAUAGUCACAAAAGUGAUCAUUGGAAACUGUG
>hsa-mir-154
GUGGUACUUGAAGAUAGGUUAUCCGUGUUGCCUUCGCUUUAUUUGUGACGAAUCAUACACGGUUGACCUAUUUUUCAGUACCAA
>hsa-mir-155
CUGUUAAUGCUAAUCGUGAUAGGGGUUUUUGCCUCCAACUGACUCCUACAUAUUAGCAUUAACAG
>hsa-mir-15a
CCUUGGAGUAAAGUAGCAGCACAUAAUGGUUUGUGGAUUUUGAAAAGGUGCAGGCCAUAUUGUGCUGCCUCAAAAAUACAAGG
>hsa-mir-15b
UUGAGGCCUUAAAGUACUGUAGCAGCACAUCAUGGUUUACAUGCUACAGUCAAGAUGCGAAUCAUUAUUUGCUGCUCUAGAAAUUUAAGGAAAUUCAU
>hsa-mir-16-1
GUCAGCAGUGCCUUAGCAGCACGUAAAUAUUGGCGUUAAGAUUCUAAAAUUAUCUCCAGUAUUAACUGUGCUGCUGAAGUAAGGUUGAC
>hsa-mir-16-2
GUUCCACUCUAGCAGCACGUAAAUAUUGGCGUAGUGAAAUAUAUAUUAAACACCAAUAUUACUGUGCUGCUUUAGUGUGAC
>hsa-mir-17
GUCAGAAUAAUGUCAAAGUGCUUACAGUGCAGGUAGUGAUAUGUGCAUCUACUGCAGUGAAGGCACUUGUAGCAUUAUGGUGAC
>hsa-mir-181a-1
UGAGUUUUGAGGUUGCUUCAGUGAACAUUCAACGCUGUCGGUGAGUUUGGAAUUAAAAUCAAAACCAUCGACCGUUGAUUGUACCCUAUGGCUAACCAUCAUCUACUCCA
>hsa-mir-181a-2
AGAAGGGCUAUCAGGCCAGCCUUCAGAGGACUCCAAGGAACAUUCAACGCUGUCGGUGAGUUUGGGAUUUGAAAAAACCACUGACCGUUGACUGUACCUUGGGGUCCUUA
>hsa-mir-181b-1
CCUGUGCAGAGAUUAUUUUUUAAAAGGUCACAAUCAACAUUCAUUGCUGUCGGUGGGUUGAACUGUGUGGACAAGCUCACUGAACAAUGAAUGCAACUGUGGCCCCGCUU
>hsa-mir-181b-2
CUGAUGGCUGCACUCAACAUUCAUUGCUGUCGGUGGGUUUGAGUCUGAAUCAACUCACUGAUCAAUGAAUGCAAACUGCGGACCAAACA
>hsa-mir-181c
CGGAAAAUUUGCCAAGGGUUUGGGGGAACAUUCAACCUGUCGGUGAGUUUGGGCAGCUCAGGCAAACCAUCGACCGUUGAGUGGACCCUGAGGCCUGGAAUUGCCAUCCU
>hsa-mir-181d
GUCCCCUCCCCUAGGCCACAGCCGAGGUCACAAUCAACAUUCAUUGUUGUCGGUGGGUUGUGAGGACUGAGGCCAGACCCACCGGGGGAUGAAUGUCACUGUGGCUGGGCCAGACACGGCUUAAGGGGAAUGGGGAC
>hsa-mir-182
GAGCUGCUUGCCUCCCCCCGUUUUUGGCAAUGGUAGAACUCACACUGGUGAGGUAACAGGAUCCGGUGGUUCUAGACUUGCCAACUAUGGGGCGAGGACUCAGCCGGCAC
>hsa-mir-183
CCGCAGAGUGUGACUCCUGUUCUGUGUAUGGCACUGGUAGAAUUCACUGUGAACAGUCUCAGUCAGUGAAUUACCGAAGGGCCAUAAACAGAGCAGAGACAGAUCCACGA
>hsa-mir-184
CCAGUCACGUCCCCUUAUCACUUUUCCAGCCCAGCUUUGUGACUGUAAGUGUUGGACGGAGAACUGAUAAGGGUAGGUGAUUGA
>hsa-mir-185
AGGGGGCGAGGGAUUGGAGAGAAAGGCAGUUCCUGAUGGUCCCCUCCCCAGGGGCUGGCUUUCCUCUGGUCCUUCCCUCCCA
>hsa-mir-186
UGCUUGUAACUUUCCAAAGAAUUCUCCUUUUGGGCUUUCUGGUUUUAUUUUAAGCCCAAAGGUGAAUUUUUUGGGAAGUUUGAGCU
>hsa-mir-187
GGUCGGGCUCACCAUGACACAGUGUGAGACCUCGGGCUACAACACAGGACCCGGGCGCUGCUCUGACCCCUCGUGUCUUGUGUUGCAGCCGGAGGGACGCAGGUCCGCA
>hsa-mir-188
UGCUCCCUCUCUCACAUCCCUUGCAUGGUGGAGGGUGAGCUUUCUGAAAACCCCUCCCACAUGCAGGGUUUGCAGGAUGGCGAGCC
>hsa-mir-18a
UGUUCUAAGGUGCAUCUAGUGCAGAUAGUGAAGUAGAUUAGCAUCUACUGCCCUAAGUGCUCCUUCUGGCA
>hsa-mir-18b
UGUGUUAAGGUGCAUCUAGUGCAGUUAGUGAAGCAGCUUAGAAUCUACUGCCCUAAAUGCCCCUUCUGGCA
>hsa-mir-190
UGCAGGCCUCUGUGUGAUAUGUUUGAUAUAUUAGGUUGUUAUUUAAUCCAACUAUAUAUCAAACAUAUUCCUACAGUGUCUUGCC
>hsa-mir-191
CGGCUGGACAGCGGGCAACGGAAUCCCAAAAGCAGCUGUUGUCUCCAGAGCAUUCCAGCUGCGCUUGGAUUUCGUCCCCUGCUCUCCUGCCU
>hsa-mir-192
GCCGAGACCGAGUGCACAGGGCUCUGACCUAUGAAUUGACAGCCAGUGCUCUCGUCUCCCCUCUGGCUGCCAAUUCCAUAGGUCACAGGUAUGUUCGCCUCAAUGCCAGC
>hsa-mir-193a
CGAGGAUGGGAGCUGAGGGCUGGGUCUUUGCGGGCGAGAUGAGGGUGUCGGAUCAACUGGCCUACAAAGUCCCAGUUCUCGGCCCCCG
>hsa-mir-193b
GUGGUCUCAGAAUCGGGGUUUUGAGGGCGAGAUGAGUUUAUGUUUUAUCCAACUGGCCCUCAAAGUCCCGCUUUUGGGGUCAU
>hsa-mir-194-1
AUGGUGUUAUCAAGUGUAACAGCAACUCCAUGUGGACUGUGUACCAAUUUCCAGUGGAGAUGCUGUUACUUUUGAUGGUUACCAA
>hsa-mir-194-2
UGGUUCCCGCCCCCUGUAACAGCAACUCCAUGUGGAAGUGCCCACUGGUUCCAGUGGGGCUGCUGUUAUCUGGGGCGAGGGCCAG
>hsa-mir-195
AGCUUCCCUGGCUCUAGCAGCACAGAAAUAUUGGCACAGGGAAGCGAGUCUGCCAAUAUUGGCUGUGCUGCUCCAGGCAGGGUGGUG
>hsa-mir-196a-1
GUGAAUUAGGUAGUUUCAUGUUGUUGGGCCUGGGUUUCUGAACACAACAACAUUAAACCACCCGAUUCAC
>hsa-mir-196a-2
UGCUCGCUCAGCUGAUCUGUGGCUUAGGUAGUUUCAUGUUGUUGGGAUUGAGUUUUGAACUCGGCAACAAGAAACUGCCUGAGUUACAUCAGUCGGUUUUCGUCGAGGGC
>hsa-mir-196b
ACUGGUCGGUGAUUUAGGUAGUUUCCUGUUGUUGGGAUCCACCUUUCUCUCGACAGCACGACACUGCCUUCAUUACUUCAGUUG
>hsa-mir-197
GGCUGUGCCGGGUAGAGAGGGCAGUGGGAGGUAAGAGCUCUUCACCCUUCACCACCUUCUCCACCCAGCAUGGCC
>hsa-mir-198
UCAUUGGUCCAGAGGGGAGAUAGGUUCCUGUGAUUUUUCCUUCUUCUCUAUAGAAUAAAUGA
>hsa-mir-199a-1
GCCAACCCAGUGUUCAGACUACCUGUUCAGGAGGCUCUCAAUGUGUACAGUAGUCUGCACAUUGGUUAGGC
>hsa-mir-199a-2
AGGAAGCUUCUGGAGAUCCUGCUCCGUCGCCCCAGUGUUCAGACUACCUGUUCAGGACAAUGCCGUUGUACAGUAGUCUGCACAUUGGUUAGACUGGGCAAGGGAGAGCA
>hsa-mir-199b
CCAGAGGACACCUCCACUCCGUCUACCCAGUGUUUAGACUAUCUGUUCAGGACUCCCAAAUUGUACAGUAGUCUGCACAUUGGUUAGGCUGGGCUGGGUUAGACCCUCGG
>hsa-mir-19a
GCAGUCCUCUGUUAGUUUUGCAUAGUUGCACUACAAGAAGAAUGUAGUUGUGCAAAUCUAUGCAAAACUGAUGGUGGCCUGC
>hsa-mir-19b-1
CACUGUUCUAUGGUUAGUUUUGCAGGUUUGCAUCCAGCUGUGUGAUAUUCUGCUGUGCAAAUCCAUGCAAAACUGACUGUGGUAGUG
>hsa-mir-19b-2
ACAUUGCUACUUACAAUUAGUUUUGCAGGUUUGCAUUUCAGCGUAUAUAUGUAUAUGUGGCUGUGCAAAUCCAUGCAAAACUGAUUGUGAUAAUGU
>hsa-mir-200a
CCGGGCCCCUGUGAGCAUCUUACCGGACAGUGCUGGAUUUCCCAGCUUGACUCUAACACUGUCUGGUAACGAUGUUCAAAGGUGACCCGC
>hsa-mir-200b
CCAGCUCGGGCAGCCGUGGCCAUCUUACUGGGCAGCAUUGGAUGGAGUCAGGUCUCUAAUACUGCCUGGUAAUGAUGACGGCGGAGCCCUGCACG
>hsa-mir-200c
CCCUCGUCUUACCCAGCAGUGUUUGGGUGCGGUUGGGAGUCUCUAAUACUGCCGGGUAAUGAUGGAGG
>hsa-mir-202
CGCCUCAGAGCCGCCCGCCGUUCCUUUUUCCUAUGCAUAUACUUCUUUGAGGAUCUGGCCUAAAGAGGUAUAGGGCAUGGGAAAACGGGGCGGUCGGGUCCUCCCCAGCG
>hsa-mir-203
GUGUUGGGGACUCGCGCGCUGGGUCCAGUGGUUCUUAACAGUUCAACAGUUCUGUAGCGCAAUUGUGAAAUGUUUAGGACCACUAGACCCGGCGGGCGCGGCGACAGCGA
>hsa-mir-204
GGCUACAGUCUUUCUUCAUGUGACUCGUGGACUUCCCUUUGUCAUCCUAUGCCUGAGAAUAUAUGAAGGAGGCUGGGAAGGCAAAGGGACGUUCAAUUGUCAUCACUGGC
>hsa-mir-205
AAAGAUCCUCAGACAAUCCAUGUGCUUCUCUUGUCCUUCAUUCCACCGGAGUCUGUCUCAUACCCAACCAGAUUUCAGUGGAGUGAAGUUCAGGAGGCAUGGAGCUGACA
>hsa-mir-206
UGCUUCCCGAGGCCACAUGCUUCUUUAUAUCCCCAUAUGGAUUACUUUGCUAUGGAAUGUAAGGAAGUGUGUGGUUUCGGCAAGUG
>hsa-mir-208
UGACGGGCGAGCUUUUGGCCCGGGUUAUACCUGAUGCUCACGUAUAAGACGAGCAAAAAGCUUGUUGGUCA
>hsa-mir-20a
GUAGCACUAAAGUGCUUAUAGUGCAGGUAGUGUUUAGUUAUCUACUGCAUUAUGAGCACUUAAAGUACUGC
>hsa-mir-20b
AGUACCAAAGUGCUCAUAGUGCAGGUAGUUUUGGCAUGACUCUACUGUAGUAUGGGCACUUCCAGUACU
>hsa-mir-21
UGUCGGGUAGCUUAUCAGACUGAUGUUGACUGUUGAAUCUCAUGGCAACACCAGUCGAUGGGCUGUCUGACA
>hsa-mir-210
ACCCGGCAGUGCCUCCAGGCGCAGGGCAGCCCCUGCCCACCGCACACUGCGCUGCCCCAGACCCACUGUGCGUGUGACAGCGGCUGAUCUGUGCCUGGGCAGCGCGACCC
>hsa-mir-211
UCACCUGGCCAUGUGACUUGUGGGCUUCCCUUUGUCAUCCUUCGCCUAGGGCUCUGAGCAGGGCAGGGACAGCAAAGGGGUGCUCAGUUGUCACUUCCCACAGCACGGAG
>hsa-mir-212
CGGGGCACCCCGCCCGGACAGCGCGCCGGCACCUUGGCUCUAGACUGCUUACUGCCCGGGCCGCCCUCAGUAACAGUCUCCAGUCACGGCCACCGACGCCUGGCCCCGCC
>hsa-mir-214
GGCCUGGCUGGACAGAGUUGUCAUGUGUCUGCCUGUCUACACUUGCUGUGCAGAACAUCCGCUCACCUGUACAGCAGGCACAGACAGGCAGUCACAUGACAACCCAGCCU
>hsa-mir-215
AUCAUUCAGAAAUGGUAUACAGGAAAAUGACCUAUGAAUUGACAGACAAUAUAGCUGAGUUUGUCUGUCAUUUCUUUAGGCCAAUAUUCUGUAUGACUGUGCUACUUCAA
>hsa-mir-216
GAUGGCUGUGAGUUGGCUUAAUCUCAGCUGGCAACUGUGAGAUGUUCAUACAAUCCCUCACAGUGGUCUCUGGGAUUAUGCUAAACAGAGCAAUUUCCUAGCCCUCACGA
>hsa-mir-217
AGUAUAAUUAUUACAUAGUUUUUGAUGUCGCAGAUACUGCAUCAGGAACUGAUUGGAUAAGAAUCAGUCACCAUCAGUUCCUAAUGCAUUGCCUUCAGCAUCUAAACAAG
>hsa-mir-218-1
GUGAUAAUGUAGCGAGAUUUUCUGUUGUGCUUGAUCUAACCAUGUGGUUGCGAGGUAUGAGUAAAACAUGGUUCCGUCAAGCACCAUGGAACGUCACGCAGCUUUCUACA
>hsa-mir-218-2
GACCAGUCGCUGCGGGGCUUUCCUUUGUGCUUGAUCUAACCAUGUGGUGGAACGAUGGAAACGGAACAUGGUUCUGUCAAGCACCGCGGAAAGCACCGUGCUCUCCUGCA
>hsa-mir-219-1
CCGCCCCGGGCCGCGGCUCCUGAUUGUCCAAACGCAAUUCUCGAGUCUAUGGCUCCGGCCGAGAGUUGAGUCUGGACGUCCCGAGCCGCCGCCCCCAAACCUCGAGCGGG
>hsa-mir-219-2
ACUCAGGGGCUUCGCCACUGAUUGUCCAAACGCAAUUCUUGUACGAGUCUGCGGCCAACCGAGAAUUGUGGCUGGACAUCUGUGGCUGAGCUCCGGG
>hsa-mir-22
GGCUGAGCCGCAGUAGUUCUUCAGUGGCAAGCUUUAUGUCCUGACCCAGCUAAAGCUGCCAGUUGAAGAACUGUUGCCCUCUGCC
>hsa-mir-220
GACAGUGUGGCAUUGUAGGGCUCCACACCGUAUCUGACACUUUGGGCGAGGGCACCAUGCUGAAGGUGUUCAUGAUGCGGUCUGGGAACUCCUCACGGAUCUUACUGAUG
>hsa-mir-221
UGAACAUCCAGGUCUGGGGCAUGAACCUGGCAUACAAUGUAGAUUUCUGUGUUCGUUAGGCAACAGCUACAUUGUCUGCUGGGUUUCAGGCUACCUGGAAACAUGUUCUC
>hsa-mir-222
GCUGCUGGAAGGUGUAGGUACCCUCAAUGGCUCAGUAGCCAGUGUAGAUCCUGUCUUUCGUAAUCAGCAGCUACAUCUGGCUACUGGGUCUCUGAUGGCAUCUUCUAGCU
>hsa-mir-223
CCUGGCCUCCUGCAGUGCCACGCUCCGUGUAUUUGACAAGCUGAGUUGGACACUCCAUGUGGUAGAGUGUCAGUUUGUCAAAUACCCCAAGUGCGGCACAUGCUUACCAG
>hsa-mir-224
GGGCUUUCAAGUCACUAGUGGUUCCGUUUAGUAGAUGAUUGUGCAUUGUUUCAAAAUGGUGCCCUAGUGACUACAAAGCCC
>hsa-mir-23a
GGCCGGCUGGGGUUCCUGGGGAUGGGAUUUGCUUCCUGUCACAAAUCACAUUGCCAGGGAUUUCCAACCGACC
>hsa-mir-23b
CUCAGGUGCUCUGGCUGCUUGGGUUCCUGGCAUGCUGAUUUGUGACUUAAGAUUAAAAUCACAUUGCCAGGGAUUACCACGCAACCACGACCUUGGC
>hsa-mir-24-1
CUCCGGUGCCUACUGAGCUGAUAUCAGUUCUCAUUUUACACACUGGCUCAGUUCAGCAGGAACAGGAG
>hsa-mir-24-2
CUCUGCCUCCCGUGCCUACUGAGCUGAAACACAGUUGGUUUGUGUACACUGGCUCAGUUCAGCAGGAACAGGG
>hsa-mir-25
GGCCAGUGUUGAGAGGCGGAGACUUGGGCAAUUGCUGGACGCUGCCCUGGGCAUUGCACUUGUCUCGGUCUGACAGUGCCGGCC
>hsa-mir-26a-1
GUGGCCUCGUUCAAGUAAUCCAGGAUAGGCUGUGCAGGUCCCAAUGGGCCUAUUCUUGGUUACUUGCACGGGGACGC
>hsa-mir-26a-2
GGCUGUGGCUGGAUUCAAGUAAUCCAGGAUAGGCUGUUUCCAUCUGUGAGGCCUAUUCUUGAUUACUUGUUUCUGGAGGCAGCU
>hsa-mir-26b
CCGGGACCCAGUUCAAGUAAUUCAGGAUAGGUUGUGUGCUGUCCAGCCUGUUCUCCAUUACUUGGCUCGGGGACCGG
>hsa-mir-27a
CUGAGGAGCAGGGCUUAGCUGCUUGUGAGCAGGGUCCACACCAAGUCGUGUUCACAGUGGCUAAGUUCCGCCCCCCAG
>hsa-mir-27b
ACCUCUCUAACAAGGUGCAGAGCUUAGCUGAUUGGUGAACAGUGAUUGGUUUCCGCUUUGUUCACAGUGGCUAAGUUCUGCACCUGAAGAGAAGGUG
>hsa-mir-28
GGUCCUUGCCCUCAAGGAGCUCACAGUCUAUUGAGUUACCUUUCUGACUUUCCCACUAGAUUGUGAGCUCCUGGAGGGCAGGCACU
>hsa-mir-296
AGGACCCUUCCAGAGGGCCCCCCCUCAAUCCUGUUGUGCCUAAUUCAGAGGGUUGGGUGGAGGCUCUCCUGAAGGGCUCU
>hsa-mir-299
AAGAAAUGGUUUACCGUCCCACAUACAUUUUGAAUAUGUAUGUGGGAUGGUAAACCGCUUCUU
>hsa-mir-29a
AUGACUGAUUUCUUUUGGUGUUCAGAGUCAAUAUAAUUUUCUAGCACCAUCUGAAAUCGGUUAU
>hsa-mir-29b-1
CUUCAGGAAGCUGGUUUCAUAUGGUGGUUUAGAUUUAAAUAGUGAUUGUCUAGCACCAUUUGAAAUCAGUGUUCUUGGGGG
>hsa-mir-29b-2
CUUCUGGAAGCUGGUUUCACAUGGUGGCUUAGAUUUUUCCAUCUUUGUAUCUAGCACCAUUUGAAAUCAGUGUUUUAGGAG
>hsa-mir-29c
AUCUCUUACACAGGCUGACCGAUUUCUCCUGGUGUUCAGAGUCUGUUUUUGUCUAGCACCAUUUGAAAUCGGUUAUGAUGUAGGGGGA
>hsa-mir-301
ACUGCUAACGAAUGCUCUGACUUUAUUGCACUACUGUACUUUACAGCUAGCAGUGCAAUAGUAUUGUCAAAGCAUCUGAAAGCAGG
>hsa-mir-302a
CCACCACUUAAACGUGGAUGUACUUGCUUUGAAACUAAAGAAGUAAGUGCUUCCAUGUUUUGGUGAUGG
>hsa-mir-302b
GCUCCCUUCAACUUUAACAUGGAAGUGCUUUCUGUGACUUUAAAAGUAAGUGCUUCCAUGUUUUAGUAGGAGU
>hsa-mir-302c
CCUUUGCUUUAACAUGGGGGUACCUGCUGUGUGAAACAAAAGUAAGUGCUUCCAUGUUUCAGUGGAGG
>hsa-mir-302d
CCUCUACUUUAACAUGGAGGCACUUGCUGUGACAUGACAAAAAUAAGUGCUUCCAUGUUUGAGUGUGG
>hsa-mir-30a
GCGACUGUAAACAUCCUCGACUGGAAGCUGUGAAGCCACAGAUGGGCUUUCAGUCGGAUGUUUGCAGCUGC
>hsa-mir-30b
ACCAAGUUUCAGUUCAUGUAAACAUCCUACACUCAGCUGUAAUACAUGGAUUGGCUGGGAGGUGGAUGUUUACUUCAGCUGACUUGGA
>hsa-mir-30c-1
ACCAUGCUGUAGUGUGUGUAAACAUCCUACACUCUCAGCUGUGAGCUCAAGGUGGCUGGGAGAGGGUUGUUUACUCCUUCUGCCAUGGA
>hsa-mir-30c-2
AGAUACUGUAAACAUCCUACACUCUCAGCUGUGGAAAGUAAGAAAGCUGGGAGAAGGCUGUUUACUCUUUCU
>hsa-mir-30d
GUUGUUGUAAACAUCCCCGACUGGAAGCUGUAAGACACAGCUAAGCUUUCAGUCAGAUGUUUGCUGCUAC
>hsa-mir-30e
GGGCAGUCUUUGCUACUGUAAACAUCCUUGACUGGAAGCUGUAAGGUGUUCAGAGGAGCUUUCAGUCGGAUGUUUACAGCGGCAGGCUGCCA
>hsa-mir-31
GGAGAGGAGGCAAGAUGCUGGCAUAGCUGUUGAACUGGGAACCUGCUAUGCCAACAUAUUGCCAUCUUUCC
>hsa-mir-32
GGAGAUAUUGCACAUUACUAAGUUGCAUGUUGUCACGGCCUCAAUGCAAUUUAGUGUGUGUGAUAUUUUC
>hsa-mir-320
GCUUCGCUCCCCUCCGCCUUCUCUUCCCGGUUCUUCCCGGAGUCGGGAAAAGCUGGGUUGAGAGGGCGAAAAAGGAUGAGGU
>hsa-mir-323
UUGGUACUUGGAGAGAGGUGGUCCGUGGCGCGUUCGCUUUAUUUAUGGCGCACAUUACACGGUCGACCUCUUUGCAGUAUCUAAUC
>hsa-mir-324
CUGACUAUGCCUCCCCGCAUCCCCUAGGGCAUUGGUGUAAAGCUGGAGACCCACUGCCCCAGGUGCUGCUGGGGGUUGUAGUC
>hsa-mir-325
AUACAGUGCUUGGUUCCUAGUAGGUGUCCAGUAAGUGUUUGUGACAUAAUUUGUUUAUUGAGGACCUCCUAUCAAUCAAGCACUGUGCUAGGCUCUGG
>hsa-mir-326
CUCAUCUGUCUGUUGGGCUGGAGGCAGGGCCUUUGUGAAGGCGGGUGGUGCUCAGAUCGCCUCUGGGCCCUUCCUCCAGCCCCGAGGCGGAUUCA
>hsa-mir-328
UGGAGUGGGGGGGCAGGAGGGGCUCAGGGAGAAAGUGCAUACAGCCCCUGGCCCUCUCUGCCCUUCCGUCCCCUG
>hsa-mir-329-1
GGUACCUGAAGAGAGGUUUUCUGGGUUUCUGUUUCUUUAAUGAGGACGAAACACACCUGGUUAACCUCUUUUCCAGUAUC
>hsa-mir-329-2
GUGGUACCUGAAGAGAGGUUUUCUGGGUUUCUGUUUCUUUAUUGAGGACGAAACACACCUGGUUAACCUCUUUUCCAGUAUCAA
>hsa-mir-33
CUGUGGUGCAUUGUAGUUGCAUUGCAUGUUCUGGUGGUACCCAUGCAAUGUUUCCACAGUGCAUCACAG
>hsa-mir-330
CUUUGGCGAUCACUGCCUCUCUGGGCCUGUGUCUUAGGCUCUGCAAGAUCAACCGAGCAAAGCACACGGCCUGCAGAGAGGCAGCGCUCUGCCC
>hsa-mir-331
GAGUUUGGUUUUGUUUGGGUUUGUUCUAGGUAUGGUCCCAGGGAUCCCAGAUCAAACCAGGCCCCUGGGCCUAUCCUAGAACCAACCUAAGCUC
>hsa-mir-335
UGUUUUGAGCGGGGGUCAAGAGCAAUAACGAAAAAUGUUUGUCAUAAACCGUUUUUCAUUAUUGCUCCUGACCUCCUCUCAUUUGCUAUAUUCA
>hsa-mir-337
GUAGUCAGUAGUUGGGGGGUGGGAACGGCUUCAUACAGGAGUUGAUGCACAGUUAUCCAGCUCCUAUAUGAUGCCUUUCUUCAUCCCCUUCAA
>hsa-mir-338
UCUCCAACAAUAUCCUGGUGCUGAGUGAUGACUCAGGCGACUCCAGCAUCAGUGAUUUUGUUGAAGA
>hsa-mir-339
CGGGGCGGCCGCUCUCCCUGUCCUCCAGGAGCUCACGUGUGCCUGCCUGUGAGCGCCUCGACGACAGAGCCGGCGCCUGCCCCAGUGUCUGCGC
>hsa-mir-33b
GCGGGCGGCCCCGCGGUGCAUUGCUGUUGCAUUGCACGUGUGUGAGGCGGGUGCAGUGCCUCGGCAGUGCAGCCCGGAGCCGGCCCCUGGCACCAC
>hsa-mir-340
UUGUACCUGGUGUGAUUAUAAAGCAAUGAGACUGAUUGUCAUAUGUCGUUUGUGGGAUCCGUCUCAGUUACUUUAUAGCCAUACCUGGUAUCUUA
>hsa-mir-342
GAAACUGGGCUCAAGGUGAGGGGUGCUAUCUGUGAUUGAGGGACAUGGUUAAUGGAAUUGUCUCACACAGAAAUCGCACCCGUCACCUUGGCCUACUUA
>hsa-mir-345
ACCCAAACCCUAGGUCUGCUGACUCCUAGUCCAGGGCUCGUGAUGGCUGGUGGGCCCUGAACGAGGGGUCUGGAGGCCUGGGUUUGAAUAUCGACAGC
>hsa-mir-346
GUCUGUCUGCCCGCAUGCCUGCCUCUCUGUUGCUCUGAAGGAGGCAGGGGCUGGGCCUGCAGCUGCCUGGGCAGAGCGGCUCCUGC
>hsa-mir-34a
GGCCAGCUGUGAGUGUUUCUUUGGCAGUGUCUUAGCUGGUUGUUGUGAGCAAUAGUAAGGAAGCAAUCAGCAAGUAUACUGCCCUAGAAGUGCUGCACGUUGUGGGGCCC
>hsa-mir-34b
GUGCUCGGUUUGUAGGCAGUGUCAUUAGCUGAUUGUACUGUGGUGGUUACAAUCACUAACUCCACUGCCAUCAAAACAAGGCAC
>hsa-mir-34c
AGUCUAGUUACUAGGCAGUGUAGUUAGCUGAUUGCUAAUAGUACCAAUCACUAACCACACGGCCAGGUAAAAAGAUU
>hsa-mir-361
GGAGCUUAUCAGAAUCUCCAGGGGUACUUUAUAAUUUCAAAAAGUCCCCCAGGUGUGAUUCUGAUUUGCUUC
>hsa-mir-362
CUUGAAUCCUUGGAACCUAGGUGUGAGUGCUAUUUCAGUGCAACACACCUAUUCAAGGAUUCAAA
>hsa-mir-363
UGUUGUCGGGUGGAUCACGAUGCAAUUUUGAUGAGUAUCAUAGGAGAAAAAUUGCACGGUAUCCAUCUGUAAACC
>hsa-mir-365-1
ACCGCAGGGAAAAUGAGGGACUUUUGGGGGCAGAUGUGUUUCCAUUCCACUAUCAUAAUGCCCCUAAAAAUCCUUAUUGCUCUUGCA
>hsa-mir-365-2
AGAGUGUUCAAGGACAGCAAGAAAAAUGAGGGACUUUCAGGGGCAGCUGUGUUUUCUGACUCAGUCAUAAUGCCCCUAAAAAUCCUUAUUGUUCUUGCAGUGUGCAUCGGG
>hsa-mir-367
CCAUUACUGUUGCUAAUAUGCAACUCUGUUGAAUAUAAAUUGGAAUUGCACUUUAGCAAUGGUGAUGG
>hsa-mir-368
AAAAGGUGGAUAUUCCUUCUAUGUUUAUGUUAUUUAUGGUUAAACAUAGAGGAAAUUCCACGUUUU
>hsa-mir-369
UUGAAGGGAGAUCGACCGUGUUAUAUUCGCUUUAUUGACUUCGAAUAAUACAUGGUUGAUCUUUUCUCAG
>hsa-mir-370
AGACAGAGAAGCCAGGUCACGUCUCUGCAGUUACACAGCUCACGAGUGCCUGCUGGGGUGGAACCUGGUCUGUCU
>hsa-mir-371
GUGGCACUCAAACUGUGGGGGCACUUUCUGCUCUCUGGUGAAAGUGCCGCCAUCUUUUGAGUGUUAC
>hsa-mir-372
GUGGGCCUCAAAUGUGGAGCACUAUUCUGAUGUCCAAGUGGAAAGUGCUGCGACAUUUGAGCGUCAC
>hsa-mir-373
GGGAUACUCAAAAUGGGGGCGCUUUCCUUUUUGUCUGUACUGGGAAGUGCUUCGAUUUUGGGGUGUCCC
>hsa-mir-374
UACAUCGGCCAUUAUAAUACAACCUGAUAAGUGUUAUAGCACUUAUCAGAUUGUAUUGUAAUUGUCUGUGUA
>hsa-mir-375
CCCCGCGACGAGCCCCUCGCACAAACCGGACCUGAGCGUUUUGUUCGUUCGGCUCGCGUGAGGC
>hsa-mir-376a-1
UAAAAGGUAGAUUCUCCUUCUAUGAGUACAUUAUUUAUGAUUAAUCAUAGAGGAAAAUCCACGUUUUC
>hsa-mir-376a-2
GGUAUUUAAAAGGUAGAUUUUCCUUCUAUGGUUACGUGUUUGAUGGUUAAUCAUAGAGGAAAAUCCACGUUUUCAGUAUC
>hsa-mir-376b
CAGUCCUUCUUUGGUAUUUAAAACGUGGAUAUUCCUUCUAUGUUUACGUGAUUCCUGGUUAAUCAUAGAGGAAAAUCCAUGUUUUCAGUAUCAAAUGCUG
>hsa-mir-377
UUGAGCAGAGGUUGCCCUUGGUGAAUUCGCUUUAUUUAUGUUGAAUCACACAAAGGCAACUUUUGUUUG
>hsa-mir-378
AGGGCUCCUGACUCCAGGUCCUGUGUGUUACCUAGAAAUAGCACUGGACUUGGAGUCAGAAGGCCU
>hsa-mir-379
AGAGAUGGUAGACUAUGGAACGUAGGCGUUAUGAUUUCUGACCUAUGUAACAUGGUCCACUAACUCU
>hsa-mir-380
AAGAUGGUUGACCAUAGAACAUGCGCUAUCUCUGUGUCGUAUGUAAUAUGGUCCACAUCUU
>hsa-mir-381
UACUUAAAGCGAGGUUGCCCUUUGUAUAUUCGGUUUAUUGACAUGGAAUAUACAAGGGCAAGCUCUCUGUGAGUA
>hsa-mir-382
UACUUGAAGAGAAGUUGUUCGUGGUGGAUUCGCUUUACUUAUGACGAAUCAUUCACGGACAACACUUUUUUCAGUA
>hsa-mir-383
CUCCUCAGAUCAGAAGGUGAUUGUGGCUUUGGGUGGAUAUUAAUCAGCCACAGCACUGCCUGGUCAGAAAGAG
>hsa-mir-384
UGUUAAAUCAGGAAUUUUAAACAAUUCCUAGACAAUAUGUAUAAUGUUCAUAAGUCAUUCCUAGAAAUUGUUCAUAAUGCCUGUAACA
>hsa-mir-409
UGGUACUCGGGGAGAGGUUACCCGAGCAACUUUGCAUCUGGACGACGAAUGUUGCUCGGUGAACCCCUUUUCGGUAUCA
>hsa-mir-410
GGUACCUGAGAAGAGGUUGUCUGUGAUGAGUUCGCUUUUAUUAAUGACGAAUAUAACACAGAUGGCCUGUUUUCAGUACC
>hsa-mir-411
UGGUACUUGGAGAGAUAGUAGACCGUAUAGCGUACGCUUUAUCUGUGACGUAUGUAACACGGUCCACUAACCCUCAGUAUCAAAUCCAUCCCCGAG
>hsa-mir-412
CUGGGGUACGGGGAUGGAUGGUCGACCAGUUGGAAAGUAAUUGUUUCUAAUGUACUUCACCUGGUCCACUAGCCGUCCGUAUCCGCUGCAG
>hsa-mir-421
GCACAUUGUAGGCCUCAUUAAAUGUUUGUUGAAUGAAAAAAUGAAUCAUCAACAGACAUUAAUUGGGCGCCUGCUCUGUGAUCUC
>hsa-mir-422a
GAGAGAAGCACUGGACUUAGGGUCAGAAGGCCUGAGUCUCUCUGCUGCAGAUGGGCUCUCUGUCCCUGAGCCAAGCUUUGUCCUCCCUGG
>hsa-mir-423
AUAAAGGAAGUUAGGCUGAGGGGCAGAGAGCGAGACUUUUCUAUUUUCCAAAAGCUCGGUCUGAGGCCCCUCAGUCUUGCUUCCUAACCCGCGC
>hsa-mir-424
CGAGGGGAUACAGCAGCAAUUCAUGUUUUGAAGUGUUCUAAAUGGUUCAAAACGUGAGGCGCUGCUAUACCCCCUCGUGGGGAAGGUAGAAGGUGGGG
>hsa-mir-425
GAAAGCGCUUUGGAAUGACACGAUCACUCCCGUUGAGUGGGCACCCGAGAAGCCAUCGGGAAUGUCGUGUCCGCCCAGUGCUCUUUC
>hsa-mir-429
CGCCGGCCGAUGGGCGUCUUACCAGACAUGGUUAGACCUGGCCCUCUGUCUAAUACUGUCUGGUAAAACCGUCCAUCCGCUGC
>hsa-mir-431
UCCUGCUUGUCCUGCGAGGUGUCUUGCAGGCCGUCAUGCAGGCCACACUGACGGUAACGUUGCAGGUCGUCUUGCAGGGCUUCUCGCAAGACGACAUCCUCAUCACCAACGACG
>hsa-mir-432
UGACUCCUCCAGGUCUUGGAGUAGGUCAUUGGGUGGAUCCUCUAUUUCCUUACGUGGGCCACUGGAUGGCUCCUCCAUGUCUUGGAGUAGAUCA
>hsa-mir-433
CCGGGGAGAAGUACGGUGAGCCUGUCAUUAUUCAGAGAGGCUAGAUCCUCUGUGUUGAGAAGGAUCAUGAUGGGCUCCUCGGUGUUCUCCAGG
>hsa-mir-448
GCCGGGAGGUUGAACAUCCUGCAUAGUGCUGCCAGGAAAUCCCUAUUUCAUAUAAGAGGGGGCUGGCUGGUUGCAUAUGUAGGAUGUCCCAUCUCCCAGCCCACUUCGUCA
>hsa-mir-449
CUGUGUGUGAUGAGCUGGCAGUGUAUUGUUAGCUGGUUGAAUAUGUGAAUGGCAUCGGCUAACAUGCAACUGCUGUCUUAUUGCAUAUACA
>hsa-mir-449b
UGACCUGAAUCAGGUAGGCAGUGUAUUGUUAGCUGGCUGCUUGGGUCAAGUCAGCAGCCACAACUACCCUGCCACUUGCUUCUGGAUAAAUUCUUCU
>hsa-mir-450-1
AAACGAUACUAAACUGUUUUUGCGAUGUGUUCCUAAUAUGCACUAUAAAUAUAUUGGGAACAUUUUGCAUGUAUAGUUUUGUAUCAAUAUA
>hsa-mir-450-2
CCAAAGAAAGAUGCUAAACUAUUUUUGCGAUGUGUUCCUAAUAUGUAAUAUAAAUGUAUUGGGGACAUUUUGCAUUCAUAGUUUUGUAUCAAUAAUAUGG
>hsa-mir-451
CUUGGGAAUGGCAAGGAAACCGUUACCAUUACUGAGUUUAGUAAUGGUAAUGGUUCUCUUGCUAUACCCAGA
>hsa-mir-452
GCUAAGCACUUACAACUGUUUGCAGAGGAAACUGAGACUUUGUAACUAUGUCUCAGUCUCAUCUGCAAAGAAGUAAGUGCUUUGC
>hsa-mir-453
GCAGGAAUGCUGCGAGCAGUGCCACCUCAUGGUACUCGGAGGGAGGUUGUCCGUGGUGAGUUCGCAUUAUUUAAUGAUGC
>hsa-mir-455
UCCCUGGCGUGAGGGUAUGUGCCUUUGGACUACAUCGUGGAAGCCAGCACCAUGCAGUCCAUGGGCAUAUACACUUGCCUCAAGGCCUAUGUCAUC
>hsa-mir-483
GAGGGGGAAGACGGGAGGAAAGAAGGGAGUGGUUCCAUCACGCCUCCUCACUCCUCUCCUCCCGUCUUCUCCUCUC
>hsa-mir-484
AGCCUCGUCAGGCUCAGUCCCCUCCCGAUAAACCCCUAAAUAGGGACUUUCCCGGGGGGUGACCCUGGCUUUUUUGGCG
>hsa-mir-485
ACUUGGAGAGAGGCUGGCCGUGAUGAAUUCGAUUCAUCAAAGCGAGUCAUACACGGCUCUCCUCUCUUUUAGU
>hsa-mir-486
GUAUCCUGUACUGAGCUGCCCCGAGCUGGGCAGCAUGAAGGGCCUCGGGGCAGCUCAGUACAGGAUGC
>hsa-mir-487a
GGUACUUGAAGAGUGGUUAUCCCUGCUGUGUUCGCUUAAUUUAUGACGAAUCAUACAGGGACAUCCAGUUUUUCAGUAUC
>hsa-mir-487b
UUGGUACUUGGAGAGUGGUUAUCCCUGUCCUGUUCGUUUUGCUCAUGUCGAAUCGUACAGGGUCAUCCACUUUUUCAGUAUCAA
>hsa-mir-488
GAGAAUCAUCUCUCCCAGAUAAUGGCACUCUCAAACAAGUUUCCAAAUUGUUUGAAAGGCUAUUUCUUGGUCAGAUGACUCUC
>hsa-mir-489
GUGGCAGCUUGGUGGUCGUAUGUGUGACGCCAUUUACUUGAACCUUUAGGAGUGACAUCACAUAUACGGCAGCUAAACUGCUAC
>hsa-mir-490
UGGAGGCCUUGCUGGUUUGGAAAGUUCAUUGUUCGACACCAUGGAUCUCCAGGUGGGUCAAGUUUAGAGAUGCACCAACCUGGAGGACUCCAUGCUGUUGAGCUGUUCACAAGCAGCGGACACUUCCA
>hsa-mir-491
UUGACUUAGCUGGGUAGUGGGGAACCCUUCCAUGAGGAGUAGAACACUCCUUAUGCAAGAUUCCCUUCUACCUGGCUGGGUUGG
>hsa-mir-492
CAACUACAGCCACUACUACAGGACCAUCGAGGACCUGCGGGACAAGAUUCUUGGUGCCACCAUUGAGAACGCCAGGAUUGUCCUGCAGAUCAACAAUGCUCAACUGGCUGCAGAUG
>hsa-mir-493
CUGGCCUCCAGGGCUUUGUACAUGGUAGGCUUUCAUUCAUUCGUUUGCACAUUCGGUGAAGGUCUACUGUGUGCCAGGCCCUGUGCCAG
>hsa-mir-494
GAUACUCGAAGGAGAGGUUGUCCGUGUUGUCUUCUCUUUAUUUAUGAUGAAACAUACACGGGAAACCUCUUUUUUAGUAUC
>hsa-mir-495
UGGUACCUGAAAAGAAGUUGCCCAUGUUAUUUUCGCUUUAUAUGUGACGAAACAAACAUGGUGCACUUCUUUUUCGGUAUCA
>hsa-mir-496
CCCAAGUCAGGUACUCGAAUGGAGGUUGUCCAUGGUGUGUUCAUUUUAUUUAUGAUGAGUAUUACAUGGCCAAUCUCCUUUCGGUACUCAAUUCUUCUUGGG
>hsa-mir-497
CCACCCCGGUCCUGCUCCCGCCCCAGCAGCACACUGUGGUUUGUACGGCACUGUGGCCACGUCCAAACCACACUGUGGUGUUAGAGCGAGGGUGGGGGAGGCACCGCCGAGG
>hsa-mir-498
AACCCUCCUUGGGAAGUGAAGCUCAGGCUGUGAUUUCAAGCCAGGGGGCGUUUUUCUAUAACUGGAUGAAAAGCACCUCCAGAGCUUGAAGCUCACAGUUUGAGAGCAAUCGUCUAAGGAAGUU
>hsa-mir-499
GCCCUGUCCCCUGUGCCUUGGGCGGGCGGCUGUUAAGACUUGCAGUGAUGUUUAACUCCUCUCCACGUGAACAUCACAGCAAGUCUGUGCUGCUUCCCGUCCCUACGCUGCCUGGGCAGGGU
>hsa-mir-500
GCUCCCCCUCUCUAAUCCUUGCUACCUGGGUGAGAGUGCUGUCUGAAUGCAAUGCACCUGGGCAAGGAUUCUGAGAGCGAGAGC
>hsa-mir-501
GCUCUUCCUCUCUAAUCCUUUGUCCCUGGGUGAGAGUGCUUUCUGAAUGCAAUGCACCCGGGCAAGGAUUCUGAGAGGGUGAGC
>hsa-mir-502
UGCUCCCCCUCUCUAAUCCUUGCUAUCUGGGUGCUAGUGCUGGCUCAAUGCAAUGCACCUGGGCAAGGAUUCAGAGAGGGGGAGCU
>hsa-mir-503
UGCCCUAGCAGCGGGAACAGUUCUGCAGUGAGCGAUCGGUGCUCUGGGGUAUUGUUUCCGCUGCCAGGGUA
>hsa-mir-504
GCUGCUGUUGGGAGACCCUGGUCUGCACUCUAUCUGUAUUCUUACUGAAGGGAGUGCAGGGCAGGGUUUCCCAUACAGAGGGC
>hsa-mir-505
GAUGCACCCAGUGGGGGAGCCAGGAAGUAUUGAUGUUUCUGCCAGUUUAGCGUCAACACUUGCUGGUUUCCUCUCUGGAGCAUC
>hsa-mir-506
GCCACCACCAUCAGCCAUACUAUGUGUAGUGCCUUAUUCAGGAAGGUGUUACUUAAUAGAUUAAUAUUUGUAAGGCACCCUUCUGAGUAGAGUAAUGUGCAACAUGGACAACAUUUGUGGUGGC
>hsa-mir-507
GUGCUGUGUGUAGUGCUUCACUUCAAGAAGUGCCAUGCAUGUGUCUAGAAAUAUGUUUUGCACCUUUUGGAGUGAAAUAAUGCACAACAGAUAC
>hsa-mir-508
CCACCUUCAGCUGAGUGUAGUGCCCUACUCCAGAGGGCGUCACUCAUGUAAACUAAAACAUGAUUGUAGCCUUUUGGAGUAGAGUAAUACACAUCACGUAACGCAUAUUUGGUGG
>hsa-mir-509
CAUGCUGUGUGUGGUACCCUACUGCAGACAGUGGCAAUCAUGUAUAAUUAAAAAUGAUUGGUACGUCUGUGGGUAGAGUACUGCAUGACACAUG
>hsa-mir-510
GUGGUGUCCUACUCAGGAGAGUGGCAAUCACAUGUAAUUAGGUGUGAUUGAAACCUCUAAGAGUGGAGUAACAC
>hsa-mir-511-1
CAAUAGACACCCAUCGUGUCUUUUGCUCUGCAGUCAGUAAAUAUUUUUUUGUGAAUGUGUAGCAAAAGACAGAAUGGUGGUCCAUUG
>hsa-mir-511-2
CAAUAGACACCCAUCGUGUCUUUUGCUCUGCAGUCAGUAAAUAUUUUUUUGUGAAUGUGUAGCAAAAGACAGAAUGGUGGUCCAUUG
>hsa-mir-512-1
UCUCAGUCUGUGGCACUCAGCCUUGAGGGCACUUUCUGGUGCCAGAAUGAAAGUGCUGUCAUAGCUGAGGUCCAAUGACUGAGG
>hsa-mir-512-2
GGUACUUCUCAGUCUGUGGCACUCAGCCUUGAGGGCACUUUCUGGUGCCAGAAUGAAAGUGCUGUCAUAGCUGAGGUCCAAUGACUGAGGCGAGCACC
>hsa-mir-513-1
GGGAUGCCACAUUCAGCCAUUCAGCGUACAGUGCCUUUCACAGGGAGGUGUCAUUUAUGUGAACUAAAAUAUAAAUUUCACCUUUCUGAGAAGGGUAAUGUACAGCAUGCACUGCAUAUGUGGUGUCCC
>hsa-mir-513-2
GGAUGCCACAUUCAGCCAUUCAGUGUGCAGUGCCUUUCACAGGGAGGUGUCAUUUAUGUGAACUAAAAUAUAAAUUUCACCUUUCUGAGAAGGGUAAUGUACAGCAUGCACUGCAUAUGUGGUGUCC
>hsa-mir-514-1
AACAUGUUGUCUGUGGUACCCUACUCUGGAGAGUGACAAUCAUGUAUAAUUAAAUUUGAUUGACACUUCUGUGAGUAGAGUAACGCAUGACACGUACG
>hsa-mir-514-2
GUUGUCUGUGGUACCCUACUCUGGAGAGUGACAAUCAUGUAUAACUAAAUUUGAUUGACACUUCUGUGAGUAGAGUAACGCAUGACAC
>hsa-mir-514-3
GUUGUCUGUGGUACCCUACUCUGGAGAGUGACAAUCAUGUAUAACUAAAUUUGAUUGACACUUCUGUGAGUAGAGUAACGCAUGACAC
>hsa-mir-515-1
UCUCAUGCAGUCAUUCUCCAAAAGAAAGCACUUUCUGUUGUCUGAAAGCAGAGUGCCUUCUUUUGGAGCGUUACUGUUUGAGA
>hsa-mir-515-2
UCUCAUGCAGUCAUUCUCCAAAAGAAAGCACUUUCUGUUGUCUGAAAGCAGAGUGCCUUCUUUUGGAGCGUUACUGUUUGAGA
>hsa-mir-516-1
UCUCAGGCUGUGACCUUCUCGAGGAAAGAAGCACUUUCUGUUGUCUGAAAGAAAAGAAAGUGCUUCCUUUCAGAGGGUUACGGUUUGAGA
>hsa-mir-516-2
UCUCAGGUUGUGACCUUCUCGAGGAAAGAAGCACUUUCUGUUGUCUGAAAGAAAAGAAAGUGCUUCCUUUCAGAGGGUUACGGUUUGAGA
>hsa-mir-516-3
UCUCAUGAUGUGACCAUCUGGAGGUAAGAAGCACUUUGUGUUUUGUGAAAGAAAGUGCUUCCUUUCAGAGGGUUACUCUUUGAGA
>hsa-mir-516-4
UCUCAGGCUGUGACCAUCUGGAGGUAAGAAGCACUUUCUGUUUUGUGAAAGAAAAGAAAGUGCUUCCUUUCAGAGGGUUACUCUUUGAGA
>hsa-mir-517a
UCUCAGGCAGUGACCCUCUAGAUGGAAGCACUGUCUGUUGUAUAAAAGAAAAGAUCGUGCAUCCCUUUAGAGUGUUACUGUUUGAGA
>hsa-mir-517b
GUGACCCUCUAGAUGGAAGCACUGUCUGUUGUCUAAGAAAAGAUCGUGCAUCCCUUUAGAGUGUUAC
>hsa-mir-517c
GAAGAUCUCAGGCAGUGACCCUCUAGAUGGAAGCACUGUCUGUUGUCUAAGAAAAGAUCGUGCAUCCUUUUAGAGUGUUACUGUUUGAGAAAAUC
>hsa-mir-518a-1
UCUCAAGCUGUGACUGCAAAGGGAAGCCCUUUCUGUUGUCUGAAAGAAGAGAAAGCGCUUCCCUUUGCUGGAUUACGGUUUGAGA
>hsa-mir-518a-2
UCUCAAGCUGUGGGUCUGCAAAGGGAAGCCCUUUCUGUUGUCUAAAAGAAGAGAAAGCGCUUCCCUUUGCUGGAUUACGGUUUGAGA
>hsa-mir-518b
UCAUGCUGUGGCCCUCCAGAGGGAAGCGCUUUCUGUUGUCUGAAAGAAAACAAAGCGCUCCCCUUUAGAGGUUUACGGUUUGA
>hsa-mir-518c
GCGAGAAGAUCUCAUGCUGUGACUCUCUGGAGGGAAGCACUUUCUGUUGUCUGAAAGAAAACAAAGCGCUUCUCUUUAGAGUGUUACGGUUUGAGAAAAGC
>hsa-mir-518d
UCCCAUGCUGUGACCCUCUAGAGGGAAGCACUUUCUGUUGUCUGAAAGAAACCAAAGCGCUUCCCUUUGGAGCGUUACGGUUUGAGA
>hsa-mir-518e
UCUCAGGCUGUGACCCUCUAGAGGGAAGCGCUUUCUGUUGGCUAAAAGAAAAGAAAGCGCUUCCCUUCAGAGUGUUAACGCUUUGAGA
>hsa-mir-518f
UCUCAUGCUGUGACCCUCUAGAGGGAAGCACUUUCUCUUGUCUAAAAGAAAAGAAAGCGCUUCUCUUUAGAGGAUUACUCUUUGAGA
>hsa-mir-519a-1
CUCAGGCUGUGACACUCUAGAGGGAAGCGCUUUCUGUUGUCUGAAAGAAAGGAAAGUGCAUCCUUUUAGAGUGUUACUGUUUGAG
>hsa-mir-519a-2
UCUCAGGCUGUGUCCCUCUACAGGGAAGCGCUUUCUGUUGUCUGAAAGAAAGGAAAGUGCAUCCUUUUAGAGUGUUACUGUUUGAGA
>hsa-mir-519b
CAUGCUGUGACCCUCUAGAGGGAAGCGCUUUCUGUUGUCUGAAAGAAAAGAAAGUGCAUCCUUUUAGAGGUUUACUGUUUG
>hsa-mir-519c
UCUCAGCCUGUGACCCUCUAGAGGGAAGCGCUUUCUGUUGUCUGAAAGAAAAGAAAGUGCAUCUUUUUAGAGGAUUACAGUUUGAGA
>hsa-mir-519d
UCCCAUGCUGUGACCCUCCAAAGGGAAGCGCUUUCUGUUUGUUUUCUCUUAAACAAAGUGCCUCCCUUUAGAGUGUUACCGUUUGGGA
>hsa-mir-519e
UCUCAUGCAGUCAUUCUCCAAAAGGGAGCACUUUCUGUUUGAAAGAAAACAAAGUGCCUCCUUUUAGAGUGUUACUGUUUGAGA
>hsa-mir-520a
CUCAGGCUGUGACCCUCCAGAGGGAAGUACUUUCUGUUGUCUGAGAGAAAAGAAAGUGCUUCCCUUUGGACUGUUUCGGUUUGAG
>hsa-mir-520b
CCCUCUACAGGGAAGCGCUUUCUGUUGUCUGAAAGAAAAGAAAGUGCUUCCUUUUAGAGGG
>hsa-mir-520c
UCUCAGGCUGUCGUCCUCUAGAGGGAAGCACUUUCUGUUGUCUGAAAGAAAAGAAAGUGCUUCCUUUUAGAGGGUUACCGUUUGAGA
>hsa-mir-520d
UCUCAAGCUGUGAGUCUACAAAGGGAAGCCCUUUCUGUUGUCUAAAAGAAAAGAAAGUGCUUCUCUUUGGUGGGUUACGGUUUGAGA
>hsa-mir-520e
UCUCCUGCUGUGACCCUCAAGAUGGAAGCAGUUUCUGUUGUCUGAAAGGAAAGAAAGUGCUUCCUUUUUGAGGGUUACUGUUUGAGA
>hsa-mir-520f
UCUCAGGCUGUGACCCUCUAAAGGGAAGCGCUUUCUGUGGUCAGAAAGAAAAGCAAGUGCUUCCUUUUAGAGGGUUACCGUUUGGGA
>hsa-mir-520g
UCCCAUGCUGUGACCCUCUAGAGGAAGCACUUUCUGUUUGUUGUCUGAGAAAAAACAAAGUGCUUCCCUUUAGAGUGUUACCGUUUGGGA
>hsa-mir-520h
UCCCAUGCUGUGACCCUCUAGAGGAAGCACUUUCUGUUUGUUGUCUGAGAAAAAACAAAGUGCUUCCCUUUAGAGUUACUGUUUGGGA
>hsa-mir-521-1
UCUCAGGCUGUGACCCUCCAAAGGGAAGAACUUUCUGUUGUCUAAAAGAAAAGAACGCACUUCCCUUUAGAGUGUUACCGUGUGAGA
>hsa-mir-521-2
UCUCGGGCUGUGACUCUCCAAAGGGAAGAAUUUUCUCUUGUCUAAAAGAAAAGAACGCACUUCCCUUUAGAGUGUUACCGUGUGAGA
>hsa-mir-522
UCUCAGGCUGUGUCCCUCUAGAGGGAAGCGCUUUCUGUUGUCUGAAAGAAAAGAAAAUGGUUCCCUUUAGAGUGUUACGCUUUGAGA
>hsa-mir-523
UCUCAUGCUGUGACCCUCUAGAGGGAAGCGCUUUCUGUUGUCUGAAAGAAAAGAACGCGCUUCCCUAUAGAGGGUUACCCUUUGAGA
>hsa-mir-524
UCUCAUGCUGUGACCCUACAAAGGGAAGCACUUUCUCUUGUCCAAAGGAAAAGAAGGCGCUUCCCUUUGGAGUGUUACGGUUUGAGA
>hsa-mir-525
CUCAAGCUGUGACUCUCCAGAGGGAUGCACUUUCUCUUAUGUGAAAAAAAAGAAGGCGCUUCCCUUUAGAGCGUUACGGUUUGGG
>hsa-mir-526a-1
CUCAGGCUGUGACCCUCUAGAGGGAAGCACUUUCUGUUGCUUGAAAGAAGAGAAAGCGCUUCCUUUUAGAGGAUUACUCUUUGAG
>hsa-mir-526a-2
GUGACCCUCUAGAGGGAAGCACUUUCUGUUGAAAGAAAAGAACAUGCAUCCUUUCAGAGGGUUAC
>hsa-mir-526b
UCAGGCUGUGACCCUCUUGAGGGAAGCACUUUCUGUUGUCUGAAAGAAGAGAAAGUGCUUCCUUUUAGAGGCUUACUGUCUGA
>hsa-mir-527
UCUCAAGCUGUGACUGCAAAGGGAAGCCCUUUCUGUUGUCUAAAAGAAAAGAAAGUGCUUCCCUUUGGUGAAUUACGGUUUGAGA
>hsa-mir-532
CGACUUGCUUUCUCUCCUCCAUGCCUUGAGUGUAGGACCGUUGGCAUCUUAAUUACCCUCCCACACCCAAGGCUUGCAAAAAAGCGAGCCU
>hsa-mir-539
AUACUUGAGGAGAAAUUAUCCUUGGUGUGUUCGCUUUAUUUAUGAUGAAUCAUACAAGGACAAUUUCUUUUUGAGUAU
>hsa-mir-542
CAGAUCUCAGACAUCUCGGGGAUCAUCAUGUCACGAGAUACCAGUGUGCACUUGUGACAGAUUGAUAACUGAAAGGUCUGGGAGCCACUCAUCUUCA
>hsa-mir-544
AUUUUCAUCACCUAGGGAUCUUGUUAAAAAGCAGAUUCUGAUUCAGGGACCAAGAUUCUGCAUUUUUAGCAAGUUCUCAAGUGAUGCUAAU
>hsa-mir-545
CCCAGCCUGGCACAUUAGUAGGCCUCAGUAAAUGUUUAUUAGAUGAAUAAAUGAAUGACUCAUCAGCAAACAUUUAUUGUGUGCCUGCUAAAGUGAGCUCCACAGG
>hsa-mir-548a-1
UGCAGGGAGGUAUUAAGUUGGUGCAAAAGUAAUUGUGAUUUUUGCCAUUAAAAGUAACGACAAAACUGGCAAUUACUUUUGCACCAAACCUGGUAUU
>hsa-mir-548a-2
UGUGAUGUGUAUUAGGUUUGUGCAAAAGUAAUUGGGGUUUUUUGCCGUUAAAAGUAAUGGCAAAACUGGCAAUUACUUUUGCACCAAACUAAUAUAA
>hsa-mir-548a-3
CCUAGAAUGUUAUUAGGUCGGUGCAAAAGUAAUUGCGAGUUUUACCAUUACUUUCAAUGGCAAAACUGGCAAUUACUUUUGCACCAACGUAAUACUU
>hsa-mir-548b
CAGACUAUAUAUUUAGGUUGGCGCAAAAGUAAUUGUGGUUUUGGCCUUUAUUUUCAAUGGCAAGAACCUCAGUUGCUUUUGUGCCAACCUAAUACUU
>hsa-mir-548c
CAUUGGCAUCUAUUAGGUUGGUGCAAAAGUAAUUGCGGUUUUUGCCAUUACUUUCAGUAGCAAAAAUCUCAAUUACUUUUGCACCAACUUAAUACUU
>hsa-mir-548d-1
AAACAAGUUAUAUUAGGUUGGUGCAAAAGUAAUUGUGGUUUUUGCCUGUAAAAGUAAUGGCAAAAACCACAGUUUCUUUUGCACCAGACUAAUAAAG
>hsa-mir-548d-2
GAGAGGGAAGAUUUAGGUUGGUGCAAAAGUAAUUGUGGUUUUUGCCAUUGAAAGUAAUGGCAAAAACCACAGUUUCUUUUGCACCAACCUAAUAAAA
>hsa-mir-549
AGACAUGCAACUCAAGAAUAUAUUGAGAGCUCAUCCAUAGUUGUCACUGUCUCAAAUCAGUGACAACUAUGGAUGAGCUCUUAAUAUAUCCCAGGC
>hsa-mir-550-1
UGAUGCUUUGCUGGCUGGUGCAGUGCCUGAGGGAGUAAGAGCCCUGUUGUUGUAAGAUAGUGUCUUACUCCCUCAGGCACAUCUCCAACAAGUCUCU
>hsa-mir-550-2
UGAUGCUUUGCUGGCUGGUGCAGUGCCUGAGGGAGUAAGAGCCCUGUUGUUGUCAGAUAGUGUCUUACUCCCUCAGGCACAUCUCCAGCGAGUCUCU
>hsa-mir-551a
GGGGACUGCCGGGUGACCCUGGAAAUCCAGAGUGGGUGGGGCCAGUCUGACCGUUUCUAGGCGACCCACUCUUGGUUUCCAGGGUUGCCCUGGAAA
>hsa-mir-551b
AGAUGUGCUCUCCUGGCCCAUGAAAUCAAGCGUGGGUGAGACCUGGUGCAGAACGGGAAGGCGACCCAUACUUGGUUUCAGAGGCUGUGAGAAUAA
>hsa-mir-552
AACCAUUCAAAUAUACCACAGUUUGUUUAACCUUUUGCCUGUUGGUUGAAGAUGCCUUUCAACAGGUGACUGGUUAGACAAACUGUGGUAUAUACA
>hsa-mir-553
CUUCAAUUUUAUUUUAAAACGGUGAGAUUUUGUUUUGUCUGAGAAAAUCUCGCUGUUUUAGACUGAGG
>hsa-mir-554
ACCUGAGUAACCUUUGCUAGUCCUGACUCAGCCAGUACUGGUCUUAGACUGGUGAUGGGUCAGGGUUCAUAUUUUGGCAUCUCUCUCUGGGCAUCU
>hsa-mir-555
GGAGUGAACUCAGAUGUGGAGCACUACCUUUGUGAGCAGUGUGACCCAAGGCCUGUGGACAGGGUAAGCUGAACCUCUGAUAAAACUCUGAUCUAU
>hsa-mir-556
GAUAGUAAUAAGAAAGAUGAGCUCAUUGUAAUAUGAGCUUCAUUUAUACAUUUCAUAUUACCAUUAGCUCAUCUUUUUUAUUACUACCUUCAACA
>hsa-mir-557
AGAAUGGGCAAAUGAACAGUAAAUUUGGAGGCCUGGGGCCCUCCCUGCUGCUGGAGAAGUGUUUGCACGGGUGGGCCUUGUCUUUGAAAGGAGGUGGA
>hsa-mir-558
GUGUGUGUGUGUGUGUGUGGUUAUUUUGGUAUAGUAGCUCUAGACUCUAUUAUAGUUUCCUGAGCUGCUGUACCAAAAUACCACAAACGGGCUG
>hsa-mir-559
GCUCCAGUAACAUCUUAAAGUAAAUAUGCACCAAAAUUACUUUUGGUAAAUACAGUUUUGGUGCAUAUUUACUUUAGGAUGUUACUGGAGCUCCCA
>hsa-mir-560
UCCCCUCUGGCGGCUGCGCACGGGCCGUGUGAGCUAUUGCGGUGGGCUGGGGCAGAUGACGCGUGCGCCGGCCGGCCGCCGAGGGGCUACCGUUC
>hsa-mir-561
CUUCAUCCACCAGUCCUCCAGGAACAUCAAGGAUCUUAAACUUUGCCAGAGCUACAAAGGCAAAGUUUAAGAUCCUUGAAGUUCCUGGGGGAACCAU
>hsa-mir-562
AGUGAAAUUGCUAGGUCAUAUGGUCAGUCUACUUUUAGAGUAAUUGUGAAACUGUUUUUCAAAGUAGCUGUACCAUUUGCACUCCCUGUGGCAAU
>hsa-mir-563
AGCAAAGAAGUGUGUUGCCCUCUAGGAAAUGUGUGUUGCUCUGAUGUAAUUAGGUUGACAUACGUUUCCCUGGUAGCCA
>hsa-mir-564
CGGGCAGCGGGUGCCAGGCACGGUGUCAGCAGGCAACAUGGCCGAGAGGCCGGGGCCUCCGGGCGGCGCCGUGUCCGCGACCGCGUACCCUGAC
>hsa-mir-565
CCAGUGGCGCAAUGGAUAACGCGUCUGACUACGGAUCAGAAGAUUCUAGGUUCGACUCCUGGCUGGCUCGCGAUGUCUGUUUUGCCACACUUGACCC
>hsa-mir-566
GCUAGGCGUGGUGGCGGGCGCCUGUGAUCCCAACUACUCAGGAGGCUGGGGCAGCAGAAUCGCUUGAACCCGGGAGGCGAAGGUUGCAGUGAGC
>hsa-mir-567
GGAUUCUUAUAGGACAGUAUGUUCUUCCAGGACAGAACAUUCUUUGCUAUUUUGUACUGGAAGAACAUGCAAAACUAAAAAAAAAAAAAGUUAUUGCU
>hsa-mir-568
GAUAUACACUAUAUUAUGUAUAAAUGUAUACACACUUCCUAUAUGUAUCCACAUAUAUAUAGUGUAUAUAUUAUACAUGUAUAGGUGUGUAUAUG
>hsa-mir-569
GGUAUUGUUAGAUUAAUUUUGUGGGACAUUAACAACAGCAUCAGAAGCAACAUCAGCUUUAGUUAAUGAAUCCUGGAAAGUUAAGUGACUUUAUUU
>hsa-mir-570
CUAGAUAAGUUAUUAGGUGGGUGCAAAGGUAAUUGCAGUUUUUCCCAUUAUUUUAAUUGCGAAAACAGCAAUUACCUUUGCACCAACCUGAUGGAGU
>hsa-mir-571
CCUCAGUAAGACCAAGCUCAGUGUGCCAUUUCCUUGUCUGUAGCCAUGUCUAUGGGCUCUUGAGUUGGCCAUCUGAGUGAGGGCCUGCUUAUUCUA
>hsa-mir-572
GUCGAGGCCGUGGCCCGGAAGUGGUCGGGGCCGCUGCGGGCGGAAGGGCGCCUGUGCUUCGUCCGCUCGGCGGUGGCCCAGCCAGGCCCGCGGGA
>hsa-mir-573
UUUAGCGGUUUCUCCCUGAAGUGAUGUGUAACUGAUCAGGAUCUACUCAUGUCGUCUUUGGUAAAGUUAUGUCGCUUGUCAGGGUGAGGAGAGUUUUUG
>hsa-mir-574
GGGACCUGCGUGGGUGCGGGCGUGUGAGUGUGUGUGUGUGAGUGUGUGUCGCUCCGGGUCCACGCUCAUGCACACACCCACACGCCCACACUCAGG
>hsa-mir-575
AAUUCAGCCCUGCCACUGGCUUAUGUCAUGACCUUGGGCUACUCAGGCUGUCUGCACAAUGAGCCAGUUGGACAGGAGCAGUGCCACUCAACUC
>hsa-mir-576
UACAAUCCAACGAGGAUUCUAAUUUCUCCACGUCUUUGGUAAUAAGGUUUGGCAAAGAUGUGGAAAAAUUGGAAUCCUCAUUCGAUUGGUUAUAACCA
>hsa-mir-577
UGGGGGAGUGAAGAGUAGAUAAAAUAUUGGUACCUGAUGAAUCUGAGGCCAGGUUUCAAUACUUUAUCUGCUCUUCAUUUCCCCAUAUCUACUUAC
>hsa-mir-578
AGAUAAAUCUAUAGACAAAAUACAAUCCCGGACAACAAGAAGCUCCUAUAGCUCCUGUAGCUUCUUGUGCUCUAGGAUUGUAUUUUGUUUAUAUAU
>hsa-mir-579
CAUAUUAGGUUAAUGCAAAAGUAAUCGCGGUUUGUGCCAGAUGACGAUUUGAAUUAAUAAAUUCAUUUGGUAUAAACCGCGAUUAUUUUUGCAUCAAC
>hsa-mir-580
AUAAAAUUUCCAAUUGGAACCUAAUGAUUCAUCAGACUCAGAUAUUUAAGUUAACAGUAUUUGAGAAUGAUGAAUCAUUAGGUUCCGGUCAGAAAUU
>hsa-mir-581
GUUAUGUGAAGGUAUUCUUGUGUUCUCUAGAUCAGUGCUUUUAGAAAAUUUGUGUGAUCUAAAGAACACAAAGAAUACCUACACAGAACCACCUGC
>hsa-mir-582
AUCUGUGCUCUUUGAUUACAGUUGUUCAACCAGUUACUAAUCUAACUAAUUGUAACUGGUUGAACAACUGAACCCAAAGGGUGCAAAGUAGAAACAUU
>hsa-mir-583
AACUCACACAUUAACCAAAGAGGAAGGUCCCAUUACUGCAGGGAUCUUAGCAGUACUGGGACCUACCUCUUUGGU
>hsa-mir-584
UAGGGUGACCAGCCAUUAUGGUUUGCCUGGGACUGAGGAAUUUGCUGGGAUAUGUCAGUUCCAGGCCAACCAGGCUGGUUGGUCUCCCUGAAGCAAC
>hsa-mir-585
UGGGGUGUCUGUGCUAUGGCAGCCCUAGCACACAGAUACGCCCAGAGAAAGCCUGAACGUUGGGCGUAUCUGUAUGCUAGGGCUGCUGUAACAA
>hsa-mir-586
AUGGGGUAAAACCAUUAUGCAUUGUAUUUUUAGGUCCCAAUACAUGUGGGCCCUAAAAAUACAAUGCAUAAUGGUUUUUCACUCUUUAUCUUCUUAU
>hsa-mir-587
CUCCUAUGCACCCUCUUUCCAUAGGUGAUGAGUCACAGGGCUCAGGGAAUGUGUCUGCACCUGUGACUCAUCACCAGUGGAAAGCCCAUCCCAUAU
>hsa-mir-588
AGCUUAGGUACCAAUUUGGCCACAAUGGGUUAGAACACUAUUCCAUUGUGUUCUUACCCACCAUGGCCAAAAUUGGGCCUAAG
>hsa-mir-589
UCCAGCCUGUGCCCAGCAGCCCCUGAGAACCACGUCUGCUCUGAGCUGGGUACUGCCUGUUCAGAACAAAUGCCGGUUCCCAGACGCUGCCAGCUGGCC
>hsa-mir-590
UAGCCAGUCAGAAAUGAGCUUAUUCAUAAAAGUGCAGUAUGGUGAAGUCAAUCUGUAAUUUUAUGUAUAAGCUAGUCUCUGAUUGAAACAUGCAGCA
>hsa-mir-591
UCUUAUCAAUGAGGUAGACCAUGGGUUCUCAUUGUAAUAGUGUAGAAUGUUGGUUAACUGUGGACUCCCUGGCUCUGUCUCAAAUCUACUGAUUC
>hsa-mir-592
UAUUAUGCCAUGACAUUGUGUCAAUAUGCGAUGAUGUGUUGUGAUGGCACAGCGUCAUCACGUGGUGACGCAACAUCAUGACGUAAGACGUCACAAC
>hsa-mir-593
CCCCCAGAAUCUGUCAGGCACCAGCCAGGCAUUGCUCAGCCCGUUUCCCUCUGGGGGAGCAAGGAGUGGUGCUGGGUUUGUCUCUGCUGGGGUUUCUCCU
>hsa-mir-594
CUAAUGGAUAAGGCAUUGGCCUCCUAAGCCAGGGAUUGUGGGUUCGAGUCCCAUCUGGGGUGGCCUGUGACUUUUGUCCUUUUUUCCCC
>hsa-mir-595
ACGGAAGCCUGCACGCAUUUAACACCAGCACGCUCAAUGUAGUCUUGUAAGGAACAGGUUGAAGUGUGCCGUGGUGUGUCUGGAGGAAGCGCCUGU
>hsa-mir-596
AGCACGGCCUCUCCGAAGCCUGCCCGGCUCCUCGGGAACCUGCCUCCCGCAUGGCAGCUGCUGCCCUUCGGAGGCCG
>hsa-mir-597
UACUUACUCUACGUGUGUGUCACUCGAUGACCACUGUGAAGACAGUAAAAUGUACAGUGGUUCUCUUGUGGCUCAAGCGUAAUGUAGAGUACUGGUC
>hsa-mir-598
GCUUGAUGAUGCUGCUGAUGCUGGCGGUGAUCCCGAUGGUGUGAGCUGGAAAUGGGGUGCUACGUCAUCGUUGUCAUCGUCAUCAUCAUCAUCCGAG
>hsa-mir-599
AAAGACAUGCUGUCCACAGUGUGUUUGAUAAGCUGACAUGGGACAGGGAUUCUUUUCACUGUUGUGUCAGUUUAUCAAACCCAUACUUGGAUGAC
>hsa-mir-600
AAGUCACGUGCUGUGGCUCCAGCUUCAUAGGAAGGCUCUUGUCUGUCAGGCAGUGGAGUUACUUACAGACAAGAGCCUUGCUCAGGCCAGCCCUGCCC
>hsa-mir-601
UGCAUGAGUUCGUCUUGGUCUAGGAUUGUUGGAGGAGUCAGAAAAACUACCCCAGGGAUCCUGAAGUCCUUUGGGUGGA
>hsa-mir-602
UUCUCACCCCCGCCUGACACGGGCGACAGCUGCGGCCCGCUGUGUUCACUCGGGCCGAGUGCGUCUCCUGUCAGGCAAGGGAGAGCAGAGCCCCCCUG
>hsa-mir-603
GAUUGAUGCUGUUGGUUUGGUGCAAAAGUAAUUGCAGUGCUUCCCAUUUAAAAGUAAUGGCACACACUGCAAUUACUUUUGCUCCAACUUAAUACUU
>hsa-mir-604
AGAGCAUCGUGCUUGACCUUCCACGCUCUCGUGUCCACUAGCAGGCAGGUUUUCUGACACAGGCUGCGGAAUUCAGGACAGUGCAUCAUGGAGA
>hsa-mir-605
GCCCUAGCUUGGUUCUAAAUCCCAUGGUGCCUUCUCCUUGGGAAAAACAGAGAAGGCACUAUGAGAUUUAGAAUCAAGUUAGG
>hsa-mir-606
UGUAUCCUUGGUUUUUAGUAGUUUUACUAUGAUGAGGUGUGCCAUCCACCCCAUCAUAGUAAACUACUGAAAAUCAAAGAUACAAGUGCCUGACCA
>hsa-mir-607
UUGCCUAAAGUCACACAGGUUAUAGAUCUGGAUUGGAACCCAGGGAGCCAGACUGCCUGGGUUCAAAUCCAGAUCUAUAACUUGUGUGACUUUGGG
>hsa-mir-608
GGGCCAAGGUGGGCCAGGGGUGGUGUUGGGACAGCUCCGUUUAAAAAGGCAUCUCCAAGAGCUUCCAUCAAAGGCUGCCUCUUGGUGCAGCACAGGUAGA
>hsa-mir-609
UGCUCGGCUGUUCCUAGGGUGUUUCUCUCAUCUCUGGUCUAUAAUGGGUUAAAUAGUAGAGAUGAGGGCAACACCCUAGGAACAGCAGAGGAACC
>hsa-mir-610
UCUAUUUGUCUUAGGUGAGCUAAAUGUGUGCUGGGACACAUUUGAGCCAAAUGUCCCAGCACACAUUUAGCUCACAUAAGAAAAAUGGACUCUAGU
>hsa-mir-611
AAAAUGGUGAGAGCGUUGAGGGGAGUUCCAGACGGAGAUGCGAGGACCCCUCGGGGUCUGACCCACA
>hsa-mir-612
UCCCAUCUGGACCCUGCUGGGCAGGGCUUCUGAGCUCCUUAGCACUAGCAGGAGGGGCUCCAGGGGCCCUCCCUCCAUGGCAGCCAGGACAGGACUCUCA
>hsa-mir-613
GGUGAGUGCGUUUCCAAGUGUGAAGGGACCCUUCCUGUAGUGUCUUAUAUACAAUACAGUAGGAAUGUUCCUUCUUUGCCACUCAUACACCUUUA
>hsa-mir-614
UCUAAGAAACGCAGUGGUCUCUGAAGCCUGCAGGGGCAGGCCAGCCCUGCACUGAACGCCUGUUCUUGCCAGGUGGCAGAAGGUUGCUGC
>hsa-mir-615
CUCGGGAGGGGCGGGAGGGGGGUCCCCGGUGCUCGGAUCUCGAGGGUGCUUAUUGUUCGGUCCGAGCCUGGGUCUCCCUCUUCCCCCCAACCCCCC
>hsa-mir-616
UUAGGUAAUUCCUCCACUCAAAACCCUUCAGUGACUUCCAUGACAUGAAAUAGGAAGUCAUUGGAGGGUUUGAGCAGAGGAAUGACCUGUUUUAAAA
>hsa-mir-617
CAUCAUAAGGAGCCUAGACUUCCCAUUUGAAGGUGGCCAUUUCCUACCACCUUCAAAUGGUAAGUCCAGGCUCCUUCUGAUUCAAUAAAUGAGGAGC
>hsa-mir-618
CUCUUGUUCACAGCCAAACUCUACUUGUCCUUCUGAGUGUAAUUACGUACAUGCAGUAGCUCAGGAGACAAGCAGGUUUACCCUGUGGAUGAGUCUGA
>hsa-mir-619
CGCCCACCUCAGCCUCCCAAAAUGCUGGGAUUACAGGCAUGAGCCACUGCGGUCGACCAUGACCUGGACAUGUUUGUGCCCAGUACUGUCAGUUUGCAG
>hsa-mir-620
AUAUAUAUCUAUAUCUAGCUCCGUAUAUAUAUAUAUAUAUAUAUAGAUAUCUCCAUAUAUAUGGAGAUAGAUAUAGAAAUAAAACAAGCAAAGAA
>hsa-mir-621
UAGAUUGAGGAAGGGGCUGAGUGGUAGGCGGUGCUGCUGUGCUCUGAUGAAGACCCAUGUGGCUAGCAACAGCGCUUACCUUUUGUCUCUGGGUCC
>hsa-mir-622
AGAGAAGCUGGACAAGUACUGGUCUCAGCAGAUUGAGGAGAGCACCACAGUGGUCAUCACACAGUCUGCUGAGGUUGGAGCUGCUGAGAUGACACU
>hsa-mir-623
GUACACAGUAGAAGCAUCCCUUGCAGGGGCUGUUGGGUUGCAUCCUAAGCUGUGCUGGAGCUUCCCGAUGUACUCUGUAGAUGUCUUUGCACCUUCUG
>hsa-mir-624
AAUGCUGUUUCAAGGUAGUACCAGUACCUUGUGUUCAGUGGAACCAAGGUAAACACAAGGUAUUGGUAUUACCUUGAGAUAGCAUUACACCUAAGUG
>hsa-mir-625
AGGGUAGAGGGAUGAGGGGGAAAGUUCUAUAGUCCUGUAAUUAGAUCUCAGGACUAUAGAACUUUCCCCCUCAUCCCUCUGCCCU
>hsa-mir-626
ACUGAUAUAUUUGUCUUAUUUGAGAGCUGAGGAGUAUUUUUAUGCAAUCUGAAUGAUCUCAGCUGUCUGAAAAUGUCUUCAAUUUUAAAGGCUU
>hsa-mir-627
UACUUAUUACUGGUAGUGAGUCUCUAAGAAAAGAGGAGGUGGUUGUUUUCCUCCUCUUUUCUUUGAGACUCACUACCAAUAAUAAGAAAUACUACUA
>hsa-mir-628
AUAGCUGUUGUGUCACUUCCUCAUGCUGACAUAUUUACUAGAGGGUAAAAUUAAUAACCUUCUAGUAAGAGUGGCAGUCGAAGGGAAGGGCUCAU
>hsa-mir-629
UCCCUUUCCCAGGGGAGGGGCUGGGUUUACGUUGGGAGAACUUUUACGGUGAACCAGGAGGUUCUCCCAACGUAAGCCCAGCCCCUCCCCUCUGCCU
>hsa-mir-630
AACUUAACAUCAUGCUACCUCUUUGUAUCAUAUUUUGUUAUUCUGGUCACAGAAUGACCUAGUAUUCUGUACCAGGGAAGGUAGUUCUUAACUAUAU
>hsa-mir-631
GUGGGGAGCCUGGUUAGACCUGGCCCAGACCUCAGCUACACAAGCUGAUGGACUGAGUCAGGGGCCACACUCUCC
>hsa-mir-632
CGCCUCCUACCGCAGUGCUUGACGGGAGGCGGAGCGGGGAACGAGGCCGUCGGCCAUUUUGUGUCUGCUUCCUGUGGGACGUGGUGGUAGCCGU
>hsa-mir-633
AACCUCUCUUAGCCUCUGUUUCUUUAUUGCGGUAGAUACUAUUAACCUAAAAUGAGAAGGCUAAUAGUAUCUACCACAAUAAAAUUGUUGUGAGGAUA
>hsa-mir-634
AAACCCACACCACUGCAUUUUGGCCAUCGAGGGUUGGGGCUUGGUGUCAUGCCCCAAGAUAACCAGCACCCCAACUUUGGACAGCAUGGAUUAGUCU
>hsa-mir-635
CAGAGAGGAGCUGCCACUUGGGCACUGAAACAAUGUCCAUUAGGCUUUGUUAUGGAAACUUCUCCUGAUCAUUGUUUUGUGUCCAUUGAGCUUCCAAU
>hsa-mir-636
UGGCGGCCUGGGCGGGAGCGCGCGGGCGGGGCCGGCCCCGCUGCCUGGAAUUAACCCCGCUGUGCUUGCUCGUCCCGCCCGCAGCCCUAGGCGGCGUCG
>hsa-mir-637
UGGCUAAGGUGUUGGCUCGGGCUCCCCACUGCAGUUACCCUCCCCUCGGCGUUACUGAGCACUGGGGGCUUUCGGGCUCUGCGUCUGCACAGAUACUUC
>hsa-mir-638
GUGAGCGGGCGCGGCAGGGAUCGCGGGCGGGUGGCGGCCUAGGGCGCGGAGGGCGGACCGGGAAUGGCGCGCCGUGCGCCGCCGGCGUAACUGCGGCGCU
>hsa-mir-639
UGGCCGACGGGGCGCGCGCGGCCUGGAGGGGCGGGGCGGACGCAGAGCCGCGUUUAGUCUAUCGCUGCGGUUGCGAGCGCUGUAGGGAGCCUGUGCUG
>hsa-mir-640
GUGACCCUGGGCAAGUUCCUGAAGAUCAGACACAUCAGAUCCCUUAUCUGUAAAAUGGGCAUGAUCCAGGAACCUGCCUCUACGGUUGCCUUGGGG
>hsa-mir-641
UGGGUGAAAGGAAGGAAAGACAUAGGAUAGAGUCACCUCUGUCCUCUGUCCUCUACCUAUAGAGGUGACUGUCCUAUGUCUUUCCUUCCUCUUACCCCU
>hsa-mir-642
AUCUGAGUUGGGAGGGUCCCUCUCCAAAUGUGUCUUGGGGUGGGGGAUCAAGACACAUUUGGAGAGGGAACCUCCCAACUCGGCCUCUGCCAUCAUU
>hsa-mir-643
ACCAAGUGAUAUUCAUUGUCUACCUGAGCUAGAAUACAAGUAGUUGGCGUCUUCAGAGACACUUGUAUGCUAGCUCAGGUAGAUAUUGAAUGAAAAA
>hsa-mir-644
UUUUUUUUUAGUAUUUUUCCAUCAGUGUUCAUAAGGAAUGUUGCUCUGUAGUUUUCUUAUAGUGUGGCUUUCUUAGAGCAAAGAUGGUUCCCUA
>hsa-mir-645
CAGUUCCUAACAGGCCUCAGACCAGUACCGGUCUGUGGCCUGGGGGUUGAGGACCCCUGCUCUAGGCUGGUACUGCUGAUGCUUAAAAAGAGAG
>hsa-mir-646
GAUCAGGAGUCUGCCAGUGGAGUCAGCACACCUGCUUUUCACCUGUGAUCCCAGGAGAGGAAGCAGCUGCCUCUGAGGCCUCAGGCUCAGUGGC
>hsa-mir-647
AGGAAGUGUUGGCCUGUGGCUGCACUCACUUCCUUCAGCCCCAGGAAGCCUUGGUCGGGGGCAGGAGGGAGGGUCAGGCAGGGCUGGGGGCCUGAC
>hsa-mir-648
AUCACAGACACCUCCAAGUGUGCAGGGCACUGGUGGGGGCCGGGGCAGGCCCAGCGAAAGUGCAGGACCUGGCACUUAGUCGGAAGUGAGGGUG
>hsa-mir-649
GGCCUAGCCAAAUACUGUAUUUUUGAUCGACAUUUGGUUGAAAAAUAUCUAUGUAUUAGUAAACCUGUGUUGUUCAAGAGUCCACUGUGUUUUGCUG
>hsa-mir-650
CAGUGCUGGGGUCUCAGGAGGCAGCGCUCUCAGGACGUCACCACCAUGGCCUGGGCUCUGCUCCUCCUCACCCUCCUCACUCAGGGCACAGGUGAU
>hsa-mir-651
AAUCUAUCACUGCUUUUUAGGAUAAGCUUGACUUUUGUUCAAAUAAAAAUGCAAAAGGAAAGUGUAUCCUAAAAGGCAAUGACAGUUUAAUGUGUUU
>hsa-mir-652
ACGAAUGGCUAUGCACUGCACAACCCUAGGAGAGGGUGCCAUUCACAUAGACUAUAAUUGAAUGGCGCCACUAGGGUUGUGCAGUGCACAACCUACAC
>hsa-mir-653
UUCAUUCCUUCAGUGUUGAAACAAUCUCUACUGAACCAGCUUCAAACAAGUUCACUGGAGUUUGUUUCAAUAUUGCAAGAAUGAUAAGAUGGAAGC
>hsa-mir-654
GGGUAAGUGGAAAGAUGGUGGGCCGCAGAACAUGUGCUGAGUUCGUGCCAUAUGUCUGCUGACCAUCACCUUUAGAAGCCC
>hsa-mir-655
AACUAUGCAAGGAUAUUUGAGGAGAGGUUAUCCGUGUUAUGUUCGCUUCAUUCAUCAUGAAUAAUACAUGGUUAACCUCUUUUUGAAUAUCAGACUC
>hsa-mir-656
CUGAAAUAGGUUGCCUGUGAGGUGUUCACUUUCUAUAUGAUGAAUAUUAUACAGUCAACCUCUUUCCGAUAUCGAAUC
>hsa-mir-657
GUGUAGUAGAGCUAGGAGGAGAGGGUCCUGGAGAAGCGUGGACCGGUCCGGGUGGGUUCCGGCAGGUUCUCACCCUCUCUAGGCCCCAUUCUCCUCUG
>hsa-mir-658
GCUCGGUUGCCGUGGUUGCGGGCCCUGCCCGCCCGCCAGCUCGCUGACAGCACGACUCAGGGCGGAGGGAAGUAGGUCCGUUGGUCGGUCGGGAACGAGG
>hsa-mir-659
UACCGACCCUCGAUUUGGUUCAGGACCUUCCCUGAACCAAGGAAGAGUCACAGUCUCUUCCUUGGUUCAGGGAGGGUCCCCAACAAUGUCCUCAUGG
>hsa-mir-660
CUGCUCCUUCUCCCAUACCCAUUGCAUAUCGGAGUUGUGAAUUCUCAAAACACCUCCUGUGUGCAUGGAUUACAGGAGGGUGAGCCUUGUCAUCGUG
>hsa-mir-661
GGAGAGGCUGUGCUGUGGGGCAGGCGCAGGCCUGAGCCCUGGUUUCGGGCUGCCUGGGUCUCUGGCCUGCGCGUGACUUUGGGGUGGCU
>hsa-mir-662
GCUGUUGAGGCUGCGCAGCCAGGCCCUGACGGUGGGGUGGCUGCGGGCCUUCUGAAGGUCUCCCACGUUGUGGCCCAGCAGCGCAGUCACGUUGC
>hsa-mir-663
CCUUCCGGCGUCCCAGGCGGGGCGCCGCGGGACCGCCCUCGUGUCUGUGGCGGUGGGAUCCCGCGGCCGUGUUUUCCUGGUGGCCCGGCCAUG
>hsa-mir-7-1
UUGGAUGUUGGCCUAGUUCUGUGUGGAAGACUAGUGAUUUUGUUGUUUUUAGAUAACUAAAUCGACAACAAAUCACAGUCUGCCAUAUGGCACAGGCCAUGCCUCUACAG
>hsa-mir-7-2
CUGGAUACAGAGUGGACCGGCUGGCCCCAUCUGGAAGACUAGUGAUUUUGUUGUUGUCUUACUGCGCUCAACAACAAAUCCCAGUCUACCUAAUGGUGCCAGCCAUCGCA
>hsa-mir-7-3
AGAUUAGAGUGGCUGUGGUCUAGUGCUGUGUGGAAGACUAGUGAUUUUGUUGUUCUGAUGUACUACGACAACAAGUCACAGCCGGCCUCAUAGCGCAGACUCCCUUCGAC
>hsa-mir-9-1
CGGGGUUGGUUGUUAUCUUUGGUUAUCUAGCUGUAUGAGUGGUGUGGAGUCUUCAUAAAGCUAGAUAACCGAAAGUAAAAAUAACCCCA
>hsa-mir-9-2
GGAAGCGAGUUGUUAUCUUUGGUUAUCUAGCUGUAUGAGUGUAUUGGUCUUCAUAAAGCUAGAUAACCGAAAGUAAAAACUCCUUCA
>hsa-mir-9-3
GGAGGCCCGUUUCUCUCUUUGGUUAUCUAGCUGUAUGAGUGCCACAGAGCCGUCAUAAAGCUAGAUAACCGAAAGUAGAAAUGAUUCUCA
>hsa-mir-92-1
CUUUCUACACAGGUUGGGAUCGGUUGCAAUGCUGUGUUUCUGUAUGGUAUUGCACUUGUCCCGGCCUGUUGAGUUUGG
>hsa-mir-92-2
UCAUCCCUGGGUGGGGAUUUGUUGCAUUACUUGUGUUCUAUAUAAAGUAUUGCACUUGUCCCGGCCUGUGGAAGA
>hsa-mir-92b
CGGGCCCCGGGCGGGCGGGAGGGACGGGACGCGGUGCAGUGUUGUUUUUUCCCCCGCCAAUAUUGCACUCGUCCCGGCCUCCGGCCCCCCCGGCCC
>hsa-mir-93
CUGGGGGCUCCAAAGUGCUGUUCGUGCAGGUAGUGUGAUUACCCAACCUACUGCUGAGCUAGCACUUCCCGAGCCCCCGG
>hsa-mir-95
AACACAGUGGGCACUCAAUAAAUGUCUGUUGAAUUGAAAUGCGUUACAUUCAACGGGUAUUUAUUGAGCACCCACUCUGUG
>hsa-mir-96
UGGCCGAUUUUGGCACUAGCACAUUUUUGCUUGUGUCUCUCCGCUCUGAGCAAUCAUGUGCAGUGCCAAUAUGGGAAA
>hsa-mir-98
AGGAUUCUGCUCAUGCCAGGGUGAGGUAGUAAGUUGUAUUGUUGUGGGGUAGGGAUAUUAGGCCCCAAUUAGAAGAUAACUAUACAACUUACUACUUUCCCUGGUGUGUGGCAUAUUCA
>hsa-mir-99a
CCCAUUGGCAUAAACCCGUAGAUCCGAUCUUGUGGUGAAGUGGACCGCACAAGCUCGCUUCUAUGGGUCUGUGUCAGUGUG
>hsa-mir-99b
GGCACCCACCCGUAGAACCGACCUUGCGGGGCCUUCGCCGCACACAAGCUCGUGUCUGUGGGUCCGUGUC
>mmu-let-7a-1
UUCACUGUGGGAUGAGGUAGUAGGUUGUAUAGUUUUAGGGUCACACCCACCACUGGGAGAUAACUAUACAAUCUACUGUCUUUCCUAAGGUGAU
>mmu-let-7a-2
CUGCAUGUUCCCAGGUUGAGGUAGUAGGUUGUAUAGUUUAGAGUUACAUCAAGGGAGAUAACUGUACAGCCUCCUAGCUUUCCUUGGGACUUGCAC
>mmu-let-7b
GCAGGGUGAGGUAGUAGGUUGUGUGGUUUCAGGGCAGUGAUGUUGCCCCUCCGAAGAUAACUAUACAACCUACUGCCUUCCCUGA
>mmu-let-7c-1
UGUGUGCAUCCGGGUUGAGGUAGUAGGUUGUAUGGUUUAGAGUUACACCCUGGGAGUUAACUGUACAACCUUCUAGCUUUCCUUGGAGCACACU
>mmu-let-7c-2
ACGGCCUUUGGGGUGAGGUAGUAGGUUGUAUGGUUUUGGGCUCUGCCCCGCUCUGCGGUAACUAUACAAUCUACUGUCUUUCCUGAAGUGGCCGC
>mmu-let-7d
AAUGGGUUCCUAGGAAGAGGUAGUAGGUUGCAUAGUUUUAGGGCAGAGAUUUUGCCCACAAGGAGUUAACUAUACGACCUGCUGCCUUUCUUAGGGCCUUAUU
>mmu-let-7e
CGCGCCCCCCGGGCUGAGGUAGGAGGUUGUAUAGUUGAGGAAGACACCCGAGGAGAUCACUAUACGGCCUCCUAGCUUUCCCCAGGCUGCGCC
>mmu-let-7f-1
AUCAGAGUGAGGUAGUAGAUUGUAUAGUUGUGGGGUAGUGAUUUUACCCUGUUUAGGAGAUAACUAUACAAUCUAUUGCCUUCCCUGAG
>mmu-let-7f-2
UGUGGGAUGAGGUAGUAGAUUGUAUAGUUUUAGGGUCAUACCCCAUCUUGGAGAUAACUAUACAGUCUACUGUCUUUCCCACG
>mmu-let-7g
CCAGGCUGAGGUAGUAGUUUGUACAGUUUGAGGGUCUAUGAUACCACCCGGUACAGGAGAUAACUGUACAGGCCACUGCCUUGCCAGG
>mmu-let-7i
CUGGCUGAGGUAGUAGUUUGUGCUGUUGGUCGGGUUGUGACAUUGCCCGCUGUGGAGAUAACUGCGCAAGCUACUGCCUUGCUAG
>mmu-mir-1-1
GCUUGGGACACAUACUUCUUUAUAUGCCCAUAUGAACCUGCUAAGCUAUGGAAUGUAAAGAAGUAUGUAUUUCAGGC
>mmu-mir-1-2
UCAGAGCACAUACUUCUUUAUGUACCCAUAUGAACAUUCAGUGCUAUGGAAUGUAAAGAAGUAUGUAUUUUG
>mmu-mir-100
CCUGUUGCCACAAACCCGUAGAUCCGAACUUGUGCUGAUUCUGCACACAAGCUUGUGUCUAUAGGUAUGUGUCUGUUAGG
>mmu-mir-101a
AGGCUGCCCUGGCUCAGUUAUCACAGUGCUGAUGCUGUCCAUUCUAAAGGUACAGUACUGUGAUAACUGAAGGAUGGCAGCCA
>mmu-mir-101b
AUCUGAGACUGAACUGCCCUUUUUCGGUUAUCAUGGUACCGAUGCUGUAGCUCUGAAAGGUACAGUACUGUGAUAGCUGAAGAAUGGCGGUGCCAUC
>mmu-mir-103-1
UUCUUACUGCCCUCGGCUUCUUUACAGUGCUGCCUUGUUGCAUAUGGAUCAAGCAGCAUUGUACAGGGCUAUGAAGGCAUUGAGAC
>mmu-mir-103-2
GUCUUCGUGCUUUCAGCUUCUUUACAGUGCUGCCUUGUAGCAUUCAGGUCAAGCAGCAUUGUACAGGGCUAUGAAAGAACCAAGAA
>mmu-mir-106a
AUGUCAAAGUGCUAACAGUGCAGGUAGCUUUUUGAGUUCUACUGCAGUGCCAGCACUUCUUACAU
>mmu-mir-106b
CCUGCUGGGACUAAAGUGCUGACAGUGCAGAUAGUGGUCCUCUCUGUGCUACCGCACUGUGGGUACUUGCUGCUCCAGCAGG
>mmu-mir-107
UUCUCUGUGCUUUCAGCUUCUUUACAGUGUUGCCUUGUGGCAUGGAGUUCAAGCAGCAUUGUACAGGGCUAUCAAAGCACAGAGAGC
>mmu-mir-10a
GACCUGUCUGUCUUCUGUAUAUACCCUGUAGAUCCGAAUUUGUGUAAGGAAUUUUGUGGUCACAAAUUCGUAUCUAGGGGAAUAUGUAGUUGACAUAAACACUCCGCUCA
>mmu-mir-10b
UAUAUACCCUGUAGAACCGAAUUUGUGUGGUACCCACAUAGUCACAGAUUCGAUUCUAGGGGAAUAUA
>mmu-mir-122a
AGCUGUGGAGUGUGACAAUGGUGUUUGUGUCCAAACCAUCAAACGCCAUUAUCACACUAAAUAGCU
>mmu-mir-124a-1
AGGCCUCUCUCUCCGUGUUCACAGCGGACCUUGAUUUAAAUGUCCAUACAAUUAAGGCACGCGGUGAAUGCCAAGAAUGGGGCUG
>mmu-mir-124a-2
AUCAAGAUCAGAGACUCUGCUCUCCGUGUUCACAGCGGACCUUGAUUUAAUGUCAUACAAUUAAGGCACGCGGUGAAUGCCAAGAGCGGAGCCUACGGCUGCACUUGAA
>mmu-mir-124a-3
CUCUGCGUGUUCACAGCGGACCUUGAUUUAAUGUCUAUACAAUUAAGGCACGCGGUGAAUGCCAAGAG
>mmu-mir-125a
CUGGGUCCCUGAGACCCUUUAACCUGUGAGGACGUCCAGGGUCACAGGUGAGGUUCUUGGGAGCCUGG
>mmu-mir-125b-1
UGCGCUCCCCUCAGUCCCUGAGACCCUAACUUGUGAUGUUUACCGUUUAAAUCCACGGGUUAGGCUCUUGGGAGCUG
>mmu-mir-125b-2
GCCUAGUCCCUGAGACCCUAACUUGUGAGGUAUUUUAGUAACAUCACAAGUCAGGUUCUUGGGACCUAGGC
>mmu-mir-126
UGACAGCACAUUAUUACUUUUGGUACGCGCUGUGACACUUCAAACUCGUACCGUGAGUAAUAAUGCGCGGUCA
>mmu-mir-127
CCAGCCUGCUGAAGCUCAGAGGGCUCUGAUUCAGAAAGAUCAUCGGAUCCGUCUGAGCUUGGCUGGUCGG
>mmu-mir-128a
GUUGGAUUCGGGGCCGUAGCACUGUCUGAGAGGUUUACAUUUCUCACAGUGAACCGGUCUCUUUUUCAGC
>mmu-mir-128b
CAGUGGGAAGGGGGGCCGAUGCACUGUAAGAGAGUGAGUAGCAGGUCUCACAGUGAACCGGUCUCUUUCCCUACUG
>mmu-mir-129-1
UGGAUCUUUUUGCGGUCUGGGCUUGCUGUUCUCUCGACAGUAGUCAGGAAGCCCUUACCCCAAAAAGUAUCUA
>mmu-mir-129-2
UGCCUUUCGCGAAUCUUUUUGCGGUCUGGGCUUGCUGUACAUAACUCAAUAGCCGGAAGCCCUUACCCCAAAAAGCAUUCGCGGAGGGCG
>mmu-mir-130a
GAGCUCUUUUCACAUUGUGCUACUGUCUAACGUGUACCGAGCAGUGCAAUGUUAAAAGGGCAUC
>mmu-mir-130b
GGCUUGUUGGACACUCUUUCCCUGUUGCACUACUGUGGGCCUCUGGGAAGCAGUGCAAUGAUGAAAGGGCAUCUGUCGGGCC
>mmu-mir-132
GGGCAACCGUGGCUUUCGAUUGUUACUGUGGGAACCGGAGGUAACAGUCUACAGCCAUGGUCGCCC
>mmu-mir-133a-1
GCUAAAGCUGGUAAAAUGGAACCAAAUCGCCUCUUCAAUGGAUUUGGUCCCCUUCAACCAGCUGUAGC
>mmu-mir-133a-2
AGAAGCCAAAUGCUUUGCUGAAGCUGGUAAAAUGGAACCAAAUCAGCUGUUGGAUGGAUUUGGUCCCCUUCAACCAGCUGUAGCUGCGCAUUGAUCACGCCGCA
>mmu-mir-133b
CCUCCAAAGGGAGUGGCCCCCUGCUCUGGCUGGUCAAACGGAACCAAGUCCGUCUUCCUGAGAGGUUUGGUCCCCUUCAACCAGCUACAGCAGGGCUGGCAAAGCUCAAUAUUUGGAGA
>mmu-mir-134
AGGGUGUGUGACUGGUUGACCAGAGGGGCGUGCACUCUGUUCACCCUGUGGGCCACCUAGUCACCAACCCU
>mmu-mir-135a-1
AGGCCUCACUGUUCUCUAUGGCUUUUUAUUCCUAUGUGAUUCUAUUGCUCGCUCAUAUAGGGAUUGGAGCCGUGGCGUACGGUGAGGAUA
>mmu-mir-135a-2
AGAUAAAUUCACUCUAGUGCUUUAUGGCUUUUUAUUCCUAUGUGAUCGUAAUAAAGUCUCAUGUAGGGAUGGAAGCCAUGAAAUACAUUGUGAAAAUUCA
>mmu-mir-135b
CGCUCUGCUGUGGCCUAUGGCUUUUCAUUCCUAUGUGAUUGCUGCUCCGAACUCAUGUAGGGCUAAAAGCCAUGGGCUACAGUGAGGGGCAAGCUCC
>mmu-mir-136
GAGGACUCCAUUUGUUUUGAUGAUGGAUUCUUAAGCUCCAUCAUCGUCUCAAAUGAGUCUUC
>mmu-mir-137
CUUCGGUGACGGGUAUUCUUGGGUGGAUAAUACGGAUUACGUUGUUAUUGCUUAAGAAUACGCGUAGUCGAGG
>mmu-mir-138-1
CUCUAGCAUGGUGUUGUGGGACAGCUGGUGUUGUGAAUCAGGCCGUUGCCAAUCAGAGAACGGCUACUUCACAACACCAGGGCCACACUGCACUGCAAG
>mmu-mir-138-2
CAGCUGGUGUUGUGAAUCAGGCCGACGAGCAGCGCAUCCUCUUACCCGGCUAUUUCACGACACCAGGGUUG
>mmu-mir-139
GUGUAUUCUACAGUGCACGUGUCUCCAGUGUGGCUCGGAGGCUGGAGACGCGGCCCUGUUGGAGUAAC
>mmu-mir-140
CCUGCCAGUGGUUUUACCCUAUGGUAGGUUACGUCAUGCUGUUCUACCACAGGGUAGAACCACGGACAGG
>mmu-mir-141
GGGUCCAUCUUCCAGUGCAGUGUUGGAUGGUUGAAGUAUGAAGCUCCUAACACUGUCUGGUAAAGAUGGCCC
>mmu-mir-142
ACCCAUAAAGUAGAAAGCACUACUAACAGCACUGGAGGGUGUAGUGUUUCCUACUUUAUGGAUG
>mmu-mir-143
CCUGAGGUGCAGUGCUGCAUCUCUGGUCAGUUGGGAGUCUGAGAUGAAGCACUGUAGCUCAGG
>mmu-mir-144
GGCUGGGAUAUCAUCAUAUACUGUAAGUUUGUGAUGAGACACUACAGUAUAGAUGAUGUACUAGUC
>mmu-mir-145
CUCACGGUCCAGUUUUCCCAGGAAUCCCUUGGAUGCUAAGAUGGGGAUUCCUGGAAAUACUGUUCUUGAG
>mmu-mir-146
AGCUCUGAGAACUGAAUUCCAUGGGUUAUAUCAAUGUCAGACCUGUGAAAUUCAGUUCUUCAGCU
>mmu-mir-146b
GACUGAGAGAACUUUGGCCACCUGGCUCUGAGAACUGAAUUCCAUAGGCUGUGAGCUCUAGCAGACGCCCUAGGGACUCAGUUCUGGUGCCCGGCUGUGCUAUACCAUC
>mmu-mir-148a
AGCCAGUUUGGUCUUUUGAGACAAAGUUCUGAGACACUCCGACUCUGAGUAUGAUAGAAGUCAGUGCACUACAGAACUUUGUCUCUAGAGGCUGUGGUC
>mmu-mir-148b
CAGGCACCCUUAGCAUUUGAGGUGAAGUUCUGUUAUACACUCAGGCUGUGGCUCUGAAAGUCAGUGCAUCACAGAACUUUGUCUCGAAAGCUUUCUA
>mmu-mir-149
GGCUCUGGCUCCGUGUCUUCACUCCCGUGUUUGUCCGAGGAGGGAGGGAGGGACGGGGGCGGUGCU
>mmu-mir-150
CCCUGUCUCCCAACCCUUGUACCAGUGCUGUGCCUCAGACCCUGGUACAGGCCUGGGGGAUAGGG
>mmu-mir-151
CCUGCCCUCGAGGAGCUCACAGUCUAGUAUGUCUCCUCCCUACUAGACUGAGGCUCCUUGAGGACAGG
>mmu-mir-152
CCGGGCCUAGGUUCUGUGAUACACUCCGACUCGGGCUCUGGAGCAGUCAGUGCAUGACAGAACUUGGGCCCGG
>mmu-mir-153
CGGUGUCAUUUUUGUGACGUUGCAGCUAGUAAUAUGAGCCCAGUUGCAUAGUCACAAAAGUGAUCAUUG
>mmu-mir-154
GAAGAUAGGUUAUCCGUGUUGCCUUCGCUUUAUUCGUGACGAAUCAUACACGGUUGACCUAUUUUU
>mmu-mir-155
CUGUUAAUGCUAAUUGUGAUAGGGGUUUUGGCCUCUGACUGACUCCUACCUGUUAGCAUUAACAG
>mmu-mir-15a
CCCUUGGAGUAAAGUAGCAGCACAUAAUGGUUUGUGGAUGUUGAAAAGGUGCAGGCCAUACUGUGCUGCCUCAAAAUACAAGGA
>mmu-mir-15b
CUGUAGCAGCACAUCAUGGUUUACAUACUACAGUCAAGAUGCGAAUCAUUAUUUGCUGCUCUAG
>mmu-mir-16-1
AUGUCAGCGGUGCCUUAGCAGCACGUAAAUAUUGGCGUUAAGAUUCUGAAAUUACCUCCAGUAUUGACUGUGCUGCUGAAGUAAGGUUGGCAA
>mmu-mir-16-2
CAUGCUUGUUCCACUCUAGCAGCACGUAAAUAUUGGCGUAGUGAAAUAAAUAUUAAACACCAAUAUUAUUGUGCUGCUUUAGUGUGACAGGGAUA
>mmu-mir-17
GUCAGAAUAAUGUCAAAGUGCUUACAGUGCAGGUAGUGAUGUGUGCAUCUACUGCAGUGAGGGCACUUGUAGCAUUAUGCUGAC
>mmu-mir-18
UGCGUGCUUUUUGUUCUAAGGUGCAUCUAGUGCAGAUAGUGAAGUAGACUAGCAUCUACUGCCCUAAGUGCUCCUUCUGGCAUAAGAAGUUAUGUC
>mmu-mir-181a-1
GGUUGCUUCAGUGAACAUUCAACGCUGUCGGUGAGUUUGGAAUUCAAAUAAAAACCAUCGACCGUUGAUUGUACCCUAUAGCUAACC
>mmu-mir-181a-2
CCAUGGAACAUUCAACGCUGUCGGUGAGUUUGGGAUUCAAAAACAAAAAAACCACCGACCGUUGACUGUACCUUGG
>mmu-mir-181b-1
AGGUCACAAUCAACAUUCAUUGCUGUCGGUGGGUUGAACUGUGUAGAAAAGCUCACUGAACAAUGAAUGCAACUGUGGCC
>mmu-mir-181b-2
UUGAUGGCUGCACUCAACAUUCAUUGCUGUCGGUGGGUUUGAAUGUCAACCAACUCACUGAUCAAUGAAUGCAAACUGCGGGCCAAAAA
>mmu-mir-181c
GCCAAGGGUUUGGGGGAACAUUCAACCUGUCGGUGAGUUUGGGCAGCUCAGACAAACCAUCGACCGUUGAGUGGACCCCGAGGCCUGGA
>mmu-mir-182
ACCAUUUUUGGCAAUGGUAGAACUCACACCGGUAAGGUAAUGGGACCCGGUGGUUCUAGACUUGCCAACUAUGGU
>mmu-mir-183
CUGUGUAUGGCACUGGUAGAAUUCACUGUGAACAGUCUCAGUCAGUGAAUUACCGAAGGGCCAUAAACAG
>mmu-mir-184
CCUUUCCUUAUCACUUUUCCAGCCAGCUUUGUGACUCUAAGUGUUGGACGGAGAACUGAUAAGGGUAGG
>mmu-mir-185
AGGGAUUGGAGAGAAAGGCAGUUCCUGAUGGUCCCCUCCCAGGGGCUGGCUUUCCUCUGGUCCUU
>mmu-mir-186
ACUUUCCAAAGAAUUCUCCUUUUGGGCUUUCUCAUUUUAUUUUAAGCCCUAAGGUGAAUUUUUUGGGAAGU
>mmu-mir-187
UCAGGCUACAACACAGGACCCGGGCGCUGCUCUGACCCCUCGUGUCUUGUGUUGCAGCCGG
>mmu-mir-188
UCUCACAUCCCUUGCAUGGUGGAGGGUGAGCUCUCUGAAAACCCCUCCCACAUGCAGGGUUUGCAGGA
>mmu-mir-190
CUGUGUGAUAUGUUUGAUAUAUUAGGUUGUUAUUUAAUCCAACUAUAUAUCAAGCAUAUUCCUACAG
>mmu-mir-191
AGCGGGCAACGGAAUCCCAAAAGCAGCUGUUGUCUCCAGAGCAUUCCAGCUGCACUUGGAUUUCGUUCCCUGCU
>mmu-mir-192
CGUGCACAGGGCUCUGACCUAUGAAUUGACAGCCAGUACUCUUUUCUCUCCUCUGGCUGCCAAUUCCAUAGGUCACAGGUAUGUUCACC
>mmu-mir-193
GAGAGCUGGGUCUUUGCGGGCAAGAUGAGAGUGUCAGUUCAACUGGCCUACAAAGUCCCAGUCCUC
>mmu-mir-194-1
AUCGGGUGUAACAGCAACUCCAUGUGGACUGUGCUCGGAUUCCAGUGGAGCUGCUGUUACUUCUGAU
>mmu-mir-194-2
GUGGCUCCCACCCUCUGUAACAGCAACUCCAUGUGGAAGUGCCCACUGGUUCCAGUGGGGCUGCUGUUAUCUGGGGUGGCGGCUAG
>mmu-mir-195
ACACCCAACUCUCCUGGCUCUAGCAGCACAGAAAUAUUGGCAUGGGGAAGUGAGUCUGCCAAUAUUGGCUGUGCUGCUCCAGGCAGGGUGGUGA
>mmu-mir-196a-1
UGAGCCGGGACUGUUGAGUGAAGUAGGUAGUUUCAUGUUGUUGGGCCUGGCUUUCUGAACACAACGACAUCAAACCACCUGAUUCAUGGCAGUUACUGCUUC
>mmu-mir-196a-2
AGCUGAUCUGUGGCUUAGGUAGUUUCAUGUUGUUGGGAUUGAGUUUUGAACUCGGCAACAAGAAACUGCCUGAGUUACAUCAGUC
>mmu-mir-196b
AACUGGUCGGUGAUUUAGGUAGUUUCCUGUUGUUGGGAUCCACCUUUCUCUCGACAGCACGACACUGCCUUCAUUACUUCAGUUG
>mmu-mir-199a-1
GCCAUCCCAGUGUUCAGACUACCUGUUCAGGAGGCUGGGACAUGUACAGUAGUCUGCACAUUGGUUAGGC
>mmu-mir-199a-2
UGGAAGCUUCAGGAGAUCCUGCUCCGUCGCCCCAGUGUUCAGACUACCUGUUCAGGACAAUGCCGUUGUACAGUAGUCUGCACAUUGGUUAGACUGGGCAAGGGCCAGCA
>mmu-mir-199b
CCAGAGGAUACCUCCACUCCGUCUACCCAGUGUUUAGACUACCUGUUCAGGACUCCCAAAUUGUACAGUAGUCUGCACAUUGGUUAGGCUGGGCUGGGUUAGACCCUCGG
>mmu-mir-19a
GCAGCCCUCUGUUAGUUUUGCAUAGUUGCACUACAAGAAGAAUGUAGUUGUGCAAAUCUAUGCAAAACUGAUGGUGGCCUGC
>mmu-mir-19b-1
CACUGGUCUAUGGUUAGUUUUGCAGGUUUGCAUCCAGCUGUAUAAUAUUCUGCUGUGCAAAUCCAUGCAAAACUGACUGUGGUGGUG
>mmu-mir-19b-2
ACUUACGAUUAGUUUUGCAGAUUUGCAGUUCAGCGUAUAUGUGAAUAUAUGGCUGUGCAAAUCCAUGCAAAACUGAUUGUGGGA
>mmu-mir-200a
CUGGGCCUCUGUGGGCAUCUUACCGGACAGUGCUGGAUUUCUUGGCUUGACUCUAACACUGUCUGGUAACGAUGUUCAAAGGUGACCCAC
>mmu-mir-200b
GCCGUGGCCAUCUUACUGGGCAGCAUUGGAUAGUGUCUGAUCUCUAAUACUGCCUGGUAAUGAUGACGGC
>mmu-mir-200c
CCCUCGUCUUACCCAGCAGUGUUUGGGUGCUGGUUGGGAGUCUCUAAUACUGCCGGGUAAUGAUGGAGG
>mmu-mir-201
UACCUUACUCAGUAAGGCAUUGUUCUUCUAUAUUAAUAAAUGAACAGUGCCUUUCUGUGUAGGGUA
>mmu-mir-202
GUUCCUUUUUCCUAUGCAUAUACUUCUUUGUGGAUCUGGUCUAAAGAGGUAUAGCGCAUGGGAAGAUGGAGC
>mmu-mir-203
GCCUGGUCCAGUGGUUCUUGACAGUUCAACAGUUCUGUAGCACAAUUGUGAAAUGUUUAGGACCACUAGACCCGGC
>mmu-mir-204
UGGACUUCCCUUUGUCAUCCUAUGCCUGAGAAUAUAUGAAGGAGGCUGGGAAGGCAAAGGGACGUUCA
>mmu-mir-205
CUCUUGUCCUUCAUUCCACCGGAGUCUGUCUUAUGCCAACCAGAUUUCAGUGGAGUGAAGCUCAGGAG
>mmu-mir-206
CCAGGCCACAUGCUUCUUUAUAUCCUCAUAGAUAUCUCAGCACUAUGGAAUGUAAGGAAGUGUGUGGUUUUGG
>mmu-mir-207
AAGGCAGGGGUGAGGGGCUGCGGGAGGAGCCGGGCGGAGGCUGCGGCUUGCGCUUCUCCUGGCUCUCCUCCCUCUCUUU
>mmu-mir-208
UUCCUUUGACGGGUGAGCUUUUGGCCCGGGUUAUACCUGACACUCACGUAUAAGACGAGCAAAAAGCUUGUUGGUCAGAGGAG
>mmu-mir-20a
GUGUGAUGUGACAGCUUCUGUAGCACUAAAGUGCUUAUAGUGCAGGUAGUGUGUAGCCAUCUACUGCAUUACGAGCACUUAAAGUACUGCCAGCUGUAGAACUCCAG
>mmu-mir-20b
CCUAGUAGUGCCAAAGUGCUCAUAGUGCAGGUAGUUUUUAUACCACUCUACUGCAGUGUGAGCACUUCUAGUACUCCUGG
>mmu-mir-21
UGUACCACCUUGUCGGAUAGCUUAUCAGACUGAUGUUGACUGUUGAAUCUCAUGGCAACAGCAGUCGAUGGGCUGUCUGACAUUUUGGUAUC
>mmu-mir-210
CCGGGGCAGUCCCUCCAGGCUCAGGACAGCCACUGCCCACCGCACACUGCGUUGCUCCGGACCCACUGUGCGUGUGACAGCGGCUGAUCUGUCCCUGGGCAGCGCGAACC
>mmu-mir-211
CUGCUUGGACCUGUGACCUGUGGGCUUCCCUUUGUCAUCCUUUGCCUAGGCCUCUGAGUGAGGCAAGGACAGCAAAGGGGGGCUCAGUGGUCACCUCUACUGCAGA
>mmu-mir-212
GGGCAGCGCGCCGGCACCUUGGCUCUAGACUGCUUACUGCCCGGGCCGCCUUCAGUAACAGUCUCCAGUCACGGCCACCGACGCCUGGCCC
>mmu-mir-214
GGCCUGGCUGGACAGAGUUGUCAUGUGUCUGCCUGUCUACACUUGCUGUGCAGAACAUCCGCUCACCUGUACAGCAGGCACAGACAGGCAGUCACAUGACAACCCAGCCU
>mmu-mir-215
AGCUCUCAGCAUCAACGGUGUACAGGAGAAUGACCUAUGAUUUGACAGACCGUGCAGCUGUGUAUGUCUGUCAUUCUGUAGGCCAAUAUUCUGUAUGUCACUGCUACUUAAA
>mmu-mir-216a
UUGGUUUAAUCUCAGCUGGCAACUGUGAGAUGUCCCUAUCAUUCCUCACAGUGGUCUCUGGGAUUAUGCUAA
>mmu-mir-216b
UUGGCAGACUGGGAAAUCUCUGCAGGCAAAUGUGAUGUCACUGAAGAAACCACACACUUACCUGUAGAGAUUCUUCAGUCUGACAA
>mmu-mir-217
AAACAUAGUCAUUACAGUUUUUGAUGUUGCAGAUACUGCAUCAGGAACUGACUGGAUAAGACUUAAUCCCCAUCAGUUCCUAAUGCAUUGCCUUCAGCAUCUAAACAA
>mmu-mir-218-1
GUGAUAAUGGAGCGAGAUUUUCUGUUGUGCUUGAUCUAACCAUGUGCUUGCGAGGUAUGAGAAAAACAUGGUUCCGUCAAGCACCAUGGAACGUCACGCAGCUUUCUACA
>mmu-mir-218-2
GACCAGUUGCCGCGGGGCUUUCCUUUGUGCUUGAUCUAACCAUGUGGUGGAACGAUGGAAACGGAACAUGGUUCUGUCAAGCACCGCGGAAAGCAUCGCUCUCUCCUGCA
>mmu-mir-219-1
CCGUCCCGGGCCGCGGCUCCUGAUUGUCCAAACGCAAUUCUCGAGUCUCUGGCUCCGGCCGAGAGUUGCGUCUGGACGUCCCGAGCCGCCGCCCCCAAACCUCGAGGGGG
>mmu-mir-219-2
ACUCAGGGGCUUCGCCACUGAUUGUCCAAACGCAAUUCUUGUACGAGUCUGCGGCCAACCGAGAAUUGUGGCUGGACAUCUGUGGUUGAGCUCCGGG
>mmu-mir-22
ACCUGGCUGAGCCGCAGUAGUUCUUCAGUGGCAAGCUUUAUGUCCUGACCCAGCUAAAGCUGCCAGUUGAAGAACUGUUGCCCUCUGCCCCUGGC
>mmu-mir-221
AUCCAGGUCUGGGGCAUGAACCUGGCAUACAAUGUAGAUUUCUGUGUUUGUUAGGCAACAGCUACAUUGUCUGCUGGGUUUCAGGCUACCUGGAA
>mmu-mir-222
CCCUCAGUGGCUCAGUAGCCAGUGUAGAUCCUGUCUUUGGUAAUCAGCAGCUACAUCUGGCUACUGGGUCUCUGGUGGC
>mmu-mir-223
UCUGGCCAUCUGCAGUGUCACGCUCCGUGUAUUUGACAAGCUGAGUUGGACACUCUGUGUGGUAGAGUGUCAGUUUGUCAAAUACCCCAAGUGUGGCUCAUGCCUAUCAG
>mmu-mir-224
GGGCUUUUAAGUCACUAGUGGUUCCGUUUAGUAGAUGGUUUGUGCAUUGUUUCAAAAUGGUGCCCUAGUGACUACAAAGCCC
>mmu-mir-23a
CGGACGGCUGGGGUUCCUGGGGAUGGGAUUUGAUGCCAGUCACAAAUCACAUUGCCAGGGAUUUCCAACUGACCC
>mmu-mir-23b
GGCUGCUUGGGUUCCUGGCAUGCUGAUUUGUGACUUGAGAUUAAAAUCACAUUGCCAGGGAUUACCACGCAACC
>mmu-mir-24-1
CUCCGGUGCCUACUGAGCUGAUAUCAGUUCUCAUUUCACACACUGGCUCAGUUCAGCAGGAACAGGAG
>mmu-mir-24-2
GCCUCUCUCCGGGCUCCGCCUCCCGUGCCUACUGAGCUGAAACAGUUGAUUCCAGUGCACUGGCUCAGUUCAGCAGGAACAGGAGUCCAGCCCCCUAGGAGCUGGCA
>mmu-mir-25
GGCCAGUGUUGAGAGGCGGAGACUUGGGCAAUUGCUGGACGCUGCCCUGGGCAUUGCACUUGUCUCGGUCUGACAGUGCCGGCC
>mmu-mir-26a-1
AAGGCCGUGGCCUCGUUCAAGUAAUCCAGGAUAGGCUGUGCAGGUCCCAAGGGGCCUAUUCUUGGUUACUUGCACGGGGACGCGGGCCUG
>mmu-mir-26a-2
GGCUGCGGCUGGAUUCAAGUAAUCCAGGAUAGGCUGUGUCCGUCCAUGAGGCCUGUUCUUGAUUACUUGUUUCUGGAGGCAGCG
>mmu-mir-26b
UGCCCGGGACCCAGUUCAAGUAAUUCAGGAUAGGUUGUGGUGCUGACCAGCCUGUUCUCCAUUACUUGGCUCGGGGGCCGGUGCC
>mmu-mir-27a
UGGCCUGAGGAGCAGGGCUUAGCUGCUUGUGAGCAAGGUCCACAGCAAAGUCGUGUUCACAGUGGCUAAGUUCCGCCCCCUGGACCC
>mmu-mir-27b
AGGUGCAGAGCUUAGCUGAUUGGUGAACAGUGAUUGGUUUCCGCUUUGUUCACAGUGGCUAAGUUCUGCACCU
>mmu-mir-28
GGUCCCUACCUUCAAGGAGCUCACAGUCUAUUGAGUUGCCUUUCUGAUUCUCCCACUAGAUUGUGAGCUGCUGGAGGGCAGGCACU
>mmu-mir-290
CUCAUCUUGCGGUACUCAAACUAUGGGGGCACUUUUUUUUUUCUUUAAAAAGUGCCGCCUAGUUUUAAGCCCCGCCGGUUGAG
>mmu-mir-291a
CCUAUGUAGCGGCCAUCAAAGUGGAGGCCCUCUCUUGAGCCUGAAUGAGAAAGUGCUUCCACUUUGUGUGCCACUGCAUGGG
>mmu-mir-291b
ACAUACAGUGUCGAUCAAAGUGGAGGCCCUCUCCGCGGCUUGGCGGGAAAGUGCAUCCAUUUUGUUUGUCUCUGUGUGU
>mmu-mir-292
CAGCCUGUGAUACUCAAACUGGGGGCUCUUUUGGAUUUUCAUCGGAAGAAAAGUGCCGCCAGGUUUUGAGUGUCACCGGUUG
>mmu-mir-293
UUCAAUCUGUGGUACUCAAACUGUGUGACAUUUUGUUCUUUGUAAGAAGUGCCGCAGAGUUUGUAGUGUUGCCGAUUGAG
>mmu-mir-294
UUCCAUAUAGCCAUACUCAAAAUGGAGGCCCUAUCUAAGCUUUUAAGUGGAAAGUGCUUCCCUUUUGUGUGUUGCCAUGUGGAG
>mmu-mir-295
GGUGAGACUCAAAUGUGGGGCACACUUCUGGACUGUACAUAGAAAGUGCUACUACUUUUGAGUCUCUCC
>mmu-mir-296
GGGCCUUUCUGGAGGGCCCCCCCUCAAUCCUGUUGUGCUCGCUUCAGAGGGUUGGGUGGAGGCUCUCCUGAAGGUGUCC
>mmu-mir-297-1
AUAUGUAUGUAUGUAUGUAUGUGUGCAUGUGCAUGUGCAUGUAUGCAUAUUGCAUGUAUAUAUUAUGCAUACAUGU
>mmu-mir-297-2
UGUAUGUGCAUGCAUAUGUGCUCAUGUGUGUGUACAUGUAUGUGUGCAUGUGCAUGUAUAUAUG
>mmu-mir-297b
UCUAUUUGCUUGUGUGUAUAUGUAUGUGUGCAUGAACAUGUGUAUAUGAAUAUACAUAUACAUACACACAUACCCAUACAAACAUGCAUACAAACACACAGAAAAUGGA
>mmu-mir-298
CCAGGCCUUUGGCAGAGGAGGGCUGUUCUUCCCUUGAGUUUUAUGACUGGGAGGAACUAGCCUUCUCUCAGCUUAGGAGUGG
>mmu-mir-299
AAGAAAUGGUUUACCGUCCCACAUACAUUUUGAGUAUGUAUGUGGGACGGUAAACCGCUUCUU
>mmu-mir-29a
ACCCCUUAGAGGAUGACUGAUUUCUUUUGGUGUUCAGAGUCAAUAGAAUUUUCUAGCACCAUCUGAAAUCGGUUAUAAUGAUUGGGGA
>mmu-mir-29b-1
AGGAAGCUGGUUUCAUAUGGUGGUUUAGAUUUAAAUAGUGAUUGUCUAGCACCAUUUGAAAUCAGUGUUCU
>mmu-mir-29b-2
CUUCUGGAAGCUGGUUUCACAUGGUGGCUUAGAUUUUUCCAUCUUUGUAUCUAGCACCAUUUGAAAUCAGUGUUUUAGGAG
>mmu-mir-29c
AUCUCUUACACAGGCUGACCGAUUUCUCCUGGUGUUCAGAGUCUGUUUUUGUCUAGCACCAUUUGAAAUCGGUUAUGAUGUAGGGGGA
>mmu-mir-300
GCUACUUGAAGAGAGGUUAUCCUUUGUGUGUUUGCUUUACGCGAAAUGAAUAUGCAAGGGCAAGCUCUCUUCGAGGAGC
>mmu-mir-301
CCUGCUAACGGCUGCUCUGACUUUAUUGCACUACUGUACUUUACAGCGAGCAGUGCAAUAGUAUUGUCAAAGCAUCCGCGAGCAGG
>mmu-mir-302
CCACCACUUAAACGUGGUUGUACUUGCUUUAGACCUAAGAAAGUAAGUGCUUCCAUGUUUUGGUGAUGG
>mmu-mir-302b
GUUCCCUUCAACUUUAACAUGGGAAUGCUUUCUGUCUCAUCGAAGAGUAAGUGCUUCCAUGUUUUAGUAGAAGU
>mmu-mir-302c
CCUCUGCUUUAACAUGGGGUUACCUGCUGUGUUAAACAAAAGCAAGUGCUUCCAUGUUUCAGUGGGGG
>mmu-mir-302d
CCUUUACUUUAACAUGGAGGCACUUGCUGUGCAUUUAAAAAUAAGUGCUUCCAUGUUUGAGUGUGG
>mmu-mir-30a
GCGACUGUAAACAUCCUCGACUGGAAGCUGUGAAGCCACAAAUGGGCUUUCAGUCGGAUGUUUGCAGCUGC
>mmu-mir-30b
CUAAGCCAAGUUUCAGUUCAUGUAAACAUCCUACACUCAGCUGUCAUACAUGCGUUGGCUGGGAUGUGGAUGUUUACGUCAGCUGUCUUGGAGUAU
>mmu-mir-30c-1
ACCAUGUUGUAGUGUGUGUAAACAUCCUACACUCUCAGCUGUGAGCUCAAGGUGGCUGGGAGAGGGUUGUUUACUCCUUCUGCCAUGGA
>mmu-mir-30c-2
GAGUGACAGAUAUUGUAAACAUCCUACACUCUCAGCUGUGAAAAGUAAGAAAGCUGGGAGAAGGCUGUUUACUCUCUCUGCCUU
>mmu-mir-30d
AAGUCUGUGUCUGUAAACAUCCCCGACUGGAAGCUGUAAGCCACAGCCAAGCUUUCAGUCAGAUGUUUGCUGCUACUGGCUC
>mmu-mir-30e
GGGCAGUCUUUGCUACUGUAAACAUCCUUGACUGGAAGCUGUAAGGUGUUGAGAGGAGCUUUCAGUCGGAUGUUUACAGCGGCAGGCUGCCA
>mmu-mir-31
UGCUCCUGUAACUCGGAACUGGAGAGGAGGCAAGAUGCUGGCAUAGCUGUUGAACUGAGAACCUGCUAUGCCAACAUAUUGCCAUCUUUCCUGUCUGACAGCAGCU
>mmu-mir-32
GGAGAUAUUGCACAUUACUAAGUUGCAUGUUGUCACGGCCUCAAUGCAAUUUAGUGUGUGUGAUAUUUUC
>mmu-mir-320
GCCUCGCCGCCCUCCGCCUUCUCUUCCCGGUUCUUCCCGGAGUCGGGAAAAGCUGGGUUGAGAGGGCGAAAAAGGAUGUGGG
>mmu-mir-322
CCUCGUUGACUCCGAAGGGCUGCAGCAGCAAUUCAUGUUUUGGAGUAUUGCCAAGGUUCAAAACAUGAAGCGCUGCAACACCCCUUCGUGGGGAA
>mmu-mir-323
UUGGUACUUGGAGAGAGGUGGUCCGUGGCGCGUUCGCUUCAUUUAUGGCGCACAUUACACGGUCGACCUCUUUGCGGUAUCUAAUC
>mmu-mir-324
AACUGACUAUGCCUCCUCGCAUCCCCUAGGGCAUUGGUGUAAAGCUGGAGACCCACUGCCCCAGGUGCUGCUGGGGGUUGUAGUCUGAC
>mmu-mir-325
AUAUAGUGCUUGGUUCCUAGUAGGUGCUCAGUAAGUGUUUGUGACAUAAUUCGUUUAUUGAGCACCUCCUAUCAAUCAAGCACUGUGCUAGGCUCUGG
>mmu-mir-326
CUCAUCUGUCUGUUGGGCUGGGGGCAGGGCCUUUGUGAAGGCGGGUUAUGCUCAGAUCGCCUCUGGGCCCUUCCUCCAGUCCCGAGGCAGAUUUA
>mmu-mir-328
CUGUCUCGGAGCCUGGGGCAGGGGGGCAGGAGGGGCUCAGGGAGAAAGUAUCUACAGCCCCUGGCCCUCUCUGCCCUUCCGUCCCCUGUCCCCAAGU
>mmu-mir-329
UGUUCGCUUCUGGUACCGGAAGAGAGGUUUUCUGGGUCUCUGUUUCUUUGAUGAGAAUGAAACACACCCAGCUAACCUUUUUUUCAGUAUCAAAUCC
>mmu-mir-33
CUGUGGUGCAUUGUAGUUGCAUUGCAUGUUCUGGCAAUACCUGUGCAAUGUUUCCACAGUGCAUCACGG
>mmu-mir-330
GACCCUUUGGCGAUCUCUGCCUCUCUGGGCCUGUGUCUUAGGCUCUUCAAGAUCCAACGAGCAAAGCACAGGGCCUGCAGAGAGGUAGCGCUCUGCUC
>mmu-mir-331
GAGUCUGGUUUUGUUUGGGUUUGUUCUAGGUAUGGUCCCAGGGAUCCCAGAUCAAACCAGGCCCCUGGGCCUAUCCUAGAACCAACCUAAACCCGU
>mmu-mir-335
UCUUUUGGGCGGGGGUCAAGAGCAAUAACGAAAAAUGUUUGUUUUUCGUAAACCGUUUUUCAUUAUUGCUCCUGACCCCCUCUCAUGGGUUAUAGCCA
>mmu-mir-337
CAGUGUAGUGAGAAGUUGGGGGGUGGGAACGGCGUCAUGCAGGAGUUGAUUGCACAGCCAUUCAGCUCCUAUAUGAUGCCUUUCUUCACCCCCUUCA
>mmu-mir-338
CAACGCUGCACAGGCCGUCCUCCCCAACAAUAUCCUGGUGCUGAGUGGGUGCACAGUGACUCCAGCAUCAGUGAUUUUGUUGAAGAGGGCAGCUGCCA
>mmu-mir-339
ACGGGGUGGCCACUAUCCCUGUCCUCCAGGAGCUCACGUAUGCCUGCCUGUGAGCGCCUCGGCGACAGAGCCGGUGUCCACCCCUGCACUGUCCAC
>mmu-mir-340
CAAUUGUACUUGGUGUGAUUAUAAAGCAAUGAGACUGAUUGUCAUAUGUCGUUUGUGGGAUCCGUCUCAGUUACUUUAUAGCCAUACCUGGUAUCUUA
>mmu-mir-341
AAAAUGAUGAUGUCAGUUGGCCGGUCGGCCGAUCGCUCGGUCUGUCAGUCAGUCGGUCGGUCGAUCGGUCGGUCGGUCAGUCGGCUUCCUGUCUUC
>mmu-mir-342
GAAAAUGGGCUCAAGGUGAGGGGUGCUAUCUGUGAUUGAGGGACAUGGUCAAUGGAAUUGUCUCACACAGAAAUCGCACCCGUCACCUUGGCCUGCUGA
>mmu-mir-344
CUGCAGCCAGGGUUUUUACCAGUCAGGCUCCUGGCUAGAUUCCAGGUACCAGCUGGUACCUGAUCUAGCCAAAGCCUGACUGUAAGCCCUGAACA
>mmu-mir-345
ACCCAAGUCCAGGCCUGCUGACCCCUAGUCCAGUGCUUGUGGUGGCUACUGGGCCCUGAACUAGGGGUCUGGAGACCUGGGUUUGAUCUCCACAGG
>mmu-mir-346
UCUGUGUUGGGCGUCUGUCUGCCCGAGUGCCUGCCUCUCUGUUGCUCUGAAGGAGGCAGGGGCUGGGCCUGCAGCUGCCUGGGCAGAGCUGCUCCUUC
>mmu-mir-34a
CCAGCUGUGAGUAAUUCUUUGGCAGUGUCUUAGCUGGUUGUUGUGAGUAUUAGCUAAGGAAGCAAUCAGCAAGUAUACUGCCCUAGAAGUGCUGCACAUUGU
>mmu-mir-34b
GUGCUCGGUUUGUAGGCAGUGUAAUUAGCUGAUUGUAGUGCGGUGCUGACAAUCACUAACUCCACUGCCAUCAAAACAAGGCAC
>mmu-mir-34c
AGUCUAGUUACUAGGCAGUGUAGUUAGCUGAUUGCUAAUAGUACCAAUCACUAACCACACAGCCAGGUAAAAAGACU
>mmu-mir-350
AGAUGCCUUGCUCCUACAAGAGUAAAGUGCAUGCGCUUUGGGACAGUGAGGAAAAUAAUGUUCACAAAGCCCAUACACUUUCACCCUUUAGGAGAGUUG
>mmu-mir-351
CAUGGCACCUCCGUUUCCCUGAGGAGCCCUUUGAGCCUGGAGUGAAAAAAAAAAACAGGUCAAGAGGCGCCUGGGAACUGGAGAAGAGUGUUAAACUUC
>mmu-mir-361
GAAGCUUAUCAGAAUCUCCAGGGGUACUUAGUAUUUGAAAAGUCCCCCAGGUGUGAUUCUGAUUUGUUUC
>mmu-mir-362
CUCGAAUCCUUGGAACCUAGGUGUGAAUGCUGCUUCAGUGCAACACACCUGUUCAAGGAUUCAAA
>mmu-mir-363
UGUUAUCAGGUGGAACACGAUGCAAUUUUGGUUGGUGUAAUAGGAGGAAAAUUGCACGGUAUCCAUCUGUAAACC
>mmu-mir-365-1
ACCGCAGGGAAAAUGAGGGACUUUUGGGGGCAGAUGUGUUUCCAUUCCGCUAUCAUAAUGCCCCUAAAAAUCCUUAUUGCUCUUGCA
>mmu-mir-365-2
AGAGUGAUCAAGGACAGCAAGAAAAAUGAGGGACUUUCAGGGGCAGCUGUGUUUCCUGACUCAGUCAUAAUGCCCCUAAAAAUCCUUAUUGUUCUUGCAGUGUGCAUCGGAG
>mmu-mir-367
AGGCCGUCACUGUUGCUAACAUGCAACUCUGUUGAAUAGAAAUUGGAAUUGCACUUUAGCAAUGGUGAUGGACCU
>mmu-mir-369
GGUACUUGAAGGGAGAUCGACCGUGUUAUAUUCGCUUGGCUGACUUCGAAUAAUACAUGGUUGAUCUUUUCUCAGUAUC
>mmu-mir-370
AGACGGAGAGACCAGGUCACGUCUCUGCAGUUACACAGCUCAUGAGUGCCUGCUGGGGUGGAACCUGGUUUGUCUGUCU
>mmu-mir-374
GAAGAAAUCCUACUCGGGUGGAUAUAAUACAACCUGCUAAGUGUUCUAGCACUUAGCAGGUUGUAUUAUCAUUGUCCGAGGUUAUGGCUCUCGUC
>mmu-mir-375
CCCCGCGACGAGCCCCUCGCACAAACCGGACCUGAGCGUUUUGUUCGUUCGGCUCGCGUGAGGC
>mmu-mir-376a
UAAAAGGUAGAUUCUCCUUCUAUGAGUACAAUAUUAAUGACUAAUCGUAGAGGAAAAUCCACGUUUUC
>mmu-mir-376b
UGGUAUUUAAAAGGUGGAUAUUCCUUCUAUGGUUACGUGCUUCCUGGAUAAUCAUAGAGGAACAUCCACUUUUUCAGUAUCA
>mmu-mir-376c
UUUGGUAUUUAAAAGGUGGAUAUUCCUUCUAUGUUUAUGCUUUUUGUGAUUAAACAUAGAGGAAAUUUCACGUUUUCAGUGUCAAA
>mmu-mir-377
UGAGCAGAGGUUGCCCUUGGUGAAUUCGCUUUAUUGAUGUUGAAUCACACAAAGGCAACUUUUGUUUG
>mmu-mir-378
AGGGCUCCUGACUCCAGGUCCUGUGUGUUACCUCGAAAUAGCACUGGACUUGGAGUCAGAAGGCCU
>mmu-mir-379
AGAGAUGGUAGACUAUGGAACGUAGGCGUUAUGUUUUUGACCUAUGUAACAUGGUCCACUAACUCU
>mmu-mir-380
AAGAUGGUUGACCAUAGAACAUGCGCUACUUCUGUGUCGUAUGUAGUAUGGUCCACAUCUU
>mmu-mir-381
UACUUAAAGCGAGGUUGCCCUUUGUAUAUUCGGUUUAUUGACAUGGAAUAUACAAGGGCAAGCUCUCUGUGAGUA
>mmu-mir-382
UACUUGAAGAGAAGUUGUUCGUGGUGGAUUCGCUUUACUUGUGACGAAUCAUUCACGGACAACACUUUUUUCAGUA
>mmu-mir-383
CUCAGAUCAGAAGGUGACUGUGGCUUUGGGUGGAUAUUAAUCAGCCACAGCACUGCCUGGUCAGAAAGAG
>mmu-mir-384
UGUUAAAUCAGGAAUUGUAAACAAUUCCUAGGCAAUGUGUAUAAUGUUGGUAAGUCAUUCCUAGAAAUUGUUCACAAUGCCUGUAACA
>mmu-mir-409
UGGUACUCGGAGAGAGGUUACCCGAGCAACUUUGCAUCUGGAGGACGAAUGUUGCUCGGUGAACCCCUUUUCGGUAUCA
>mmu-mir-410
GGGUACUUGAGGAGAGGUUGUCUGUGAUGAGUUCGCUUUAUUAAUGACGAAUAUAACACAGAUGGCCUGUUUUCAAUACCA
>mmu-mir-411
UGGUACUUGGAGAGAUAGUAGACCGUAUAGCGUACGCUUUAUCUGUGACGUAUGUAACACGGUCCACUAACCCUCAGUAUCA
>mmu-mir-412
GGGUAUGGGACGGAUGGUCGACCAGCUGGAAAGUAAUUGUUUCUAAUGUACUUCACCUGGUCCACUAGCCGUCGGUGCCC
>mmu-mir-423
ACUUGUGAGGAAAUAAAGGAAGUUAGGCUGAGGGGCAGAGAGCGAGACUUUUCUAUUUUCCAAAAGCUCGGUCUGAGGCCCCUCAGUCUUGCUUCCUACCCCGCGCUUG
>mmu-mir-425
AAAGUGCUUUGGAAUGACACGAUCACUCCCGUUGAGUGGGCACCCAAGAAGCCAUCGGGAAUGUCGUGUCCGCCCAGUGCUCUUU
>mmu-mir-429
CCUGCUGAUGGAUGUCUUACCAGACAUGGUUAGAUCUGGAUGCAUCUGUCUAAUACUGUCUGGUAAUGCCGUCCAUCCACGGC
>mmu-mir-431
CGUCCUGCGAGGUGUCUUGCAGGCCGUCAUGCAGGCCACACUGACGGUAACGUUGCAGGUCGUCUUGCAGGGCUUCUCGCAAGACGACAUC
>mmu-mir-433
UGCCCGGGGAGAAGUACGGUGAGCCUGUCAUUAUUCAGAGAGGCUAGAUCCUCUGUGUUGAGAAGGAUCAUGAUGGGCUCCUCGGUGUUCUCCAGGUAGCGGCACCACACCAUGAAGGCAGCCC
>mmu-mir-434
UCGACUCUGGGUUUGAACCAAAGCUCGACUCAUGGUUUGAACCAUUACUUAAUUCGUGGUUUGAACCAUCACUCGACUCCUGGUUCGAACCAUC
>mmu-mir-448
ACGAGGAGGUUGAACAUCCUGCAUAGUGCUGCCAGGAAAUCCCUACUUCAUACUAAGAGGGGGCUGGCUGGUUGCAUAUGUAGGAUGUCCCAUCUCCUGGCCCACUUCGUCA
>mmu-mir-449
CUGUGUGUGAUGGCUUGGCAGUGUAUUGUUAGCUGGUUGAGUAUGUGAGCGGCACCAGCUAACAUGCGACUGCUCUCCUAUUGCACACACA
>mmu-mir-449b
AGGAUGAAGUGUGGGUGUGUCAGGCAGGCAGUGCAUUGCUAGCUGGCUGUUAGAACUUUAUCCCAACAGUUGCUAGCUGCACUACCCUCUGCUGCACUCAGAAGCAUGC
>mmu-mir-450-1
GAGAGAUACUGAGCUGUUUUUGCGAUGUGUUCCUAAUAUGUGCUAUAAUUAUAUUGGGAACAUUUUGCAUAAAUAGCUUUGUGUCAAUACA
>mmu-mir-450-2
GAACUAUUUUUGCGAUGUGUUCCUAAUAUGUACUAUGAGUAUAUUGGGGAUGCUUUGCAUUCAUGGUUC
>mmu-mir-450b
GAUACAGAAUUAUUUUUGCAGUAUGUUCCUGAAUACAUAACAUAAGCGUAUUGGGAACAUUUUGCAUGCAUAAUUUUGUAUC
>mmu-mir-451
CUUGGGAAUGGCGAGGAAACCGUUACCAUUACUGAGUUUAGUAAUGGUAACGGUUCUCUUGCUGCUCCCACA
>mmu-mir-452
GCUAAGCAGUUACAACUGUUUGCAGAGGAAACUGAGACUUUAUAACUAUGUCUCAGUCUCAUCUGCAAAGAGGUAAGUGCUUUGC
>mmu-mir-455
CUCCCUGGUGUGAGCGUAUGUGCCUUUGGACUACAUCGUGAACGCAGCACCAUGCAGUCCACGGGCAUAUACACUUGCCUCA
>mmu-mir-463
CUUUACCUAAUUUGUUGUCCAUCAUGUAAAACAUAAAUGAUGAUAGACACCAUAUAAGGUAGAGGAAGGUUCACU
>mmu-mir-464
ACCUUGUUAUGGGGGUCUGGGGUAAGGAGUGGUCAUCAGGGGGUACUACCAAGUUUAUUCUGUGAGAUAGA
>mmu-mir-465
GCCCUAUUUAGAAUGGCACUGAUGUGAUAAAAUAAAAAAUUGAUCAGGGCCUUUCUAAGUAGAGUAAGGCUUAC
>mmu-mir-466
UAUAUGUGUUUAUGUGUGUGUACAUGUACAUAUGUGAAUAUGAUAUCCAUAUACAUACACGCACACAUAAGAC
>mmu-mir-467a
CUGUGUGCGUAAGUGCCUGCAUGUAUAUGCGUGUAUAUUUUAUGCAUAUACAUACACACACCUACACACACAU
>mmu-mir-467b
CCGUGUGCGUAAGUGCCUGCAUGUAUAUGCGUGUAUAUUUUAUGCAUAUACAUACACACACCAACACACACAU
>mmu-mir-468
AUAAGAAACUUGGCGUGUCGUGACUGAUGUACUGAUAAGAAACUCAGUGUGAUAUGACUGAUGUGCGUGUGUCUGUCU
>mmu-mir-469
CGCGGUGCCUCUUUCAUUGAUCUUGGUGUCCUCAAAUUGAAAGCCAAGGAAGAGGUGGGGGGCGUGGUAGCCUU
>mmu-mir-470
CAGUGCUCUUCUUGGACUGGCACUGGUGAGUUAAACUAAAUACAACCAGUACCUUUCUGAGAAGAGUAAAGCUCA
>mmu-mir-471
GUGCUUUACGUAGUAUAGUGCUUUUCACAUUAAACAAAAAGUGAAAGGUGCCAUACUAUGUAUAGGA
>mmu-mir-483
GAGGGGGAAGACGGGAGAAGAGAAGGGAGUGGUUUUUGGGUGCCUCACUCCUCCCCUCCCGUCUUGUUCUCUC
>mmu-mir-484
CUCGUCAGGCUCAGUCCCCUCCCGAUAAACCUCAAAAUAGGGUCUUACCUAGGGGGCUGGCGGCGUA
>mmu-mir-485
ACUUGGAGAGAGGCUGGCCGUGAUGAAUUCGAUUCAUCUAAACGAGUCAUACACGGCUCUCCUCUCUUCUAGU
>mmu-mir-486
UGGCUUGUUCCCCGUUGUCUCCCACCCUGACGCAUCCUGUACUGAGCUGCCCCGAGCUGAGCACAGUGAAGGACCUCGGGGCAGCUCAGUACAGGACCCCUCAGGGAGGGCGAGAUCAGAGCUGGCUG
>mmu-mir-487b
UGGUACUUGGAGAGUGGUUAUCCCUGUCCUCUUCGCUUCACUCAUGCCGAAUCGUACAGGGUCAUCCACUUUUUCAGUAUCA
>mmu-mir-488
UUCGGGUGAGAGUGAGAAUCCUCUCUCCCAGAUAAUAGCACUCUCAAACAAGUUUCCAUGUUGUUUGAAAGGCUGUUUCUUGGUCAGAAGACUCUCAAUUUCUUCUGGA
>mmu-mir-489
ACUGCUGCAGUGGCAGCUUGGUUGUCAUAUGUGUGAUGACACUUUCUAAAGUCUUCCAGAAUGACACCACAUAUAUGGCAGCUAAACUGUUACAUGGAACAACAAGU
>mmu-mir-490
UGGAAAGUUCAUUGUUCGACACCAUGGAUCUCCAGGUGGGUCACGUUUAGAUAUACACCAACCUGGAGGACUCCAUGCUGUUGA
>mmu-mir-491
AAUUGACUUAGCUGGGAAGUGGGGAACCCUUCCAUGAGGAGUAGAACACUCCUUAUGCAAGAUUCCCUUCUACCUGACUGAGUUGA
>mmu-mir-494
UUGAUACUUGAAGGAGAGGUUGUCCGUGUUGUCUUCUCUUUAUUUAUGAUGAAACAUACACGGGAAACCUCUUUUUUAGUAUCAA
>mmu-mir-495
AAAGAAGUUGCCCAUGUUAUUUUUCGCUUUUAUUUGUGACGAAACAAACAUGGUGCACUUCUU
>mmu-mir-496
AGUGUUCGAAUGGAGGUUGCCCAUGGUGUGUUCAUUUUAUUUAUGAUGAGUAUUACAUGGCCAAUCUCCUUUCGGCACU
>mmu-mir-497
CCUGCCCCCGCCCCAGCAGCACACUGUGGUUUGUACGGCACUGUGGCCACGUCCAAACCACACUGUGGUGUUAGAGCGAGGGUA
>mmu-mir-499
GGGUGGGCAGCUGUUAAGACUUGCAGUGAUGUUUAGCUCCUCUGCAUGUGAACAUCACAGCAAGUCUGUGCUGCUGCCU
>mmu-mir-500
CUCCUCUGCUCCCCCUCUCUAAUCCUUGCUAUCUGGGUGCUUAGUGCUAUCUCAAUGCAAUGCACCUGGGCAAGGGUUCAGAGAAGGUGAGC
>mmu-mir-501
CUUCUGCUCUGCUCAUCCUCUCUAAUCCUUUGUCCCUGGGUGAAAAUGCUAUUUGUAUGCAAUGCACCCGGGCAAGGAUUUGGGGAAGGUGAGCCUGAUCUGCAUGGAG
>mmu-mir-503
UGCCCUAGCAGCGGGAACAGUACUGCAGUGAGUGUUUGGUGCCCUGGAGUAUUGUUUCCACUGCCUGGGUA
>mmu-mir-505
AAAUUGAUGCACCCAGUGGGGGAGCCAGGAAGUAUUGAUGUUUCUGCCAGGUUAGCGUCAACACUUGCUGGUUUUCUCUCUGGAGUAUCA
>mmu-mir-532
CAGAUUUGCUUUUUCUCUUCCAUGCCUUGAGUGUAGGACCGUUGACAUCUUAAUUACCCUCCCACACCCAAGGCUUGCAGGAGAGCAAGCCUUCUC
>mmu-mir-539
UACUUGAGGAGAAAUUAUCCUUGGUGUGUUGGCUCUUUUGGAUGAAUCAUACAAGGAUAAUUUCUUUUUGAGUA
>mmu-mir-540
UGGGCCAAGGGUCACCCUCUGACUCUGUGGCCAAGGGUAGACAGGUCAGAGGUCGAUCCUGGGCCUA
>mmu-mir-541
GCCAAAAUCAGAGAAGGGAUUCUGAUGUUGGUCACACUCCAAGAGUUUUAAAAUGAGUGGCGAACACAGAAUCCAUACUCUGCUUAUGGC
>mmu-mir-542
GGAUCUCAGACGUCUCGGGGAUCAUCAUGUCACGAGAUACCACUGUGCCCUUGUGACAGAUUGAUAACUGAAAGGUCUGGGAGCC
>mmu-mir-543
UGCUUAAUGAGAAGUUGCCCGCGUGUUUUUCGCUUUAUAUGUGACGAAACAUUCGCGGUGCACUUCUUUUUCAGCA
>mmu-mir-546
CCUCUCUUCCCAAAACUAAACAGGAUCUAUCAUGGUGGCACGGAGUCAGCUAGAUGUUGUCUCUUGCUAUCCCUGUGCUAGUUCCAUGUUUUAGAAGCAAAGUGAUACUGGGGAGGAGAGG
>mmu-mir-547
GUGUGAUGUAUCACUUGAGGAUGUACCACCCAUUUAACAGGAAACAUGCUUGGUACAUCUUUGAGUGAGAUAACACAC
>mmu-mir-592
UGAUAUUAUGCCAUGACAUUGUGUCAAUAUGCGAUGAUGUGUUGUGAUGGCACAGCGUCAUCACGUGGUGACGCAACAUCAUGACGUAAGACAUCA
>mmu-mir-615
UCGGGAGGGGCGGGAGGGGGGUCCCCGGUGCUCGGAUCUCGAGGGUGCUUAUUGUUCGGUCCGAGCCUGGGUCUCCCUCUUCCCCCCAUCCC
>mmu-mir-652
AGGAACAGCUAUGUACUGCACAACCCUAGGAGGGGGUGCCAUUCACAUAGAGUAUAAUUGAAUGGCGCCACUAGGGUUGUGCAGUGUACAGCCUACAC
>mmu-mir-665
AGAACAGGGUCUCCUUGAGGGGCCUCUGCCUCUAUCCAGGAUUAUGUUUUUAUGACCAGGAGGCUGAGGUCCCUUACAGGCGGCCUCUUACUCU
>mmu-mir-666
CUGAUUCUGCCUGCGUGGAGCGGGCACAGCUGUGAGAGCCCCCUAGGUACAGCGGGGCUGCAGCGUGAUCGCCUGCUCACGCACAGGAAGUGACGACAG
>mmu-mir-667
GUGGGUACUGGCCUCGGUGCUGGUGGAGCAGUGAGCACGCCAUACAUUAUAUCUGUGACACCUGCCACCCAGCCCAAGGCCCCUAGGCCCAC
>mmu-mir-668
GGUAAGUGUGCCUCGGGUGAGCAUGCACUUAAUGUAGGUGUAUGUCACUCGGCUCGGCCCACUACC
>mmu-mir-669a-1
UGUAUGUGCAUGUGUGUAUAGUUGUGUGUGCAUGUUCAUGUCUAUAUUUGAAUAUACAUAACAUACACACACACGUAUAAACGCAAGCACACAUACA
>mmu-mir-669a-2
CAUGUAUGUGCAUGUGUGUAUAGUUGUGUGUGCAUGUUCAUGUCUAUAUUUGAAUAUACAUAACAUACACACACACGUAUAAACGCAAGCACACACA
>mmu-mir-669a-3
UUCCUCCAUGUAUGUGCAUGUGUGUAUAGUUGUGUGUGCAUGUUCAUGUCUAUAUUUGAAUAUACAUAACAUACACACACAUGUAUAAACGCAAGCACACAUACACAGA
>mmu-mir-669b
AUGAAUGUAUGUGCAUGUGUAUAUAGUUUUGUGUGCAUGUGCAUGUGUGUCUAUUAAUGUACAUAUACAUACACACAAACAUAUACACGCAUGCGCA
>mmu-mir-669c
CCUCCAUGUAUGUGCAUGUGUGUAUAGUUGUGUGUGGAUGUGUGUAUUUGCAUAUAAAUAACAUACACACACACACACAAGUAAACACAAGUGCACAAACAGACACAGG
>mmu-mir-670
GGUUUGGAGGUGGGCCUGACAUCCCUGAGUGUAUGUGGUGAACCUGAACUUGCCCUGGGUUUCCUCAUAUCCAUUCAGGAGUGUCAGCUGCCUCUUCGCU
>mmu-mir-671
UGGCAGGCCAGGAAGAGGAGGAAGCCCUGGAGGGGCUGGAGGUGAUGGAUGUUUUCCUCCGGUUCUCAGGGCUCCACCUCUUUCGAGCCGUAGAGCCA
>mmu-mir-672
GAUGGUGAUCUAGCCCUUUAGUUUUGAGGUUGGUGUACUGUGUGUGAGUAUACAUAUUUAUCACACACAGUCACUAUCUUCGAAAGUGAGGGUGCACAUC
>mmu-mir-673
UGGAGCCUGAGGGGCUCACAGCUCUGGUCCUUGGAGCUCCAGAGAAAAUGUUGCUCCGGGGCUGAGUUCUGUGCACCCCCCUUGCCCUCCA
>mmu-mir-674
GGCCUAGUCAUCACCCUGAGCCUUGCACUGAGAUGGGAGUGGUGUAAGGCUCAGGUAUGCACAGCUCCCAUCUCAGAACAAGGCUCGGGUGUGCUCAGCU
>mmu-mir-675
UGCGGCCCAGGGACUGGUGCGGAAAGGGCCCACAGUGGACUUGGUACACUGUAUGCCCUAACCGCUCAGUCCCUGGGUCUGGCA
>mmu-mir-676
CUUUGCCUGAAUGCAUGACUCUACAACCUUAGGACUUGCAGAAUUAAAGGAAUGCCGUCCUGAGGUUGUUGAGCUGUGCGUUUCUGGGC
>mmu-mir-677
GAGCCUUCAGUGAUGAUUAGCUUCUGACUUUCGUUCUUCUGAAUUUGCUGAAGCCAGAUGCCGUUCCUGAGAAGGGGAAAAUGGACAGAACUGAACAUUUUUGAAGGCU
>mmu-mir-678
GUGGACUGUGACUUGCAGAGCUGUGCUCCAAUAUGAGAGAUGGCCAUGCACCCGUGUCUCGGUGCAAGGACUGGAGGUGGCAGU
>mmu-mir-679
CUAUGGCUUUGGACUGUGAGGUGACUCUUGGUGUGUGAUGGCUUUUCAGCAAGGUCCUCCUCACAGUAGCUAUA
>mmu-mir-680-1
AGAAGUGGGCAUCUGCUGACAUGGGGGCCGAAGUCAGGCGCCAGGAAGCGGGCACUUUGCAUCUUAUCUCCGGAACAUCGAUCCUCUUGACAGCCUUGGGUGUCAGGCU
>mmu-mir-680-2
GGGCAUCUGCUGACAUGGGGGCCGAAGUCAGGCGCCAGGCAUCGGGCACUCUGGAUCUUAUCUCUGGAACAUUGAUCCUCCUUGACAGCCUUGGGGGUCAGGCUGGGCUC
>mmu-mir-680-3
GGGGGAUUUAACAAAGAACAAAAAAGGUGGGCAUCUGCUGACAUGGGGGCAGAAGUCAGGCUCUAGGCAGCAGGUACUCUUCAUCUU
>mmu-mir-681
GCAGCCUCGCUGGCAGGCAGCUCCAGAGUGUGGCUGUCCUCAUCACUCUCCCUAAGCAGGUAGAUGGGUUUCAGUUCACUCGCAGUCCAGGGCCUCCAGCGGGACAGUUG
>mmu-mir-682
GCCGUCGGCAUCUGGCACUGUGGUUCCUGCAUGAAAACAGUGGCCGGCGGGGCCUGGACCUACAACACCACCUCUGCAGUCACAGUGAAGUCUGCC
>mmu-mir-683
UGGGAAGUCCAGCUGGGAGGCUGCAGUGGACCCAGGCUAAAAGCCAAGCUUUUCUGCACUGCAGUGGAUGCCUGCUGUAAGCUGUGUCCUCCUGGGCUGCAUGGAGCCC
>mmu-mir-684-1
GUAGGGCAAUCUGUCUUUAAGUAGGGAUAAAUUACUCUUGAACAAAAUGAUCCUAGAUAGUUUUCCCUUCAAGUCAAGCGUCUUGC
>mmu-mir-684-2
UGUAGGGCAAUCUGUCUUUAAGUAGGGAUAAAUUACUCUUGAACAAAAUGAUCCUAGAUAGUUUUCCCUUCAAGUCAAGUGUCUUG
>mmu-mir-685
GUCGGGGCGGAUGCCUCCCUCGCCGGAGCGGAUGCCUCCCUCGCCGGAGCUUGGAACAGACUCACGGCCAGCAGUGCGAGUUCAAUGGCUGAGGUGAGGCACCUCCCGG
>mmu-mir-686
GCCACAGCAGGUGCUUAUAUUGCUUCCCAGACGGUGAAGAAAGUAAUAGAGAUCAACCCGUACCUUCUGGGCACCAUGGCUGGGGGUGCAGCGGAUUGCAGCUUCUGGG
>mmu-mir-687
AUAGUCUGACACACAUUUUACACUAUCCUGGAAUGCAGCAAUGAAUCCUGGGUUAUUGUUUCAGUCUGUCAUUGUAUUCUUGGAAAGUG
>mmu-mir-688
GAAAGGGCAGUGAAGAAAAGUAGGGGCUUGCUUGGGGAGAGCACCUCGCAGGCGACUACUUAUUCCAGCUCGCCC
>mmu-mir-689-1
CCCGGAUAGCCGGGUCCCCGUCCGUCCCCGCUCGGCGGGGUCCCCGCGUCCUCCCCGCAGCGGCGCGGGGUCUCCCCCCGCCGGGCGUCGGGACCGGGAUCCGGUGCGG
>mmu-mir-689-2
CCCGGAUAGCCGGGUCCCCGUCCGUCCCCGCUCGGCGGGGUCCCCGCGUCGUCCCCGCGGCGGCGCGGGGUCUCCCCCCGCCGGGCGUCGGGACCGGGGUCCGGUGCGG
>mmu-mir-690
UGUGUUUUUGUGGAGCUAAUUGGCUGUAUUAAAGUGCUAGUAAGAAACAUUCUCCUCCAGCUGGAGAGAUGGCUCAGCUGUUAAAGGCUAGGCUCACAACCAAAAUAUA
>mmu-mir-691
GCUGAUUUAUUUUUGCUUUCUUCCUUGGGUCUGCUUUGAAUAUUCCUGAAGAGAGGCAGAAAAUGUUAUAUUUAAUAU
>mmu-mir-692-1
AGGGUGGCAGGGCCACAACCAGCGCAGACUGGCGCGCCCCAGGGAUCUCUGGGUGAGUAUCUCUUUGAGCGCCUCACUCUCAAGCACAACUAGGAGGCCUCUGCCUUCC
>mmu-mir-692-2
GGUGGCAGGGCCACAACCAGCGCAGACUGGCGCGCCCCAGGGAUCUCUGGGCGAGUAUCUCUUUGAGCGCCUCACUCUCAAGCACGACUAGGAGGCCUCUGUGCCUUCC
>mmu-mir-693
AGUUGUAGGCAUGCUCAUUACAGCCACAUCCGAAAGUUUUCCUGGCUAGGGCAGCUUUCAGAUGUGGCUGUAAUGAGCAUGCUCCCAGC
>mmu-mir-694
AAAGGCCAGCUCAGGCAUCGCUUUCAACCCAAGACCAGGCUGAAAAUGUUGCCUGAAGCAGUCUCUGCCU
>mmu-mir-695
UCACGAGGAAUCCUAGAUUGGGCAUAGGUGACUGAAGUACACAGCUGCCUUUCUUACAAAGGCACUGGUUACCUUGGUCCUGGUCACCGGCUCGGCUAUCUGCUACUCG
>mmu-mir-696
GGUCUGUCGCGGUGCCUGAAGCUGUCCCCGAGCCACGCUUCCUGCUUUCCCGGGCUUGCUGCUUGCGUGUGCUUGCUGUGGGCAGCUU
>mmu-mir-697
GAGUGGGGAUGUGUCCUGGAUGUUGGUCUUGACAGGUCUCAGAGGUGACUACCACACAUUGAAGGGGUGGCGGUAACAUCCUGGUCCUGUGGAGACUGUCAUAGUCUCC
>mmu-mir-698
UCAUCUCUGCCCUCACUGUAAGGGAGGGUGGUGGCUAUGUGGGUGGGACAGGGAUGUUCAGUUGCUAAAGACAUUCUCGUUUCCUUCCCUCAGUGUCCCCAGAUGGUGA
>mmu-mir-699
CGUGCAGCGGGGCGUCAUCCGUCAGCUCACAUAGUGACGCAGGCAGUGCGACCUGGCUCGCAC
>mmu-mir-7-1
UUGGAUGUUGGCCUAGUUCUGUGUGGAAGACUAGUGAUUUUGUUGUUUUUAGAUAACUAAAACGACAACAAAUCACAGUCUGCCAUAUGGCACAGGCCACCUCUACAG
>mmu-mir-7-2
GGUCGGGCCAGCCCCGUUUGGAAGACUAGUGAUUUUGUUGUUGUGUCUCUGUAUCCAACAACAAGUCCCAGUCUGCCACAUGGUGCUGGUCAUUUCA
>mmu-mir-700
UUCACUGGGAGUAAGGCUCCUUCCUGUGCUUGCAGGGGAGAAAUACGAACUGCACGCGGGAACCGAGUCCACCCCCAGU
>mmu-mir-701
GUGGAGCAUCUACCUUGAGCAAGUAAUUAGCCGCUGAAAUAGAUGGAUUGUAUAGAUGAGGUUCUAUCUAUUAAAGAGGCUAGCCACUUAUCAAGUGCUAACAGCCCAC
>mmu-mir-702
CGGGACAAGGUGAGUGGGGUGGUUGGCAUGGGUUGCCCAUGGGGACUCGACGCUGUGCCCACAGCCUCCUGAUGUCCUCCUCACGCAUGCCCACCCUUUACCCCGCUCC
>mmu-mir-703
AGACUGGUUAAUGAUAACAAUGCAUCAUAAAACCUUCAGAAGGAAAGAAUGUUGUGGACCAUUUUUUUUUGUGUGUGGCAGUUUUAAGUUAUUAGUUUUCAAAAUCAGU
>mmu-mir-704
GCUGGGAGCUAGAGGAUGUGGUCAGCUGCAAGGAUCUUCCUCAGACAUGUGCUCUGCUCCUAGGGAUUGUUGACUAC
>mmu-mir-705
AUGUCCCAGUAGUGGUGGGAGGUGGGGUGGGCACAGAGGGAAUGACUUCUUUCUCCUGCAGUCCUCCCUACCUCCCUAACAU
>mmu-mir-706
AGAGAAACCCUGUCUCAAAAAACAAAAAAACAAACAAAAUUACUUUUAGUAGGUUUAUUUUGUUUUUUGAGAUGGCUUUUUUUU
>mmu-mir-707
GGCAUGCAGUCAUGCCGCUUGCCUACGCUUGUGUGAGCAUGGGCAUGCGGUCAUAGUUGUUGCGGGCAAUUCG
>mmu-mir-708
CUGUGUUUGAAAUGGGGACUGCCCUCAAGGAGCUUACAAUCUAGCUGGGGGUAGAUGACUUGCACUUGAACACAACUAGACUGUGAGCUUCUAGAGGGCAGGGGCCUUA
>mmu-mir-709
UGUCCCGUUUCUCUGCUUCUACUCAGAAGUGCUCUGAGCAUAGAACUGUCCUGUUUGAGCAGCACUGGGGAGGCAGAGGCAGGAGGAU
>mmu-mir-710
CUCUCUCGUCAAAUAGAAGCCAAGUCUUGGGGAGAGUUGAGCUUGGUGUGAAAACUGACAUACCCCUUCAACUCUUUAGAACUUAGGUAUCUGAAGUGGAGUGGAUGGAG
>mmu-mir-711
CAUGUUCCUAACUUUGAAUCUCUUCUUAGGGUGCUUCAGGCAAAGCUGGGGACCCGGGGAGAGAUGUAAGUCUGGGGAGAUG
>mmu-mir-712
UCUCCGCUUCUCCUUCACCCGGGCGGUACCCGCUCCGGCGCCGGCCCGCGGGACGCCGCGGCGUCCGUGCGCCGAUGCGAGUCACCCCCGGGUGUUGCGAGUUCGGGGA
>mmu-mir-713
GGCCUAUCCGGAGGCCCUGAUUGGUUAGUGAGACUUGAUUGACAUGAGCACCUCCCUUAGGGUUAGAGUGCACUGAAGGCACACAGCAUAGGGCUUCCAAGAUCGGGU
>mmu-mir-714
CGACGAGGGCCGGUCGGUCGCCCUGCGGUGGUUGUCUGUGUGUGUUUGGGUCUUGCGCUGGGGGAGGCGGGGUCGACCGCUCGCGGGGUUGGCGCGGUCGCCCGGCGCCG
>mmu-mir-715
GGCUGGGGAGAGGGCUCCGUGCACACCCCCGCGUGCGCGGUACUUUCCUCCCCUCCUGAGGGCCGCCGUGCGGGACGGGGUGUGGGUAGGCAACGGUGGGCUCCCGGGUC
>mmu-mir-717
UUGUCCGCUAUCACUGUACCGUCAUUUUUCAGUCUCAGACAGAGAUACCUUCUCUGAAUUCAUAGAAGCUGCUCUCCGUUCCGAAGGGAUUCAGAAGUGAUAAAUCCAG
>mmu-mir-718
ACGCCCCCGUGUGGCGGAAGGCCGCGGAGGGCAAGAUGGCGGCGGGUCGAGCGCCGCCUCUUCCGCCCGGCCGGGUGUCGCACGAGGC
>mmu-mir-719
UUUAGGUGCUUAAAGAACAGUAUCUCGGCUACAGAAAAAUGUUUUUGGGUGAUGCUGUGGAUGUGUUUGAAGCCAGGAGAACAGAAGCCAAGAAGUGGCAGAAUGCACCC
>mmu-mir-720
CUGGAGCCCCAGAAUGAAGAUGCAGCUUUAGAAUUUGGGUGGUCUAUCUCGCUGGGGCCUCCAG
>mmu-mir-721
GGAAGACAGUGCAAUUAAAAGGGGGAAAAAAGUACCUGGGAUGUUCUGAGAAUUUCAUUUUUCUUGUUAUUGCCACUCCUGCUUGGAA
>mmu-mir-7b
AGGAGCGGAGUACGUGAGCCAGUGCUAUGUGGAAGACUUGUGAUUUUGUUGUUCUGAUAUGAUAUGACAACAAGUCACAGCCAGCCUCAUAGCGUGGACUCCUAUCACCUU
>mmu-mir-9-1
CGGGGUUGGUUGUUAUCUUUGGUUAUCUAGCUGUAUGAGUGGUGUGGAGUCUUCAUAAAGCUAGAUAACCGAAAGUAAAAAUAACCCCA
>mmu-mir-9-2
GUUGUUAUCUUUGGUUAUCUAGCUGUAUGAGUGUAUUGGUCUUCAUAAAGCUAGAUAACCGAAAGUAAAAAC
>mmu-mir-9-3
GGAGGCCCGUUUCUCUCUUUGGUUAUCUAGCUGUAUGAGUGCCACAGAGCCGUCAUAAAGCUAGAUAACCGAAAGUAGAAAUGACUCUCA
>mmu-mir-92-1
CUUUCUACACAGGUUGGGAUUUGUCGCAAUGCUGUGUUUCUCUGUAUGGUAUUGCACUUGUCCCGGCCUGUUGAGUUUGG
>mmu-mir-92-2
UGCCCAUUCAUCCACAGGUGGGGAUUGGUGGCAUUACUUGUGUUAGAUAUAAAGUAUUGCACUUGUCCCGGCCUGAGGAAGAAAGAGGGUU
>mmu-mir-93
AGUCAUGGGGGCUCCAAAGUGCUGUUCGUGCAGGUAGUGUAAUUACCUGACCUACUGCUGAGCUAGCACUUCCCGAGCCCCCAGGACA
>mmu-mir-96
CCAGUACCAUCUGCUUGGCCGAUUUUGGCACUAGCACAUUUUUGCUUGUGUCUCUCCGCUGUGAGCAAUCAUGUGUAGUGCCAAUAUGGGAAAAGCGGGCUGCUGC
>mmu-mir-98
CUGCACAUGCUGGGGUGAGGUAGUAAGUUGUAUUGUUGUGGGGUAGGGAUUUUAGGCCCCAGUAAGAAGAUAACUAUACAACUUACUACUUUCCUUGGUGUGUGGCAU
>mmu-mir-99a
CAUAAACCCGUAGAUCCGAUCUUGUGGUGAAGUGGACCGCGCAAGCUCGUUUCUAUGGGUCUGUG
>mmu-mir-99b
GGCACCCACCCGUAGAACCGACCUUGCGGGGCCUUCGCCGCACACAAGCUCGUGUCUGUGGGUCCGUGUC
