# Supplementary material for: A bootstrap based analysis pipeline for efficient classification of phylogenetically related animal miRNAs
Source: BMC Genomics. 2007 Mar 6;8:66. doi: 10.1186/1471-2164-8-66 (PMC1832191; doi:10.1186/1471-2164-8-66)
Supplement: Additional File 9 — The software and instruction for the PBC analysis pipeline. The PERL scripts of the programs used in the PBC analysis pipeline, and the instructions. The miRNAs sequences are retrieved from miRBase [10] (Release 8.2). [file 1471-2164-8-66-S9.zip › firstround/hsa_mmu.nwk]

((((((((((((((hsa-let-7a-1:-0.00068940,mmu-let-7a-1:0.00068940)1.00:0.04425972,(hsa-let-7f-2:0.00000000,mmu-let-7f-2:0.00000000)1.00:0.04823685)0.97:0.04929598,(hsa-let-7a-3:0.03543976,mmu-let-7c-2:0.04564132)0.97:0.04750488)0.72:0.04715409,((hsa-let-7f-1:0.00630066,mmu-let-7f-1:0.00519360)1.00:0.10146997,((hsa-let-7b:0.01035702,mmu-let-7b:0.01373936)1.00:0.08732163,(hsa-mir-98:0.03246406,mmu-mir-98:0.03235076)1.00:0.06453744)0.44:0.01071829)0.60:0.02990090)0.15:0.01537946,((hsa-let-7g:-0.00059473,mmu-let-7g:0.00059473)1.00:0.12710499,(hsa-let-7i:-0.00044391,mmu-let-7i:0.00044391)1.00:0.12366574)0.71:0.03259835)0.16:0.01728610,((hsa-let-7d:0.00921850,mmu-let-7d:0.01377000)1.00:0.15753632,((hsa-let-7e:0.01297630,mmu-let-7e:0.01234015)1.00:0.11966149,((hsa-let-7a-2:0.00615969,mmu-let-7a-2:0.00772920)1.00:0.06948380,(hsa-let-7c:-0.00086998,mmu-let-7c-1:0.00086998)1.00:0.07529415)0.88:0.05605646)0.46:0.03261809)0.10:0.00521881)1.00:0.11163921,((hsa-mir-196a-1:0.03842916,mmu-mir-196a-1:0.04728513)0.99:0.11673960,((hsa-mir-196a-2:0.00128692,mmu-mir-196a-2:-0.00128692)1.00:0.12481593,(hsa-mir-196b:-0.00012796,mmu-mir-196b:0.00012796)1.00:0.12520179)0.73:0.03766991)1.00:0.12202166)0.53:0.04707474,(((hsa-mir-138-1:0.03901482,mmu-mir-138-1:0.04179326)1.00:0.09328339,(hsa-mir-138-2:-0.00141924,mmu-mir-138-2:0.00141924)1.00:0.14066322)1.00:0.18501109,(hsa-mir-449b:0.26188356,((hsa-mir-449:0.07007290,mmu-mir-449:0.07278425)1.00:0.16587606,((hsa-mir-34a:0.02624596,mmu-mir-34a:0.02325900)1.00:0.16609690,((hsa-mir-34b:0.02963171,mmu-mir-34b:0.02989210)1.00:0.13969740,(hsa-mir-34c:0.01218857,mmu-mir-34c:0.01378545)1.00:0.16170953)0.64:0.02146553)0.80:0.04107570)0.64:0.02210714)0.86:0.05935687)0.12:0.01435013)0.02:0.02824921,(mmu-mir-350:0.33747739,(((hsa-mir-217:0.04722595,mmu-mir-217:0.04623199)1.00:0.13984417,mmu-mir-449b:0.18609067)0.99:0.09051513,(mmu-mir-672:0.18888999,(hsa-mir-383:0.00642700,mmu-mir-383:0.00785872)1.00:0.18146226)0.97:0.09569217)0.63:0.05580655)0.01:0.01906135)0.00:0.00273737,((((((hsa-mir-142:-0.00325467,mmu-mir-142:0.00325467)1.00:0.22354325,hsa-mir-590:0.22331366)0.92:0.08409557,mmu-mir-721:0.30285945)0.12:0.02965997,(hsa-mir-563:0.26157452,mmu-mir-703:0.27007105)0.52:0.07917767)0.01:0.01176993,(hsa-mir-577:0.29706687,mmu-mir-671:0.29240681)0.20:0.04934983)0.00:0.01099948,(((((hsa-mir-155:0.04714056,mmu-mir-155:0.04516714)1.00:0.15973105,(hsa-mir-340:0.00528139,mmu-mir-340:0.00524493)1.00:0.20155036)0.86:0.08070029,hsa-mir-611:0.29065208)0.19:0.03488319,(hsa-mir-198:0.22831337,hsa-mir-554:0.23835330)0.64:0.08540823)0.02:0.02550758,((((hsa-mir-128a:0.00046949,mmu-mir-128a:-0.00046949)1.00:0.13132880,(hsa-mir-128b:0.01352570,mmu-mir-128b:0.01279009)1.00:0.12196730)0.99:0.10805541,mmu-mir-341:0.24903561)0.77:0.07835571,(((hsa-mir-192:0.03543189,mmu-mir-192:0.03198384)1.00:0.17049281,(hsa-mir-215:0.08909840,mmu-mir-215:0.08521352)1.00:0.12298081)0.94:0.06237964,((hsa-mir-24-1:0.00619771,mmu-mir-24-1:0.00850817)1.00:0.10614398,(hsa-mir-24-2:0.04864172,mmu-mir-24-2:0.04994983)0.99:0.06651531)1.00:0.15037129)0.73:0.06017816)0.06:0.02076305)0.00:0.00504198)0.00:0.01147828)0.00:0.00456978,(((((((hsa-mir-191:0.01364708,mmu-mir-191:0.01337994)1.00:0.19956872,hsa-mir-637:0.21469554)0.84:0.07782220,(hsa-mir-337:0.04410194,mmu-mir-337:0.04285458)1.00:0.24448541)0.30:0.03225947,(hsa-mir-432:0.25910732,(hsa-mir-491:0.02166336,mmu-mir-491:0.02595569)1.00:0.22913134)0.64:0.06631071)0.10:0.02449089,((hsa-mir-425:0.01327267,mmu-mir-425:0.01025674)1.00:0.29579119,(hsa-mir-641:0.27607930,(hsa-mir-185:0.00089753,mmu-mir-185:-0.00089753)1.00:0.27349632)0.34:0.03403950)0.06:0.03517718)0.00:0.01364886,(mmu-mir-713:0.31844720,((hsa-mir-455:0.03284212,mmu-mir-455:0.02888627)1.00:0.26677682,(mmu-mir-702:0.20045105,(hsa-mir-134:0.01453374,mmu-mir-134:0.01363528)1.00:0.18831993)0.90:0.08796281)0.22:0.02418867)0.05:0.03436645)0.00:0.01099439,(((((((hsa-mir-16-1:0.02845531,mmu-mir-16-1:0.02772447)1.00:0.13973170,(hsa-mir-16-2:0.01211729,mmu-mir-16-2:0.01257406)1.00:0.15110743)0.66:0.02190163,(hsa-mir-195:0.03583512,mmu-mir-195:0.03313039)1.00:0.14975459)0.98:0.08485527,(hsa-mir-505:0.01644597,mmu-mir-505:0.01926831)1.00:0.25554422)0.47:0.02629473,((hsa-mir-424:0.07770181,mmu-mir-322:0.07892469)1.00:0.14249640,((hsa-mir-15a:0.01324166,mmu-mir-15a:0.01114859)1.00:0.17033493,(hsa-mir-15b:0.01095035,mmu-mir-15b:0.00467465)1.00:0.17676876)0.79:0.03375322)0.93:0.07418262)0.42:0.05774271,(((hsa-mir-498:0.24480502,hsa-mir-608:0.23436165)0.82:0.07839030,hsa-mir-585:0.31448118)0.10:0.03258968,(hsa-mir-147:0.32323623,(hsa-mir-654:0.25826551,(hsa-mir-22:-0.00106216,mmu-mir-22:0.00106216)1.00:0.25424051)0.53:0.06277976)0.02:0.02858307)0.00:0.01199667)0.00:0.00620351,(((((((hsa-mir-483:0.07732180,mmu-mir-483:0.07336313)1.00:0.16106933,hsa-mir-657:0.23683021)0.59:0.02720769,mmu-mir-207:0.26689181)0.21:0.01750582,mmu-mir-688:0.28518688)0.18:0.05334752,(hsa-mir-598:0.29517406,(hsa-mir-621:0.22401982,hsa-mir-662:0.22303900)0.89:0.07562916)0.27:0.04072120)0.01:0.00936315,(((hsa-mir-423:0.00452761,mmu-mir-423:0.00611068)1.00:0.22573103,hsa-mir-625:0.23491368)0.82:0.06712051,((hsa-mir-422a:0.17713634,mmu-mir-683:0.18088836)0.98:0.08443987,(hsa-mir-503:0.05576373,mmu-mir-503:0.05691232)1.00:0.21472114)0.58:0.03622812)0.32:0.04998491)0.00:0.00920652,((((((hsa-mir-139:0.00000000,mmu-mir-139:0.00000000)1.00:0.23262261,hsa-mir-622:0.23796563)0.70:0.06498619,mmu-mir-678:0.29588771)0.16:0.03243132,(hsa-mir-661:0.27138903,(hsa-mir-632:0.20349961,mmu-mir-699:0.19972619)0.86:0.07352243)0.35:0.05903135)0.01:0.00346012,(hsa-mir-565:0.20945725,hsa-mir-594:0.20627308)0.97:0.13120028)0.00:0.00754563,((((hsa-mir-223:0.04657943,mmu-mir-223:0.04432966)1.00:0.14838842,hsa-mir-599:0.19504592)0.98:0.10923880,(hsa-mir-490:0.01724682,mmu-mir-490:0.01846746)1.00:0.29052649)0.21:0.02618370,((hsa-mir-26a-2:0.04355938,mmu-mir-26a-2:0.03977396)1.00:0.10759252,((hsa-mir-26a-1:0.00709159,mmu-mir-26a-1:0.00589543)1.00:0.12509371,(hsa-mir-26b:0.01323177,mmu-mir-26b:0.01274226)1.00:0.12572835)0.64:0.01783384)1.00:0.17444552)0.02:0.02093246)0.00:0.01020686)0.00:0.00789600)0.00:0.00329031)0.00:0.00481274)0.00:0.00142448,(((((((((hsa-mir-502:0.03007297,mmu-mir-500:0.02875056)0.84:0.02343784,hsa-mir-500:0.05429325)0.61:0.03354546,(hsa-mir-501:0.05755689,mmu-mir-501:0.06149073)0.53:0.02765545)0.92:0.05538962,(hsa-mir-362:0.03723844,mmu-mir-362:0.03968464)1.00:0.10457769)0.99:0.10032865,((hsa-mir-532:0.05192299,mmu-mir-532:0.04697811)1.00:0.14824683,(hsa-mir-660:0.14719692,(hsa-mir-188:0.00624725,mmu-mir-188:0.00845863)1.00:0.13746067)0.74:0.04422321)0.93:0.05392925)0.95:0.08292877,(hsa-mir-600:0.30997861,hsa-mir-609:0.30906901)0.09:0.02039908)0.01:0.01757847,(((hsa-mir-23a:0.03413575,mmu-mir-23a:0.03435741)1.00:0.11544529,(hsa-mir-23b:0.00536421,mmu-mir-23b:0.00814930)1.00:0.14806051)1.00:0.16748544,((hsa-mir-25:0.00000000,mmu-mir-25:0.00000000)1.00:0.24435007,((hsa-mir-92-1:0.01947548,mmu-mir-92-1:0.01898606)1.00:0.13616667,(hsa-mir-92-2:0.04946647,mmu-mir-92-2:0.05720019)1.00:0.10132323)0.99:0.08102790)0.78:0.07822108)0.09:0.02575037)0.00:0.00446610,(((hsa-mir-488:0.04027460,mmu-mir-488:0.03201456)1.00:0.27852139,hsa-mir-556:0.31312494)0.10:0.02226601,((hsa-mir-429:0.07081641,mmu-mir-429:0.06498606)1.00:0.16421799,((hsa-mir-200c:0.00062667,mmu-mir-200c:-0.00062667)1.00:0.19724241,((hsa-mir-200a:0.04208796,mmu-mir-200a:0.03568982)1.00:0.15316220,((hsa-mir-141:0.04452214,mmu-mir-141:0.03881120)1.00:0.13221531,(hsa-mir-200b:0.03093704,mmu-mir-200b:0.02620581)1.00:0.14628437)0.34:0.01031348)0.32:0.01072831)0.66:0.03023409)0.91:0.10192783)0.00:0.02100701)0.00:0.01340880,((((((((hsa-mir-106a:0.04682786,mmu-mir-106a:0.04547983)0.98:0.07651025,(hsa-mir-17:0.01854532,mmu-mir-17:0.01716896)1.00:0.10454049)0.92:0.04464450,((hsa-mir-20a:0.02555521,mmu-mir-20a:0.03078282)1.00:0.08191111,(hsa-mir-20b:0.07195043,mmu-mir-20b:0.07297711)0.83:0.03233714)0.95:0.05931377)0.73:0.03426958,((hsa-mir-93:0.03089327,mmu-mir-93:0.03160673)1.00:0.17329467,(hsa-mir-106b:0.01863896,mmu-mir-106b:0.01794641)1.00:0.18470837)0.30:0.00186037)0.68:0.02374143,(hsa-mir-18b:0.05935783,(hsa-mir-18a:0.00540526,mmu-mir-18:0.00867924)1.00:0.05331822)1.00:0.16443676)0.90:0.09246684,(hsa-mir-558:0.27312137,mmu-mir-698:0.27526572)0.26:0.03628280)0.05:0.03395242,(((hsa-mir-451:0.04257770,mmu-mir-451:0.04075563)1.00:0.20169337,hsa-mir-635:0.24275107)0.68:0.04852111,((hsa-mir-221:0.00581101,mmu-mir-221:0.00471530)1.00:0.19001844,(hsa-mir-222:0.02137594,mmu-mir-222:0.01659874)1.00:0.18222440)0.98:0.10379216)0.28:0.05248892)0.00:0.01171206,((((((hsa-mir-151:0.02150989,mmu-mir-151:0.02260776)1.00:0.10722567,(hsa-mir-28:0.04244053,mmu-mir-28:0.03895482)1.00:0.08620978)0.78:0.03712701,mmu-mir-708:0.15662350)1.00:0.16954303,(mmu-mir-464:0.24314208,mmu-mir-667:0.24215204)0.52:0.07796739)0.04:0.01501545,((hsa-mir-220:0.22292255,mmu-mir-693:0.22413628)0.89:0.09160877,(mmu-mir-694:0.26992933,(hsa-mir-31:0.00409142,mmu-mir-31:0.00999309)1.00:0.25709435)0.52:0.05053975)0.15:0.02884833)0.00:0.02014280,(((hsa-mir-216:0.03985372,mmu-mir-216a:0.04347961)1.00:0.26955320,(hsa-mir-363:0.05883856,mmu-mir-363:0.06116144)1.00:0.23792248)0.10:0.03058174,(((hsa-mir-421:0.07435229,hsa-mir-545:0.07858889)0.92:0.06493927,hsa-mir-95:0.14576120)1.00:0.17367484,((hsa-mir-299:0.01726781,mmu-mir-299:0.01447823)1.00:0.24327965,((hsa-mir-412:0.03700979,mmu-mir-412:0.03799021)1.00:0.18539787,((hsa-mir-380:0.02297638,mmu-mir-380:0.02620395)1.00:0.11579635,((hsa-mir-379:0.00808009,mmu-mir-379:0.00707142)1.00:0.09315724,(hsa-mir-411:0.00067887,mmu-mir-411:-0.00067887)1.00:0.10239200)0.84:0.04493623)0.97:0.07449342)0.39:0.04317887)0.17:0.05011923)0.02:0.01459858)0.01:0.02930000)0.00:0.00303640)0.00:0.00244357)0.00:0.00208133)0.00:0.00135461,(((((((hsa-mir-489:0.10095406,mmu-mir-489:0.10142690)1.00:0.22373803,(mmu-mir-692-1:0.00924957,mmu-mir-692-2:0.00944202)1.00:0.30415594)0.08:0.01905005,(hsa-mir-617:0.28825083,hsa-mir-623:0.28317774)0.35:0.05537466)0.00:0.01643820,((hsa-mir-604:0.32056557,mmu-mir-434:0.32311259)0.07:0.01494742,(mmu-mir-701:0.27579819,(hsa-mir-208:0.02290229,mmu-mir-208:0.01935123)1.00:0.25483137)0.54:0.06103299)0.01:0.01778584)0.00:0.01168960,(((hsa-mir-583:0.26432376,mmu-mir-717:0.26900958)0.38:0.05920450,hsa-mir-659:0.32982187)0.02:0.02732304,((hsa-mir-589:0.26166193,hsa-mir-645:0.26007720)0.57:0.05068320,((hsa-mir-132:0.01087760,mmu-mir-132:0.00427391)1.00:0.16430384,(hsa-mir-212:0.01179547,mmu-mir-212:0.01018256)1.00:0.16724898)0.99:0.12371800)0.18:0.04592932)0.00:0.00862462)0.00:0.00331528,((((hsa-mir-145:0.00634416,mmu-mir-145:0.00794155)1.00:0.21373513,(hsa-mir-448:0.02675736,mmu-mir-448:0.02729669)1.00:0.19652582)0.90:0.09791461,((hsa-mir-203:0.02593732,mmu-mir-203:0.02669426)1.00:0.19695889,(hsa-mir-361:0.04439432,mmu-mir-361:0.04131997)1.00:0.18226972)0.88:0.09610646)0.08:0.01849966,((hsa-mir-607:0.24414390,mmu-mir-546:0.24543944)0.56:0.04520852,(((hsa-mir-29a:0.00571616,mmu-mir-29a:0.00990884)1.00:0.08873894,(hsa-mir-29c:0.00000000,mmu-mir-29c:0.00000000)1.00:0.09812223)1.00:0.07999311,((hsa-mir-29b-1:0.00114659,mmu-mir-29b-1:-0.00114659)1.00:0.08811588,(hsa-mir-29b-2:0.00000000,mmu-mir-29b-2:0.00000000)1.00:0.09718342)0.99:0.08310527)0.95:0.09961747)0.45:0.05513094)0.01:0.02683209)0.00:0.00158869,((((((hsa-mir-126:0.03549200,mmu-mir-126:0.03300115)1.00:0.17907367,(hsa-mir-497:0.01134543,mmu-mir-497:0.01246409)1.00:0.20788702)0.93:0.09094569,(hsa-mir-591:0.23750879,mmu-mir-675:0.23749121)0.71:0.07362127)0.19:0.03271768,(hsa-mir-551a:0.23103223,hsa-mir-551b:0.22730111)0.93:0.11384804)0.01:0.00973726,(((hsa-mir-326:0.03357742,mmu-mir-326:0.02958047)1.00:0.27253570,mmu-mir-710:0.30699647)0.14:0.01772666,((hsa-mir-136:0.01136154,mmu-mir-136:0.00476749)1.00:0.20420447,(hsa-mir-550-1:0.01660262,hsa-mir-550-2:0.01432521)1.00:0.19434052)0.94:0.11631773)0.01:0.01820129)0.00:0.01377101,(((((((hsa-mir-376b:0.04331193,mmu-mir-376b:0.04205392)0.57:0.00869560,hsa-mir-376a-2:0.04862147)0.66:0.02922682,(hsa-mir-368:0.03870898,mmu-mir-376c:0.03704859)0.82:0.03535636)0.54:0.01399020,(hsa-mir-376a-1:0.02973481,mmu-mir-376a:0.02908871)0.91:0.06644661)1.00:0.22021938,(hsa-mir-580:0.22607600,mmu-mir-541:0.22336221)0.94:0.09300258)0.10:0.02437573,((hsa-mir-133b:0.04713020,mmu-mir-133b:0.04530678)1.00:0.13814398,(mmu-mir-133a-2:0.05681040,(hsa-mir-133a-2:0.02896787,(hsa-mir-133a-1:0.00768351,mmu-mir-133a-1:0.00702237)0.96:0.02718186)0.91:0.02357062)1.00:0.12893239)1.00:0.16644474)0.00:0.01033912,(((hsa-mir-122a:0.01656170,mmu-mir-122a:0.01374133)1.00:0.25099254,(hsa-mir-499:0.04533555,mmu-mir-499:0.04327205)1.00:0.21306784)0.58:0.05482873,((((hsa-mir-7-1:0.00616634,mmu-mir-7-1:0.00309292)1.00:0.14842451,(hsa-mir-7-3:0.10335383,mmu-mir-7b:0.10034987)0.72:0.04403898)0.61:0.01946618,(hsa-mir-7-2:0.11541839,mmu-mir-7-2:0.11138574)0.96:0.06473704)1.00:0.13573838,(((hsa-mir-193a:0.04392540,mmu-mir-193:0.04698370)1.00:0.12727563,hsa-mir-193b:0.17518649)0.98:0.07457178,((hsa-mir-365-1:0.00590035,mmu-mir-365-1:0.00559391)1.00:0.06876612,(hsa-mir-365-2:0.01227560,mmu-mir-365-2:0.01475143)1.00:0.05732208)1.00:0.18617621)0.71:0.04971116)0.14:0.00787458)0.07:0.02989490)0.00:0.01297920)0.00:0.00535080)0.00:0.00395798)0.00:0.00144245,(((((((((((((((((hsa-mir-154:0.00622137,mmu-mir-154:0.00893015)1.00:0.08251999,(hsa-mir-494:0.00769971,mmu-mir-494:0.00464597)1.00:0.08615836)0.46:0.02071543,hsa-mir-655:0.11246233)0.18:0.01279710,(hsa-mir-539:0.03467712,mmu-mir-539:0.03289044)0.98:0.08396791)0.05:0.00811739,(hsa-mir-382:0.00603512,mmu-mir-382:0.00712277)1.00:0.12269968)0.04:0.00421163,(hsa-mir-487a:0.07643885,(hsa-mir-487b:0.02801688,mmu-mir-487b:0.03295873)0.99:0.04932334)0.79:0.05414380)0.06:0.01550696,((hsa-mir-323:0.01041957,mmu-mir-323:0.01283625)1.00:0.12552903,(hsa-mir-410:0.01922337,mmu-mir-410:0.01875132)1.00:0.12507153)0.15:0.00815846)0.07:0.01772146,(hsa-mir-485:0.02122956,mmu-mir-485:0.01986633)1.00:0.15126132)0.02:0.01126864,((hsa-mir-377:0.00666155,mmu-mir-377:0.00804434)1.00:0.14697957,(mmu-mir-300:0.12038492,(hsa-mir-381:0.00000000,mmu-mir-381:0.00000000)1.00:0.13294842)0.44:0.02350105)0.23:0.02987990)0.04:0.00592233,(mmu-mir-543:0.08696424,(hsa-mir-495:0.00672242,mmu-mir-495:0.00967102)1.00:0.08013959)0.92:0.10253537)0.10:0.01625084,(hsa-mir-656:0.17663880,(hsa-mir-496:0.03067679,mmu-mir-496:0.03261435)1.00:0.13145922)0.36:0.03278308)0.10:0.01368373,(hsa-mir-369:0.01956659,mmu-mir-369:0.02329055)1.00:0.19237978)0.23:0.00974127,((hsa-mir-409:0.01250005,mmu-mir-409:0.01281640)1.00:0.16859679,(mmu-mir-329:0.06942692,(hsa-mir-329-1:0.00561883,hsa-mir-329-2:0.00688117)1.00:0.05825165)0.99:0.11475949)0.58:0.04365031)0.87:0.10325395,((hsa-mir-219-1:0.01943532,mmu-mir-219-1:0.01692832)1.00:0.13127660,(hsa-mir-219-2:0.00559445,mmu-mir-219-2:0.00471483)1.00:0.14646221)1.00:0.17546710)0.05:0.01262719,((hsa-mir-96:0.01346438,mmu-mir-96:0.01217665)1.00:0.30480369,(hsa-mir-182:0.05075756,mmu-mir-182:0.05590911)1.00:0.26285302)0.13:0.02928436)0.00:0.01572839,(((((hsa-mir-140:0.00034131,mmu-mir-140:-0.00034131)1.00:0.21890523,hsa-mir-634:0.23536406)0.86:0.05806030,(hsa-mir-552:0.20074820,mmu-mir-344:0.19684216)0.97:0.08921673)0.46:0.03616299,hsa-mir-575:0.32279772)0.05:0.03260208,((((hsa-mir-105-1:0.01333123,hsa-mir-105-2:0.01136012)1.00:0.23134103,mmu-mir-704:0.24873753)0.71:0.05903953,(hsa-mir-32:0.00000000,mmu-mir-32:0.00000000)1.00:0.30130368)0.12:0.04075000,((hsa-mir-576:0.25701726,hsa-mir-588:0.26105503)0.58:0.05528511,(hsa-mir-603:0.15748877,((hsa-mir-570:0.13821346,hsa-mir-579:0.14026755)0.22:0.01395171,(((hsa-mir-548a-3:0.09209225,hsa-mir-548c:0.08316548)0.84:0.04261330,hsa-mir-548b:0.12748979)0.28:0.01924395,((hsa-mir-548d-1:0.08501335,hsa-mir-548d-2:0.07993511)0.74:0.02930322,(hsa-mir-548a-2:0.08860833,hsa-mir-548a-1:0.09033904)0.70:0.02791554)0.60:0.03206753)0.08:0.00535961)0.14:0.00145068)1.00:0.15596109)0.13:0.02699197)0.00:0.00985481)0.00:0.00528932)0.00:0.01424596,(((((hsa-mir-130a:0.04818920,mmu-mir-130a:0.04556080)1.00:0.11422675,(hsa-mir-130b:0.06153638,mmu-mir-130b:0.06041484)1.00:0.09538296)0.97:0.09181939,(hsa-mir-633:0.22270432,(hsa-mir-301:0.04226471,mmu-mir-301:0.03913064)1.00:0.18427242)0.51:0.02728800)0.74:0.09107398,((hsa-mir-197:0.20895907,mmu-mir-705:0.20532665)0.93:0.11946163,(mmu-mir-674:0.25059434,((hsa-mir-204:-0.00198032,mmu-mir-204:0.00198032)1.00:0.14592728,(hsa-mir-211:0.09377802,mmu-mir-211:0.09490122)0.95:0.04767939)1.00:0.11036513)0.78:0.07580620)0.05:0.01448895)0.00:0.02418340,(((((((((((((hsa-mir-514-2:0.00000000,hsa-mir-514-3:0.00000000)0.73:0.00589131,hsa-mir-514-1:0.00547232)1.00:0.08464920,hsa-mir-509:0.09100361)0.77:0.04120211,hsa-mir-510:0.13502247)0.85:0.07009856,(hsa-mir-506:0.15355584,(hsa-mir-508:0.15340558,(hsa-mir-513-1:0.00927016,hsa-mir-513-2:0.00647787)1.00:0.13872040)0.38:0.01230437)0.41:0.04240821)0.17:0.01960444,(hsa-mir-507:0.15617390,mmu-mir-547:0.16433892)0.86:0.06199922)0.14:0.02842742,((mmu-mir-463:0.17691620,mmu-mir-471:0.16683380)0.76:0.05932109,(hsa-mir-652:0.04094942,mmu-mir-652:0.04068323)1.00:0.19851846)0.21:0.01484994)0.11:0.00576063,(mmu-mir-201:0.16434972,(mmu-mir-465:0.13275678,mmu-mir-470:0.13484885)0.74:0.04800131)0.48:0.07045810)0.69:0.06629360,(mmu-mir-709:0.23921336,((hsa-mir-103-1:-0.00027190,mmu-mir-103-1:0.00027190)1.00:0.09404445,((hsa-mir-103-2:0.00492058,mmu-mir-103-2:0.00789993)1.00:0.06826302,(hsa-mir-107:0.00604195,mmu-mir-107:0.00630373)1.00:0.06128931)0.91:0.02924946)1.00:0.13186234)0.84:0.08707433)0.04:0.02950208,(mmu-mir-719:0.32511302,(hsa-mir-643:0.30125217,hsa-mir-630:0.29449251)0.20:0.02649918)0.01:0.02454756)0.00:0.00241343,((hsa-mir-597:0.29391509,hsa-mir-627:0.29119129)0.24:0.03960592,(hsa-mir-567:0.28751780,(hsa-mir-582:0.20818541,(hsa-mir-184:0.03071749,mmu-mir-184:0.02725353)1.00:0.17453064)0.91:0.08082535)0.30:0.04537506)0.02:0.02569629)0.00:0.00186358,((((hsa-mir-101-1:0.00438810,mmu-mir-101a:0.00894524)1.00:0.11253393,(hsa-mir-101-2:0.02951160,mmu-mir-101b:0.03377954)1.00:0.08855752)0.99:0.06964707,(hsa-mir-144:0.00832297,mmu-mir-144:0.00682854)1.00:0.18577795)0.99:0.14660388,(((hsa-mir-202:0.04670977,mmu-mir-202:0.03662357)1.00:0.25994462,hsa-mir-628:0.31322387)0.06:0.01971234,(hsa-mir-649:0.30521562,((hsa-mir-511-1:0.00000000,hsa-mir-511-2:0.00000000)1.00:0.25829377,((hsa-mir-19a:0.00521982,mmu-mir-19a:0.00697530)1.00:0.16318639,((hsa-mir-19b-1:0.02301801,mmu-mir-19b-1:0.02295900)1.00:0.07945236,(hsa-mir-19b-2:0.04588333,mmu-mir-19b-2:0.04935476)0.99:0.05952833)0.99:0.06487411)0.99:0.07737454)0.51:0.06397743)0.04:0.01942172)0.00:0.01325175)0.00:0.01049518)0.00:0.01079185,((((((hsa-mir-367:0.02854615,mmu-mir-367:0.03027738)1.00:0.18241534,hsa-mir-559:0.21262287)0.92:0.07973567,(hsa-mir-569:0.21398442,mmu-mir-706:0.21975052)0.84:0.07600726)0.39:0.03492035,((hsa-mir-374:0.11671896,mmu-mir-374:0.11939216)1.00:0.16404945,(hsa-mir-542:0.02367624,mmu-mir-542:0.02338259)1.00:0.25831713)0.45:0.04693859)0.07:0.02782451,((hsa-mir-573:0.28406131,mmu-mir-298:0.27691430)0.34:0.05485731,((hsa-mir-553:0.23691680,hsa-mir-626:0.23367143)0.74:0.06877243,(mmu-mir-690:0.27123662,(hsa-mir-190:0.00989921,mmu-mir-190:0.00502617)1.00:0.25214047)0.28:0.03613197)0.09:0.03910492)0.00:0.01626432)0.00:0.00558352,(((((((((((((mmu-mir-669a-1:0.00471209,mmu-mir-669a-3:0.00559719)0.56:0.00264327,mmu-mir-669a-2:0.00777453)1.00:0.07514823,mmu-mir-669b:0.08304725)0.62:0.02430167,mmu-mir-669c:0.10578139)0.60:0.02036665,mmu-mir-466:0.12687813)0.79:0.03737695,mmu-mir-297b:0.17180454)0.42:0.01101587,(mmu-mir-467a:0.01427874,mmu-mir-467b:0.01311852)1.00:0.16341471)0.77:0.04876143,(mmu-mir-297-1:0.16992565,mmu-mir-297-2:0.16340768)0.69:0.05087393)0.35:0.01609092,hsa-mir-620:0.24503690)0.33:0.03085364,(hsa-mir-568:0.24626448,(mmu-mir-450b:0.12993483,(mmu-mir-450-2:0.09124910,(mmu-mir-450-1:0.07183983,(hsa-mir-450-1:0.05503366,hsa-mir-450-2:0.05485645)0.65:0.02706127)0.39:0.01661043)0.59:0.02646613)1.00:0.12667719)0.27:0.02116827)0.40:0.02892201,(hsa-mir-586:0.22970449,(mmu-mir-684-1:0.00568681,mmu-mir-684-2:0.00607790)1.00:0.22826858)0.75:0.06974404)0.17:0.02807919,hsa-mir-624:0.32257690)0.02:0.03258591,((((hsa-mir-224:0.01231802,mmu-mir-224:0.01237334)1.00:0.26150639,hsa-mir-613:0.28310996)0.28:0.03948575,hsa-mir-606:0.32276358)0.05:0.03190586,((mmu-mir-691:0.29945674,hsa-mir-651:0.29209256)0.15:0.04741529,(((((hsa-mir-1-1:0.02156131,mmu-mir-1-1:0.02069221)1.00:0.07965938,(hsa-mir-1-2:0.02865577,mmu-mir-1-2:0.02689978)1.00:0.07443119)0.87:0.03707230,(hsa-mir-206:0.08122224,mmu-mir-206:0.08316132)0.92:0.05500685)1.00:0.15943614,hsa-mir-618:0.30556786)0.26:0.02799966,(((hsa-mir-218-1:0.01252421,mmu-mir-218-1:0.01474852)1.00:0.16597389,(hsa-mir-218-2:0.02283131,mmu-mir-218-2:0.02262323)1.00:0.15675338)1.00:0.12694969,((hsa-mir-135a-2:0.01063522,mmu-mir-135a-2:0.00936478)1.00:0.17078052,((hsa-mir-135a-1:0.04102827,mmu-mir-135a-1:0.03674950)1.00:0.11631911,(hsa-mir-135b:0.02445512,mmu-mir-135b:0.02709127)1.00:0.13362554)0.68:0.02096629)1.00:0.12364177)0.14:0.01966437)0.03:0.01519917)0.00:0.01223972)0.00:0.00703895)0.00:0.00128333)0.00:0.00606920)0.00:0.00074196)0.00:0.00050034)0.00:0.00394979,(((((((((hsa-mir-9-1:0.00000000,mmu-mir-9-1:0.00000000)1.00:0.05660369,(hsa-mir-9-2:0.00227943,mmu-mir-9-2:-0.00227943)0.99:0.05163386)1.00:0.04815682,(hsa-mir-9-3:0.00524843,mmu-mir-9-3:0.00586268)1.00:0.10791210)1.00:0.15820042,(hsa-mir-153-1:0.06796863,(hsa-mir-153-2:0.01501617,mmu-mir-153:0.01396934)1.00:0.05775750)1.00:0.19293724)0.50:0.06832882,((hsa-mir-601:0.22641070,hsa-mir-642:0.24194373)0.75:0.07619749,(mmu-mir-700:0.28743815,(mmu-mir-707:0.20123935,(hsa-mir-214:0.00000000,mmu-mir-214:0.00000000)1.00:0.20971955)0.86:0.07209144)0.33:0.03421950)0.07:0.02070178)0.01:0.01341821,((hsa-mir-646:0.26513649,mmu-mir-670:0.25759078)0.58:0.06473902,(mmu-mir-682:0.29126755,(hsa-mir-331:0.01526255,mmu-mir-331:0.01665235)1.00:0.27323477)0.40:0.04616647)0.05:0.02055105)0.00:0.01059879,((hsa-mir-581:0.31902800,hsa-mir-644:0.30734563)0.07:0.01904975,(((hsa-mir-325:0.02573395,mmu-mir-325:0.02528646)1.00:0.18132584,hsa-mir-493:0.21578301)0.94:0.10960264,((hsa-mir-384:0.03692591,mmu-mir-384:0.03125591)1.00:0.23835547,(hsa-mir-562:0.27397526,(hsa-mir-335:0.04958058,mmu-mir-335:0.04616410)1.00:0.21838229)0.32:0.00643601)0.41:0.04908889)0.08:0.00641182)0.00:0.02787986)0.00:0.00670281,((((hsa-mir-571:0.22742600,mmu-mir-679:0.22845635)0.79:0.08802227,hsa-mir-584:0.32222832)0.06:0.02653035,(hsa-mir-561:0.28763110,hsa-mir-629:0.28213635)0.38:0.06127295)0.00:0.01182637,((((hsa-mir-342:0.01946868,mmu-mir-342:0.02093536)1.00:0.22050188,hsa-mir-610:0.24842653)0.71:0.07514553,(hsa-mir-587:0.22202473,(hsa-mir-592:0.00406393,mmu-mir-592:0.00668876)1.00:0.21133410)0.92:0.10272611)0.11:0.03089766,(((hsa-mir-324:0.00542294,mmu-mir-324:0.00662525)1.00:0.22155359,hsa-mir-544:0.23110776)0.79:0.07959877,((hsa-mir-370:0.03657995,mmu-mir-370:0.03008671)1.00:0.23711935,(hsa-mir-433:-0.00325831,mmu-mir-433:0.00325831)1.00:0.26836588)0.33:0.03689724)0.12:0.04304868)0.00:0.00744198)0.00:0.00960064)0.00:0.00403927,(((((((((((((((((((((hsa-mir-519b:0.02584764,hsa-mir-520b:0.02333269)0.13:0.00607188,hsa-mir-519c:0.03298904)0.11:0.00753214,(hsa-mir-519a-1:0.01767036,hsa-mir-519a-2:0.01762376)0.69:0.01994075)0.11:0.00970086,hsa-mir-520c:0.04851434)0.03:0.00408952,((hsa-mir-516-1:0.00565019,hsa-mir-516-2:0.00546092)0.97:0.03636041,(hsa-mir-526a-2:0.03981177,(hsa-mir-516-3:0.01886368,hsa-mir-516-4:0.01643044)0.83:0.02266937)0.31:0.00672657)0.24:0.01396085)0.01:0.00122742,(hsa-mir-526a-1:0.04399033,hsa-mir-526b:0.04034702)0.37:0.01320932)0.02:0.01072478,hsa-mir-520f:0.06417715)0.05:0.00750094,(((hsa-mir-518e:0.03973388,hsa-mir-522:0.04072589)0.38:0.01418650,(hsa-mir-518f:0.04533903,hsa-mir-523:0.04661500)0.16:0.00880201)0.05:0.00981277,(hsa-mir-518b:0.06398837,((hsa-mir-520g:0.00564472,hsa-mir-520h:0.00571891)0.98:0.04260265,(hsa-mir-518c:0.03935014,hsa-mir-518d:0.04110963)0.38:0.01149949)0.19:0.01118194)0.09:0.00208872)0.02:0.01074522)0.01:0.00539024,hsa-mir-520e:0.07728467)0.00:0.00364444,(hsa-mir-517c:0.00979397,(hsa-mir-517b:0.00620111,hsa-mir-517a:0.00872426)0.50:0.00197074)0.99:0.07497455)0.01:0.01993474,(hsa-mir-525:0.09877887,(((hsa-mir-518a-1:0.01212690,hsa-mir-518a-2:0.01140252)0.91:0.02527463,(hsa-mir-520d:0.02410780,hsa-mir-527:0.02295103)0.56:0.00954620)0.95:0.05053788,(hsa-mir-520a:0.07752363,(hsa-mir-524:0.07013262,(hsa-mir-521-1:0.02266904,hsa-mir-521-2:0.02330797)0.94:0.04480991)0.25:0.01233438)0.05:0.00547135)0.03:0.00829232)0.03:0.00899670)0.10:0.00324106,hsa-mir-519d:0.10377190)0.45:0.01026596,(hsa-mir-519e:0.06074138,(hsa-mir-515-1:0.00000000,hsa-mir-515-2:0.00000000)1.00:0.05974055)0.93:0.05874021)0.99:0.09278928,(mmu-mir-294:0.17609647,(mmu-mir-291a:0.14356087,mmu-mir-291b:0.14757837)0.78:0.03214681)0.70:0.03723614)0.43:0.01381627,(((hsa-mir-372:0.13993445,mmu-mir-295:0.14364764)0.55:0.02884297,hsa-mir-373:0.16269932)0.56:0.03016296,((hsa-mir-371:0.11621080,mmu-mir-292:0.11455844)0.54:0.02477033,(mmu-mir-290:0.13396798,mmu-mir-293:0.14103202)0.25:0.00263756)0.80:0.05725074)0.52:0.02047778)0.79:0.04085552,((hsa-mir-302a:0.04198201,mmu-mir-302:0.04497451)1.00:0.11396451,((hsa-mir-302b:0.06027440,mmu-mir-302b:0.06301327)0.95:0.07079639,((hsa-mir-302c:0.03600524,mmu-mir-302c:0.03752417)0.99:0.06199486,(hsa-mir-302d:0.02408123,mmu-mir-302d:0.02137332)1.00:0.07401293)0.79:0.03359095)0.69:0.02250989)0.99:0.10743892)0.38:0.04597061,(hsa-mir-616:0.28562237,(hsa-mir-186:0.01658474,mmu-mir-186:0.02566878)1.00:0.26202860)0.17:0.03695667)0.01:0.00739373,(hsa-mir-605:0.30291619,(hsa-mir-338:0.05556296,mmu-mir-338:0.05049765)1.00:0.25174581)0.11:0.02349753)0.00:0.03299732,((((hsa-mir-320:0.03288980,mmu-mir-320:0.02808581)1.00:0.24924316,mmu-mir-711:0.27660706)0.34:0.05567884,(hsa-mir-549:0.26295415,mmu-mir-469:0.25093474)0.52:0.07312824)0.02:0.01532110,((((hsa-mir-21:0.01225636,mmu-mir-21:0.01552142)1.00:0.17144479,mmu-mir-468:0.19027019)0.96:0.09225600,(hsa-mir-183:-0.00014093,mmu-mir-183:0.00014093)1.00:0.28327421)0.53:0.03838572,(((((hsa-mir-181a-1:0.01840984,mmu-mir-181a-1:0.01607292)1.00:0.09517842,(hsa-mir-181a-2:0.03266178,mmu-mir-181a-2:0.02448107)0.99:0.08230169)0.81:0.03272339,(hsa-mir-181c:0.01189961,mmu-mir-181c:0.01057230)1.00:0.13060882)0.97:0.08175769,(hsa-mir-181d:0.18838496,((hsa-mir-181b-1:0.01515140,mmu-mir-181b-1:0.00984860)1.00:0.10448413,(hsa-mir-181b-2:0.03902634,mmu-mir-181b-2:0.03962535)1.00:0.07409504)0.98:0.07027617)0.83:0.04461486)0.97:0.06724865,((((hsa-mir-30a:0.00789131,mmu-mir-30a:0.00619320)1.00:0.08031120,(hsa-mir-30e:0.00522929,mmu-mir-30e:0.00564028)1.00:0.07622584)0.66:0.02738217,(hsa-mir-30d:0.03154798,mmu-mir-30d:0.03988059)0.99:0.07992263)0.99:0.07991734,((hsa-mir-30b:0.03872913,mmu-mir-30b:0.04081633)1.00:0.10716583,((hsa-mir-30c-1:0.00553152,mmu-mir-30c-1:0.00570443)1.00:0.11205953,(hsa-mir-30c-2:0.02010512,mmu-mir-30c-2:0.02156155)1.00:0.09664103)0.71:0.02202381)0.98:0.05781226)1.00:0.10073987)0.47:0.01839631)0.27:0.03266450)0.00:0.01471221)0.00:0.00544852,(((((hsa-mir-631:0.16791985,hsa-mir-640:0.16541348)0.97:0.12306917,(mmu-mir-665:0.26186703,mmu-mir-697:0.27576738)0.38:0.01599156)0.32:0.03131348,(hsa-mir-619:0.20608240,(hsa-mir-375:0.00000000,mmu-mir-375:0.00000000)1.00:0.20661601)0.93:0.12018172)0.10:0.01222877,hsa-mir-653:0.33171122)0.01:0.03407767,((((hsa-mir-137:0.00200563,mmu-mir-137:-0.00200563)1.00:0.28998264,mmu-mir-351:0.29330212)0.17:0.01863830,(mmu-mir-685:0.22174292,(hsa-mir-346:0.02313576,mmu-mir-346:0.02337587)1.00:0.19970938)0.86:0.08904261)0.04:0.03630365,((hsa-mir-612:0.31408838,mmu-mir-676:0.30495924)0.09:0.02405770,(mmu-mir-695:0.28483970,((hsa-mir-146a:0.03801543,mmu-mir-146:0.03890764)1.00:0.13953036,(hsa-mir-146b:0.03052824,mmu-mir-146b:0.02426628)1.00:0.15287958)0.99:0.10132851)0.56:0.06119187)0.00:0.00730118)0.00:0.01377397)0.00:0.00202032)0.00:0.00274860,(((((((((hsa-mir-100:0.04884320,mmu-mir-100:0.05115680)0.98:0.05349712,(hsa-mir-99a:0.01559556,mmu-mir-99a:0.01517367)1.00:0.09028041)0.73:0.02278969,(hsa-mir-99b:0.00000000,mmu-mir-99b:0.00000000)1.00:0.13393641)0.99:0.08054573,((hsa-mir-10a:0.00904026,mmu-mir-10a:0.00914156)1.00:0.11646001,(hsa-mir-10b:0.02032056,mmu-mir-10b:0.02379708)1.00:0.10533143)0.99:0.08819585)0.98:0.06726807,((hsa-mir-125b-1:0.00514164,mmu-mir-125b-1:0.00784537)1.00:0.13654638,((hsa-mir-125a:0.01388885,mmu-mir-125a:0.01552291)1.00:0.12542548,(hsa-mir-125b-2:0.01503898,mmu-mir-125b-2:0.01313004)1.00:0.11959365)0.50:0.01150622)1.00:0.12576359)0.66:0.03743128,((hsa-mir-27b:0.00210501,mmu-mir-27b:-0.00210501)1.00:0.19223571,(mmu-mir-673:0.13893157,(hsa-mir-27a:0.02559535,mmu-mir-27a:0.02568671)1.00:0.11551299)0.73:0.05109407)0.99:0.11620001)0.20:0.03671470,(hsa-mir-595:0.33287545,(mmu-mir-687:0.30552943,mmu-mir-216b:0.31947057)0.12:0.02846176)0.01:0.01484674)0.00:0.01116531,((((hsa-mir-296:0.07091369,mmu-mir-296:0.06832682)1.00:0.21706120,hsa-mir-504:0.28383136)0.17:0.03963488,(hsa-mir-557:0.25632699,mmu-mir-668:0.25136532)0.37:0.07888641)0.00:0.02358793,((((hsa-mir-596:0.21065468,hsa-mir-650:0.21400285)0.73:0.06739334,mmu-mir-681:0.27277789)0.46:0.05139609,(hsa-mir-484:0.09283885,mmu-mir-484:0.08626563)1.00:0.23822971)0.03:0.01033911,((hsa-mir-143:-0.00153352,mmu-mir-143:0.00153352)1.00:0.30751034,((hsa-mir-127:-0.00168385,mmu-mir-127:0.00168385)1.00:0.28164273,(hsa-mir-431:0.00444878,mmu-mir-431:0.00654023)1.00:0.26909236)0.47:0.04581878)0.06:0.02521391)0.00:0.01906806)0.00:0.00550303)0.00:0.00451598,((((((((hsa-mir-199a-1:0.04156375,mmu-mir-199a-1:0.04415054)0.49:0.01265467,(hsa-mir-199b:0.00723181,mmu-mir-199b:0.01095001)0.98:0.05235167)0.59:0.04368237,(hsa-mir-199a-2:0.01865691,mmu-mir-199a-2:0.01770673)0.99:0.09095144)1.00:0.17834516,((hsa-mir-345:0.07567725,mmu-mir-345:0.07015608)1.00:0.10882941,(hsa-mir-378:0.00709005,mmu-mir-378:0.00806146)1.00:0.17431453)0.98:0.10762113)0.38:0.03028768,(hsa-mir-555:0.25690751,(hsa-mir-150:0.01853336,mmu-mir-150:0.01271664)1.00:0.24056273)0.59:0.06536127)0.08:0.02019803,(((hsa-mir-187:0.01233980,mmu-mir-187:0.00405365)1.00:0.23874508,hsa-mir-578:0.25555597)0.69:0.06178669,((hsa-mir-194-1:0.05813838,mmu-mir-194-1:0.06126460)0.99:0.09381201,(hsa-mir-194-2:0.04160028,mmu-mir-194-2:0.04075266)1.00:0.11074713)1.00:0.16045666)0.17:0.03043229)0.01:0.02280007,(((hsa-mir-593:0.25780685,mmu-mir-686:0.26966568)0.63:0.06896656,(hsa-mir-566:0.28839078,hsa-mir-614:0.28938700)0.29:0.04418862)0.04:0.02498739,(((hsa-mir-149:0.02468584,mmu-mir-149:0.02076871)1.00:0.26844441,(hsa-mir-647:0.22925717,mmu-mir-715:0.22818964)0.82:0.07011021)0.08:0.03085541,(((hsa-mir-129-1:0.00754376,mmu-mir-129-1:0.00654074)1.00:0.06586065,(hsa-mir-129-2:0.01092676,mmu-mir-129-2:0.01129546)1.00:0.07197190)1.00:0.24234240,((hsa-mir-205:0.02291307,mmu-mir-205:0.02120458)1.00:0.23843842,(hsa-mir-330:0.03678286,mmu-mir-330:0.03768523)1.00:0.21782608)0.62:0.06142558)0.08:0.01251136)0.00:0.02669692)0.00:0.00839432)0.00:0.00225994,(((((hsa-mir-339:0.07251270,mmu-mir-339:0.07802494)1.00:0.14929975,mmu-mir-696:0.22458519)0.86:0.08077744,hsa-mir-574:0.29283487)0.11:0.03748126,(hsa-mir-492:0.31486052,(mmu-mir-677:0.18688114,mmu-mir-720:0.18600022)0.87:0.11829015)0.10:0.02732036)0.00:0.01740317,((((((((hsa-mir-148a:0.00630191,mmu-mir-148a:0.00840398)1.00:0.12168211,(hsa-mir-148b:0.01554770,mmu-mir-148b:0.01538014)1.00:0.12086041)0.51:0.01393049,(hsa-mir-152:0.01804520,mmu-mir-152:0.00935206)1.00:0.14209384)0.98:0.10769323,mmu-mir-540:0.25995322)0.33:0.03537051,hsa-mir-658:0.29244883)0.14:0.02932114,(hsa-mir-453:0.24165014,(hsa-mir-512-1:-0.00033640,hsa-mir-512-2:0.00033640)1.00:0.22918320)0.70:0.08818470)0.01:0.00820398,(((hsa-mir-328:0.03968984,mmu-mir-328:0.04031016)1.00:0.21791937,hsa-mir-648:0.26345890)0.42:0.05022006,(mmu-mir-680-3:0.07713253,(mmu-mir-680-1:0.03524851,mmu-mir-680-2:0.03271265)0.87:0.03360658)1.00:0.23825478)0.05:0.02371314)0.00:0.02039093,((((((hsa-mir-124a-2:0.00816667,mmu-mir-124a-2:0.01018196)0.74:0.02883789,(hsa-mir-124a-3:0.00129308,mmu-mir-124a-3:-0.00129308)0.71:0.03631094)0.74:0.01839907,(hsa-mir-124a-1:0.00000000,mmu-mir-124a-1:0.00000000)1.00:0.05138816)1.00:0.24793302,(hsa-mir-452:0.01851855,mmu-mir-452:0.01677556)1.00:0.28837973)0.10:0.02825671,((hsa-mir-210:0.05314299,mmu-mir-210:0.05594791)1.00:0.20945433,(hsa-mir-33b:0.14979614,(hsa-mir-33:0.04495613,mmu-mir-33:0.04200039)1.00:0.11269575)0.95:0.09801514)0.55:0.06919134)0.00:0.01769632,(((((hsa-mir-636:0.20113858,hsa-mir-92b:0.19247844)0.68:0.03641497,hsa-mir-663:0.22710564)0.73:0.05545028,(mmu-mir-714:0.24818245,(hsa-mir-615:0.00564909,mmu-mir-615:0.00522047)1.00:0.24357956)0.51:0.03995261)0.20:0.02804732,hsa-mir-639:0.31849050)0.02:0.02130979,(((hsa-mir-486:0.06281159,mmu-mir-486:0.05483547)1.00:0.23809879,(hsa-mir-602:0.18538558,mmu-mir-666:0.19504921)0.96:0.09820230)0.25:0.02875258,(((hsa-mir-560:0.19356195,mmu-mir-712:0.20005507)0.95:0.07575542,(mmu-mir-689-1:0.01393083,mmu-mir-689-2:0.01359211)1.00:0.26976336)0.21:0.01089690,(hsa-mir-564:0.25756825,(mmu-mir-718:0.23600788,(hsa-mir-572:0.20112646,hsa-mir-638:0.19887354)0.54:0.03211797)0.46:0.02075308)0.36:0.02895073)0.16:0.03504472)0.02:0.01990205)0.00:0.01233926)0.00:0.00520822)0.00:0.00423078)0.00:0.00437376)0.00:0.00112029)0.00:0.00632425)0.00:0.00117483)0.00:0.00215499);
