# Supplementary material for: A bootstrap based analysis pipeline for efficient classification of phylogenetically related animal miRNAs
Source: BMC Genomics. 2007 Mar 6;8:66. doi: 10.1186/1471-2164-8-66 (PMC1832191; doi:10.1186/1471-2164-8-66)
Supplement: Additional File 9 — The software and instruction for the PBC analysis pipeline. The PERL scripts of the programs used in the PBC analysis pipeline, and the instructions. The miRNAs sequences are retrieved from miRBase [10] (Release 8.2). [file 1471-2164-8-66-S9.zip › firstround/cfltfree_cluster.pl]

#!/usr/bin/perl -w

=head1 NAME

    cfltfree_cluster.pl

=head1 USAGE

    perl cfltfree_cluster.pl

=head1 DESCRIPTION

    cluster the conflict free relations in the *cfltfree.store files

    Input:  *_cfltfree.store files
    Output: cflt_hairpin_families.store

=head1 AUTHOR

   Yong Huang   12/20/2006 last modified

=head1 LICENSE AND COPYRIGHT

   All rights reserved

=cut

use Storable;
use Data::Dumper;
use lib "../";
use Tools::miRNA::RelMethods;

@fns=("hsa","hsa_mmu","hsa_gga","hsa_dre","hsa_dme","hsa_cel");
%subclsts=();
foreach my $fn (@fns) {
	$subclsts{$fn}=retrieve($fn."_cfltfree.store");
}
($fms, $logstr, $rep)=&cluster_relation(\%subclsts);
open RSLT,">cflt_mirna_hairpin_families.txt";
print RSLT $rep,"\n";
close RSLT;
store $fms,"cflt_hairpin_families.store";
open RSLT, ">cluster_log.txt";
print RSLT $logstr,"\n";
close RSLT;
