# Supplementary material for: A bootstrap based analysis pipeline for efficient classification of phylogenetically related animal miRNAs
Source: BMC Genomics. 2007 Mar 6;8:66. doi: 10.1186/1471-2164-8-66 (PMC1832191; doi:10.1186/1471-2164-8-66)
Supplement: Additional File 9 — The software and instruction for the PBC analysis pipeline. The PERL scripts of the programs used in the PBC analysis pipeline, and the instructions. The miRNAs sequences are retrieved from miRBase [10] (Release 8.2). [file 1471-2164-8-66-S9.zip › firstround/hsa_gga.nwk]

((((((((((((((gga-mir-30a:0.01387298,hsa-mir-30a:0.01429603)1.00:0.05533034,gga-mir-30e:0.07045213)0.52:0.01972332,hsa-mir-30e:0.08589560)0.78:0.02941981,(gga-mir-30d:0.05404934,hsa-mir-30d:0.05532566)0.92:0.06171118)0.97:0.07822210,((gga-mir-30b:0.07599454,hsa-mir-30b:0.07343074)0.99:0.07845820,((gga-mir-30c-1:0.04133672,hsa-mir-30c-1:0.03731496)1.00:0.07408394,(gga-mir-30c-2:0.02864182,hsa-mir-30c-2:0.02691373)1.00:0.08416455)0.85:0.03206380)0.90:0.04828425)1.00:0.13792181,(((hsa-mir-421:0.07538865,hsa-mir-545:0.07755253)0.92:0.06745087,hsa-mir-95:0.14324960)1.00:0.16889943,(((gga-mir-449:0.10851995,hsa-mir-449:0.11241028)1.00:0.12550376,hsa-mir-449b:0.23886773)0.48:0.01683877,((gga-mir-34a:0.01434322,hsa-mir-34a:0.01343456)1.00:0.19279309,((gga-mir-34b:0.09078677,hsa-mir-34b:0.08778466)0.97:0.07156560,(gga-mir-34c:0.05672292,hsa-mir-34c:0.05138519)0.99:0.10555795)0.88:0.04057446)0.92:0.05418115)0.68:0.05185633)0.23:0.01692432)0.02:0.01874507,(((hsa-mir-132:0.17383582,hsa-mir-212:0.17667965)0.99:0.13639116,hsa-mir-604:0.32388225)0.12:0.03026755,((gga-mir-460:0.22540335,hsa-mir-145:0.23405611)0.71:0.08599731,((gga-mir-103-1:0.01844128,hsa-mir-103-1:0.02002026)1.00:0.07243057,((gga-mir-103-2:0.03974568,hsa-mir-103-2:0.03717740)0.92:0.03381796,(gga-mir-107:0.01706359,hsa-mir-107:0.01997345)0.98:0.05082117)0.85:0.02342650)1.00:0.22150692)0.05:0.02844626)0.00:0.00340325)0.00:0.01056864,(((hsa-mir-609:0.28858348,hsa-mir-296:0.28641652)0.23:0.02201553,hsa-mir-566:0.31131780)0.09:0.04413919,(((gga-mir-142:0.00519385,hsa-mir-142:0.00630040)1.00:0.27892362,hsa-mir-590:0.27600821)0.40:0.04629281,(hsa-mir-652:0.22824103,(((((hsa-mir-513-1:0.00794350,hsa-mir-513-2:0.00780453)1.00:0.13761422,hsa-mir-506:0.15289886)0.55:0.00847195,hsa-mir-508:0.15900117)0.57:0.03836919,hsa-mir-507:0.19459327)0.32:0.01149489,(hsa-mir-510:0.12840114,(hsa-mir-509:0.09229436,(hsa-mir-514-1:0.00494323,(hsa-mir-514-2:0.00000000,hsa-mir-514-3:0.00000000)0.67:0.00642040)1.00:0.08335845)0.83:0.04782344)0.82:0.06438270)0.54:0.02324966)0.88:0.09019667)0.06:0.03341737)0.00:0.00910397)0.00:0.00369801,(((((hsa-mir-299:0.18388198,hsa-mir-579:0.18119738)0.70:0.06545701,hsa-mir-409:0.24173146)0.77:0.05300230,(gga-mir-184:0.08223697,hsa-mir-184:0.07992519)1.00:0.22796722)0.22:0.05312957,(hsa-mir-597:0.31375411,hsa-mir-575:0.31545938)0.14:0.03445057)0.00:0.01126808,((((gga-mir-216:0.06291304,hsa-mir-216:0.06916243)1.00:0.20510333,hsa-mir-605:0.27175109)0.45:0.03781036,hsa-mir-186:0.30515395)0.08:0.03439416,(hsa-mir-182:0.31949701,(hsa-mir-194-2:0.14917762,(gga-mir-194:0.07006920,hsa-mir-194-1:0.06326414)0.98:0.08120879)1.00:0.16883919)0.11:0.02250645)0.00:0.01152479)0.00:0.00897696)0.00:0.00255189,((((hsa-mir-151:0.13358056,hsa-mir-28:0.12957734)1.00:0.16813458,(hsa-mir-374:0.23114171,hsa-mir-542:0.24108051)0.76:0.06182753)0.43:0.04261348,(hsa-mir-361:0.25617959,hsa-mir-653:0.25770930)0.63:0.08793694)0.03:0.02157278,((((((((gga-mir-1a-1:0.04960317,hsa-mir-1-1:0.04898837)0.76:0.03752910,gga-mir-1b:0.09059448)0.70:0.02182272,(gga-mir-1a-2:0.01839292,hsa-mir-1-2:0.01690120)1.00:0.09387870)0.84:0.03240947,(gga-mir-206:0.05894355,hsa-mir-206:0.05947750)0.98:0.07881380)1.00:0.14128010,((hsa-mir-450-1:0.05426343,hsa-mir-450-2:0.05562668)1.00:0.20750264,(gga-mir-466:0.17806376,(hsa-mir-620:0.17884259,hsa-mir-568:0.18824602)0.45:0.01002755)0.91:0.08479319)0.38:0.01518544)0.42:0.03545708,(hsa-mir-363:0.19067231,hsa-mir-649:0.19394308)0.98:0.12750675)0.14:0.01965175,((hsa-mir-576:0.25640411,hsa-mir-588:0.26166818)0.61:0.07096177,(hsa-mir-559:0.20933601,(gga-mir-367:0.03924760,hsa-mir-367:0.03428181)1.00:0.17718310)0.85:0.11830157)0.01:0.01208670)0.00:0.00743750,((hsa-mir-452:0.30471682,hsa-mir-618:0.29769282)0.26:0.04298385,((gga-mir-137:0.00557199,hsa-mir-137:0.00484468)1.00:0.31592909,((((hsa-mir-376a-2:0.04976772,hsa-mir-376b:0.05023228)0.54:0.01706598,hsa-mir-368:0.06172189)0.43:0.01064463,hsa-mir-376a-1:0.07424842)1.00:0.17935020,((hsa-mir-656:0.16899368,hsa-mir-496:0.16433965)0.22:0.03061918,(((hsa-mir-329-1:0.00670618,hsa-mir-329-2:0.00579382)1.00:0.14157833,hsa-mir-495:0.14241557)0.37:0.04482806,(((hsa-mir-381:0.15389656,hsa-mir-377:0.14461090)0.21:0.02208679,hsa-mir-369:0.17464693)0.02:0.00603089,(hsa-mir-485:0.16380974,(((hsa-mir-323:0.11489220,hsa-mir-453:0.10079408)0.37:0.02734578,hsa-mir-410:0.12772247)0.10:0.01566574,((hsa-mir-487a:0.07735040,hsa-mir-487b:0.08514960)0.71:0.05007488,((hsa-mir-539:0.09910457,hsa-mir-655:0.10602364)0.36:0.02345550,(hsa-mir-382:0.10971774,(hsa-mir-154:0.09479340,hsa-mir-494:0.09270660)0.27:0.01363752)0.08:0.01399962)0.02:0.00500257)0.04:0.02347162)0.01:0.00790077)0.01:0.01624582)0.01:0.00555678)0.06:0.01249893)0.81:0.05244890)0.50:0.05952902)0.08:0.02130446)0.00:0.00741505)0.00:0.00968209)0.00:0.01124462)0.00:0.00247652,(((((((((gga-mir-133a-1:0.01137868,hsa-mir-133a-1:0.01160983)0.84:0.02078963,gga-mir-133a-2:0.03047735)0.37:0.00272169,hsa-mir-133a-2:0.03463704)0.99:0.06150147,gga-mir-133c:0.09400228)1.00:0.07381013,(gga-mir-133b:0.06110253,hsa-mir-133b:0.05794509)1.00:0.10328802)1.00:0.17033870,((gga-mir-218-2:0.07375972,hsa-mir-218-2:0.07360870)0.99:0.08730870,(hsa-mir-218-1:0.01094882,(gga-mir-218-1:0.00000000,gga-mir-218-3:0.00000000)0.97:0.00739980)1.00:0.14966509)1.00:0.16865165)0.04:0.01863446,((hsa-mir-224:0.24812162,hsa-mir-581:0.25820749)0.57:0.05635977,(hsa-mir-616:0.27017698,((gga-mir-302a:0.07821538,hsa-mir-302a:0.08596373)0.84:0.04455897,((gga-mir-302b:0.04421356,hsa-mir-302b:0.04150072)0.89:0.05012880,((gga-mir-302c:0.04736530,hsa-mir-302c:0.04494239)0.75:0.03608081,(gga-mir-302d:0.05461764,hsa-mir-302d:0.04985997)0.72:0.02894771)0.49:0.01410480)0.73:0.02790643)1.00:0.13352760)0.69:0.05263340)0.11:0.03516103)0.00:0.01483723,(((((gga-mir-203:0.09954342,hsa-mir-203:0.09633287)1.00:0.11544351,hsa-mir-582:0.21563852)0.82:0.08599887,hsa-mir-628:0.30793121)0.08:0.00663351,(hsa-mir-384:0.27061089,hsa-mir-562:0.27056558)0.29:0.03542177)0.04:0.03960769,((((gga-mir-130a:0.09992609,hsa-mir-130a:0.10489319)1.00:0.09536101,(gga-mir-130b:0.09138303,hsa-mir-130b:0.09528363)1.00:0.10307467)0.74:0.02408551,(gga-mir-301:0.11757076,hsa-mir-301:0.11772336)1.00:0.10667782)0.98:0.10866007,(((gga-mir-29a:0.02577530,hsa-mir-29a:0.02109970)1.00:0.07423040,(gga-mir-29c:0.01167180,hsa-mir-29c:0.01131671)1.00:0.09730445)0.99:0.07588377,((gga-mir-29b-1:0.03136452,hsa-mir-29b-1:0.03036388)0.99:0.05614205,(gga-mir-29b-2:0.01856502,hsa-mir-29b-2:0.01893498)1.00:0.06924375)0.99:0.09189321)1.00:0.14897175)0.08:0.01851402)0.00:0.01190667)0.00:0.00195603,((((((gga-mir-16-1:0.07278837,hsa-mir-16-1:0.07006878)0.98:0.07828167,(gga-mir-16-2:0.07313829,hsa-mir-16-2:0.07500986)0.99:0.07860751)0.91:0.03996328,hsa-mir-195:0.19931568)0.99:0.10058593,(hsa-mir-424:0.24809000,((gga-mir-15a:0.02355082,hsa-mir-15a:0.02464195)1.00:0.15271703,(gga-mir-15b:0.03108298,hsa-mir-15b:0.03485109)1.00:0.14564124)0.98:0.07675597)0.72:0.04100357)0.55:0.03935988,((((gga-mir-101:0.02731346,hsa-mir-101-2:0.02331945)1.00:0.08831964,hsa-mir-101-1:0.11969724)1.00:0.12451245,hsa-mir-624:0.25198544)0.60:0.05106185,((gga-mir-199-2:0.01798240,hsa-mir-199a-2:0.01905464)1.00:0.08455222,(hsa-mir-199a-1:0.06006298,(gga-mir-199-1:0.04714321,hsa-mir-199b:0.04860147)0.51:0.00800671)0.93:0.05057062)1.00:0.18922354)0.39:0.04115207)0.09:0.02902974,((((((((hsa-mir-548d-1:0.08402302,hsa-mir-548d-2:0.08092543)0.75:0.03183604,(hsa-mir-548a-2:0.08785371,hsa-mir-548a-1:0.09109366)0.68:0.02538271)0.65:0.03675810,hsa-mir-603:0.15414102)0.21:0.00428662,(hsa-mir-570:0.14762765,(hsa-mir-548b:0.12593184,(hsa-mir-548a-3:0.09356715,hsa-mir-548c:0.08169058)0.87:0.04417125)0.32:0.01777720)0.26:0.00970648)0.98:0.08475506,(gga-mir-155:0.04269463,hsa-mir-155:0.03667045)1.00:0.20909953)0.71:0.06722332,(hsa-mir-558:0.25414418,(gga-mir-140:0.02645670,hsa-mir-140:0.02617488)1.00:0.23077740)0.62:0.05269083)0.22:0.02834057,((gga-mir-190:0.01240498,hsa-mir-190:0.01112443)1.00:0.25220194,(hsa-mir-325:0.19439956,hsa-mir-493:0.19845758)0.95:0.06699449)0.74:0.07011017)0.04:0.01210603,((hsa-mir-342:0.23754675,hsa-mir-610:0.24071412)0.92:0.11091084,((((gga-mir-196-2:0.04608868,hsa-mir-196b:0.04914942)1.00:0.08375645,(gga-mir-196-3:0.07829510,hsa-mir-196a-2:0.07911231)0.93:0.04923856)0.59:0.01479651,(gga-mir-196-1:0.08393762,hsa-mir-196a-1:0.08749096)0.91:0.05878007)1.00:0.13581040,(((gga-let-7g:-0.00034820,hsa-let-7g:0.00034820)1.00:0.12884178,(gga-let-7i:0.00000000,hsa-let-7i:0.00000000)1.00:0.12571302)0.67:0.04212150,(((((gga-let-7b:0.03482549,hsa-let-7b:0.03746366)0.96:0.04961645,hsa-mir-98:0.08695336)0.60:0.03027566,(gga-let-7j:0.09228912,(gga-let-7f:0.01169612,hsa-let-7f-1:0.01129239)1.00:0.07914346)0.50:0.02573305)0.52:0.03362929,(gga-let-7d:0.01768955,hsa-let-7d:0.01679321)1.00:0.14209812)0.19:0.00465288,((((gga-let-7a-2:0.01441645,hsa-let-7a-2:0.01336133)0.95:0.04053282,(gga-let-7c:0.00000000,hsa-let-7c:0.00000000)1.00:0.05668940)0.95:0.05954761,hsa-let-7e:0.11503045)0.64:0.02279716,(gga-let-7k:0.09624510,((gga-let-7a-3:0.03933706,hsa-let-7a-3:0.04174402)0.79:0.03755481,(hsa-let-7f-2:0.04311720,(gga-let-7a-1:0.01553145,hsa-let-7a-1:0.02196855)0.92:0.02460528)0.81:0.03900802)0.40:0.00718977)0.78:0.05106218)0.38:0.01751626)0.29:0.01463091)1.00:0.10728170)0.60:0.05794763)0.03:0.00262076)0.00:0.00945644)0.00:0.00903873)0.00:0.00423417)0.00:0.00178322,(((((((gga-mir-19b:0.02304913,hsa-mir-19b-1:0.02292788)1.00:0.06502684,hsa-mir-19b-2:0.09589270)0.98:0.06102742,(gga-mir-19a:0.01081074,hsa-mir-19a:0.01388062)1.00:0.14690819)1.00:0.09526517,(hsa-mir-511-1:0.00000000,hsa-mir-511-2:0.00000000)1.00:0.25441252)0.74:0.05727356,(gga-mir-205b:0.16764396,(gga-mir-205a:0.04608588,hsa-mir-205:0.04766412)1.00:0.12362694)1.00:0.13659475)0.20:0.04235937,((hsa-mir-330:0.22530296,hsa-mir-560:0.22297290)0.85:0.10722259,(hsa-mir-606:0.30888394,((gga-mir-135a-3:0.06401843,hsa-mir-135b:0.07139823)1.00:0.11775861,((gga-mir-135a-1:0.09919690,hsa-mir-135a-1:0.09620540)1.00:0.08207690,(gga-mir-135a-2:0.00551086,hsa-mir-135a-2:0.00448914)1.00:0.17871156)0.36:0.00163550)1.00:0.12821816)0.04:0.01744767)0.01:0.01063631)0.00:0.01461627,(((((gga-mir-148a:0.04860236,hsa-mir-148a:0.05433881)0.97:0.05914924,hsa-mir-148b:0.11326077)0.77:0.04646077,hsa-mir-152:0.15983533)1.00:0.15979986,(gga-mir-183:0.06457648,hsa-mir-183:0.06807658)1.00:0.24946021)0.16:0.02699405,((((((gga-mir-124a:0.02074937,hsa-mir-124a-2:0.02180383)0.86:0.02701122,hsa-mir-124a-3:0.04620644)0.55:0.00876739,hsa-mir-124a-1:0.05609245)1.00:0.07588789,(gga-mir-124b-1:0.00506366,gga-mir-124b-2:0.00568903)1.00:0.12271808)1.00:0.17991100,(hsa-mir-23a:0.16759811,(gga-mir-23b:0.05118074,hsa-mir-23b:0.05347043)1.00:0.10884343)0.99:0.12560652)0.20:0.02405676,((((((gga-mir-9-2:0.00593870,hsa-mir-9-2:0.00555555)1.00:0.07020874,hsa-mir-9-1:0.07921654)0.91:0.03855557,hsa-mir-9-3:0.12252540)0.54:0.01927957,gga-mir-9-1:0.13117524)1.00:0.15747629,(hsa-mir-553:0.23027659,hsa-mir-626:0.24031164)0.72:0.05934552)0.22:0.03144789,(((((gga-mir-181a-1:0.06653946,hsa-mir-181a-1:0.06807592)0.92:0.03618044,gga-mir-181a-2:0.10959764)0.48:0.02055005,hsa-mir-181a-2:0.13199389)0.84:0.03418244,hsa-mir-181c:0.16664089)0.94:0.07138438,(hsa-mir-181d:0.19095291,((gga-mir-181b-1:0.02171007,hsa-mir-181b-1:0.02323375)1.00:0.10286685,(gga-mir-181b-2:0.05412963,hsa-mir-181b-2:0.05175272)1.00:0.06412267)0.97:0.06868903)0.77:0.04512002)0.98:0.09191475)0.03:0.00110925)0.01:0.00911614)0.00:0.02200703)0.00:0.00622505)0.00:0.00194735,((((((((((gga-mir-7-1:0.02195036,hsa-mir-7-1:0.02392120)0.75:0.01218103,(gga-mir-7b-1:0.00829144,gga-mir-7b-2:0.00989038)0.95:0.02459962)1.00:0.08035988,(gga-mir-7-3:0.10088191,hsa-mir-7-3:0.09692029)0.69:0.01796615)0.99:0.07834847,(gga-mir-7-2:0.12553087,hsa-mir-7-2:0.12446913)0.99:0.07100561)1.00:0.09735136,(hsa-mir-136:0.26464583,(hsa-mir-550-1:0.01516467,hsa-mir-550-2:0.01576317)1.00:0.24586428)0.42:0.02866647)0.27:0.04490646,((gga-mir-499:0.12815486,hsa-mir-499:0.12740070)1.00:0.15072731,(hsa-mir-122a:0.02232401,(gga-mir-122a-1:0.00586712,gga-mir-122a-2:0.00711990)0.87:0.01663703)1.00:0.25527294)0.46:0.05681519)0.01:0.01483746,((((gga-mir-33:0.08822421,hsa-mir-33:0.08568883)0.98:0.07581502,hsa-mir-33b:0.16558666)1.00:0.13606587,hsa-mir-574:0.28936856)0.28:0.03755045,((gga-mir-383:0.02731945,hsa-mir-383:0.02747507)1.00:0.23314210,((gga-mir-221:0.04306249,hsa-mir-221:0.04784660)1.00:0.16164919,(hsa-mir-222:0.05653471,(gga-mir-222a:0.01273403,gga-mir-222b:0.01136236)0.99:0.04299618)1.00:0.16087681)0.89:0.05207957)0.57:0.07618180)0.01:0.01598955)0.00:0.00612074,((((gga-mir-490:0.01717895,hsa-mir-490:0.01578808)1.00:0.20373999,hsa-mir-492:0.21475124)0.93:0.06997221,(gga-mir-455:0.01711521,hsa-mir-455:0.01776851)1.00:0.27102168)0.47:0.06726459,(((hsa-mir-345:0.15874959,hsa-mir-378:0.15375041)1.00:0.12041527,hsa-mir-648:0.26702747)0.58:0.06573561,((hsa-mir-106b:0.20572146,hsa-mir-93:0.20677854)0.39:0.01811865,(((gga-mir-18a:0.00867273,hsa-mir-18a:0.00541177)1.00:0.05513094,(gga-mir-18b:0.02704130,hsa-mir-18b:0.02929673)0.91:0.03030941)1.00:0.13175580,(((gga-mir-17:0.02822291,hsa-mir-17:0.03130090)1.00:0.11416773,(gga-mir-106:0.13127433,hsa-mir-106a:0.13122567)0.51:0.01363209)0.67:0.03268347,((gga-mir-20a:0.03170271,hsa-mir-20a:0.02463532)1.00:0.09774760,(gga-mir-20b:0.09274172,hsa-mir-20b:0.08117132)0.79:0.03753843)0.88:0.04875501)0.38:0.01288759)0.48:0.03037770)0.91:0.10444389)0.04:0.01743605)0.00:0.00667596)0.00:0.00440373,((((((gga-mir-200a:0.07376707,hsa-mir-200a:0.08902363)1.00:0.09685801,hsa-mir-141:0.17029679)0.68:0.03488372,(hsa-mir-200c:0.17737060,(gga-mir-200b:0.11871626,hsa-mir-200b:0.12224760)0.97:0.06210651)0.63:0.02557162)0.61:0.01793608,(gga-mir-429:0.11436561,hsa-mir-429:0.11734171)1.00:0.11398086)0.96:0.09946636,(hsa-mir-92-2:0.13587163,(gga-mir-92:0.04672262,hsa-mir-92-1:0.04302097)1.00:0.10007849)1.00:0.17059597)0.11:0.03297534,(((((gga-mir-215:0.11084034,hsa-mir-215:0.10820728)1.00:0.11175286,hsa-mir-192:0.22097946)0.95:0.08294311,(hsa-mir-565:0.20923092,hsa-mir-594:0.20649941)0.95:0.10187827)0.27:0.03040423,hsa-mir-586:0.32878764)0.02:0.01218186,((hsa-mir-331:0.26420244,hsa-mir-634:0.25852484)0.62:0.07380100,(((hsa-mir-188:0.13841960,hsa-mir-660:0.13216863)0.81:0.05562881,hsa-mir-532:0.19471318)0.90:0.04948417,(hsa-mir-362:0.14074386,(hsa-mir-501:0.06579322,(hsa-mir-500:0.04790225,hsa-mir-502:0.04733585)0.65:0.02349250)0.99:0.07157299)0.99:0.09597722)0.92:0.09697687)0.02:0.00623229)0.00:0.00974767)0.00:0.01058515)0.00:0.00346113,((((((((((((((((hsa-mir-516-1:0.00506142,hsa-mir-516-2:0.00604969)0.96:0.03572418,hsa-mir-526a-2:0.03564334)0.24:0.00757949,(hsa-mir-516-3:0.01896068,hsa-mir-516-4:0.01633344)0.86:0.02662111)0.22:0.01465862,(hsa-mir-526a-1:0.04367161,hsa-mir-526b:0.04066574)0.36:0.01644782)0.03:0.00360369,(((hsa-mir-520b:0.02443406,hsa-mir-520c:0.02474626)0.23:0.01497676,hsa-mir-520f:0.04494410)0.11:0.00910273,((hsa-mir-519a-1:0.01714732,hsa-mir-519a-2:0.01814680)0.68:0.02036662,(hsa-mir-519b:0.02999198,hsa-mir-519c:0.03173642)0.27:0.00864948)0.12:0.00675565)0.04:0.01234104)0.04:0.00868673,(((hsa-mir-518c:0.03875470,hsa-mir-518d:0.04170507)0.36:0.01440846,hsa-mir-518b:0.05379539)0.17:0.00652789,((hsa-mir-518e:0.04268682,hsa-mir-522:0.03777295)0.35:0.01307355,(hsa-mir-518f:0.04757561,hsa-mir-523:0.04437842)0.18:0.00991496)0.08:0.00825538)0.01:0.00998631)0.01:0.00488116,hsa-mir-520e:0.07653472)0.00:0.00643910,(hsa-mir-517a:0.00901144,(hsa-mir-517b:0.00794574,hsa-mir-517c:0.00697964)0.53:0.00275327)0.98:0.07476179)0.00:0.00774724,(hsa-mir-519d:0.05253741,(hsa-mir-520g:0.00655816,hsa-mir-520h:0.00480548)0.99:0.04069896)0.49:0.04065967)0.00:0.00795282,(hsa-mir-525:0.09798721,(((hsa-mir-518a-1:0.01099736,hsa-mir-518a-2:0.01253205)0.89:0.02384359,(hsa-mir-520d:0.02426065,hsa-mir-527:0.02279817)0.60:0.01097723)0.92:0.04841496,(hsa-mir-520a:0.07611138,(hsa-mir-524:0.07055705,(hsa-mir-521-1:0.02309981,hsa-mir-521-2:0.02287720)0.95:0.04438548)0.29:0.01374664)0.06:0.00759427)0.04:0.00908398)0.03:0.00741482)0.54:0.02254727,(hsa-mir-519e:0.06098822,(hsa-mir-515-1:0.00000000,hsa-mir-515-2:0.00000000)1.00:0.05949370)0.94:0.05597285)0.99:0.10983044,((hsa-mir-371:0.14572461,hsa-mir-372:0.14658309)0.63:0.04496587,(hsa-mir-512-1:-0.00015028,hsa-mir-512-2:0.00015028)1.00:0.19104811)0.81:0.04455283)0.36:0.02782145,hsa-mir-498:0.25996093)0.29:0.03110441,(hsa-mir-373:0.21713609,hsa-mir-598:0.21764652)0.65:0.08122332)0.26:0.06581462,(((((gga-mir-138-1:0.08342032,hsa-mir-138-1:0.08324634)0.94:0.04499242,(gga-mir-138-2:0.04231092,hsa-mir-138-2:0.05407462)1.00:0.08159836)1.00:0.17285588,(gga-mir-21:0.03686245,hsa-mir-21:0.03258200)1.00:0.25804090)0.18:0.04902212,(hsa-mir-625:0.31194914,hsa-mir-577:0.31158027)0.12:0.03085003)0.00:0.00885666,((((gga-mir-126:0.04926733,hsa-mir-126:0.04597076)1.00:0.19368524,(gga-mir-144:0.09085501,hsa-mir-144:0.08986788)1.00:0.14875959)0.87:0.07396976,(gga-mir-489:0.05758544,hsa-mir-489:0.06146218)1.00:0.24817829)0.10:0.03409125,(((hsa-mir-504:0.23792414,hsa-mir-591:0.24400357)0.66:0.07517021,hsa-mir-613:0.31600879)0.05:0.01968800,(hsa-mir-561:0.31883796,(hsa-mir-629:0.27007458,(gga-mir-31:0.05771067,hsa-mir-31:0.05496538)1.00:0.21851305)0.40:0.03951889)0.04:0.02506296)0.00:0.01030809)0.00:0.00825787)0.00:0.00691489)0.00:0.00588276,((((((((gga-mir-456:0.29678398,hsa-mir-96:0.29295961)0.13:0.02376074,hsa-mir-578:0.32834680)0.01:0.01727350,(hsa-mir-583:0.31047570,(hsa-mir-585:0.18986770,hsa-mir-601:0.19248524)0.95:0.11139930)0.15:0.03480947)0.00:0.00927662,(((gga-mir-153:0.00593054,hsa-mir-153-2:0.00556371)1.00:0.07025206,hsa-mir-153-1:0.08097756)1.00:0.19214963,(gga-mir-757-3:0.00562775,(gga-mir-757-1:0.00000000,gga-mir-757-2:0.00000000)0.91:0.00671793)1.00:0.26721606)0.53:0.07980065)0.00:0.00649533,(((hsa-mir-503:0.28082671,hsa-mir-615:0.27799682)0.21:0.02781327,hsa-mir-25:0.30969443)0.04:0.02204955,((hsa-mir-370:0.25146725,hsa-mir-484:0.24853275)0.68:0.07935756,(hsa-mir-602:0.22415454,(gga-mir-375:0.06739534,hsa-mir-375:0.07322966)1.00:0.15356163)0.85:0.10143800)0.05:0.01056907)0.00:0.01630979)0.00:0.00950196,(((hsa-mir-621:0.22336005,hsa-mir-662:0.22369878)0.78:0.10493835,hsa-mir-431:0.33844153)0.03:0.01589943,((((hsa-mir-572:0.21753589,hsa-mir-638:0.21924572)0.89:0.08145610,hsa-mir-639:0.30387871)0.10:0.01824795,(hsa-mir-611:0.24686881,hsa-mir-657:0.24566850)0.65:0.07855908)0.01:0.01928238,((hsa-mir-632:0.24443600,hsa-mir-661:0.22682837)0.85:0.07847630,(hsa-mir-149:0.30378115,(hsa-mir-663:0.22659214,(hsa-mir-636:0.20402492,hsa-mir-92b:0.18959210)0.69:0.03692847)0.68:0.06511661)0.10:0.01634977)0.05:0.02867281)0.00:0.00541548)0.00:0.01324074)0.00:0.00429872,(((((hsa-mir-185:0.22933863,hsa-mir-641:0.21510582)0.92:0.09853881,(hsa-mir-617:0.28921148,hsa-mir-623:0.28221709)0.32:0.04183425)0.07:0.00758803,(hsa-mir-488:0.28741616,hsa-mir-608:0.29089709)0.22:0.03731397)0.01:0.01914883,((gga-mir-451:0.08955178,hsa-mir-451:0.08691880)1.00:0.15583782,(hsa-mir-338:0.19009045,hsa-mir-635:0.17498892)0.89:0.06736718)0.79:0.09476662)0.00:0.01909452,(((((gga-mir-202:0.09659769,hsa-mir-202:0.10564950)1.00:0.19144653,hsa-mir-642:0.28916362)0.29:0.01588845,hsa-mir-150:0.31139944)0.10:0.03516606,(hsa-mir-143:0.28017832,hsa-mir-658:0.28232168)0.37:0.06548093)0.00:0.01332885,(((((gga-mir-24:0.01392856,hsa-mir-24-1:0.01548321)1.00:0.09609199,hsa-mir-24-2:0.11308273)1.00:0.11623946,hsa-mir-210:0.24031112)0.75:0.06570373,(hsa-mir-589:0.26280213,hsa-mir-645:0.25893700)0.38:0.02910835)0.21:0.03239117,((hsa-mir-220:0.25364858,hsa-mir-614:0.26442370)0.56:0.06477589,((hsa-mir-486:0.22576590,hsa-mir-612:0.22199529)0.78:0.07302008,(hsa-mir-596:0.20916276,hsa-mir-650:0.21549478)0.81:0.08164714)0.19:0.02417173)0.03:0.01411836)0.01:0.02487983)0.00:0.00663776)0.00:0.00464598)0.00:0.00520457,(((((((((gga-mir-219:0.10318800,hsa-mir-219-2:0.10163128)0.95:0.05544063,hsa-mir-219-1:0.16473037)1.00:0.15432542,hsa-mir-564:0.31342883)0.16:0.02891159,(hsa-mir-139:0.23138429,hsa-mir-622:0.23920394)0.84:0.11252463)0.01:0.00168367,(hsa-mir-339:0.28018496,(hsa-mir-326:0.25576723,hsa-mir-346:0.25025687)0.50:0.03642325)0.29:0.04879923)0.00:0.01075050,(hsa-mir-607:0.31151235,(hsa-mir-27a:0.16311482,(gga-mir-27b:0.03459613,hsa-mir-27b:0.03756881)1.00:0.12131553)1.00:0.15097634)0.17:0.04702277)0.00:0.00950769,((hsa-mir-320:0.29069749,hsa-mir-646:0.28430251)0.37:0.06170314,(hsa-mir-571:0.31821927,(hsa-mir-593:0.30466438,hsa-mir-644:0.30403127)0.12:0.01821435)0.03:0.01987024)0.00:0.01646316)0.00:0.00334353,(((hsa-mir-22:0.31777372,hsa-mir-214:0.32928510)0.07:0.01052314,hsa-mir-425:0.33036186)0.00:0.02084230,(hsa-mir-197:0.24161184,(hsa-mir-211:0.15886498,((gga-mir-204-1:0.04993917,hsa-mir-204:0.04621467)1.00:0.09367484,(gga-mir-204-2:0.13300242,gga-mir-211:0.13726785)0.34:0.00944600)0.42:0.01655478)0.99:0.07788262)0.73:0.10701025)0.00:0.01682657)0.00:0.00444196,(((((gga-mir-26a:0.09916054,hsa-mir-26a-1:0.09564466)0.63:0.02723308,hsa-mir-26a-2:0.11878537)0.86:0.04452195,hsa-mir-26b:0.16662645)1.00:0.17043564,(hsa-mir-208:0.29322095,(hsa-mir-340:0.25245921,hsa-mir-573:0.24754079)0.60:0.05132163)0.12:0.04766353)0.00:0.01998631,((((((((hsa-mir-379:0.10342866,hsa-mir-411:0.09969634)0.75:0.03426314,hsa-mir-380:0.13466616)0.96:0.07737996,hsa-mir-654:0.20591321)0.70:0.04994070,(hsa-mir-134:0.19329172,hsa-mir-412:0.18698997)0.87:0.06440631)0.69:0.07405310,hsa-mir-557:0.32707153)0.03:0.00410119,((hsa-mir-587:0.22631114,hsa-mir-592:0.21934103)0.91:0.07025129,(hsa-mir-599:0.20261593,(gga-mir-223:0.06352803,hsa-mir-223:0.06647197)1.00:0.14024924)0.93:0.09168005)0.48:0.04120385)0.01:0.01159732,(hsa-mir-659:0.32330886,hsa-mir-335:0.32185243)0.07:0.02025632)0.00:0.01228858,(((((gga-mir-146a:0.06755321,hsa-mir-146a:0.07375114)1.00:0.13572347,(gga-mir-146b:0.12384675,hsa-mir-146b:0.12272859)0.99:0.08894639)0.92:0.07583582,hsa-mir-549:0.29340482)0.41:0.05447160,(hsa-mir-555:0.32405325,((gga-mir-128-1:0.01997834,hsa-mir-128a:0.01660703)1.00:0.11427885,(gga-mir-128-2:0.04398939,hsa-mir-128b:0.03934394)1.00:0.10015205)1.00:0.18838438)0.08:0.02041046)0.01:0.01040514,((hsa-mir-551a:0.23025750,hsa-mir-551b:0.22807583)0.91:0.09160462,(((gga-mir-125b:0.01865466,hsa-mir-125b-2:0.02628916)1.00:0.15541378,(hsa-mir-125a:0.15409691,hsa-mir-125b-1:0.15542690)0.57:0.01528640)0.99:0.09973190,(((gga-mir-10b:0.04270940,hsa-mir-10b:0.03910879)1.00:0.10600614,hsa-mir-10a:0.14832286)0.98:0.07689116,(hsa-mir-99b:0.13377882,((gga-mir-100:0.03806325,hsa-mir-100:0.03693675)1.00:0.08105816,(gga-mir-99a:0.03617902,hsa-mir-99a:0.03789505)0.99:0.07225290)0.56:0.01322077)1.00:0.09370453)0.95:0.05714659)0.57:0.03400170)0.19:0.03644511)0.00:0.00676479)0.00:0.00320519)0.00:0.00754419)0.00:0.00129570)0.00:0.00033590)0.00:0.00263219)0.00:0.00084741)0.00:0.00167806,(((((gga-mir-217:0.03562622,hsa-mir-217:0.03914013)1.00:0.26136364,hsa-mir-580:0.31465524)0.13:0.02167774,hsa-mir-552:0.33274355)0.01:0.01879801,((gga-mir-32:0.02324962,hsa-mir-32:0.01960752)1.00:0.28693745,(hsa-mir-497:0.24082462,hsa-mir-600:0.24338590)0.78:0.06486485)0.13:0.04277127)0.00:0.00985038,(((hsa-mir-198:0.24311633,hsa-mir-554:0.22355034)0.62:0.07537051,(hsa-mir-324:0.22461543,hsa-mir-544:0.22608879)0.86:0.08429225)0.11:0.03139855,(((hsa-mir-129-1:0.07236110,hsa-mir-129-2:0.07049604)1.00:0.21689536,hsa-mir-556:0.29569179)0.23:0.03670451,(hsa-mir-127:0.27914213,(hsa-mir-147:0.11111924,(gga-mir-147-1:0.00000000,gga-mir-147-2:0.00000000)1.00:0.10316647)1.00:0.18033712)0.31:0.04099660)0.01:0.01894455)0.00:0.01612947)0.00:0.00733320,(((((hsa-mir-433:0.22292769,hsa-mir-633:0.24135802)0.69:0.06737164,hsa-mir-643:0.31146528)0.14:0.02443969,(hsa-mir-422a:0.24024810,hsa-mir-423:0.23752967)0.68:0.08886002)0.01:0.01949919,((hsa-mir-651:0.29828222,hsa-mir-569:0.29954387)0.13:0.02401807,(hsa-mir-630:0.30509735,(hsa-mir-563:0.25739975,hsa-mir-567:0.26824128)0.38:0.03727256)0.08:0.01491506)0.00:0.02532293)0.00:0.01535330,(((((hsa-mir-505:0.23337428,hsa-mir-584:0.23004036)0.88:0.08216930,(hsa-mir-595:0.22683172,hsa-mir-647:0.22771373)0.90:0.10585907)0.13:0.02016159,(hsa-mir-432:0.26136314,hsa-mir-491:0.25670915)0.61:0.08474083)0.01:0.00702593,(hsa-mir-619:0.28390081,(hsa-mir-631:0.16067715,hsa-mir-640:0.17265619)0.99:0.11327310)0.47:0.06788387)0.00:0.01165198,(((((gga-mir-187:0.08322844,hsa-mir-187:0.09119016)1.00:0.20037293,(hsa-mir-105-1:0.01294705,hsa-mir-105-2:0.01174431)1.00:0.26417466)0.50:0.02649095,(hsa-mir-191:0.23064606,hsa-mir-637:0.23602060)0.86:0.06738939)0.33:0.04273177,(hsa-mir-448:0.24436707,hsa-mir-627:0.24988580)0.81:0.09400033)0.04:0.01013413,(((hsa-mir-328:0.20499223,hsa-mir-483:0.20596668)0.90:0.08353516,hsa-mir-337:0.28037135)0.37:0.04168793,(((gga-mir-193:0.03543986,hsa-mir-193b:0.03773087)1.00:0.12088055,hsa-mir-193a:0.16326193)1.00:0.09978216,((gga-mir-365-1:0.00490414,hsa-mir-365-1:0.00686056)1.00:0.07096577,(gga-mir-365-2:0.03571527,hsa-mir-365-2:0.03796894)0.99:0.05285140)1.00:0.18109566)0.73:0.06136409)0.04:0.01900621)0.00:0.01621987)0.00:0.00681405)0.00:0.00228384);
