# Supplementary material for: A bootstrap based analysis pipeline for efficient classification of phylogenetically related animal miRNAs
Source: BMC Genomics. 2007 Mar 6;8:66. doi: 10.1186/1471-2164-8-66 (PMC1832191; doi:10.1186/1471-2164-8-66)
Supplement: Additional File 9 — The software and instruction for the PBC analysis pipeline. The PERL scripts of the programs used in the PBC analysis pipeline, and the instructions. The miRNAs sequences are retrieved from miRBase [10] (Release 8.2). [file 1471-2164-8-66-S9.zip › firstround/hsa.nwk]

(((((((((((((((hsa-mir-636:0.20064592,hsa-mir-92b:0.19297110)0.58:0.02755808,hsa-mir-663:0.23596253)0.72:0.06908580,(hsa-mir-572:0.22051349,hsa-mir-638:0.21626812)0.91:0.08789635)0.10:0.00571604,(hsa-mir-632:0.23484629,hsa-mir-661:0.23641808)0.70:0.06097894)0.03:0.00743306,hsa-mir-639:0.31076348)0.01:0.00428666,hsa-mir-210:0.32262125)0.01:0.03235594,(hsa-mir-431:0.33434585,(hsa-mir-564:0.31249840,((hsa-mir-596:0.21226371,hsa-mir-650:0.21239382)0.90:0.09096695,(hsa-mir-133b:0.15669493,(hsa-mir-133a-1:0.03322448,hsa-mir-133a-2:0.03495734)1.00:0.13006978)1.00:0.13699319)0.24:0.01244145)0.04:0.01761129)0.01:0.01496939)0.00:0.00535791,((((hsa-mir-149:0.27198811,hsa-mir-339:0.27346643)0.16:0.02229061,(hsa-mir-326:0.24617005,hsa-mir-346:0.25985404)0.41:0.04083425)0.08:0.04357847,(hsa-mir-574:0.30078656,(hsa-mir-132:0.17379949,hsa-mir-212:0.17671598)1.00:0.13934032)0.11:0.02684420)0.00:0.01574650,((hsa-mir-621:0.22312379,hsa-mir-662:0.22393503)0.86:0.10674186,((hsa-mir-611:0.24442402,hsa-mir-657:0.24811330)0.66:0.08165619,(hsa-mir-615:0.31057770,(hsa-mir-31:0.23735019,hsa-mir-629:0.24152305)0.71:0.06955090)0.06:0.01423066)0.01:0.00816317)0.00:0.01989280)0.00:0.00100899)0.00:0.00704728,(((hsa-mir-204:0.16498036,hsa-mir-211:0.16175231)1.00:0.16426406,(hsa-mir-296:0.28837210,hsa-mir-566:0.28662790)0.37:0.04774474)0.06:0.02687976,(((hsa-mir-565:0.21052168,hsa-mir-594:0.20520866)0.96:0.10124637,(hsa-mir-138-1:0.13122529,hsa-mir-138-2:0.14150198)1.00:0.18762816)0.12:0.03036409,((hsa-mir-220:0.25969170,hsa-mir-614:0.25838059)0.73:0.05702613,(hsa-mir-338:0.18910811,hsa-mir-635:0.17597125)0.98:0.12969305)0.22:0.04165561)0.00:0.00725089)0.00:0.00439644)0.00:0.00736125,(((hsa-mir-320:0.29079131,hsa-mir-646:0.28420869)0.27:0.02682787,(hsa-mir-595:0.22280172,hsa-mir-647:0.23174374)0.81:0.09390973)0.07:0.03018152,(hsa-mir-607:0.32376069,((hsa-mir-23a:0.15170829,hsa-mir-23b:0.14966157)1.00:0.14909916,(hsa-mir-370:0.24799640,hsa-mir-484:0.25200360)0.66:0.05282978)0.20:0.01972043)0.05:0.02627170)0.00:0.01894013)0.00:0.00608293,(((((hsa-mir-219-1:0.14665555,hsa-mir-219-2:0.14366703)1.00:0.18025090,(hsa-mir-185:0.21831500,hsa-mir-641:0.22612945)0.88:0.09781307)0.09:0.01428685,((hsa-mir-146b:0.26574776,hsa-mir-25:0.24853796)0.48:0.03576317,(hsa-mir-375:0.21032104,hsa-mir-619:0.20237737)0.93:0.09796748)0.24:0.04326144)0.00:0.01500377,(hsa-mir-205:0.32509074,hsa-mir-492:0.31227190)0.14:0.04183929)0.00:0.00953959,(((((hsa-mir-450-1:0.05697178,hsa-mir-450-2:0.05291833)1.00:0.20632169,(hsa-mir-568:0.17931819,hsa-mir-620:0.18331917)0.99:0.08356429)0.72:0.06521063,(hsa-mir-342:0.23721065,hsa-mir-610:0.24105022)0.87:0.09102289)0.08:0.01811581,(hsa-mir-451:0.25953650,hsa-mir-659:0.26903493)0.50:0.08158820)0.00:0.00791374,((hsa-mir-146a:0.26170122,hsa-mir-555:0.26518050)0.65:0.07510216,((hsa-mir-151:0.13287058,hsa-mir-28:0.13028731)1.00:0.13992468,((hsa-mir-18a:0.05268558,hsa-mir-18b:0.05999047)1.00:0.17800096,(hsa-mir-93:0.21036114,(hsa-mir-106b:0.19724807,((hsa-mir-106a:0.13926935,hsa-mir-17:0.14468127)0.69:0.02474751,(hsa-mir-20a:0.10076956,hsa-mir-20b:0.10818566)0.91:0.05122378)0.74:0.03605873)0.37:0.00956734)0.46:0.02510080)0.84:0.04402064)0.59:0.05725420)0.01:0.01469875)0.00:0.01133952)0.00:0.00548946)0.00:0.00197066,(((((((((hsa-mir-302c:0.09203702,hsa-mir-302d:0.08706746)0.68:0.02968874,hsa-mir-302b:0.12114798)0.60:0.01917626,hsa-mir-302a:0.13477324)1.00:0.12147232,hsa-mir-616:0.26640160)0.44:0.03688653,(hsa-mir-206:0.12604734,(hsa-mir-1-1:0.10725938,hsa-mir-1-2:0.10400822)0.73:0.02665219)1.00:0.16931545)0.18:0.04074167,(hsa-mir-593:0.29789957,hsa-mir-644:0.31079608)0.11:0.02937561)0.00:0.00987335,(hsa-mir-622:0.32403964,(hsa-mir-184:0.29572169,hsa-mir-150:0.29094497)0.22:0.03292823)0.03:0.02949469)0.00:0.00801793,((((hsa-mir-141:0.14404538,hsa-mir-200a:0.15140917)0.82:0.03735556,(hsa-mir-200b:0.13753973,hsa-mir-200c:0.13938334)0.87:0.04776521)0.99:0.12639247,(hsa-mir-218-1:0.18086007,hsa-mir-218-2:0.18277629)1.00:0.13056277)0.25:0.04025525,(((hsa-mir-148a:0.10401447,hsa-mir-148b:0.10494076)0.73:0.04805866,hsa-mir-152:0.15823744)1.00:0.17964424,((hsa-mir-139:0.19008651,hsa-mir-490:0.19452888)0.81:0.09223470,(hsa-mir-143:0.27644452,hsa-mir-658:0.28605548)0.31:0.01350387)0.35:0.04279844)0.04:0.02656032)0.00:0.00842465)0.00:0.00919851,((((((hsa-mir-130a:0.16985655,hsa-mir-130b:0.17160687)0.99:0.09147567,hsa-mir-301:0.26714600)0.72:0.05559758,hsa-mir-597:0.31588645)0.10:0.02557164,(hsa-mir-337:0.28654025,(hsa-mir-105-1:0.01399719,hsa-mir-105-2:0.01069416)1.00:0.28136098)0.24:0.05454612)0.00:0.01080406,(hsa-mir-575:0.30778858,(hsa-mir-571:0.30013150,(hsa-mir-330:0.22672319,hsa-mir-560:0.22155267)0.83:0.08162291)0.09:0.00625272)0.05:0.04200782)0.00:0.01398647,(((((hsa-mir-345:0.16604176,hsa-mir-378:0.14645824)1.00:0.12438925,hsa-mir-648:0.28630931)0.43:0.04431015,(hsa-mir-187:0.26081567,hsa-mir-578:0.26550012)0.60:0.06863328)0.03:0.00948112,(hsa-mir-602:0.31319990,(hsa-mir-92-1:0.13697166,hsa-mir-92-2:0.13700094)1.00:0.16417277)0.11:0.02119622)0.00:0.02096394,((hsa-mir-601:0.23307988,hsa-mir-642:0.23527455)0.80:0.08609449,(((hsa-mir-188:0.13836363,hsa-mir-660:0.13222461)0.79:0.05588067,hsa-mir-532:0.19446133)0.88:0.05139577,(hsa-mir-362:0.14374745,(hsa-mir-501:0.07063275,(hsa-mir-500:0.05127528,hsa-mir-502:0.04396281)0.54:0.01865297)0.99:0.06856940)0.98:0.09406561)0.94:0.08551212)0.21:0.03501554)0.00:0.00996663)0.00:0.00262751)0.00:0.00232561)0.00:0.00036740,(((((((hsa-mir-363:0.18454713,hsa-mir-649:0.20006826)0.95:0.10770188,(hsa-mir-367:0.19863453,hsa-mir-559:0.19480809)0.93:0.10306526)0.18:0.02728315,(hsa-mir-145:0.29640973,hsa-mir-643:0.29449936)0.16:0.03392795)0.00:0.02520018,(hsa-mir-630:0.32325135,(hsa-mir-223:0.22850352,hsa-mir-361:0.22982982)0.85:0.09341532)0.07:0.03087267)0.00:0.00455436,((hsa-mir-497:0.24253384,hsa-mir-600:0.24167668)0.80:0.09000167,((hsa-mir-194-1:0.16751720,hsa-mir-194-2:0.16983220)1.00:0.13715625,(hsa-mir-103-1:0.09512286,(hsa-mir-103-2:0.07390243,hsa-mir-107:0.06712321)0.87:0.02667201)1.00:0.19765208)0.31:0.03436017)0.02:0.02677999)0.00:0.00403450,((((hsa-mir-21:0.25980840,hsa-mir-425:0.26960336)0.53:0.05023267,(hsa-mir-573:0.27411487,hsa-mir-623:0.27533568)0.45:0.04319055)0.10:0.03534524,(hsa-mir-216:0.24980365,(hsa-mir-33:0.15638625,hsa-mir-33b:0.15704658)0.97:0.08249093)0.82:0.10117641)0.01:0.01376147,((hsa-mir-609:0.31048792,hsa-mir-424:0.31173430)0.11:0.03420331,(hsa-mir-182:0.32312395,(((hsa-mir-19b-1:0.08387401,hsa-mir-19b-2:0.08853978)0.98:0.07186839,hsa-mir-19a:0.16889652)0.99:0.11178171,(hsa-mir-202:0.23131003,(hsa-mir-511-1:0.00000000,hsa-mir-511-2:0.00000000)1.00:0.23995434)0.75:0.04454175)0.53:0.05398992)0.02:0.01720724)0.00:0.00910316)0.00:0.00951502)0.00:0.00256106,((((((((hsa-mir-124a-2:0.04753232,hsa-mir-124a-3:0.04549094)0.46:0.00553521,hsa-mir-124a-1:0.05638689)1.00:0.23591181,(hsa-mir-95:0.14512812,(hsa-mir-421:0.07613262,hsa-mir-545:0.07680856)0.91:0.06557234)1.00:0.14402774)0.36:0.03322229,(hsa-mir-628:0.30339784,hsa-mir-606:0.29887489)0.17:0.02407378)0.04:0.02631329,(hsa-mir-613:0.31141134,hsa-mir-604:0.31954104)0.11:0.03464990)0.00:0.00718208,(((hsa-mir-199a-1:0.05356765,hsa-mir-199b:0.04788162)0.89:0.06026303,hsa-mir-199a-2:0.10949918)1.00:0.22502916,((hsa-mir-15a:0.18181054,hsa-mir-15b:0.17963524)0.99:0.10455334,(hsa-mir-195:0.18733926,(hsa-mir-16-1:0.14942392,hsa-mir-16-2:0.15057608)0.84:0.04029232)0.98:0.09327696)0.42:0.03892613)0.10:0.03598244)0.00:0.00240310,(hsa-mir-142:0.32891749,(hsa-mir-504:0.23719168,hsa-mir-591:0.24473603)0.77:0.08407215)0.04:0.03146227)0.00:0.00763552,(((((hsa-mir-26a-1:0.13249872,hsa-mir-26b:0.12777525)0.74:0.02807203,hsa-mir-26a-2:0.15758046)1.00:0.17501244,(hsa-mir-624:0.32030422,hsa-mir-585:0.31799365)0.10:0.01893956)0.02:0.01512353,(hsa-mir-455:0.31755621,(hsa-mir-127:0.29287651,hsa-mir-147:0.28921304)0.20:0.03451495)0.03:0.02689538)0.00:0.00818439,(((hsa-mir-589:0.26081604,hsa-mir-645:0.26092309)0.46:0.03898311,(hsa-mir-551a:0.22853351,hsa-mir-551b:0.22979982)0.76:0.06817076)0.30:0.04809240,(((hsa-mir-486:0.22611702,hsa-mir-612:0.22164417)0.88:0.09240989,(hsa-mir-631:0.17041770,hsa-mir-640:0.16291563)0.99:0.14554235)0.17:0.01030189,((hsa-mir-27a:0.17061972,hsa-mir-27b:0.16271362)0.98:0.09152706,(hsa-mir-192:0.23398929,(hsa-mir-24-1:0.11163427,hsa-mir-24-2:0.11224633)1.00:0.11488830)0.70:0.03915396)0.75:0.05654907)0.07:0.02970885)0.00:0.01488031)0.00:0.00715511)0.00:0.00347313)0.00:0.00194068)0.00:0.00213869,(((((((hsa-mir-379:0.10599899,hsa-mir-411:0.09712601)0.74:0.03471561,hsa-mir-380:0.13421369)0.96:0.07235594,hsa-mir-654:0.21093723)0.72:0.04805472,(hsa-mir-134:0.18953897,hsa-mir-412:0.19074272)0.88:0.06629229)0.73:0.07392555,(hsa-mir-215:0.30748731,(hsa-mir-503:0.27128467,hsa-mir-32:0.26063022)0.34:0.05059951)0.05:0.01981834)0.00:0.02112489,(hsa-mir-557:0.33493273,(hsa-mir-331:0.25801429,hsa-mir-634:0.26471298)0.66:0.07529102)0.02:0.01934852)0.00:0.01239232,((((hsa-mir-488:0.29904926,hsa-mir-608:0.27926400)0.43:0.05554045,(hsa-mir-576:0.25820459,hsa-mir-588:0.25986770)0.67:0.07848626)0.02:0.01132583,(hsa-mir-617:0.31600875,(hsa-mir-191:0.23853776,hsa-mir-637:0.22812891)0.93:0.08754930)0.17:0.03439878)0.00:0.01370573,(((hsa-mir-432:0.25838400,hsa-mir-491:0.25968829)0.60:0.05903273,(hsa-mir-448:0.24412197,hsa-mir-627:0.25013090)0.75:0.07618942)0.10:0.03620980,((hsa-mir-583:0.30324909,hsa-mir-653:0.31008424)0.13:0.03198134,(hsa-mir-222:0.26793670,(hsa-mir-221:0.22921886,hsa-mir-96:0.23831361)0.54:0.02404894)0.47:0.06983699)0.00:0.02174504)0.00:0.00532307)0.00:0.00261466)0.00:0.00355078)0.00:0.00081901,(((((((((((hsa-let-7a-2:0.06061527,hsa-let-7c:0.06438473)0.87:0.05342837,hsa-let-7e:0.11420524)0.48:0.01207182,(hsa-let-7a-1:0.04385734,hsa-let-7f-2:0.04475026)0.95:0.08132596)0.23:0.01919580,(hsa-let-7d:0.13993268,((hsa-let-7a-3:0.07255492,hsa-let-7f-1:0.07609373)0.59:0.02733294,(hsa-let-7b:0.09128284,hsa-mir-98:0.08944005)0.53:0.01681530)0.56:0.03414836)0.22:0.00731402)0.24:0.01464346,(hsa-let-7g:0.13211232,hsa-let-7i:0.12089973)0.50:0.03434245)0.99:0.12084280,(hsa-mir-196b:0.15247884,(hsa-mir-196a-2:0.10775400,hsa-mir-196a-1:0.10963730)0.69:0.04029609)1.00:0.13565578)0.67:0.04322385,hsa-mir-22:0.32168917)0.03:0.01080808,(((hsa-mir-181a-1:0.14298179,hsa-mir-181a-2:0.14122873)0.82:0.03587929,hsa-mir-181c:0.17387979)0.95:0.05747880,(hsa-mir-181d:0.18159910,(hsa-mir-181b-1:0.13255053,hsa-mir-181b-2:0.12881311)0.90:0.05622061)0.90:0.05117720)0.98:0.10356243)0.00:0.00402883,(((hsa-mir-135a-2:0.14122438,hsa-mir-135b:0.13967450)0.85:0.03745409,hsa-mir-135a-1:0.17639375)1.00:0.11856359,(hsa-mir-7-2:0.17703896,(hsa-mir-7-1:0.10279176,hsa-mir-7-3:0.10309059)0.97:0.06889321)1.00:0.10968057)0.50:0.05409191)0.00:0.01045056,((((hsa-mir-550-1:0.01455093,hsa-mir-550-2:0.01637691)1.00:0.24513321,hsa-mir-136:0.26537690)0.57:0.05894492,hsa-mir-561:0.32307788)0.05:0.03178554,(((hsa-mir-101-1:0.10507615,hsa-mir-101-2:0.10825718)0.99:0.08222016,hsa-mir-144:0.19277340)0.98:0.12899387,(hsa-mir-190:0.26167988,(hsa-mir-325:0.19622374,hsa-mir-493:0.19663340)0.96:0.07534744)0.43:0.06131091)0.02:0.01910406)0.00:0.00486773)0.00:0.00607511,((((((((hsa-mir-548d-1:0.08305310,hsa-mir-548d-2:0.08189535)0.76:0.03156524,(hsa-mir-548a-2:0.08856774,hsa-mir-548a-1:0.09037963)0.67:0.02565351)0.67:0.03637379,hsa-mir-603:0.15452534)0.21:0.00356619,(hsa-mir-570:0.14908035,(hsa-mir-548b:0.12539665,(hsa-mir-548a-3:0.08880502,hsa-mir-548c:0.08645271)0.86:0.04470644)0.28:0.01632450)0.25:0.01042691)1.00:0.14170569,(hsa-mir-155:0.21671255,hsa-mir-340:0.21185888)0.88:0.09111490)0.32:0.04436293,((hsa-mir-625:0.31270732,hsa-mir-335:0.31082209)0.13:0.01759127,(hsa-mir-409:0.25878515,(hsa-mir-299:0.18232643,hsa-mir-579:0.18275294)0.71:0.07515096)0.59:0.07324097)0.01:0.01739348)0.00:0.01048009,(((hsa-mir-183:0.24595384,hsa-mir-549:0.23791713)0.60:0.04442635,(hsa-mir-224:0.24650473,hsa-mir-581:0.25982438)0.37:0.01949292)0.57:0.07007495,((hsa-mir-384:0.27631220,hsa-mir-562:0.26486427)0.47:0.06695690,(hsa-mir-203:0.31356353,(hsa-mir-558:0.30775061,((hsa-mir-29a:0.06740219,hsa-mir-29c:0.07775910)0.99:0.09449331,(hsa-mir-29b-1:0.09521381,hsa-mir-29b-2:0.09228619)0.99:0.07814808)1.00:0.13688148)0.16:0.01076436)0.04:0.02051075)0.00:0.00733741)0.00:0.01101306)0.00:0.00793106,((((hsa-mir-193a:0.16610271,hsa-mir-193b:0.15889729)1.00:0.09690467,(hsa-mir-365-1:0.07274686,hsa-mir-365-2:0.07841593)1.00:0.18559964)0.69:0.07252545,((hsa-mir-422a:0.24211390,hsa-mir-423:0.23566388)0.75:0.06574627,(hsa-mir-433:0.23097775,hsa-mir-633:0.23330797)0.80:0.07579962)0.20:0.03053272)0.03:0.02509822,(((((hsa-mir-208:0.23365962,hsa-mir-429:0.23776895)0.77:0.06731745,(hsa-mir-129-1:0.07196057,hsa-mir-129-2:0.07089658)1.00:0.23664129)0.19:0.02381604,(hsa-mir-563:0.26093617,hsa-mir-567:0.26470485)0.55:0.06846097)0.02:0.00771346,(hsa-mir-214:0.30777779,hsa-mir-556:0.30512543)0.13:0.02686282)0.00:0.02204530,((hsa-mir-140:0.29170459,hsa-mir-489:0.29057390)0.24:0.02626852,(hsa-mir-652:0.23604080,(hsa-mir-507:0.20481372,((((hsa-mir-513-1:0.00935782,hsa-mir-513-2:0.00639021)1.00:0.13647956,hsa-mir-508:0.15564642)0.35:0.00803493,hsa-mir-506:0.15782528)0.54:0.04168567,(hsa-mir-510:0.13712634,(hsa-mir-509:0.08830330,(hsa-mir-514-1:0.00544092,(hsa-mir-514-2:0.00000000,hsa-mir-514-3:0.00000000)0.72:0.00592272)1.00:0.08734951)0.74:0.03909824)0.87:0.07082111)0.27:0.00770582)0.55:0.02592367)0.93:0.08523064)0.07:0.03134775)0.00:0.00475664)0.00:0.00641191)0.00:0.00101762)0.00:0.00538621,((((((hsa-mir-126:0.26944753,hsa-mir-599:0.29007628)0.42:0.03561349,(hsa-mir-587:0.22158386,hsa-mir-592:0.22406831)0.89:0.09289314)0.18:0.03128813,(hsa-mir-197:0.29577866,(hsa-mir-328:0.19787818,hsa-mir-483:0.21308072)0.94:0.10688669)0.14:0.04391685)0.00:0.01440828,((hsa-mir-577:0.33073075,hsa-mir-586:0.32518323)0.04:0.01597803,((hsa-mir-198:0.23756691,hsa-mir-554:0.22909976)0.69:0.07509527,(hsa-mir-324:0.22808850,hsa-mir-544:0.22261573)0.87:0.08456749)0.26:0.04211589)0.00:0.00940303)0.00:0.00612314,(((hsa-mir-452:0.30409634,hsa-mir-618:0.29831330)0.08:0.00218135,(hsa-mir-505:0.23154199,hsa-mir-584:0.23187265)0.72:0.06587595)0.06:0.02918175,(((hsa-mir-125a:0.16047241,hsa-mir-125b-1:0.14905140)0.60:0.01789381,hsa-mir-125b-2:0.17445687)0.99:0.07884806,((hsa-mir-10a:0.14134138,hsa-mir-10b:0.15389671)0.98:0.07871695,(hsa-mir-99b:0.12743164,(hsa-mir-100:0.10239228,hsa-mir-99a:0.10013936)0.71:0.02135661)1.00:0.09152166)0.86:0.03451315)0.84:0.07397202)0.01:0.02729026)0.00:0.00856485,((((((((((((((hsa-mir-154:0.09411178,hsa-mir-494:0.09338822)0.27:0.01431300,hsa-mir-382:0.10904226)0.10:0.01577517,(hsa-mir-539:0.09876812,hsa-mir-655:0.10636008)0.29:0.02167994)0.03:0.00818392,(hsa-mir-487a:0.07948915,hsa-mir-487b:0.08301085)0.68:0.04689353)0.05:0.01817582,(hsa-mir-410:0.13429754,(hsa-mir-323:0.10850977,hsa-mir-453:0.10717651)0.40:0.02077071)0.14:0.02096154)0.02:0.00913831,hsa-mir-485:0.16257221)0.01:0.01581064,(hsa-mir-377:0.16010130,(hsa-mir-381:0.13861171,hsa-mir-369:0.13675061)0.47:0.02574695)0.11:0.01288307)0.02:0.01107505,(hsa-mir-495:0.14103012,(hsa-mir-329-1:0.00819953,hsa-mir-329-2:0.00430047)1.00:0.14296378)0.39:0.04606695)0.08:0.00915989,(hsa-mir-656:0.16935703,hsa-mir-496:0.16397630)0.22:0.02869518)0.83:0.05593797,(hsa-mir-376a-1:0.07564759,(hsa-mir-368:0.06152788,(hsa-mir-376a-2:0.04975497,hsa-mir-376b:0.05024503)0.52:0.01726000)0.40:0.00924546)1.00:0.17664347)0.60:0.06705439,((hsa-mir-122a:0.20240513,hsa-mir-499:0.19759487)0.97:0.10008464,(hsa-mir-128a:0.13677670,hsa-mir-128b:0.14371111)1.00:0.15202260)0.25:0.02761877)0.03:0.02137245,((hsa-mir-137:0.20724099,hsa-mir-590:0.21667205)0.95:0.12311377,(hsa-mir-373:0.21413874,hsa-mir-598:0.22064387)0.85:0.11535851)0.02:0.00943933)0.00:0.00915256,(((((hsa-mir-34b:0.16778135,hsa-mir-34c:0.16988099)0.52:0.01565325,hsa-mir-34a:0.18155870)0.97:0.09552796,hsa-mir-449b:0.27555152)0.36:0.03909781,(hsa-mir-217:0.23999278,hsa-mir-383:0.23945928)0.68:0.07561779)0.08:0.01329948,(hsa-mir-449:0.29793702,(((hsa-mir-30a:0.07950561,hsa-mir-30e:0.07542397)0.77:0.03088091,hsa-mir-30d:0.10594002)0.98:0.07885976,(hsa-mir-30b:0.13988839,(hsa-mir-30c-1:0.10330937,hsa-mir-30c-2:0.10795824)0.87:0.03666172)0.90:0.04460851)1.00:0.12917209)0.13:0.02492891)0.01:0.02463582)0.00:0.00840936,(((((((hsa-mir-9-1:0.08149083,hsa-mir-9-2:0.07942871)0.92:0.03437141,hsa-mir-9-3:0.12383601)1.00:0.13825235,(hsa-mir-153-1:0.08305809,hsa-mir-153-2:0.07973260)1.00:0.16675469)0.79:0.07042471,(hsa-mir-553:0.23429566,hsa-mir-626:0.23629257)0.63:0.08531197)0.06:0.01483909,((hsa-mir-552:0.24544071,hsa-mir-582:0.24918295)0.77:0.07170201,(hsa-mir-651:0.29694789,hsa-mir-569:0.30087819)0.14:0.02428097)0.02:0.01760390)0.00:0.00729101,(hsa-mir-580:0.31864602,(hsa-mir-374:0.23471195,hsa-mir-542:0.23751027)0.68:0.07332728)0.10:0.03997548)0.00:0.01294007,((hsa-mir-186:0.29344961,hsa-mir-605:0.30114499)0.18:0.03364199,(hsa-mir-498:0.26083510,(((hsa-mir-371:0.14173737,hsa-mir-372:0.15057032)0.64:0.04406861,(hsa-mir-512-1:0.00010244,hsa-mir-512-2:-0.00010244)1.00:0.19194537)0.87:0.04843418,(((hsa-mir-515-1:0.00000000,hsa-mir-515-2:0.00000000)1.00:0.05962199,hsa-mir-519e:0.06085994)0.95:0.06323363,(((((hsa-mir-518a-1:0.01084652,hsa-mir-518a-2:0.01268289)0.91:0.02604133,(hsa-mir-520d:0.02410046,hsa-mir-527:0.02295836)0.56:0.00877950)0.96:0.04901720,(hsa-mir-524:0.06818611,(hsa-mir-521-1:0.02041506,hsa-mir-521-2:0.02556195)0.96:0.04675642)0.29:0.01548584)0.18:0.01063043,hsa-mir-525:0.09447580)0.06:0.00782897,((((((hsa-mir-518e:0.04040077,hsa-mir-522:0.04005900)0.35:0.01291642,(hsa-mir-518f:0.04455796,hsa-mir-523:0.04739606)0.17:0.01007209)0.06:0.00746881,(hsa-mir-518b:0.05389477,(hsa-mir-518c:0.04005516,hsa-mir-518d:0.04040461)0.37:0.01430908)0.17:0.00731446)0.01:0.01490696,hsa-mir-520a:0.07274486)0.01:0.00414807,(hsa-mir-519d:0.04990009,(hsa-mir-520g:0.00628895,hsa-mir-520h:0.00507469)0.99:0.04333628)0.44:0.03244513)0.01:0.00526543,(((hsa-mir-517b:0.00553524,hsa-mir-517a:0.00939013)0.53:0.00279363,hsa-mir-517c:0.00897107)0.99:0.07257786,(hsa-mir-520e:0.07407531,((((hsa-mir-516-1:0.00533226,hsa-mir-516-2:0.00577885)0.97:0.03089686,hsa-mir-526a-2:0.04047066)0.14:0.00827633,(hsa-mir-516-3:0.01779354,hsa-mir-516-4:0.01750058)0.85:0.02592427)0.20:0.01550481,((hsa-mir-526a-1:0.04107465,hsa-mir-526b:0.04326269)0.35:0.01735824,(((hsa-mir-520b:0.02252787,hsa-mir-520c:0.02665246)0.26:0.01470222,hsa-mir-520f:0.04521864)0.12:0.00634951,((hsa-mir-519a-1:0.01726393,hsa-mir-519a-2:0.01803018)0.68:0.02096468,(hsa-mir-519b:0.02910309,hsa-mir-519c:0.03262531)0.29:0.00805143)0.14:0.00950887)0.05:0.01108506)0.01:0.00310306)0.05:0.00863274)0.04:0.00583814)0.05:0.01032702)0.03:0.01134129)0.43:0.01938737)1.00:0.10383846)0.48:0.02579330)0.71:0.07489022)0.01:0.02110239)0.00:0.00728064)0.00:0.00336983)0.00:0.00069761);
