# Supplementary material for: A bootstrap based analysis pipeline for efficient classification of phylogenetically related animal miRNAs
Source: BMC Genomics. 2007 Mar 6;8:66. doi: 10.1186/1471-2164-8-66 (PMC1832191; doi:10.1186/1471-2164-8-66)
Supplement: Additional File 9 — The software and instruction for the PBC analysis pipeline. The PERL scripts of the programs used in the PBC analysis pipeline, and the instructions. The miRNAs sequences are retrieved from miRBase [10] (Release 8.2). [file 1471-2164-8-66-S9.zip › firstround/batch_parse_nwk.pl]

#!/usr/bin/perl -w

=head1 NAME
    
    batch_parse_nwk

=head1 USAGE 

    perl batch_parse_nwk.pl

=head1 DESCRIPTION

    run parse_nwk in batch

=head1 AUTHOR

   Yong Huang   12/20/2006

=head1 LICENSE AND COPYRIGHT

  All rights reserved

=cut

# the tree name and the family defining cutoff values derived from reference families

%seq=("hsa"=>0.84, "hsa_mmu"=>0.90, "hsa_gga"=>0.91, "hsa_dre"=>0.78, "hsa_dme"=>0.75, "hsa_cel"=>0.82);

while (my ($k, $v)=each %seq) {
	system("perl parse_nwk.pl $k $v");
	sleep(1);
}
