# Supplementary material for: A bootstrap based analysis pipeline for efficient classification of phylogenetically related animal miRNAs
Source: BMC Genomics. 2007 Mar 6;8:66. doi: 10.1186/1471-2164-8-66 (PMC1832191; doi:10.1186/1471-2164-8-66)
Supplement: Additional File 9 — The software and instruction for the PBC analysis pipeline. The PERL scripts of the programs used in the PBC analysis pipeline, and the instructions. The miRNAs sequences are retrieved from miRBase [10] (Release 8.2). [file 1471-2164-8-66-S9.zip › firstround/hsa_dme.nwk]

(((((((((((((hsa-mir-133a-1:0.03358333,hsa-mir-133a-2:0.03459849)1.00:0.12088729,dme-mir-133:0.14884582)1.00:0.13676786,(hsa-mir-134:0.18843762,hsa-mir-412:0.19184407)0.93:0.09934633)0.32:0.03165851,(hsa-mir-22:0.29915125,(hsa-mir-654:0.20756939,(hsa-mir-380:0.13645619,(hsa-mir-379:0.10146248,hsa-mir-411:0.10166252)0.69:0.03247311)0.97:0.07572378)0.84:0.09220024)0.15:0.01568860)0.07:0.03339324,(hsa-mir-337:0.32532501,((hsa-mir-220:0.26170181,hsa-mir-614:0.25637048)0.42:0.05772362,(hsa-mir-338:0.18732654,hsa-mir-635:0.17775282)0.96:0.12899556)0.05:0.01303648)0.00:0.02191176)0.00:0.00928647,(dme-mir-275:0.31987386,(hsa-mir-571:0.30473016,hsa-mir-609:0.30817307)0.16:0.01387609)0.03:0.03804921)0.00:0.00728685,(((hsa-mir-373:0.21189270,hsa-mir-598:0.22288991)0.85:0.10053368,(hsa-mir-194-1:0.16887462,hsa-mir-194-2:0.16847478)0.99:0.14868360)0.09:0.03057071,((hsa-mir-218-1:0.18120041,hsa-mir-218-2:0.18243595)1.00:0.15813093,(hsa-mir-455:0.31673640,hsa-mir-331:0.31369838)0.12:0.01764051)0.01:0.01351982)0.00:0.01563065)0.00:0.00173695,((((((hsa-mir-7-1:0.10120077,hsa-mir-7-3:0.10468158)1.00:0.09614697,hsa-mir-7-2:0.20398252)0.58:0.01390470,dme-mir-7:0.21420569)0.97:0.09990333,(dme-mir-286:0.24686339,hsa-mir-190:0.24725426)0.60:0.05832174)0.14:0.03152586,(hsa-mir-335:0.33035749,(hsa-mir-214:0.31047311,hsa-mir-556:0.30243011)0.19:0.02975803)0.03:0.01910654)0.00:0.00972030,(((((hsa-mir-153-1:0.08142384,hsa-mir-153-2:0.08136686)1.00:0.19495297,(hsa-mir-374:0.23519406,hsa-mir-542:0.23702816)0.50:0.04049133)0.24:0.02475598,(hsa-mir-151:0.13254950,hsa-mir-28:0.13060839)1.00:0.17165053)0.07:0.01737507,hsa-mir-140:0.31869916)0.01:0.00897822,((hsa-mir-489:0.27059391,hsa-mir-606:0.27940609)0.33:0.03277503,(dme-mir-9c:0.19691297,((dme-mir-79:0.13950557,dme-mir-9b:0.13635650)0.87:0.05360965,(dme-mir-9a:0.12854288,(hsa-mir-9-3:0.12154326,(hsa-mir-9-1:0.08054814,hsa-mir-9-2:0.08037140)0.88:0.03666416)0.62:0.01581817)0.94:0.06553071)0.36:0.00256725)0.95:0.10594581)0.06:0.02496575)0.00:0.02583759)0.00:0.00839380)0.00:0.00095470,((((((((hsa-mir-106a:0.13728000,hsa-mir-17:0.14667062)0.63:0.01852530,(hsa-mir-20a:0.10052122,hsa-mir-20b:0.10843400)0.93:0.05744598)0.73:0.03845636,hsa-mir-106b:0.19485044)0.35:0.00927117,hsa-mir-93:0.21065731)0.47:0.02603218,(hsa-mir-18a:0.05600611,hsa-mir-18b:0.05666995)1.00:0.17706958)0.75:0.07996274,((dme-mir-210:0.18345340,hsa-mir-210:0.18496765)0.99:0.10225116,(hsa-mir-138-1:0.13463954,hsa-mir-138-2:0.13808773)1.00:0.14362457)0.33:0.03334616)0.06:0.02380695,((hsa-mir-217:0.24248263,hsa-mir-383:0.23696943)0.65:0.06673574,(hsa-mir-449b:0.26929651,(hsa-mir-34c:0.18419467,(hsa-mir-34b:0.16582539,hsa-mir-34a:0.17152401)0.47:0.01333022)0.95:0.08412391)0.55:0.04549231)0.11:0.02719199)0.00:0.01847468,((((((hsa-mir-16-1:0.15085275,hsa-mir-16-2:0.14914725)0.83:0.03659017,hsa-mir-195:0.19104141)0.98:0.09371396,(hsa-mir-15a:0.18268784,hsa-mir-15b:0.17875794)0.99:0.10411634)0.56:0.03926844,hsa-mir-643:0.32162659)0.06:0.00502142,(hsa-mir-624:0.25476866,(hsa-mir-101-1:0.10741531,hsa-mir-101-2:0.10591803)1.00:0.13805834)0.79:0.07936896)0.04:0.02919247,(((dme-mir-14:0.20710870,hsa-mir-451:0.21224614)0.75:0.08811031,(hsa-mir-198:0.23812681,hsa-mir-554:0.22853985)0.64:0.06484257)0.13:0.02859882,(dme-mir-92a:0.23354019,(dme-mir-310:0.22578112,((dme-mir-311:0.19492344,dme-mir-312:0.20190196)0.26:0.01465817,(dme-mir-313:0.19113425,(hsa-mir-92-1:0.13664388,hsa-mir-92-2:0.13732872)0.85:0.04421534)0.33:0.02348978)0.13:0.01402247)0.22:0.01152113)0.88:0.09551661)0.03:0.02747681)0.00:0.00507272)0.00:0.00736816)0.00:0.00038159,(((((hsa-mir-181a-1:0.13964631,hsa-mir-181a-2:0.14456422)0.76:0.03157182,hsa-mir-181c:0.17818726)0.94:0.05585415,(hsa-mir-181d:0.18384533,(hsa-mir-181b-1:0.13525538,hsa-mir-181b-2:0.12610825)0.89:0.05397438)0.90:0.05280185)0.96:0.09337449,(dme-mir-274:0.28437540,(hsa-mir-634:0.25343952,dme-mir-4:0.24656048)0.59:0.02878949)0.41:0.04522499)0.14:0.03418584,((((hsa-mir-124a-2:0.04812533,hsa-mir-124a-3:0.04489792)0.57:0.00825275,hsa-mir-124a-1:0.05366935)1.00:0.12222884,dme-mir-124:0.18016574)0.99:0.16468237,(((dme-mir-308:0.27135192,dme-mir-316:0.26833062)0.27:0.04579908,(hsa-mir-204:0.16477602,hsa-mir-211:0.16195665)1.00:0.15850396)0.04:0.01278825,(((hsa-mir-188:0.13349414,hsa-mir-660:0.13709410)0.81:0.05999026,hsa-mir-532:0.19035174)0.89:0.04999003,(hsa-mir-362:0.14143770,(hsa-mir-501:0.06657733,(hsa-mir-500:0.04832854,hsa-mir-502:0.04690955)0.64:0.02270838)0.99:0.07087915)0.98:0.09547136)0.95:0.09050320)0.01:0.01571363)0.00:0.01355492)0.00:0.00999071)0.00:0.00233611,(((((((((((((hsa-mir-154:0.09384469,hsa-mir-494:0.09365531)0.26:0.01515000,hsa-mir-382:0.10820526)0.11:0.01368179,(hsa-mir-539:0.09927343,hsa-mir-655:0.10585478)0.32:0.02377332)0.04:0.00701597,(hsa-mir-487a:0.07989221,hsa-mir-487b:0.08260779)0.69:0.04806148)0.06:0.01966632,(hsa-mir-410:0.13027288,(hsa-mir-323:0.10824535,hsa-mir-453:0.10744093)0.35:0.02479538)0.10:0.01947105)0.01:0.00739599,hsa-mir-485:0.16431453)0.01:0.01802731,(hsa-mir-369:0.17401869,(hsa-mir-381:0.14721495,hsa-mir-377:0.15129251)0.19:0.02271503)0.04:0.00424940)0.02:0.01434763,(hsa-mir-656:0.17136164,hsa-mir-496:0.16197169)0.21:0.03044010)0.04:0.00777218,(hsa-mir-409:0.18910328,(hsa-mir-495:0.14684538,(hsa-mir-329-1:0.00720616,hsa-mir-329-2:0.00529384)1.00:0.13714853)0.31:0.02575340)0.10:0.02386987)0.71:0.06237139,(hsa-mir-299:0.18391807,hsa-mir-579:0.18116129)0.81:0.09355062)0.60:0.05698675,(hsa-mir-208:0.23298188,hsa-mir-429:0.23844669)0.77:0.09012364)0.08:0.02787227,(hsa-mir-644:0.31506339,(dme-mir-279:0.29575490,hsa-mir-574:0.28935148)0.14:0.02269182)0.02:0.03004751)0.00:0.01317198,(((((dme-mir-219:0.23859211,dme-mir-92b:0.24527886)0.59:0.03818534,(hsa-mir-219-1:0.14504504,hsa-mir-219-2:0.14527754)1.00:0.13621099)0.55:0.06605456,(dme-mir-263a:0.25434596,(hsa-mir-182:0.21762177,dme-mir-263b:0.22058048)0.56:0.03076846)0.80:0.08848705)0.02:0.00824103,(((hsa-mir-19b-1:0.08440017,hsa-mir-19b-2:0.08801362)1.00:0.07716483,hsa-mir-19a:0.16360009)1.00:0.11554025,(hsa-mir-202:0.23792211,(hsa-mir-511-1:0.00000000,hsa-mir-511-2:0.00000000)1.00:0.23334225)0.77:0.04078321)0.66:0.07508384)0.00:0.01058598,(((hsa-mir-33:0.15205442,hsa-mir-33b:0.16137842)0.97:0.08783953,hsa-mir-216:0.24445504)0.83:0.09249596,(((dme-mir-314:0.20415482,hsa-mir-361:0.20209518)0.84:0.10077529,(hsa-mir-601:0.23322643,hsa-mir-642:0.23512800)0.67:0.07269112)0.16:0.02028488,((((hsa-mir-125a:0.15707212,hsa-mir-125b-1:0.15245169)0.66:0.02053987,hsa-mir-125b-2:0.17181081)0.90:0.04779815,dme-mir-125:0.22701789)0.68:0.03026852,(((hsa-mir-10a:0.14679160,hsa-mir-10b:0.14844650)0.78:0.02951445,dme-mir-10:0.16924381)0.90:0.05168034,(dme-mir-100:0.20241045,(hsa-mir-99b:0.13136534,(hsa-mir-100:0.09905258,hsa-mir-99a:0.10347907)0.63:0.01742291)0.95:0.07732065)0.79:0.03190513)0.68:0.02711307)0.89:0.07013538)0.06:0.00646649)0.01:0.02194572)0.00:0.00360448)0.00:0.00729102)0.00:0.00062416,((((((((hsa-mir-1-1:0.10663932,hsa-mir-1-2:0.10462828)0.63:0.02169570,hsa-mir-206:0.13100383)0.99:0.08107927,dme-mir-1:0.20673586)0.97:0.11560466,(dme-mir-184:0.17830878,hsa-mir-184:0.18754488)1.00:0.14671234)0.12:0.00951410,(hsa-mir-224:0.25018703,hsa-mir-581:0.25614209)0.53:0.07006917)0.02:0.02186406,((dme-mir-276a:0.08775128,dme-mir-276b:0.08807290)1.00:0.22525213,((hsa-mir-141:0.14579575,hsa-mir-200a:0.14965880)0.94:0.06170632,(dme-mir-8:0.17227314,(hsa-mir-200b:0.14543153,hsa-mir-200c:0.14687617)0.58:0.02036794)0.88:0.04451094)0.99:0.09787558)0.19:0.03941374)0.00:0.00634730,((((hsa-mir-135a-2:0.14236515,hsa-mir-135b:0.13853373)0.86:0.03900753,hsa-mir-135a-1:0.17484031)1.00:0.13941049,hsa-mir-575:0.31972080)0.13:0.03574858,(((hsa-mir-221:0.23177861,hsa-mir-96:0.23575386)0.53:0.02680032,hsa-mir-222:0.26518532)0.62:0.04138140,((dme-mir-305:0.20235250,hsa-mir-205:0.20609820)0.75:0.07399730,(hsa-mir-139:0.19141374,hsa-mir-490:0.19320164)0.86:0.08568913)0.57:0.03575555)0.32:0.04058767)0.01:0.00804318)0.00:0.00959370,((((((((hsa-mir-30a:0.08082398,hsa-mir-30e:0.07410559)0.76:0.03123489,hsa-mir-30d:0.10558603)0.98:0.07985495,(hsa-mir-30b:0.14183487,(hsa-mir-30c-1:0.10106304,hsa-mir-30c-2:0.11020457)0.85:0.03471523)0.89:0.04361333)1.00:0.11874776,(dme-mir-283:0.20668564,dme-mir-304:0.20998103)0.96:0.09338313)0.34:0.03913677,(dme-mir-280:0.27177252,(dme-mir-iab-4:0.27040211,(hsa-mir-620:0.21419314,hsa-mir-568:0.21277315)0.81:0.05808307)0.26:0.01011713)0.32:0.05573589)0.01:0.00797146,((hsa-mir-137:0.20835196,hsa-mir-590:0.21556108)0.97:0.12104107,((dme-mir-33:0.21870015,hsa-mir-449:0.21950210)0.93:0.07443134,(hsa-mir-549:0.24546017,(dme-mir-281-1:0.08891253,dme-mir-281-2:0.09086275)1.00:0.16171101)0.83:0.05489174)0.52:0.03297147)0.12:0.01725827)0.00:0.00813783,((((hsa-mir-363:0.19066713,hsa-mir-649:0.19394825)0.95:0.09941649,dme-mir-277:0.30026154)0.22:0.02475450,(hsa-mir-95:0.14223256,(hsa-mir-421:0.08025196,hsa-mir-545:0.07268922)0.91:0.06846791)1.00:0.17277739)0.03:0.01601615,(((hsa-mir-122a:0.19900074,hsa-mir-499:0.20099926)0.95:0.07856361,dme-mir-34:0.27546569)0.47:0.02366120,(dme-mir-5:0.20858410,(dme-mir-6-1:0.15851636,(dme-mir-6-2:0.13646472,dme-mir-6-3:0.13380555)0.67:0.02191488)0.93:0.05392256)0.94:0.08694341)0.18:0.03248545)0.00:0.01657520)0.00:0.01297352,((((((hsa-mir-103-2:0.06861225,hsa-mir-107:0.07241339)0.86:0.02468231,hsa-mir-103-1:0.09711256)1.00:0.14116699,hsa-mir-301:0.24438969)0.63:0.03009939,(hsa-mir-130a:0.16855456,hsa-mir-130b:0.17290886)0.99:0.10228964)0.55:0.06507531,((dme-mir-87:0.20845746,hsa-mir-367:0.20692716)0.75:0.09347785,(hsa-mir-576:0.25458484,hsa-mir-588:0.26348745)0.41:0.04527714)0.07:0.03688497)0.00:0.02062250,((((((hsa-mir-29a:0.07091651,hsa-mir-29c:0.07424478)1.00:0.10060514,(hsa-mir-29b-1:0.09439691,hsa-mir-29b-2:0.09310309)0.99:0.07203625)0.99:0.12489152,(dme-mir-315:0.25842671,hsa-mir-630:0.25407329)0.57:0.04123604)0.22:0.02348083,hsa-mir-203:0.32350949)0.02:0.02357106,((hsa-mir-552:0.25105378,hsa-mir-582:0.24356987)0.76:0.08122604,((hsa-mir-433:0.22728030,hsa-mir-633:0.23700542)0.88:0.10467381,(hsa-mir-653:0.30956982,hsa-mir-559:0.30581479)0.12:0.01916611)0.01:0.00267999)0.00:0.01340016)0.00:0.01181244,((hsa-mir-155:0.21574047,hsa-mir-340:0.21283096)0.86:0.08710008,(((hsa-mir-450-1:0.05261313,hsa-mir-450-2:0.05727698)1.00:0.14213965,dme-bantam:0.18794616)0.96:0.09749450,((((hsa-mir-548a-3:0.08913099,hsa-mir-548c:0.08612674)0.83:0.04311413,hsa-mir-548b:0.12698897)0.30:0.01580990,hsa-mir-570:0.14959495)0.28:0.00981447,(hsa-mir-603:0.15526717,((hsa-mir-548d-1:0.08319190,hsa-mir-548d-2:0.08175656)0.77:0.03272019,(hsa-mir-548a-2:0.08933225,hsa-mir-548a-1:0.08961512)0.67:0.02449857)0.65:0.03563195)0.20:0.00417864)1.00:0.13573569)0.21:0.00875730)0.19:0.05026326)0.00:0.00437942)0.00:0.00520593)0.00:0.00149980)0.00:0.00263960)0.00:0.00129820,(((((((hsa-mir-199a-1:0.05009492,hsa-mir-199b:0.05135436)0.90:0.05782085,hsa-mir-199a-2:0.11194136)1.00:0.17707618,(hsa-mir-223:0.20144785,hsa-mir-599:0.19855215)0.98:0.08791493)0.37:0.03600147,(hsa-mir-504:0.23689585,hsa-mir-591:0.24503186)0.81:0.08322192)0.09:0.02083327,((dme-mir-11:0.28921783,hsa-mir-651:0.28411551)0.25:0.03914657,(hsa-mir-561:0.28477335,hsa-mir-629:0.28499410)0.37:0.04284673)0.02:0.02691467)0.00:0.01414838,(((hsa-mir-146a:0.25677597,hsa-mir-555:0.27010575)0.54:0.04252658,(hsa-mir-587:0.22795444,hsa-mir-592:0.21769774)0.86:0.08646090)0.19:0.04481395,((hsa-mir-431:0.32024634,hsa-mir-617:0.31892892)0.07:0.02162062,((dme-mir-306:0.18119176,hsa-mir-493:0.17683293)0.99:0.11694167,(hsa-mir-21:0.19973796,hsa-mir-325:0.19732087)0.89:0.09625114)0.28:0.04624136)0.00:0.01304037)0.00:0.00682585)0.00:0.00642183,((((hsa-mir-23a:0.15403765,hsa-mir-23b:0.14733222)0.99:0.15067339,(hsa-mir-370:0.24759297,hsa-mir-484:0.25240703)0.65:0.05125555)0.19:0.04244820,(hsa-mir-563:0.26418325,hsa-mir-567:0.26145778)0.57:0.07497183)0.01:0.02195266,(((hsa-mir-384:0.26827368,hsa-mir-562:0.27290279)0.55:0.07558943,(hsa-mir-580:0.31260935,dme-mir-282:0.31376428)0.10:0.03211933)0.00:0.00920952,((((((hsa-mir-376a-2:0.04950968,hsa-mir-376b:0.05049032)0.48:0.01705766,hsa-mir-368:0.06173022)0.41:0.01056506,hsa-mir-376a-1:0.07432799)1.00:0.15473693,hsa-mir-186:0.23086092)0.76:0.07033986,(hsa-mir-553:0.23382720,hsa-mir-626:0.23676103)0.76:0.07048346)0.17:0.02972611,(((dme-mir-3:0.16857666,dme-mir-318:0.17470693)0.50:0.01259509,dme-mir-309:0.18626356)0.97:0.13682607,(dme-mir-307:0.29584478,((dme-mir-2b-1:0.13438027,dme-mir-2c:0.14193552)0.88:0.07322394,((dme-mir-2a-1:0.11202118,dme-mir-2a-2:0.11986288)0.97:0.07939576,((dme-mir-13a:0.12987164,dme-mir-2b-2:0.12346169)0.62:0.02725178,(dme-mir-13b-2:0.11559918,dme-mir-13b-1:0.11167355)0.72:0.03920280)0.63:0.03530249)0.53:0.01847832)0.99:0.08619973)0.18:0.02133076)0.04:0.01671988)0.00:0.01653053)0.00:0.00457569)0.00:0.00770483)0.00:0.00241662,(((((((((((((hsa-mir-514-2:0.00000000,hsa-mir-514-3:0.00000000)0.68:0.00646091,hsa-mir-514-1:0.00490273)1.00:0.08226800,hsa-mir-509:0.09338480)0.76:0.04031083,hsa-mir-510:0.13591375)0.87:0.07001343,(hsa-mir-506:0.15575789,(hsa-mir-508:0.15376737,(hsa-mir-513-1:0.00861213,hsa-mir-513-2:0.00713590)1.00:0.13835862)0.37:0.01010233)0.55:0.04249335)0.30:0.00880602,hsa-mir-507:0.20371352)0.53:0.02533677,hsa-mir-652:0.23662771)0.96:0.08105775,(dme-mir-31a:0.24817294,hsa-mir-32:0.24458068)0.71:0.06812015)0.20:0.03845954,(dme-mir-317:0.31841296,(hsa-mir-605:0.29711069,(hsa-mir-616:0.26842771,(hsa-mir-302a:0.13983824,(hsa-mir-302b:0.11881884,(hsa-mir-302c:0.08682253,hsa-mir-302d:0.09228195)0.65:0.03201788)0.51:0.01411126)1.00:0.11944621)0.37:0.03193672)0.13:0.01563913)0.03:0.04017355)0.00:0.00309908,(((hsa-mir-595:0.22370582,hsa-mir-647:0.23083963)0.91:0.09998388,hsa-mir-604:0.33013629)0.06:0.02196008,((hsa-mir-593:0.31053557,hsa-mir-142:0.31015408)0.13:0.03423767,(hsa-mir-424:0.31187231,hsa-mir-564:0.31578726)0.09:0.02371137)0.00:0.01676662)0.00:0.00803865)0.00:0.00572625,(((((dme-mir-12:0.19798989,hsa-mir-126:0.18772440)0.89:0.09137061,hsa-mir-144:0.28452550)0.43:0.05599842,(hsa-mir-565:0.20932001,hsa-mir-594:0.20641033)0.98:0.12953442)0.04:0.01460854,(hsa-mir-618:0.31784985,(hsa-mir-324:0.22614316,hsa-mir-544:0.22456107)0.87:0.10039744)0.06:0.02426933)0.00:0.00422848,(((hsa-mir-187:0.26434425,hsa-mir-578:0.26197154)0.65:0.06734315,hsa-mir-557:0.32193053)0.05:0.01118837,((hsa-mir-27a:0.16824093,hsa-mir-27b:0.16509240)1.00:0.14143490,(hsa-mir-622:0.30005589,(hsa-mir-105-1:0.01208360,hsa-mir-105-2:0.01260775)1.00:0.28253514)0.17:0.01362758)0.07:0.02682368)0.00:0.02135899)0.00:0.01057079)0.00:0.00555638,((((hsa-mir-128a:0.13783620,hsa-mir-128b:0.14265161)1.00:0.15008065,hsa-mir-639:0.30222956)0.18:0.03199800,hsa-mir-607:0.33749755)0.01:0.02555932,((((hsa-mir-432:0.25952104,hsa-mir-491:0.25855125)0.61:0.07042054,hsa-mir-569:0.32242504)0.03:0.02465488,(dme-mir-288:0.31284491,hsa-mir-659:0.31602107)0.14:0.03543964)0.00:0.00610680,(((hsa-mir-26a-1:0.12825795,hsa-mir-26b:0.13201602)0.74:0.02848077,hsa-mir-26a-2:0.15717171)1.00:0.17771994,((hsa-mir-631:0.16666446,hsa-mir-640:0.16666888)0.99:0.12266921,(hsa-mir-619:0.27892637,(dme-mir-289:0.21164974,hsa-mir-375:0.20104867)0.64:0.07151205)0.20:0.00847427)0.26:0.05238083)0.01:0.01362368)0.00:0.00183182)0.00:0.01299085)0.00:0.00173829,(((((((((((hsa-mir-486:0.22323718,hsa-mir-612:0.22452401)0.87:0.08464075,hsa-mir-602:0.30556534)0.15:0.00485034,(hsa-mir-572:0.22045815,hsa-mir-638:0.21632346)0.88:0.08610512)0.07:0.01410000,(hsa-mir-611:0.24707931,hsa-mir-657:0.24545800)0.65:0.07517465)0.01:0.01863366,(hsa-mir-152:0.15872988,(hsa-mir-148a:0.10266984,hsa-mir-148b:0.10628539)0.74:0.04756623)1.00:0.18827811)0.00:0.01140369,((hsa-mir-422a:0.24287498,hsa-mir-423:0.23490280)0.84:0.08829497,(hsa-mir-621:0.21885420,hsa-mir-662:0.22820462)0.90:0.10726224)0.08:0.01618824)0.00:0.00688312,(hsa-mir-558:0.29234330,(dme-mir-284:0.24675484,hsa-mir-31:0.24578247)0.67:0.06046527)0.21:0.04793428)0.00:0.00406740,(((((hsa-mir-636:0.20030549,hsa-mir-92b:0.19331153)0.69:0.03514225,hsa-mir-663:0.22837836)0.72:0.05562682,hsa-mir-615:0.27178972)0.24:0.02558923,hsa-mir-503:0.30743424)0.04:0.03640888,(((hsa-mir-596:0.21141577,hsa-mir-650:0.21324177)0.86:0.07030701,hsa-mir-133b:0.28073419)0.30:0.03369160,(hsa-mir-185:0.28236573,(hsa-mir-146b:0.26200958,hsa-mir-25:0.25227613)0.49:0.03666789)0.14:0.02010948)0.07:0.03593126)0.00:0.01400548)0.00:0.00531143,(((hsa-mir-191:0.23040566,hsa-mir-637:0.23626101)0.90:0.09252566,hsa-mir-641:0.32384966)0.07:0.03072391,(((hsa-mir-550-1:0.01529616,hsa-mir-550-2:0.01563167)1.00:0.24966306,hsa-mir-136:0.26084705)0.45:0.04966727,(hsa-mir-145:0.29266995,(hsa-mir-573:0.28141379,hsa-mir-623:0.26803676)0.37:0.02358038)0.11:0.01212970)0.06:0.04056989)0.00:0.01275621)0.00:0.00526396,(((((hsa-mir-24-1:0.10651023,hsa-mir-24-2:0.11737037)1.00:0.11429030,hsa-mir-192:0.23458729)0.86:0.10615471,(hsa-mir-632:0.23811150,hsa-mir-661:0.23315287)0.79:0.10210362)0.01:0.00766951,((hsa-mir-143:0.27652009,hsa-mir-658:0.28597991)0.30:0.03851742,(hsa-mir-149:0.28976305,hsa-mir-585:0.29644385)0.18:0.02979750)0.01:0.02784142)0.00:0.00951341,(((hsa-mir-183:0.25173455,hsa-mir-425:0.25443828)0.69:0.07115930,(hsa-mir-497:0.24491935,hsa-mir-600:0.23929117)0.83:0.08579000)0.08:0.02766943,(((hsa-mir-132:0.17535054,hsa-mir-212:0.17516493)1.00:0.13213795,(hsa-mir-589:0.25532993,hsa-mir-645:0.26640920)0.56:0.04226044)0.21:0.03665653,((((hsa-mir-326:0.25003917,hsa-mir-346:0.25598493)0.39:0.03047446,hsa-mir-339:0.28613374)0.15:0.04403865,(hsa-mir-296:0.28610186,hsa-mir-566:0.28889814)0.21:0.03943340)0.00:0.00473461,(((hsa-mir-330:0.22375774,hsa-mir-560:0.22451813)0.87:0.08269527,hsa-mir-150:0.31818844)0.06:0.01399669,(hsa-mir-648:0.28486584,(hsa-mir-345:0.16015319,hsa-mir-378:0.15234681)1.00:0.12583272)0.30:0.04606375)0.00:0.00858452)0.00:0.00861304)0.00:0.00844328)0.00:0.00564450)0.00:0.01224517)0.00:0.00391320,((((hsa-mir-583:0.26296664,hsa-mir-628:0.25816012)0.55:0.06778710,hsa-mir-613:0.31119123)0.03:0.02000093,(hsa-mir-586:0.33408115,(hsa-mir-488:0.29105592,hsa-mir-608:0.28725733)0.28:0.04492963)0.01:0.00651932)0.00:0.02562398,(((((((((hsa-mir-193a:0.16395851,hsa-mir-193b:0.16104149)0.99:0.09360121,(hsa-mir-365-1:0.07358628,hsa-mir-365-2:0.07757651)1.00:0.18890310)0.71:0.05021170,(dme-mir-303:0.19480860,hsa-mir-452:0.20225023)0.93:0.11134719)0.16:0.02015798,(hsa-mir-197:0.30438723,(hsa-mir-328:0.20288212,hsa-mir-483:0.20807678)0.92:0.10454442)0.10:0.02631726)0.00:0.02057679,(hsa-mir-577:0.31473306,(hsa-mir-342:0.23691006,hsa-mir-610:0.24135081)0.86:0.07911523)0.07:0.02632477)0.00:0.00373397,(hsa-mir-215:0.33655364,(hsa-mir-597:0.31466304,(hsa-mir-448:0.25045756,hsa-mir-627:0.24379532)0.67:0.07649554)0.05:0.01391725)0.00:0.02202779)0.00:0.00603639,((hsa-mir-505:0.23602757,hsa-mir-584:0.22738706)0.85:0.10267347,(dme-mir-278:0.31235380,(hsa-mir-551a:0.22362073,hsa-mir-551b:0.23471260)0.86:0.08213545)0.10:0.03081338)0.01:0.01470693)0.00:0.00639052,(((dme-mir-31b:0.25930959,hsa-mir-127:0.26700620)0.61:0.06094396,hsa-mir-492:0.32068828)0.08:0.03783732,((hsa-mir-320:0.28887782,hsa-mir-646:0.28612218)0.36:0.05215489,(dme-mir-287:0.20601129,hsa-mir-147:0.22877131)0.91:0.11702851)0.03:0.02499656)0.00:0.00599989)0.00:0.00358870,(((((((((hsa-let-7a-2:0.06147236,hsa-let-7c:0.06352764)0.66:0.05090874,hsa-let-7e:0.11672488)0.30:0.01313776,(hsa-let-7a-1:0.04385528,hsa-let-7f-2:0.04475232)0.95:0.08026003)0.11:0.02261081,(hsa-let-7d:0.14106602,((hsa-let-7a-3:0.07603950,hsa-let-7f-1:0.07260915)0.66:0.03241221,(hsa-let-7b:0.09228628,hsa-mir-98:0.08843661)0.46:0.01173603)0.50:0.03301502)0.20:0.00389901)0.06:0.01181013,(hsa-let-7g:0.13029018,hsa-let-7i:0.12272187)0.52:0.03717578)0.30:0.02459445,dme-let-7:0.18554583)0.84:0.04527693,hsa-mir-625:0.22823894)0.80:0.10022875,((hsa-mir-129-1:0.06849435,hsa-mir-129-2:0.07436279)1.00:0.21821069,(hsa-mir-196b:0.15381529,(hsa-mir-196a-2:0.10917154,hsa-mir-196a-1:0.10821976)0.68:0.03895964)0.99:0.12252385)0.55:0.04538141)0.11:0.01855042,(dme-mir-285:0.32382729,(hsa-mir-498:0.26560009,(((hsa-mir-371:0.14361408,hsa-mir-372:0.14869361)0.66:0.04544491,(hsa-mir-512-1:-0.00045785,hsa-mir-512-2:0.00045785)1.00:0.19056908)0.83:0.04433383,(((hsa-mir-515-1:0.00000000,hsa-mir-515-2:0.00000000)1.00:0.06129751,hsa-mir-519e:0.05918442)0.95:0.06122090,(((((hsa-mir-518a-1:0.01184182,hsa-mir-518a-2:0.01168760)0.91:0.02503387,(hsa-mir-520d:0.02420833,hsa-mir-527:0.02285049)0.57:0.00978696)0.95:0.05071000,(hsa-mir-520a:0.07548945,(hsa-mir-524:0.06941214,(hsa-mir-521-1:0.02234312,hsa-mir-521-2:0.02363389)0.95:0.04553038)0.27:0.01436856)0.05:0.00529923)0.04:0.00896078,hsa-mir-525:0.09811040)0.03:0.00405764,(((hsa-mir-520g:0.00587766,hsa-mir-520h:0.00548598)0.99:0.04140737,hsa-mir-519d:0.05182900)0.48:0.03889622,(((hsa-mir-517b:0.00544648,hsa-mir-517a:0.00947890)0.51:0.00180199,hsa-mir-517c:0.00996272)0.99:0.07532279,((((hsa-mir-518e:0.04149125,hsa-mir-522:0.03896852)0.34:0.01292451,(hsa-mir-518f:0.04483945,hsa-mir-523:0.04711457)0.17:0.01006400)0.07:0.00854819,(hsa-mir-518b:0.05343433,(hsa-mir-518c:0.03920467,hsa-mir-518d:0.04125510)0.38:0.01476952)0.20:0.00623508)0.01:0.01561985,(hsa-mir-520e:0.07395921,(((((hsa-mir-516-1:0.00515782,hsa-mir-516-2:0.00595329)0.98:0.03350242,hsa-mir-526a-2:0.03786510)0.17:0.00608975,(hsa-mir-516-3:0.01953159,hsa-mir-516-4:0.01576253)0.87:0.02811085)0.25:0.01483075,(hsa-mir-526a-1:0.04394172,hsa-mir-526b:0.04039563)0.36:0.01627569)0.04:0.00713629,(hsa-mir-520f:0.05545982,(hsa-mir-520c:0.04727935,((hsa-mir-519a-1:0.01692053,hsa-mir-519a-2:0.01837359)0.68:0.02154603,(hsa-mir-519c:0.03290763,(hsa-mir-519b:0.02678256,hsa-mir-520b:0.02239777)0.12:0.00615329)0.09:0.00592686)0.11:0.01093585)0.02:0.00163306)0.03:0.01090928)0.04:0.00697490)0.04:0.00430942)0.01:0.00693020)0.01:0.00414009)0.02:0.01162356)0.46:0.01926314)1.00:0.11036376)0.41:0.02201426)0.54:0.05494358)0.07:0.03217307)0.00:0.01651655)0.00:0.00111134)0.00:0.00289315)0.00:0.00118516)0.00:0.00079588);
