# Supplementary material for: A bootstrap based analysis pipeline for efficient classification of phylogenetically related animal miRNAs
Source: BMC Genomics. 2007 Mar 6;8:66. doi: 10.1186/1471-2164-8-66 (PMC1832191; doi:10.1186/1471-2164-8-66)
Supplement: Additional File 9 — The software and instruction for the PBC analysis pipeline. The PERL scripts of the programs used in the PBC analysis pipeline, and the instructions. The miRNAs sequences are retrieved from miRBase [10] (Release 8.2). [file 1471-2164-8-66-S9.zip › firstround/batch_run.pl]

#!/usr/bin/perl -w

=head1 NAME
    
    batch_run.pl

=head1 USAGE

    perl batch_run.pl

=head1 DESCRIPTION

    This script runs the related perl scripts in PBC in order. 


=head1 AUTHOR

   Yong Huang   12/20/2006 last modified

=head1 LICENSE AND COPYRIGHT

  All rights reserved

=cut

$|=1;
# Parse the *.nwk files 
print "perl batch_parse_nwk.pl\n";
system("perl batch_parse_nwk.pl");

# Use the "Vote" algorithm to identify the family nodes that need to be broken down
print "perl confirm_rel.pl\n";
system("perl confirm_rel.pl");

# Progressively break down the families that are not confirmed, utill conflict free
print "perl get_cfltfree_rels.pl\n";
system("perl get_cfltfree_rels.pl");

# Cluster the conflict free relations in the *_cfltfree.store files.
# This is the result of the first round of PBC
print "perl cfltfree_cluster.pl\n";
system("perl cfltfree_cluster.pl");
