# Supplementary material for: A bootstrap based analysis pipeline for efficient classification of phylogenetically related animal miRNAs
Source: BMC Genomics. 2007 Mar 6;8:66. doi: 10.1186/1471-2164-8-66 (PMC1832191; doi:10.1186/1471-2164-8-66)
Supplement: Additional File 9 — The software and instruction for the PBC analysis pipeline. The PERL scripts of the programs used in the PBC analysis pipeline, and the instructions. The miRNAs sequences are retrieved from miRBase [10] (Release 8.2). [file 1471-2164-8-66-S9.zip › firstround/hsa_cel.nwk]

((((((((((((((((((hsa-mir-154:0.09564978,hsa-mir-494:0.09185022)0.27:0.01472896,hsa-mir-382:0.10862630)0.10:0.01395054,(hsa-mir-487a:0.07996593,hsa-mir-487b:0.08253407)0.71:0.04938749)0.02:0.00360134,(hsa-mir-539:0.10215127,hsa-mir-655:0.10297694)0.23:0.02559319)0.03:0.02438465,(hsa-mir-410:0.13083967,(hsa-mir-323:0.10958733,hsa-mir-453:0.10609894)0.41:0.02422859)0.14:0.02091959)0.02:0.01282530,(hsa-mir-495:0.14578475,(hsa-mir-329-1:0.00652540,hsa-mir-329-2:0.00597460)1.00:0.13820916)0.32:0.02193353)0.01:0.01365916,(hsa-mir-369:0.17204620,(hsa-mir-377:0.13590698,hsa-mir-381:0.14350478)0.24:0.03159830)0.06:0.00780719)0.01:0.00994723,(hsa-mir-496:0.15951487,hsa-mir-656:0.16099795)0.23:0.02512020)0.08:0.02185606,hsa-mir-485:0.21206713)0.23:0.01068287,hsa-mir-409:0.22616525)0.89:0.09036147,(cel-mir-243:0.26904051,hsa-mir-556:0.26356818)0.52:0.05186624)0.17:0.01539902,(cel-mir-259:0.22691748,hsa-mir-630:0.22657089)0.89:0.10029873)0.04:0.02497194,(((cel-lsy-6:0.21123569,cel-mir-357:0.21342184)0.87:0.11108338,hsa-mir-618:0.33129863)0.03:0.01516518,(hsa-mir-431:0.31417552,(cel-mir-356:0.29848872,cel-mir-59:0.29151128)0.21:0.01764266)0.09:0.03347570)0.00:0.01373043)0.00:0.00452614,(((cel-mir-266:0.12256470,cel-mir-269:0.11839916)1.00:0.18995545,(hsa-mir-338:0.18154422,hsa-mir-635:0.18353515)0.94:0.13291149)0.12:0.03939698,((cel-mir-66:0.28321957,hsa-mir-217:0.28379074)0.36:0.05764462,(cel-mir-240:0.27092429,((hsa-mir-365-1:0.07328801,hsa-mir-365-2:0.07787478)1.00:0.18566180,(hsa-mir-193a:0.16667101,hsa-mir-193b:0.15832899)0.99:0.09070731)0.53:0.01386844)0.56:0.07450744)0.02:0.01260672)0.00:0.01109287)0.00:0.00648985,((((((hsa-mir-19b-1:0.08645615,hsa-mir-19b-2:0.08595765)0.99:0.07688493,hsa-mir-19a:0.16387998)1.00:0.11543420,(hsa-mir-202:0.23689303,(hsa-mir-511-1:0.00000000,hsa-mir-511-2:0.00000000)1.00:0.23437134)0.70:0.04088927)0.44:0.02924337,cel-mir-229:0.31272690)0.19:0.05081737,((cel-mir-54:0.28662921,hsa-mir-383:0.28871325)0.26:0.05317152,(hsa-mir-186:0.29259318,(hsa-mir-553:0.23090586,hsa-mir-626:0.23968237)0.57:0.05381956)0.19:0.03898437)0.00:0.02055873)0.00:0.00642575,(((((cel-mir-262:0.26160228,hsa-mir-215:0.26266957)0.33:0.03240422,cel-mir-258:0.30217038)0.14:0.02420789,(cel-mir-261:0.30024097,hsa-mir-559:0.29550371)0.08:0.01994610)0.02:0.02461750,((cel-mir-231:0.25908394,cel-mir-353:0.26723185)0.46:0.04553391,(cel-mir-84:0.21361843,hsa-mir-577:0.21693713)0.83:0.08900391)0.14:0.03633078)0.00:0.01635236,(((hsa-mir-216:0.28798227,hsa-mir-613:0.29266289)0.18:0.03504414,(hsa-mir-155:0.21901947,hsa-mir-340:0.20955196)0.85:0.11337942)0.03:0.02114575,(((hsa-mir-421:0.07644791,hsa-mir-545:0.07649327)0.91:0.06717878,hsa-mir-95:0.14352168)1.00:0.17370014,((hsa-mir-299:0.18413398,hsa-mir-579:0.18094538)0.97:0.10502635,(hsa-mir-603:0.15609457,(hsa-mir-570:0.15442343,(((hsa-mir-548a-3:0.08930465,hsa-mir-548c:0.08595308)0.87:0.04106121,hsa-mir-548b:0.12904188)0.33:0.01945845,((hsa-mir-548d-1:0.08120943,hsa-mir-548d-2:0.08373902)0.75:0.03177113,(hsa-mir-548a-2:0.08900091,hsa-mir-548a-1:0.08994646)0.69:0.02544762)0.65:0.03185303)0.22:0.00894179)0.22:0.00222506)1.00:0.12218510)0.39:0.02835152)0.08:0.03032467)0.00:0.01236571)0.00:0.00503277)0.00:0.00420067)0.00:0.00159290,(((((((hsa-mir-146a:0.26410214,hsa-mir-555:0.26277958)0.51:0.04165580,(hsa-mir-587:0.22135960,hsa-mir-592:0.22429257)0.90:0.08733168)0.17:0.02260937,hsa-mir-557:0.32745071)0.00:0.01723636,((hsa-mir-617:0.28521762,hsa-mir-623:0.28621095)0.41:0.04768570,(cel-mir-46:0.11104531,cel-mir-47:0.11117691)1.00:0.22336090)0.03:0.01444620)0.00:0.00863676,(((hsa-mir-422a:0.24133798,hsa-mir-423:0.23643980)0.59:0.03952788,hsa-mir-433:0.26743861)0.38:0.06100732,((hsa-mir-373:0.21543942,hsa-mir-598:0.21934319)0.84:0.11706290,(cel-mir-257:0.30387400,(hsa-mir-198:0.23473689,hsa-mir-554:0.23192978)0.54:0.06847143)0.10:0.02911242)0.01:0.00265501)0.00:0.02084809)0.00:0.00534857,((((hsa-mir-345:0.16140264,hsa-mir-378:0.15109736)0.99:0.13534843,hsa-mir-25:0.29376743)0.17:0.02856455,(hsa-mir-654:0.28676490,(hsa-mir-127:0.24149736,hsa-mir-22:0.25200913)0.46:0.03401432)0.26:0.04743478)0.02:0.02371801,(((hsa-mir-128a:0.13437807,hsa-mir-128b:0.14610974)1.00:0.15301359,hsa-mir-571:0.29057427)0.22:0.04138241,((hsa-mir-23a:0.15323486,hsa-mir-23b:0.14813500)1.00:0.14311488,(hsa-mir-370:0.24933287,hsa-mir-484:0.25066713)0.56:0.04346905)0.22:0.04303226)0.01:0.01669599)0.00:0.01265914)0.00:0.00681991,((((((cel-mir-34:0.17978921,hsa-mir-31:0.18640797)0.75:0.04424658,hsa-mir-449:0.21708951)0.54:0.04293693,(hsa-mir-34c:0.18338462,(hsa-mir-34b:0.16402992,hsa-mir-34a:0.17331947)0.48:0.01414027)0.90:0.08558299)0.26:0.00296286,hsa-mir-449b:0.27083890)0.40:0.08387020,((cel-mir-90:0.31722115,hsa-mir-335:0.31692519)0.09:0.03107929,((hsa-mir-569:0.30074479,hsa-mir-583:0.30736332)0.17:0.02303710,(cel-mir-2:0.31094026,(hsa-mir-448:0.24995072,hsa-mir-627:0.24430215)0.70:0.06472742)0.11:0.00809534)0.02:0.02652008)0.00:0.01282201)0.00:0.00769567,((((((hsa-mir-500:0.04708835,hsa-mir-502:0.04814974)0.68:0.02475737,hsa-mir-501:0.06452834)0.99:0.07483951,hsa-mir-362:0.13747734)0.98:0.09479332,(hsa-mir-532:0.19449956,(hsa-mir-188:0.13595182,hsa-mir-660:0.13463641)0.80:0.05584244)0.88:0.05066807)0.92:0.09124974,(cel-mir-72:0.25631836,hsa-mir-585:0.26016515)0.74:0.08275402)0.07:0.02693893,(((hsa-mir-122a:0.20023551,hsa-mir-499:0.19976449)0.93:0.11998650,(cel-mir-42:0.29185855,hsa-mir-574:0.29434835)0.16:0.03184778)0.01:0.02072338,((((hsa-mir-133a-1:0.03302782,hsa-mir-133a-2:0.03515399)1.00:0.12613993,hsa-mir-133b:0.16062478)0.80:0.06828752,cel-mir-245:0.21221959)0.84:0.08785622,((hsa-mir-134:0.19192418,hsa-mir-412:0.18835751)0.93:0.08969421,(hsa-mir-380:0.13179881,(hsa-mir-379:0.10085067,hsa-mir-411:0.10227433)0.73:0.03713049)1.00:0.14369880)0.40:0.03590711)0.14:0.03358500)0.00:0.01271969)0.00:0.00729338)0.00:0.00163568)0.00:0.00309010)0.00:0.00136911,(((((((cel-mir-236:0.17575573,hsa-mir-429:0.17790281)0.61:0.03101829,hsa-mir-208:0.20643815)0.93:0.11266879,(cel-mir-248:0.28184144,hsa-mir-503:0.28337595)0.15:0.04419794)0.01:0.01414626,(hsa-mir-424:0.32207483,(cel-mir-50:0.28305570,(hsa-mir-196b:0.15071563,(hsa-mir-196a-2:0.11041231,hsa-mir-196a-1:0.10697900)0.69:0.04205930)1.00:0.12962326)0.29:0.04119506)0.03:0.01128372)0.00:0.01292549,(hsa-mir-301:0.26398861,(hsa-mir-130a:0.17170240,hsa-mir-130b:0.16976102)0.99:0.09463306)0.54:0.08105844)0.00:0.00992422,((cel-mir-49:0.31960470,hsa-mir-552:0.31480391)0.06:0.03490152,((cel-mir-246:0.31820117,cel-mir-230:0.31620743)0.08:0.02511129,(cel-mir-260:0.28834679,hsa-mir-575:0.29407080)0.27:0.05011611)0.00:0.01068366)0.00:0.01009037)0.00:0.00900181,(((((((hsa-mir-30a:0.07752606,hsa-mir-30e:0.07740352)0.74:0.03007735,hsa-mir-30d:0.10674358)0.99:0.08022982,(hsa-mir-30b:0.14172006,(hsa-mir-30c-1:0.10390319,hsa-mir-30c-2:0.10736441)0.85:0.03483004)0.89:0.04323845)0.99:0.13915643,(((hsa-mir-181a-1:0.14263023,hsa-mir-181a-2:0.14158030)0.74:0.03007656,hsa-mir-181c:0.17968252)0.95:0.05769589,(hsa-mir-181d:0.18368114,(hsa-mir-181b-1:0.13053191,hsa-mir-181b-2:0.13083173)0.86:0.05413857)0.89:0.05096011)0.98:0.08874399)0.15:0.01942148,(hsa-mir-609:0.30563305,(hsa-mir-26a-2:0.15277898,(hsa-mir-26a-1:0.13247665,hsa-mir-26b:0.12779732)0.81:0.03287350)1.00:0.14125178)0.13:0.03731583)0.01:0.01997756,((cel-mir-238:0.26009412,hsa-mir-222:0.26164501)0.70:0.08237926,(hsa-mir-145:0.30277920,cel-mir-250:0.29949353)0.16:0.04206649)0.01:0.01599129)0.00:0.00667700,(((((cel-mir-358:0.19356435,hsa-mir-452:0.19393565)0.95:0.10841602,(hsa-mir-146b:0.26958667,hsa-mir-562:0.26071636)0.32:0.03390347)0.15:0.03846742,(cel-mir-244:0.20543631,cel-mir-71:0.21501823)0.97:0.12962188)0.01:0.01741465,((hsa-mir-331:0.25478837,hsa-mir-634:0.26793890)0.64:0.06615056,(hsa-mir-576:0.25439578,hsa-mir-588:0.26367651)0.56:0.06715953)0.07:0.03153268)0.00:0.00514866,((((cel-mir-233:0.24266654,cel-mir-51:0.24154399)0.45:0.01277900,(hsa-mir-153-1:0.08292397,hsa-mir-153-2:0.07986673)1.00:0.17095709)0.72:0.06958148,(hsa-mir-183:0.24046552,hsa-mir-549:0.24340545)0.78:0.08486550)0.09:0.02161246,((cel-mir-63:0.23650494,hsa-mir-142:0.23102753)0.86:0.09977273,((hsa-mir-224:0.25329127,hsa-mir-581:0.25303784)0.65:0.06207157,(cel-mir-57:0.29633615,(hsa-mir-363:0.19618568,hsa-mir-649:0.18842970)0.94:0.09030352)0.33:0.03006297)0.10:0.01488939)0.03:0.01707264)0.00:0.01358824)0.00:0.00577843)0.00:0.00262673)0.00:0.00252919)0.00:0.00094844,(((((((((((((hsa-mir-1-1:0.10731674,hsa-mir-1-2:0.10395087)0.68:0.02331015,hsa-mir-206:0.12938938)0.86:0.05438085,cel-mir-1:0.17975858)1.00:0.11108078,(hsa-mir-568:0.18083054,hsa-mir-620:0.18180682)1.00:0.10708187)0.29:0.02378445,(cel-mir-78:0.25772569,(hsa-mir-450-1:0.05395508,hsa-mir-450-2:0.05593503)1.00:0.20645193)0.55:0.05203674)0.08:0.03117782,((cel-mir-70:0.26600363,cel-mir-76:0.26732970)0.44:0.06587624,(hsa-mir-580:0.30464322,cel-mir-254:0.31237806)0.07:0.02411393)0.00:0.01521666)0.00:0.00621281,(((hsa-mir-488:0.29153708,hsa-mir-608:0.28677618)0.22:0.03535761,(hsa-mir-644:0.29937766,hsa-mir-590:0.30062234)0.11:0.01970221)0.01:0.02098745,(cel-mir-60:0.29553976,(cel-mir-232:0.28967175,(cel-mir-85:0.25817142,hsa-mir-384:0.25906996)0.47:0.02713119)0.19:0.00422458)0.22:0.05896579)0.00:0.01046004)0.00:0.00308693,(((((hsa-mir-29a:0.07133020,hsa-mir-29c:0.07383109)1.00:0.09624505,(hsa-mir-29b-1:0.09661986,hsa-mir-29b-2:0.09088014)0.99:0.07639634)0.99:0.07731296,cel-mir-83:0.25401918)0.83:0.07136178,(cel-mir-75:0.26927230,hsa-mir-633:0.26561142)0.37:0.04736124)0.05:0.02142937,((cel-mir-234:0.24580510,hsa-mir-137:0.24308379)0.79:0.07463166,(hsa-mir-651:0.29257621,(hsa-mir-567:0.24624159,(hsa-mir-376a-1:0.07551770,(hsa-mir-368:0.06193600,(hsa-mir-376a-2:0.04578192,hsa-mir-376b:0.05421808)0.50:0.01685188)0.40:0.00937535)1.00:0.16894951)0.67:0.05314277)0.11:0.01590065)0.04:0.02906623)0.00:0.01487623)0.00:0.00156502,((((cel-mir-239a:0.18249974,cel-mir-239b:0.18208360)0.98:0.11113920,(hsa-mir-374:0.23404944,hsa-mir-542:0.23817279)0.69:0.05964667)0.20:0.03120660,hsa-mir-586:0.32276341)0.01:0.02283029,(((hsa-mir-101-1:0.10906454,hsa-mir-101-2:0.10426880)1.00:0.14851916,hsa-mir-144:0.25662852)0.66:0.07214121,((cel-mir-359:0.21308992,hsa-mir-582:0.20796271)0.92:0.08953694,(hsa-mir-126:0.21774761,hsa-mir-489:0.21887211)0.90:0.08818718)0.18:0.03025589)0.01:0.01311843)0.00:0.01167117)0.00:0.00368574,((((cel-mir-235:0.19985463,hsa-mir-367:0.18820507)0.94:0.10611851,(cel-mir-251:0.24207975,hsa-mir-563:0.24440673)0.72:0.05695894)0.19:0.02442866,(hsa-mir-203:0.31158286,(cel-mir-252:0.27147364,hsa-mir-361:0.27138350)0.39:0.03963294)0.07:0.01948604)0.01:0.02494360,((cel-mir-247:0.24993680,hsa-mir-628:0.24356970)0.73:0.08480224,(hsa-mir-140:0.29241923,((cel-mir-38:0.24027946,hsa-mir-605:0.24024002)0.28:0.03423228,((cel-mir-37:0.21676843,cel-mir-36:0.21481052)0.49:0.03820242,((cel-mir-35:0.21056855,cel-mir-41:0.21800288)0.34:0.01926133,(cel-mir-40:0.20285634,cel-mir-39:0.20412040)0.51:0.03111745)0.15:0.01569014)0.07:0.01948134)0.16:0.02131624)0.11:0.03596440)0.01:0.02198994)0.00:0.00975803)0.00:0.00192751,((((((hsa-mir-302c:0.08676899,hsa-mir-302d:0.09233549)0.63:0.03030156,hsa-mir-302b:0.12053516)0.56:0.01799277,hsa-mir-302a:0.13595673)1.00:0.12366790,hsa-mir-616:0.26420602)0.67:0.05081435,(cel-mir-73:0.23340003,cel-mir-74:0.22975787)0.93:0.08154052)0.36:0.05383319,(((((hsa-mir-103-2:0.07146010,hsa-mir-107:0.06956554)0.88:0.02769567,hsa-mir-103-1:0.09409920)1.00:0.20699460,hsa-mir-558:0.29252464)0.16:0.02390232,hsa-mir-182:0.32994907)0.01:0.02854152,((hsa-mir-606:0.32249686,cel-mir-267:0.31605736)0.09:0.01839102,((hsa-mir-223:0.19868958,hsa-mir-599:0.20131042)0.99:0.08515357,(hsa-mir-199a-2:0.10920726,(hsa-mir-199a-1:0.04940778,hsa-mir-199b:0.05204150)0.92:0.06055495)1.00:0.17983755)0.59:0.05352727)0.01:0.01823231)0.00:0.00516962)0.00:0.00671527)0.00:0.00305812,(((cel-mir-360:0.23016697,hsa-mir-32:0.22571538)0.67:0.09061362,cel-mir-242:0.32525739)0.06:0.03172176,(((cel-mir-265:0.28803793,hsa-mir-573:0.29732792)0.22:0.02635371,(cel-mir-67:0.24761744,hsa-mir-21:0.25238256)0.58:0.05791505)0.06:0.02939061,(cel-mir-228:0.30982251,(cel-mir-79:0.21458204,(hsa-mir-9-3:0.12317899,(hsa-mir-9-1:0.08092498,hsa-mir-9-2:0.07999456)0.92:0.03502842)0.99:0.09357587)0.97:0.10038309)0.12:0.03044636)0.00:0.01027430)0.00:0.01593054)0.00:0.00217251,((((((((cel-mir-355:0.25984173,cel-mir-77:0.25530979)0.62:0.03885750,(hsa-mir-505:0.23288113,hsa-mir-584:0.23053350)0.80:0.06558623)0.37:0.04714850,(cel-mir-43:0.24395359,hsa-mir-643:0.23956290)0.87:0.09775699)0.04:0.01137150,((hsa-mir-194-1:0.16698315,hsa-mir-194-2:0.17036625)0.99:0.11543535,(hsa-mir-187:0.26516886,(hsa-mir-578:0.26102899,(hsa-mir-105-1:0.01236589,hsa-mir-105-2:0.01232547)1.00:0.23995866)0.45:0.01375827)0.42:0.01897444)0.39:0.07061028)0.00:0.00477259,((hsa-mir-92-1:0.13876860,hsa-mir-92-2:0.13520400)1.00:0.17642894,(cel-mir-61:0.22405186,cel-mir-62:0.22039258)0.87:0.09265415)0.08:0.03782297)0.00:0.00846260,(((hsa-mir-151:0.13236748,hsa-mir-28:0.13079041)1.00:0.18022049,cel-mir-256:0.31986723)0.17:0.03880408,((cel-mir-52:0.09983537,cel-mir-53:0.10218484)1.00:0.22165106,(((hsa-mir-550-1:0.01425774,hsa-mir-550-2:0.01667009)1.00:0.25080920,hsa-mir-136:0.25970091)0.46:0.05346668,(hsa-mir-7-2:0.17770976,(hsa-mir-7-1:0.10075606,hsa-mir-7-3:0.10512629)0.97:0.06822241)1.00:0.14214183)0.08:0.00970516)0.02:0.02092297)0.00:0.01494651)0.00:0.00314441,((((cel-mir-273:0.23392027,cel-mir-56:0.23919801)0.74:0.06250189,(hsa-mir-551a:0.22638228,hsa-mir-551b:0.23195105)0.79:0.07382545)0.42:0.04059471,(hsa-mir-561:0.28825113,hsa-mir-629:0.28151631)0.38:0.05942172)0.01:0.02017912,(((hsa-mir-218-1:0.18160440,hsa-mir-218-2:0.18203197)1.00:0.12615353,cel-mir-392:0.30741291)0.21:0.02729795,(cel-mir-86:0.32699596,(hsa-mir-652:0.22972194,(((((hsa-mir-513-1:0.00942875,hsa-mir-513-2:0.00631928)1.00:0.13996448,hsa-mir-508:0.15216150)0.39:0.01124854,hsa-mir-506:0.15461168)0.55:0.04238236,hsa-mir-507:0.20312541)0.28:0.00639361,(hsa-mir-510:0.13286305,(hsa-mir-509:0.08852582,(hsa-mir-514-1:0.00499296,(hsa-mir-514-2:0.00000000,hsa-mir-514-3:0.00000000)0.85:0.00637068)1.00:0.08712699)0.78:0.04336153)0.87:0.07312494)0.53:0.01847894)0.92:0.10343200)0.04:0.00546673)0.01:0.02325494)0.00:0.00837429)0.00:0.00281182,(((((((cel-mir-44:0.13893947,cel-mir-45:0.14063042)1.00:0.16136832,(hsa-mir-432:0.25372705,hsa-mir-491:0.26434524)0.47:0.03577905)0.21:0.01497033,hsa-mir-197:0.31547050)0.04:0.02365013,(cel-mir-253:0.28887574,(hsa-mir-204:0.16532568,hsa-mir-211:0.16140699)1.00:0.12448427)0.51:0.04746667)0.00:0.02284895,(((cel-mir-58:0.21016530,hsa-mir-192:0.21336412)0.94:0.10166704,(hsa-mir-565:0.20628775,hsa-mir-594:0.20944259)0.96:0.10274101)0.31:0.03791842,((hsa-mir-375:0.20740720,hsa-mir-619:0.20529121)0.82:0.08406553,(hsa-mir-631:0.16884069,hsa-mir-640:0.16449264)1.00:0.12540032)0.33:0.05896372)0.00:0.01517487)0.00:0.00371267,((cel-mir-80:0.28065255,hsa-mir-184:0.27490300)0.42:0.04953614,((hsa-mir-132:0.17301357,hsa-mir-212:0.17750189)1.00:0.12983363,(cel-mir-64:0.13406242,cel-mir-65:0.13677091)1.00:0.17122438)0.19:0.02097161)0.05:0.03933174)0.00:0.00835709,((((((hsa-mir-141:0.14681428,hsa-mir-200a:0.14864027)0.95:0.06280922,(hsa-mir-200b:0.13832010,hsa-mir-200c:0.13860298)0.95:0.07245931)1.00:0.12453264,(hsa-mir-451:0.26212006,hsa-mir-659:0.26645137)0.57:0.07892748)0.04:0.01066036,((hsa-mir-219-1:0.14284362,hsa-mir-219-2:0.14747896)1.00:0.19008203,(hsa-mir-622:0.27703441,(hsa-mir-27a:0.16938225,hsa-mir-27b:0.16395108)1.00:0.10669086)0.57:0.05923933)0.04:0.01570376)0.00:0.01181026,((hsa-mir-504:0.27031801,hsa-mir-607:0.27513653)0.49:0.05718374,(hsa-mir-147:0.31762041,hsa-mir-595:0.30737959)0.05:0.01385472)0.01:0.03527854)0.00:0.00552315,(((((hsa-mir-325:0.19975425,hsa-mir-493:0.19310289)0.96:0.07040725,hsa-mir-190:0.26662006)0.57:0.04007650,(cel-mir-237:0.18512485,hsa-mir-653:0.18566167)0.99:0.12162466)0.17:0.03015248,(cel-mir-268:0.31360836,cel-mir-48:0.31797058)0.11:0.02135412)0.00:0.01711567,(hsa-mir-492:0.33437451,((cel-lin-4:0.25868851,hsa-mir-591:0.25779500)0.49:0.05495383,(((hsa-mir-125a:0.15660574,hsa-mir-125b-1:0.15291807)0.68:0.02235190,hsa-mir-125b-2:0.16999879)0.99:0.09818926,((hsa-mir-10a:0.14695671,hsa-mir-10b:0.14828138)0.94:0.06924340,(hsa-mir-99b:0.13038235,(hsa-mir-100:0.09856754,hsa-mir-99a:0.10396410)0.65:0.01840591)0.99:0.10099522)0.96:0.05956460)0.46:0.03630921)0.13:0.01607367)0.02:0.02472452)0.00:0.01221208)0.00:0.00530857)0.00:0.00170514)0.00:0.00125531)0.00:0.00052314,(((((((((((hsa-let-7a-2:0.06235702,hsa-let-7c:0.06264298)0.84:0.05187867,hsa-let-7e:0.11575495)0.50:0.01316861,(hsa-let-7a-1:0.04654284,hsa-let-7f-2:0.04206475)0.95:0.08022917)0.28:0.02139348,(hsa-let-7d:0.13978566,((hsa-let-7a-3:0.07573785,hsa-let-7f-1:0.07291079)0.59:0.02812995,(hsa-let-7b:0.09263189,hsa-mir-98:0.08809100)0.50:0.01601829)0.55:0.03429538)0.22:0.00511633)0.24:0.01483369,(hsa-let-7g:0.12789077,hsa-let-7i:0.12512128)0.50:0.03415222)1.00:0.11749023,(cel-let-7:0.20018790,hsa-mir-625:0.19981210)0.94:0.07734189)0.59:0.02168249,cel-mir-255:0.29658201)0.30:0.04774659,(cel-mir-55:0.32272283,(cel-mir-264:0.24685790,hsa-mir-593:0.25863661)0.76:0.07531622)0.09:0.01891991)0.00:0.00467546,(hsa-mir-342:0.24098903,hsa-mir-610:0.23727184)0.83:0.10808073)0.00:0.00815944,(cel-mir-249:0.33208084,(hsa-mir-604:0.31128782,(hsa-mir-152:0.15692061,(hsa-mir-148a:0.10731489,hsa-mir-148b:0.10164034)0.72:0.04937550)1.00:0.15572620)0.24:0.02568519)0.01:0.02287457)0.00:0.01330729,(((((((((((hsa-mir-636:0.19725367,hsa-mir-92b:0.19636335)0.66:0.03539072,hsa-mir-663:0.22812989)0.74:0.05305313,hsa-mir-615:0.27436341)0.25:0.03189964,(hsa-mir-632:0.23275468,hsa-mir-661:0.23850968)0.82:0.08022418)0.04:0.01819901,(hsa-mir-564:0.31582086,((hsa-mir-330:0.22440057,hsa-mir-560:0.22387529)0.82:0.05870753,(hsa-mir-572:0.21994550,hsa-mir-638:0.21683611)0.75:0.05923610)0.33:0.02675711)0.09:0.01838978)0.00:0.00758691,(hsa-mir-639:0.30019952,(hsa-mir-328:0.20520233,hsa-mir-483:0.20575658)0.87:0.09642629)0.11:0.03187367)0.00:0.00614081,(hsa-mir-611:0.24398594,hsa-mir-657:0.24855137)0.64:0.09535350)0.00:0.01154631,(((hsa-mir-185:0.22409287,hsa-mir-641:0.22035158)0.84:0.09542354,(hsa-mir-596:0.21166158,hsa-mir-650:0.21299595)0.90:0.10636645)0.08:0.02925197,(((hsa-mir-33:0.15274523,hsa-mir-33b:0.16068760)0.99:0.12054695,(hsa-mir-486:0.22040037,hsa-mir-612:0.22736083)0.73:0.05625127)0.31:0.03453832,((hsa-mir-621:0.22261442,hsa-mir-662:0.22444440)0.81:0.08747550,(hsa-mir-339:0.28533098,(hsa-mir-326:0.25043374,hsa-mir-346:0.25559035)0.59:0.03793051)0.18:0.02684367)0.05:0.00824385)0.02:0.02709890)0.00:0.00772384)0.00:0.00463432,((hsa-mir-601:0.23346246,hsa-mir-642:0.23489197)0.84:0.08987057,(cel-mir-354:0.27380181,(hsa-mir-138-1:0.13591452,hsa-mir-138-2:0.13681275)1.00:0.14294496)0.39:0.04464032)0.04:0.03074666)0.00:0.00711700,((((((hsa-mir-24-1:0.11155344,hsa-mir-24-2:0.11232716)1.00:0.12375075,hsa-mir-214:0.24026252)0.64:0.04186726,cel-mir-87:0.27768837)0.42:0.04199511,hsa-mir-602:0.32529611)0.03:0.02080492,(hsa-mir-648:0.30051746,cel-mir-272:0.29730863)0.15:0.04376814)0.00:0.01104639,((((hsa-mir-129-1:0.07689193,hsa-mir-129-2:0.06596521)1.00:0.17716063,hsa-mir-645:0.25465755)0.49:0.03425068,hsa-mir-589:0.28323854)0.33:0.06291840,((hsa-mir-220:0.25822172,hsa-mir-614:0.25985057)0.60:0.07806418,((((hsa-mir-139:0.19229820,hsa-mir-490:0.19231718)0.88:0.07589801,hsa-mir-143:0.26684504)0.32:0.01386978,hsa-mir-658:0.29215283)0.26:0.04634515,((hsa-mir-296:0.28895939,hsa-mir-566:0.28604061)0.20:0.03174068,(hsa-mir-149:0.29956828,(cel-mir-270:0.19862997,hsa-mir-647:0.20586441)0.91:0.09693668)0.14:0.01729760)0.00:0.01180596)0.00:0.01348568)0.00:0.00790680)0.00:0.00663951)0.00:0.00765588)0.00:0.01048541,(((((((cel-mir-241:0.22892832,hsa-mir-337:0.22229120)0.90:0.09280049,(hsa-mir-191:0.23356494,hsa-mir-637:0.23310172)0.82:0.07840802)0.14:0.00781144,hsa-mir-210:0.32278490)0.04:0.00785938,hsa-mir-425:0.33289458)0.01:0.01971546,((hsa-mir-320:0.28882371,hsa-mir-646:0.28617629)0.28:0.04623855,(hsa-mir-135a-1:0.17633633,(hsa-mir-135a-2:0.14197473,hsa-mir-135b:0.13892415)0.86:0.03751152)1.00:0.14397595)0.02:0.01926190)0.00:0.01260553,(((hsa-mir-221:0.23412596,hsa-mir-96:0.23340651)0.78:0.07127559,hsa-mir-624:0.31114407)0.10:0.03343420,((hsa-mir-497:0.24463598,hsa-mir-600:0.23957455)0.53:0.07032625,((hsa-mir-15a:0.17794175,hsa-mir-15b:0.18350403)0.99:0.10094519,(hsa-mir-195:0.19189619,(hsa-mir-16-1:0.15023984,hsa-mir-16-2:0.14976016)0.78:0.03573539)0.83:0.09688511)0.29:0.02678203)0.10:0.02872402)0.01:0.01909855)0.00:0.00539348,(((((((((hsa-mir-106a:0.14190704,hsa-mir-17:0.14204358)0.60:0.01917145,(hsa-mir-20a:0.09810620,hsa-mir-20b:0.11084902)0.92:0.05679983)0.76:0.03855606,hsa-mir-106b:0.19475074)0.42:0.01363313,hsa-mir-93:0.20629535)0.48:0.02557184,(hsa-mir-18a:0.05638113,hsa-mir-18b:0.05629492)1.00:0.17752992)0.82:0.07025087,(hsa-mir-324:0.22873781,hsa-mir-544:0.22196642)0.78:0.07733809)0.18:0.02551524,(hsa-mir-455:0.30726397,(hsa-mir-205:0.28863480,hsa-mir-150:0.29469854)0.19:0.01822038)0.03:0.02443378)0.00:0.02438548,(cel-mir-271:0.33905038,(cel-mir-124:0.21546797,(hsa-mir-124a-1:0.05520671,(hsa-mir-124a-2:0.04409158,hsa-mir-124a-3:0.04893168)0.49:0.00671540)1.00:0.16469534)0.93:0.11101295)0.04:0.02151298)0.00:0.00228175,(((cel-mir-81:0.19413779,cel-mir-82:0.19127887)0.98:0.11982443,hsa-mir-597:0.29996724)0.08:0.02841108,(hsa-mir-498:0.26200134,(((hsa-mir-371:0.14572130,hsa-mir-372:0.14658639)0.63:0.04348732,(hsa-mir-512-1:-0.00045262,hsa-mir-512-2:0.00045262)1.00:0.19252666)0.83:0.04524927,(((hsa-mir-515-1:0.00000000,hsa-mir-515-2:0.00000000)1.00:0.06082785,hsa-mir-519e:0.05965407)0.93:0.06445067,(((hsa-mir-518a-1:0.01275967,hsa-mir-518a-2:0.01076974)0.88:0.02428586,(hsa-mir-520d:0.02334316,hsa-mir-527:0.02371566)0.58:0.01053496)0.93:0.06710088,(hsa-mir-525:0.10282457,(((hsa-mir-520g:0.00577636,hsa-mir-520h:0.00558728)0.98:0.04017549,hsa-mir-519d:0.05306088)0.50:0.03969220,(((hsa-mir-517b:0.00582086,hsa-mir-517c:0.00910451)0.57:0.00222843,hsa-mir-517a:0.00953628)0.99:0.07612050,((((hsa-mir-521-1:0.02233741,hsa-mir-521-2:0.02363961)0.94:0.04450860,hsa-mir-524:0.07043393)0.27:0.01336247,hsa-mir-520a:0.07649554)0.06:0.00550629,((((hsa-mir-518e:0.04248012,hsa-mir-522:0.03797965)0.33:0.01216580,(hsa-mir-518f:0.04479954,hsa-mir-523:0.04715448)0.18:0.01082271)0.07:0.00823646,(hsa-mir-518b:0.05459117,(hsa-mir-518c:0.04074820,hsa-mir-518d:0.03971157)0.35:0.01361268)0.18:0.00654681)0.02:0.01255571,(hsa-mir-520e:0.07064028,(((((hsa-mir-516-3:0.01823439,hsa-mir-516-4:0.01705973)0.85:0.02524067,hsa-mir-526a-2:0.03724047)0.30:0.00496202,(hsa-mir-516-1:0.00542623,hsa-mir-516-2:0.00568488)0.96:0.03812496)0.22:0.01269914,(hsa-mir-526a-1:0.04279467,hsa-mir-526b:0.04154268)0.38:0.01355980)0.03:0.00340550,(((hsa-mir-520b:0.02385549,hsa-mir-520c:0.02532484)0.25:0.01537824,hsa-mir-520f:0.04454262)0.11:0.00701208,((hsa-mir-519a-1:0.01761747,hsa-mir-519a-2:0.01767664)0.67:0.02179794,(hsa-mir-519b:0.03040900,hsa-mir-519c:0.03131939)0.24:0.00721816)0.13:0.00884630)0.03:0.01010473)0.06:0.01069114)0.06:0.00693214)0.01:0.00877914)0.00:0.00185167)0.01:0.00503626)0.03:0.00836995)0.08:0.00534932)0.42:0.01650952)1.00:0.10539740)0.50:0.02434582)0.56:0.07491076)0.00:0.01530397)0.00:0.01154059)0.00:0.00077691)0.00:0.00112168)0.00:0.00261361);
