# Supplementary material for: A bootstrap based analysis pipeline for efficient classification of phylogenetically related animal miRNAs
Source: BMC Genomics. 2007 Mar 6;8:66. doi: 10.1186/1471-2164-8-66 (PMC1832191; doi:10.1186/1471-2164-8-66)
Supplement: Additional File 9 — The software and instruction for the PBC analysis pipeline. The PERL scripts of the programs used in the PBC analysis pipeline, and the instructions. The miRNAs sequences are retrieved from miRBase [10] (Release 8.2). [file 1471-2164-8-66-S9.zip › firstround/get_cfltfree_rels.pl]

#!/usr/bin/perl -w

=head1 NAME

    get_cfltfree_rels.pl

=head1 USAGE

    perl get_cfltfree_rels.pl

=head1 DESCRIPTION

    Progressively break down the families that are not confirmed, utill conflict free

    Input: strict_conflict_list.store - the list of relation needs bo be broken down
           *_tree.store - the input phylogenetic trees
    Output: cflt_free_fam_nodes.store - the conflict free interal family defining nodes
            *_cfltfree.store - the list of intermediate conflict free families for subsequence clustering

=head1 AUTHOR

   Yong Huang   12/20/2006 last modified

=head1 LICENSE AND COPYRIGHT

  All rights reserved

=cut


use Storable;
use Data::Dumper;
use lib "../";
use Tools::miRNA::treeNode;

@cflts=@{retrieve("strict_conflict_list.store")};
@fns=("hsa", "hsa_mmu","hsa_gga","hsa_dre","hsa_dme","hsa_cel");
%bcut=("hsa"=>0.84, "hsa_mmu"=>0.90, "hsa_gga"=>0.91, "hsa_dre"=>0.78, "hsa_dme"=>0.75, "hsa_cel"=>0.82);
%fams=();
foreach my $fn (@fns) {
    my @nodes=@{retrieve($fn."_tree.store")};
    my @res=();
    $fams{$fn}="";
    my @clst=();
    &travTree(0, $bcut{$fn}, \@nodes, \@res); # put all the family defining nodes in @res
    foreach my $id (@res) {
	my @subclust=();
	&getCfltFreeSubclst($id, \@nodes, \@subclust);
	$fams{$fn}.=join(" ",@subclust)." ";
	foreach my $cfid (@subclust) {
	    my @tmpclst=();
	    my @lvs=&flattenNode($cfid, \@nodes);
	    foreach my $lv (@lvs) {
		push @tmpclst,$nodes[$lv]->gene();
	    }
	    push @clst,[@tmpclst];
	}
    }
    store \@clst,$fn."_cfltfree.store";
}
store \%fams,"cflt_free_fam_nodes.store";

# travTree - travers the tree to find the family defining nodes

sub travTree {
        my ($id, $cutoff, $treeref, $resref)=@_;
	if (defined $treeref->[$id]->bootstrap() && $treeref->[$id]->bootstrap()>=$cutoff) {
                push @{$resref}, $id;
		return;
        }
	elsif  ($treeref->[$id]->leaf()==1) {
	        push @{$resref}, $id;
                return;
        }
        else {
                my @clds=@{$treeref->[$id]->children};
                foreach my $cld (@clds) {
                        &travTree($cld, $cutoff, $treeref, $resref);
                }
        }
        return;
}

# getCfltFreeSubclst - get conflict free subclusters

sub getCfltFreeSubclst {
    my ($id, $treeref, $resref)=@_;
    my $flag=&checkCflt($id, $treeref);
    if ($flag==0) {
	push @{$resref}, $id;
	return;
    }
    else {
	my @clds=@{$treeref->[$id]->children};
	foreach my $cld (@clds) {
	    &getCfltFreeSubclst($cld, $treeref, $resref);
	}
    }
    return;
}

# checkCflt - check if the leaves under an internal node is conflict free

sub checkCflt {
    my ($id, $treeref)=@_;
    my @leaves=&flattenNode($id, $treeref);
    my $cfltflag=0;
    foreach my $cflt (@cflts) {
	my @flags=(0,0);
	for (my $i=0; $i<=1; $i++) {
	    foreach my $mn (@{$cflt->[$i]}) {
		foreach my $mnid (@leaves) {
		    $flags[$i]++ if $treeref->[$mnid]->gene() eq $mn;
		}
	    }
	}
	if ($flags[0]*$flags[1]!=0) {
	    $cfltflag=1;
	    last;
	}
    }
    return $cfltflag;
}

# flattenNode - flatten a subtree into an array of its leaves

sub flattenNode {
    my ($id, $treeref)=@_;
    my @resnodes=();
    &travLeaves($id, $treeref, \@resnodes);
    return @resnodes;
}

# travLeaves - get all the leaves under an internal node

sub travLeaves {
    my ($id, $treeref, $resref)=@_;
    if  ($treeref->[$id]->leaf()==1) {
	push @{$resref}, $id;
	return;
    }
    else {
	my @clds=@{$treeref->[$id]->children};
	foreach my $cld (@clds) {
	    &travLeaves($cld, $treeref, $resref);
	}
    }
    return;
}
