# Supplementary material for: A bootstrap based analysis pipeline for efficient classification of phylogenetically related animal miRNAs
Source: BMC Genomics. 2007 Mar 6;8:66. doi: 10.1186/1471-2164-8-66 (PMC1832191; doi:10.1186/1471-2164-8-66)
Supplement: Additional File 9 — The software and instruction for the PBC analysis pipeline. The PERL scripts of the programs used in the PBC analysis pipeline, and the instructions. The miRNAs sequences are retrieved from miRBase [10] (Release 8.2). [file 1471-2164-8-66-S9.zip › release82/hairpin.fa]

>cel-let-7 MI0000001 Caenorhabditis elegans let-7 stem-loop
UACACUGUGGAUCCGGUGAGGUAGUAGGUUGUAUAGUUUGGAAUAUUACCACCGGUGAAC
UAUGCAAUUUUCUACCUUACCGGAGACAGAACUCUUCGA
>cel-lin-4 MI0000002 Caenorhabditis elegans lin-4 stem-loop
AUGCUUCCGGCCUGUUCCCUGAGACCUCAAGUGUGAGUGUACUAUUGAUGCUUCACACCU
GGGCUCUCCGGGUACCAGGACGGUUUGAGCAGAU
>cel-mir-1 MI0000003 Caenorhabditis elegans miR-1 stem-loop
AAAGUGACCGUACCGAGCUGCAUACUUCCUUACAUGCCCAUACUAUAUCAUAAAUGGAUA
UGGAAUGUAAAGAAGUAUGUAGAACGGGGUGGUAGU
>cel-mir-2 MI0000004 Caenorhabditis elegans miR-2 stem-loop
UAAACAGUAUACAGAAAGCCAUCAAAGCGGUGGUUGAUGUGUUGCAAAUUAUGACUUUCA
UAUCACAGCCAGCUUUGAUGUGCUGCCUGUUGCACUGU
>cel-mir-34 MI0000005 Caenorhabditis elegans miR-34 stem-loop
CGGACAAUGCUCGAGAGGCAGUGUGGUUAGCUGGUUGCAUAUUUCCUUGACAACGGCUAC
CUUCACUGCCACCCCGAACAUGUCGUCCAUCUUUGAA
>cel-mir-35 MI0000006 Caenorhabditis elegans miR-35 stem-loop
UCUCGGAUCAGAUCGAGCCAUUGCUGGUUUCUUCCACAGUGGUACUUUCCAUUAGAACUA
UCACCGGGUGGAAACUAGCAGUGGCUCGAUCUUUUCC
>cel-mir-36 MI0000007 Caenorhabditis elegans miR-36 stem-loop
CACCGCUGUCGGGGAACCGCGCCAAUUUUCGCUUCAGUGCUAGACCAUCCAAAGUGUCUA
UCACCGGGUGAAAAUUCGCAUGGGUCCCCGACGCGGA
>cel-mir-37 MI0000008 Caenorhabditis elegans miR-37 stem-loop
UUCUAGAAACCCUUGGACCAGUGUGGGUGUCCGUUGCGGUGCUACAUUCUCUAAUCUGUA
UCACCGGGUGAACACUUGCAGUGGUCCUCGUGGUUUCU
>cel-mir-38 MI0000009 Caenorhabditis elegans miR-38 stem-loop
UCUGUGAGCCAGGUCCUGUUCCGGUUUUUUCCGUGGUGAUAACGCAUCCAAAAGUCUCUA
UCACCGGGAGAAAAACUGGAGUAGGACCUGUGACUCAU
>cel-mir-39 MI0000010 Caenorhabditis elegans miR-39 stem-loop
UAUACCGAGAGCCCAGCUGAUUUCGUCUUGGUAAUAAGCUCGUCAUUGAGAUUAUCACCG
GGUGUAAAUCAGCUUGGCUCUGGUGUC
>cel-mir-40 MI0000011 Caenorhabditis elegans miR-40 stem-loop
UCCUGUCCGCACCUCAGUGGAUGUAUGCCAUGAUGAUAAGAUAUCAGAAAUCCUAUCACC
GGGUGUACAUCAGCUAAGGUGCGGGUACAGGU
>cel-mir-41 MI0000012 Caenorhabditis elegans miR-41 stem-loop
GGGUCCCAGAGACCUUGGUGGUUUUUCUCUGCAGUGAUAGAUACUUCUAACAACUCGCUA
UCACCGGGUGAAAAAUCACCUAGGUCUGGAGCCUCCU
>cel-mir-42 MI0000013 Caenorhabditis elegans miR-42 stem-loop
UUCGCGGACCUUUGUGGGUGUUUGCUUUUUCGGUGAAGUUGUCUUCCGUAGCUUCUUCUU
CACCGGGUUAACAUCUACAGAGGUCCAAAAAGGGG
>cel-mir-43 MI0000014 Caenorhabditis elegans miR-43 stem-loop
UAUUGGCACUAGUCGCCCGUGACAUCAAGAAACUAGUGAUUAUGCCAAACCACAGGGACA
UAUCACAGUUUACUUGCUGUCGCGGGCGGUGCUGAGUU
>cel-mir-44 MI0000015 Caenorhabditis elegans miR-44 stem-loop
GAGAAAAUGGCCAAUCUGGAUGUGCUCGUUGGUCAUAGACGUCAACACGAACUGUUCAUA
UGACUAGAGACACAUUCAGCUUGGCCUGCUUCUCUA
>cel-mir-45 MI0000016 Caenorhabditis elegans miR-45 stem-loop
CACCAUGUGCCACGCUGGAUGUGCUCGUUAGUCAUAAUAUCCUCCACAAAGCAAGGACUA
UGACUAGAGACACAUUCAGCUUGGCGCCGAAUGCAU
>cel-mir-46 MI0000017 Caenorhabditis elegans miR-46 stem-loop
CUGAGGUGAAGCUGAAGAGAGCCGUCUAUUGACAGUUCAAGACCACGAGUCGUUGUGUGC
UGUCAUGGAGUCGCUCUCUUCAGAUGAUCCGGUCAAU
>cel-mir-47 MI0000018 Caenorhabditis elegans miR-47 stem-loop
GAGAGCCGACUGAAACUGAAGAGAGCAGUCUAUUGACAGUCGGUUACUCGAAAUCUUUAC
UGUCAUGGAGGCGCUCUCUUCAGAUGAUGUCUGGCCC
>cel-mir-48 MI0000019 Caenorhabditis elegans miR-48 stem-loop
AAACUCCCGGGAACUUGAGGUAGGCUCAGUAGAUGCGAAUUGAACGGUAUCUCACAUCCA
CCAGCCUAGCUCGCAUUCCCAGAGUUUACGGUAUUGUU
>cel-mir-49 MI0000020 Caenorhabditis elegans miR-49 stem-loop
UUUUGAAAAAGACCACCGUCCGCAGUUUGUUGUGAUGUGCUCCAAGCAAUCAUGAGUCUG
AAGCACCACGAGAAGCUGCAGAUGGAGGUUCUGAUUU
>cel-mir-50 MI0000021 Caenorhabditis elegans miR-50 stem-loop
CUGCCCGCCGGCCGCUGAUAUGUCUGGUAUUCUUGGGUUUGAACUUCCAGCGUUGAACCC
GCAUAUUAGACGUAUCGACGGCCGGCGGGGCAGGUAAUG
>cel-mir-51 MI0000022 Caenorhabditis elegans miR-51 stem-loop
GUCCGAAAAGUCCGUCUACCCGUAGCUCCUAUCCAUGUUACUGGUCAAAAAGUGAACAUG
GAAGCAGGUACAGGUGCACGGCGAGUAGGGUCAUGAAGCU
>cel-mir-52 MI0000023 Caenorhabditis elegans miR-52 stem-loop
UCCAACUCUAACAGUCCACCCGUACAUAUGUUUCCGUGCUUGACAGCGAAGCUCAAUCAC
GUUACAAUGAAAGGGUAGCCGGUUAUUGAAGUUGGGUCUU
>cel-mir-53 MI0000024 Caenorhabditis elegans miR-53 stem-loop
CCGAUUCUGACAGUCCACCCGUACAUUUGUUUCCGUGCUUGACUUCAAAGCUCAAUCACG
GCACAAUAUAUGGGUCGCCAGUCAUUGUAGUCGGAAUUU
>cel-mir-54 MI0000025 Caenorhabditis elegans miR-54 stem-loop
GUGAGUCGCGCUCUGACUAGGAUAUGAGACGACGAGAACAUUGCUUUUUUAAAAGACUUG
UACCCGUAAUCUUCAUAAUCCGAGUCAGGGCUAGCUGAC
>cel-mir-55 MI0000026 Caenorhabditis elegans miR-55 stem-loop
AGAUUUGGAACUUAAUGGGACUCGGCAGAAACCUAUCGGUUAUACUUUUUGGAUAUGCUA
UACCCGUAUAAGUUUCUGCUGAGCCCCUUAUUCCUGUU
>cel-mir-56 MI0000027 Caenorhabditis elegans miR-56 stem-loop
GAGCCAGUGUCUGUUCUUGGCGGAUCCAUUUUGGGUUGUACCUCAUCCUAAAUUUGACGG
UACCCGUAAUGUUUCCGCUGAGAACCGACUGUGCACC
>cel-mir-57 MI0000028 Caenorhabditis elegans miR-57 stem-loop
AUCGACAUGCUCGUCUACCCUGUAGAUCGAGCUGUGUGUUUGAAACAAUCAUACACGAGC
UAGACUACAAGGUGCACGAACAAACCGAAGAUUUAUGAA
>cel-mir-58 MI0000029 Caenorhabditis elegans miR-58 stem-loop
GCUCGUCAUAUCCAUUGCCCUACUCUUCGCAUCUCAUCACUUCGUCCAAUACCAUAGGGA
UGAGAUCGUUCAGUACGGCAAUGGACUGAGCUAGAGU
>cel-mir-59 MI0000030 Caenorhabditis elegans miR-59 stem-loop
AGUUGAUCUAGAUAUGACAUCGUCCUGAAAACGAAACGGAACAAAAGUUCAAGAUAUUGA
UUUCGAAUCGUUUAUCAGGAUGAUGUGAUUAAAAUCAACU
>cel-mir-60 MI0000031 Caenorhabditis elegans miR-60 stem-loop
CUCGAAAACCGCUUGUUCUUGAACUGGAAGAGUGCCAUAAAAUCAUGACAAAGUACGUGA
UAUUAUGCACAUUUUCUAGUUCAAGACUUGAGAAAUCG
>cel-mir-61 MI0000032 Caenorhabditis elegans miR-61 stem-loop
UUCCAUUAUCGCUGAACCUCGAGAUGGGUUACGGGGCUUAGUCCUUCCUCCGUAUGGCAA
UGACUAGAACCGUUACUCAUCUCGAGGUUUCGGUGAU
>cel-mir-62 MI0000033 Caenorhabditis elegans miR-62 stem-loop
UAGUGAGGUGAGUUAGAUCUCAUAUCCUUCCGCAAAAUGGAAAUGAUAUGUAAUCUAGCU
UACAGGUUGUUC
>cel-mir-63 MI0000034 Caenorhabditis elegans miR-63 stem-loop
UCAACAAGCAGACACAAUUUCUAACUCGUCGGUAGUCAUCGUUCUAGCUGAAAAGGACAC
UAUGACACUGAAGCGAGUUGGAAAUAGUGGUUCUACUUGAGCAA
>cel-mir-64 MI0000035 Caenorhabditis elegans miR-64 stem-loop
CUCCCCGCUGACCUCGCCGAAUAUGACACUGAAGCGUUACCGAACCGUUUUCCCACACCU
GGAUUCGGUGCAACGAUCAGUGGCAUGCUCGGCUAGCGCCAGUUAAGUAU
>cel-mir-65 MI0000036 Caenorhabditis elegans miR-65 stem-loop
AUGGAGCCUUCGCCGAUUAUGACACUGAAGCGUAACCGAACACCAUAUUUUGAGAUUCUG
CUACGCGCAGUGCCAUGCUCGGCGCGUUGGCUCCAUUAAA
>cel-mir-66 MI0000037 Caenorhabditis elegans miR-66 stem-loop
CCACAAAAAUGCCAUACAUGACACUGAUUAGGGAUGUGAUGAAUGUUAAGAUCCCGAUCA
AAUUCCUAACGGUGUCAAACAUGGCGUAUGUGGUUGUAG
>cel-mir-67 MI0000038 Caenorhabditis elegans miR-67 stem-loop
GAUCAAAGAUUCGUCGAUCCGCUCAUUCUGCCGGUUGUUAUGCUAUUAUCAGAUUAAGCA
UCACAACCUCCUAGAAAGAGUAGAUCGAUUUUAAAACUU
>cel-mir-70 MI0000041 Caenorhabditis elegans miR-70 stem-loop
UCAAAAUAAAACGAUGAAAACUAUCGAAAUACUAUCGACGAAUAACACUUAUGAAGAAAU
GUAAUACGUCGUUGGUGUUUCCAUAGUUUGAAUUGUUUAU
>cel-mir-71 MI0000042 Caenorhabditis elegans miR-71 stem-loop
GUCUGCUCUGAACGAUGAAAGACAUGGGUAGUGAGACGUCGGAGCCUCGUCGUAUCACUA
UUCUGUUUUUCGCCGUCGGGAUCGUGACCUGGAA
>cel-mir-72 MI0000043 Caenorhabditis elegans miR-72 stem-loop
AGGUCCCGUCAGAGCUAGGCAAGAUGUUGGCAUAGCUGAAUGAUCGCUAUAACAACUAUC
AGCUUCGCCACAUUCUGCCACGCACUGAUGUGAGGACCU
>cel-mir-73 MI0000044 Caenorhabditis elegans miR-73 stem-loop
CAGUGAGAGUCCCACACACGACUGGACUUCCAUAUCGAGCCACAGCUAUCAACGAAUUUG
CUGGCAAGAUGUAGGCAGUUCAGUUGUGCGUUUAUGGAG
>cel-mir-74 MI0000045 Caenorhabditis elegans miR-74 stem-loop
AAAUGGUUCAAAAAACGUUCGGGCUUCCAUCUCUUUCCCAGCCUACAUCUCAACCUGGGC
UGGCAAGAAAUGGCAGUCUACACGUUUUUCAACCAAA
>cel-mir-75 MI0000046 Caenorhabditis elegans miR-75 stem-loop
UUCUUGUUGCUUUGAAGAAUUGCAGUCGGUUGCAAGCUUAAAUACAAAUCCGAAUUGUUA
UUAAAGCUACCAACCGGCUUCAAGUCUGAAAGAGCAG
>cel-mir-76 MI0000047 Caenorhabditis elegans miR-76 stem-loop
AUUUCAGCUCCUGUCUGGGCUUCACAAUAGUCGAAUACCUUAAAUUUCAAAAUUUGGAUA
UUCGUUGUUGAUGAAGCCUUGAUGGGGGUGAGAAAGA
>cel-mir-77 MI0000048 Caenorhabditis elegans miR-77 stem-loop
GCAUCUGCCAAACCGCCCGUUUGGAUGGUUGUGCUCUGAGGAAAUACGCACAGAAUGUCA
UUUCAUCAGGCCAUAGCUGUCCAAAUUGGUAUAGAGUUUG
>cel-mir-78 MI0000049 Caenorhabditis elegans miR-78 stem-loop
AAUAAAAUAUAUUGUUUCAUAGUGUCCGUAAAAUAACUAGAUUUAUUUUGUAAAAACUAU
UGGAGGCCUGGUUGUUUGUGCUGGAAUGUUUCGAGA
>cel-mir-79 MI0000050 Caenorhabditis elegans miR-79 stem-loop
UAGUAGACAUUCUCCGAUCUUUGGUGAUUCAGCUUCAAUGAUUGGCUACAGGUUUCUUUC
AUAAAGCUAGGUUACCAAAGCUCGGCGUCUUGAUCUAC
>cel-mir-80 MI0000051 Caenorhabditis elegans miR-80/miR-227 stem-loop
AUGGACACUCGUUCGCUCAGCUUUCGACAUGAUUCUGAACAAUCCGCAAGCCCAUGUUGU
UGAGAUCAUUAGUUGAAAGCCGAAUGAUCAGAGAUAUC
>cel-mir-81 MI0000052 Caenorhabditis elegans miR-81 stem-loop
AUCAGUGCCAUCGUGCCCAACAGUCGGUUUUCACCGUGAUCUGAGAGCAAUCCAAAAAUG
CUUUUCUGAGAUCAUCGUGAAAGCUAGUUGUUGGUCUACGGGCUUUUG
>cel-mir-82 MI0000053 Caenorhabditis elegans miR-82 stem-loop
GAAAUAGGUUCUUUUAGCAACCGGUUUUCUCUGUGAUCUACAGAAUGACAGCUAAUCGUC
UGAGAUCAUCGUGAAAGCCAGUUGUUUUUAUGAACUC
>cel-mir-83 MI0000054 Caenorhabditis elegans miR-83 stem-loop
AGCACCACUCGGAACCACUGAAUUUAUGUGUGUACUUGACGGCCAACAAGAGCAUCGAUC
UAGCACCAUAUAAAUUCAGUAAUUUCGCGUCGAGAGCU
>cel-mir-84 MI0000055 Caenorhabditis elegans miR-84 stem-loop
GUGGCAUCUGAGGUAGUAUGUAAUAUUGUAGACUGUCUAUAAUGUCCACAAUGUUUCAAC
UAACUCGGCUGUUCU
>cel-mir-85 MI0000056 Caenorhabditis elegans miR-85 stem-loop
UAUAGAAUUUUGGCGUCGGAGCCCGAUUUUUCAAUAGUUUGAAACCAGUGUACACAUAAA
UGGUUACAAAGUAUUUGAAAAGUCGUGCUCUGAAAAUGAAUUCUUA
>cel-mir-86 MI0000057 Caenorhabditis elegans miR-86 stem-loop
CGUGUCCACGCCGUCUAAGUGAAUGCUUUGCCACAGUCUUCGAUGUUCUGAAAUGAAGCC
UGGGCUCAGAUUCGCUUAGGCCGGAGUUUGACACGGCA
>cel-mir-87 MI0000058 Caenorhabditis elegans miR-87 stem-loop
GGUUGUGCCAUCCGGCCGCCUGAUACUUUCGUCUCAACCUCGCUGUCAGAUUGGUCGUAG
GUGAGCAAAGUUUCAGGUGUGCCGGAACACACCC
>cel-mir-90 MI0000059 Caenorhabditis elegans miR-90 stem-loop
GGGCGCCAUUUCGAGCGGCUUUCAACGACGAUAUCAACCGACAACUCACACUUUUGCGUG
UUGAUAUGUUGUUUGAAUGCCCCUUGAAUUGGAUGCCA
>hsa-let-7a-1 MI0000060 Homo sapiens let-7a-1 stem-loop
UGGGAUGAGGUAGUAGGUUGUAUAGUUUUAGGGUCACACCCACCACUGGGAGAUAACUAU
ACAAUCUACUGUCUUUCCUA
>hsa-let-7a-2 MI0000061 Homo sapiens let-7a-2 stem-loop
AGGUUGAGGUAGUAGGUUGUAUAGUUUAGAAUUACAUCAAGGGAGAUAACUGUACAGCCU
CCUAGCUUUCCU
>hsa-let-7a-3 MI0000062 Homo sapiens let-7a-3 stem-loop
GGGUGAGGUAGUAGGUUGUAUAGUUUGGGGCUCUGCCCUGCUAUGGGAUAACUAUACAAU
CUACUGUCUUUCCU
>hsa-let-7b MI0000063 Homo sapiens let-7b stem-loop
CGGGGUGAGGUAGUAGGUUGUGUGGUUUCAGGGCAGUGAUGUUGCCCCUCGGAAGAUAAC
UAUACAACCUACUGCCUUCCCUG
>hsa-let-7c MI0000064 Homo sapiens let-7c stem-loop
GCAUCCGGGUUGAGGUAGUAGGUUGUAUGGUUUAGAGUUACACCCUGGGAGUUAACUGUA
CAACCUUCUAGCUUUCCUUGGAGC
>hsa-let-7d MI0000065 Homo sapiens let-7d stem-loop
CCUAGGAAGAGGUAGUAGGUUGCAUAGUUUUAGGGCAGGGAUUUUGCCCACAAGGAGGUA
ACUAUACGACCUGCUGCCUUUCUUAGG
>hsa-let-7e MI0000066 Homo sapiens let-7e stem-loop
CCCGGGCUGAGGUAGGAGGUUGUAUAGUUGAGGAGGACACCCAAGGAGAUCACUAUACGG
CCUCCUAGCUUUCCCCAGG
>hsa-let-7f-1 MI0000067 Homo sapiens let-7f-1 stem-loop
UCAGAGUGAGGUAGUAGAUUGUAUAGUUGUGGGGUAGUGAUUUUACCCUGUUCAGGAGAU
AACUAUACAAUCUAUUGCCUUCCCUGA
>hsa-let-7f-2 MI0000068 Homo sapiens let-7f-2 stem-loop
UGUGGGAUGAGGUAGUAGAUUGUAUAGUUUUAGGGUCAUACCCCAUCUUGGAGAUAACUA
UACAGUCUACUGUCUUUCCCACG
>hsa-mir-15a MI0000069 Homo sapiens miR-15a stem-loop
CCUUGGAGUAAAGUAGCAGCACAUAAUGGUUUGUGGAUUUUGAAAAGGUGCAGGCCAUAU
UGUGCUGCCUCAAAAAUACAAGG
>hsa-mir-16-1 MI0000070 Homo sapiens miR-16-1 stem-loop
GUCAGCAGUGCCUUAGCAGCACGUAAAUAUUGGCGUUAAGAUUCUAAAAUUAUCUCCAGU
AUUAACUGUGCUGCUGAAGUAAGGUUGAC
>hsa-mir-17 MI0000071 Homo sapiens miR-17 stem-loop
GUCAGAAUAAUGUCAAAGUGCUUACAGUGCAGGUAGUGAUAUGUGCAUCUACUGCAGUGA
AGGCACUUGUAGCAUUAUGGUGAC
>hsa-mir-18a MI0000072 Homo sapiens miR-18a stem-loop
UGUUCUAAGGUGCAUCUAGUGCAGAUAGUGAAGUAGAUUAGCAUCUACUGCCCUAAGUGC
UCCUUCUGGCA
>hsa-mir-19a MI0000073 Homo sapiens miR-19a stem-loop
GCAGUCCUCUGUUAGUUUUGCAUAGUUGCACUACAAGAAGAAUGUAGUUGUGCAAAUCUA
UGCAAAACUGAUGGUGGCCUGC
>hsa-mir-19b-1 MI0000074 Homo sapiens miR-19b-1 stem-loop
CACUGUUCUAUGGUUAGUUUUGCAGGUUUGCAUCCAGCUGUGUGAUAUUCUGCUGUGCAA
AUCCAUGCAAAACUGACUGUGGUAGUG
>hsa-mir-19b-2 MI0000075 Homo sapiens miR-19b-2 stem-loop
ACAUUGCUACUUACAAUUAGUUUUGCAGGUUUGCAUUUCAGCGUAUAUAUGUAUAUGUGG
CUGUGCAAAUCCAUGCAAAACUGAUUGUGAUAAUGU
>hsa-mir-20a MI0000076 Homo sapiens miR-20a stem-loop
GUAGCACUAAAGUGCUUAUAGUGCAGGUAGUGUUUAGUUAUCUACUGCAUUAUGAGCACU
UAAAGUACUGC
>hsa-mir-21 MI0000077 Homo sapiens miR-21 stem-loop
UGUCGGGUAGCUUAUCAGACUGAUGUUGACUGUUGAAUCUCAUGGCAACACCAGUCGAUG
GGCUGUCUGACA
>hsa-mir-22 MI0000078 Homo sapiens miR-22 stem-loop
GGCUGAGCCGCAGUAGUUCUUCAGUGGCAAGCUUUAUGUCCUGACCCAGCUAAAGCUGCC
AGUUGAAGAACUGUUGCCCUCUGCC
>hsa-mir-23a MI0000079 Homo sapiens miR-23a stem-loop
GGCCGGCUGGGGUUCCUGGGGAUGGGAUUUGCUUCCUGUCACAAAUCACAUUGCCAGGGA
UUUCCAACCGACC
>hsa-mir-24-1 MI0000080 Homo sapiens miR-24/miR-189 stem-loop
CUCCGGUGCCUACUGAGCUGAUAUCAGUUCUCAUUUUACACACUGGCUCAGUUCAGCAGG
AACAGGAG
>hsa-mir-24-2 MI0000081 Homo sapiens miR-24-2 stem-loop
CUCUGCCUCCCGUGCCUACUGAGCUGAAACACAGUUGGUUUGUGUACACUGGCUCAGUUC
AGCAGGAACAGGG
>hsa-mir-25 MI0000082 Homo sapiens miR-25 stem-loop
GGCCAGUGUUGAGAGGCGGAGACUUGGGCAAUUGCUGGACGCUGCCCUGGGCAUUGCACU
UGUCUCGGUCUGACAGUGCCGGCC
>hsa-mir-26a-1 MI0000083 Homo sapiens miR-26a-1 stem-loop
GUGGCCUCGUUCAAGUAAUCCAGGAUAGGCUGUGCAGGUCCCAAUGGGCCUAUUCUUGGU
UACUUGCACGGGGACGC
>hsa-mir-26b MI0000084 Homo sapiens miR-26b stem-loop
CCGGGACCCAGUUCAAGUAAUUCAGGAUAGGUUGUGUGCUGUCCAGCCUGUUCUCCAUUA
CUUGGCUCGGGGACCGG
>hsa-mir-27a MI0000085 Homo sapiens miR-27a stem-loop
CUGAGGAGCAGGGCUUAGCUGCUUGUGAGCAGGGUCCACACCAAGUCGUGUUCACAGUGG
CUAAGUUCCGCCCCCCAG
>hsa-mir-28 MI0000086 Homo sapiens miR-28 stem-loop
GGUCCUUGCCCUCAAGGAGCUCACAGUCUAUUGAGUUACCUUUCUGACUUUCCCACUAGA
UUGUGAGCUCCUGGAGGGCAGGCACU
>hsa-mir-29a MI0000087 Homo sapiens miR-29a stem-loop
AUGACUGAUUUCUUUUGGUGUUCAGAGUCAAUAUAAUUUUCUAGCACCAUCUGAAAUCGG
UUAU
>hsa-mir-30a MI0000088 Homo sapiens miR-30a stem-loop
GCGACUGUAAACAUCCUCGACUGGAAGCUGUGAAGCCACAGAUGGGCUUUCAGUCGGAUG
UUUGCAGCUGC
>hsa-mir-31 MI0000089 Homo sapiens miR-31 stem-loop
GGAGAGGAGGCAAGAUGCUGGCAUAGCUGUUGAACUGGGAACCUGCUAUGCCAACAUAUU
GCCAUCUUUCC
>hsa-mir-32 MI0000090 Homo sapiens miR-32 stem-loop
GGAGAUAUUGCACAUUACUAAGUUGCAUGUUGUCACGGCCUCAAUGCAAUUUAGUGUGUG
UGAUAUUUUC
>hsa-mir-33 MI0000091 Homo sapiens miR-33 stem-loop
CUGUGGUGCAUUGUAGUUGCAUUGCAUGUUCUGGUGGUACCCAUGCAAUGUUUCCACAGU
GCAUCACAG
>hsa-mir-92-1 MI0000093 Homo sapiens miR-92-1 stem-loop
CUUUCUACACAGGUUGGGAUCGGUUGCAAUGCUGUGUUUCUGUAUGGUAUUGCACUUGUC
CCGGCCUGUUGAGUUUGG
>hsa-mir-92-2 MI0000094 Homo sapiens miR-92-2 stem-loop
UCAUCCCUGGGUGGGGAUUUGUUGCAUUACUUGUGUUCUAUAUAAAGUAUUGCACUUGUC
CCGGCCUGUGGAAGA
>hsa-mir-93 MI0000095 Homo sapiens miR-93 stem-loop
CUGGGGGCUCCAAAGUGCUGUUCGUGCAGGUAGUGUGAUUACCCAACCUACUGCUGAGCU
AGCACUUCCCGAGCCCCCGG
>hsa-mir-95 MI0000097 Homo sapiens miR-95 stem-loop
AACACAGUGGGCACUCAAUAAAUGUCUGUUGAAUUGAAAUGCGUUACAUUCAACGGGUAU
UUAUUGAGCACCCACUCUGUG
>hsa-mir-96 MI0000098 Homo sapiens miR-96 stem-loop
UGGCCGAUUUUGGCACUAGCACAUUUUUGCUUGUGUCUCUCCGCUCUGAGCAAUCAUGUG
CAGUGCCAAUAUGGGAAA
>hsa-mir-98 MI0000100 Homo sapiens miR-98 stem-loop
AGGAUUCUGCUCAUGCCAGGGUGAGGUAGUAAGUUGUAUUGUUGUGGGGUAGGGAUAUUA
GGCCCCAAUUAGAAGAUAACUAUACAACUUACUACUUUCCCUGGUGUGUGGCAUAUUCA
>hsa-mir-99a MI0000101 Homo sapiens miR-99a stem-loop
CCCAUUGGCAUAAACCCGUAGAUCCGAUCUUGUGGUGAAGUGGACCGCACAAGCUCGCUU
CUAUGGGUCUGUGUCAGUGUG
>hsa-mir-100 MI0000102 Homo sapiens miR-100 stem-loop
CCUGUUGCCACAAACCCGUAGAUCCGAACUUGUGGUAUUAGUCCGCACAAGCUUGUAUCU
AUAGGUAUGUGUCUGUUAGG
>hsa-mir-101-1 MI0000103 Homo sapiens miR-101-1 stem-loop
UGCCCUGGCUCAGUUAUCACAGUGCUGAUGCUGUCUAUUCUAAAGGUACAGUACUGUGAU
AACUGAAGGAUGGCA
>hsa-mir-29b-1 MI0000105 Homo sapiens miR-29b-1 stem-loop
CUUCAGGAAGCUGGUUUCAUAUGGUGGUUUAGAUUUAAAUAGUGAUUGUCUAGCACCAUU
UGAAAUCAGUGUUCUUGGGGG
>hsa-mir-29b-2 MI0000107 Homo sapiens miR-29b-2 stem-loop
CUUCUGGAAGCUGGUUUCACAUGGUGGCUUAGAUUUUUCCAUCUUUGUAUCUAGCACCAU
UUGAAAUCAGUGUUUUAGGAG
>hsa-mir-103-2 MI0000108 Homo sapiens miR-103-2 stem-loop
UUGUGCUUUCAGCUUCUUUACAGUGCUGCCUUGUAGCAUUCAGGUCAAGCAGCAUUGUAC
AGGGCUAUGAAAGAACCA
>hsa-mir-103-1 MI0000109 Homo sapiens miR-103-1 stem-loop
UACUGCCCUCGGCUUCUUUACAGUGCUGCCUUGUUGCAUAUGGAUCAAGCAGCAUUGUAC
AGGGCUAUGAAGGCAUUG
>hsa-mir-105-1 MI0000111 Homo sapiens miR-105-1 stem-loop
UGUGCAUCGUGGUCAAAUGCUCAGACUCCUGUGGUGGCUGCUCAUGCACCACGGAUGUUU
GAGCAUGUGCUACGGUGUCUA
>hsa-mir-105-2 MI0000112 Homo sapiens miR-105-2 stem-loop
UGUGCAUCGUGGUCAAAUGCUCAGACUCCUGUGGUGGCUGCUUAUGCACCACGGAUGUUU
GAGCAUGUGCUAUGGUGUCUA
>hsa-mir-106a MI0000113 Homo sapiens miR-106a stem-loop
CCUUGGCCAUGUAAAAGUGCUUACAGUGCAGGUAGCUUUUUGAGAUCUACUGCAAUGUAA
GCACUUCUUACAUUACCAUGG
>hsa-mir-107 MI0000114 Homo sapiens miR-107 stem-loop
CUCUCUGCUUUCAGCUUCUUUACAGUGUUGCCUUGUGGCAUGGAGUUCAAGCAGCAUUGU
ACAGGGCUAUCAAAGCACAGA
>hsa-mir-16-2 MI0000115 Homo sapiens miR-16-2 stem-loop
GUUCCACUCUAGCAGCACGUAAAUAUUGGCGUAGUGAAAUAUAUAUUAAACACCAAUAUU
ACUGUGCUGCUUUAGUGUGAC
>dme-mir-1 MI0000116 Drosophila melanogaster miR-1 stem-loop
UUCAGCCUUUGAGAGUUCCAUGCUUCCUUGCAUUCAAUAGUUAUAUUCAAGCAUAUGGAA
UGUAAAGAAGUAUGGAGCGAAAUCUGGCGAG
>dme-mir-2a-1 MI0000117 Drosophila melanogaster miR-2a-1 stem-loop
GCUGGGCUCUCAAAGUGGUUGUGAAAUGCAUUUCCGCUUUGCGCGGCAUAUCACAGCCAG
CUUUGAUGAGCUUAGC
>dme-mir-2a-2 MI0000118 Drosophila melanogaster miR-2a-2 stem-loop
AUCUAAGCCUCAUCAAGUGGUUGUGAUAUGGAUACCCAACGCAUAUCACAGCCAGCUUUG
AUGAGCUAGGAU
>dme-mir-2b-1 MI0000119 Drosophila melanogaster miR-2b-1 stem-loop
CUUCAACUGUCUUCAAAGUGGCAGUGACAUGUUGUCAACAAUAUUCAUAUCACAGCCAGC
UUUGAGGAGCGUUGCGG
>dme-mir-2b-2 MI0000120 Drosophila melanogaster miR-2b-2 stem-loop
UUGUGUCAUUCUUCAAAGUGGUUGUGAAAUGUUUGCCUUUUUAUGCCUAUUCAUAUCACA
GCCAGCUUUGAGGAGCGACGCGA
>dme-mir-3 MI0000121 Drosophila melanogaster miR-3 stem-loop
GAUCCUGGGAUGCAUCUUGUGCAGUUAUGUUUCAAUCUCACAUCACUGGGCAAAGUGUGU
CUCAAGAUC
>dme-mir-4 MI0000122 Drosophila melanogaster miR-4 stem-loop
UUGCAAUUAGUUUCUUUGGUCGUCCAGCCUUAGGUGAUUUUUCCGGUCAUAAAGCUAGAC
AACCAUUGAAGUUCGUUGUGG
>dme-mir-5 MI0000123 Drosophila melanogaster miR-5 stem-loop
GCUAAAAGGAACGAUCGUUGUGAUAUGAGUUGUUUCCUAACAUAUCACAGUGAUUUUCCU
UUAUAACGC
>dme-mir-6-1 MI0000124 Drosophila melanogaster miR-6-1 stem-loop
UUUAAUGUAGAGGGAAUAGUUGCUGUGCUGUAAGUUAAUAUACCAUAUCUAUAUCACAGU
GGCUGUUCUUUUUGUACCUAAA
>dme-mir-6-2 MI0000125 Drosophila melanogaster miR-6-2 stem-loop
UAACCCAAGGGAACUUCUGCUGCUGAUAUAUUAUUGAAAAACUACUAUAUCACAGUGGCU
GUUCUUUUUGGUUG
>dme-mir-6-3 MI0000126 Drosophila melanogaster miR-6-3 stem-loop
CAAAAAGAAGGGAACGGUUGCUGAUGAUGUAGUUUGAAACUCUCACAAUUUAUAUCACAG
UGGCUGUUCUUUUUUGUUUG
>dme-mir-7 MI0000127 Drosophila melanogaster miR-7 stem-loop
GAGUGCAUUCCGUAUGGAAGACUAGUGAUUUUGUUGUUUGGUCUUUGGUAAUAACAAUAA
AUCCCUUGUCUUCUUACGGCGUGCAUUU
>dme-mir-8 MI0000128 Drosophila melanogaster miR-8 stem-loop
AAGGACAUCUGUUCACAUCUUACCGGGCAGCAUUAGAUCCUUUUUAUAACUCUAAUACUG
UCAGGUAAAGAUGUCGUCCGUGUCCUU
>dme-mir-9a MI0000129 Drosophila melanogaster miR-9a stem-loop
GCUAUGUUGUCUUUGGUUAUCUAGCUGUAUGAGUGAUAAAUAACGUCAUAAAGCUAGCUU
ACCGAAGUUAAUAUUAGC
>dme-mir-10 MI0000130 Drosophila melanogaster miR-10 stem-loop
CCACGUCUACCCUGUAGAUCCGAAUUUGUUUUAUACUAGCUUUAAGGACAAAUUCGGUUC
UAGAGAGGUUUGUGUGG
>dme-mir-11 MI0000131 Drosophila melanogaster miR-11 stem-loop
GCACUUGUCAAGAACUUUCUCUGUGACCCGCGUGUACUUAAAAGCCGCAUCACAGUCUGA
GUUCUUGCUGAGUGC
>dme-mir-12 MI0000132 Drosophila melanogaster miR-12 stem-loop
UACGGUUGAGUAUUACAUCAGGUACUGGUGUGCCUUAAAUCCAACAACCAGUACUUAUGU
CAUACUACGCCGUG
>dme-mir-13a MI0000133 Drosophila melanogaster miR-13a stem-loop
UACGUAACUCCUCAAAGGGUUGUGAAAUGUCGACUAUUAUCUACUCAUAUCACAGCCAUU
UUGAUGAGUUUCGUG
>dme-mir-13b-1 MI0000134 Drosophila melanogaster miR-13b-1 stem-loop
CCAUGUCGUUAAAAUGUUUGUGAACUUAUGUAUUCACAAUCAUAUCACAGCCAUUUUGAC
GAGUUUGG
>dme-mir-13b-2 MI0000135 Drosophila melanogaster miR-13b-2 stem-loop
UAUUAACGCGUCAAAAUGACUGUGAGCUAUGUGGAUUUGACUUCAUAUCACAGCCAUUUU
GACGAGUUUG
>dme-mir-14 MI0000136 Drosophila melanogaster miR-14 stem-loop
UGUGGGAGCGAGACGGGGACUCACUGUGCUUAUUAAAUAGUCAGUCUUUUUCUCUCUCCU
AUA
>mmu-let-7g MI0000137 Mus musculus let-7g stem-loop
CCAGGCUGAGGUAGUAGUUUGUACAGUUUGAGGGUCUAUGAUACCACCCGGUACAGGAGA
UAACUGUACAGGCCACUGCCUUGCCAGG
>mmu-let-7i MI0000138 Mus musculus let-7i stem-loop
CUGGCUGAGGUAGUAGUUUGUGCUGUUGGUCGGGUUGUGACAUUGCCCGCUGUGGAGAUA
ACUGCGCAAGCUACUGCCUUGCUAG
>mmu-mir-1-1 MI0000139 Mus musculus miR-1-1 stem-loop
GCUUGGGACACAUACUUCUUUAUAUGCCCAUAUGAACCUGCUAAGCUAUGGAAUGUAAAG
AAGUAUGUAUUUCAGGC
>mmu-mir-15b MI0000140 Mus musculus miR-15b stem-loop
CUGUAGCAGCACAUCAUGGUUUACAUACUACAGUCAAGAUGCGAAUCAUUAUUUGCUGCU
CUAG
>mmu-mir-23b MI0000141 Mus musculus miR-23b stem-loop
GGCUGCUUGGGUUCCUGGCAUGCUGAUUUGUGACUUGAGAUUAAAAUCACAUUGCCAGGG
AUUACCACGCAACC
>mmu-mir-27b MI0000142 Mus musculus miR-27b stem-loop
AGGUGCAGAGCUUAGCUGAUUGGUGAACAGUGAUUGGUUUCCGCUUUGUUCACAGUGGCU
AAGUUCUGCACCU
>mmu-mir-29b-1 MI0000143 Mus musculus miR-29b-1 stem-loop
AGGAAGCUGGUUUCAUAUGGUGGUUUAGAUUUAAAUAGUGAUUGUCUAGCACCAUUUGAA
AUCAGUGUUCU
>mmu-mir-30a MI0000144 Mus musculus miR-30a stem-loop
GCGACUGUAAACAUCCUCGACUGGAAGCUGUGAAGCCACAAAUGGGCUUUCAGUCGGAUG
UUUGCAGCUGC
>mmu-mir-30b MI0000145 Mus musculus miR-30b stem-loop
CUAAGCCAAGUUUCAGUUCAUGUAAACAUCCUACACUCAGCUGUCAUACAUGCGUUGGCU
GGGAUGUGGAUGUUUACGUCAGCUGUCUUGGAGUAU
>mmu-mir-99a MI0000146 Mus musculus miR-99a stem-loop
CAUAAACCCGUAGAUCCGAUCUUGUGGUGAAGUGGACCGCGCAAGCUCGUUUCUAUGGGU
CUGUG
>mmu-mir-99b MI0000147 Mus musculus miR-99b stem-loop
GGCACCCACCCGUAGAACCGACCUUGCGGGGCCUUCGCCGCACACAAGCUCGUGUCUGUG
GGUCCGUGUC
>mmu-mir-101a MI0000148 Mus musculus miR-101a stem-loop
AGGCUGCCCUGGCUCAGUUAUCACAGUGCUGAUGCUGUCCAUUCUAAAGGUACAGUACUG
UGAUAACUGAAGGAUGGCAGCCA
>mmu-mir-124a-3 MI0000150 Mus musculus miR-124a-3 stem-loop
CUCUGCGUGUUCACAGCGGACCUUGAUUUAAUGUCUAUACAAUUAAGGCACGCGGUGAAU
GCCAAGAG
>mmu-mir-125a MI0000151 Mus musculus miR-125a stem-loop
CUGGGUCCCUGAGACCCUUUAACCUGUGAGGACGUCCAGGGUCACAGGUGAGGUUCUUGG
GAGCCUGG
>mmu-mir-125b-2 MI0000152 Mus musculus miR-125b-2 stem-loop
GCCUAGUCCCUGAGACCCUAACUUGUGAGGUAUUUUAGUAACAUCACAAGUCAGGUUCUU
GGGACCUAGGC
>mmu-mir-126 MI0000153 Mus musculus miR-126 stem-loop
UGACAGCACAUUAUUACUUUUGGUACGCGCUGUGACACUUCAAACUCGUACCGUGAGUAA
UAAUGCGCGGUCA
>mmu-mir-127 MI0000154 Mus musculus miR-127 stem-loop
CCAGCCUGCUGAAGCUCAGAGGGCUCUGAUUCAGAAAGAUCAUCGGAUCCGUCUGAGCUU
GGCUGGUCGG
>mmu-mir-128a MI0000155 Mus musculus miR-128a stem-loop
GUUGGAUUCGGGGCCGUAGCACUGUCUGAGAGGUUUACAUUUCUCACAGUGAACCGGUCU
CUUUUUCAGC
>mmu-mir-130a MI0000156 Mus musculus miR-130a stem-loop
GAGCUCUUUUCACAUUGUGCUACUGUCUAACGUGUACCGAGCAGUGCAAUGUUAAAAGGG
CAUC
>mmu-mir-9-2 MI0000157 Mus musculus miR-9-2 stem-loop
GUUGUUAUCUUUGGUUAUCUAGCUGUAUGAGUGUAUUGGUCUUCAUAAAGCUAGAUAACC
GAAAGUAAAAAC
>mmu-mir-132 MI0000158 Mus musculus miR-132 stem-loop
GGGCAACCGUGGCUUUCGAUUGUUACUGUGGGAACCGGAGGUAACAGUCUACAGCCAUGG
UCGCCC
>mmu-mir-133a-1 MI0000159 Mus musculus miR-133a-1 stem-loop
GCUAAAGCUGGUAAAAUGGAACCAAAUCGCCUCUUCAAUGGAUUUGGUCCCCUUCAACCA
GCUGUAGC
>mmu-mir-134 MI0000160 Mus musculus miR-134 stem-loop
AGGGUGUGUGACUGGUUGACCAGAGGGGCGUGCACUCUGUUCACCCUGUGGGCCACCUAG
UCACCAACCCU
>mmu-mir-135a-1 MI0000161 Mus musculus miR-135-1 stem-loop
AGGCCUCACUGUUCUCUAUGGCUUUUUAUUCCUAUGUGAUUCUAUUGCUCGCUCAUAUAG
GGAUUGGAGCCGUGGCGUACGGUGAGGAUA
>mmu-mir-136 MI0000162 Mus musculus miR-136 stem-loop
GAGGACUCCAUUUGUUUUGAUGAUGGAUUCUUAAGCUCCAUCAUCGUCUCAAAUGAGUCU
UC
>mmu-mir-137 MI0000163 Mus musculus miR-137 stem-loop
CUUCGGUGACGGGUAUUCUUGGGUGGAUAAUACGGAUUACGUUGUUAUUGCUUAAGAAUA
CGCGUAGUCGAGG
>mmu-mir-138-2 MI0000164 Mus musculus miR-138-2 stem-loop
CAGCUGGUGUUGUGAAUCAGGCCGACGAGCAGCGCAUCCUCUUACCCGGCUAUUUCACGA
CACCAGGGUUG
>mmu-mir-140 MI0000165 Mus musculus miR-140 stem-loop
CCUGCCAGUGGUUUUACCCUAUGGUAGGUUACGUCAUGCUGUUCUACCACAGGGUAGAAC
CACGGACAGG
>mmu-mir-141 MI0000166 Mus musculus miR-141 stem-loop
GGGUCCAUCUUCCAGUGCAGUGUUGGAUGGUUGAAGUAUGAAGCUCCUAACACUGUCUGG
UAAAGAUGGCCC
>mmu-mir-142 MI0000167 Mus musculus miR-142 stem-loop
ACCCAUAAAGUAGAAAGCACUACUAACAGCACUGGAGGGUGUAGUGUUUCCUACUUUAUG
GAUG
>mmu-mir-144 MI0000168 Mus musculus miR-144 stem-loop
GGCUGGGAUAUCAUCAUAUACUGUAAGUUUGUGAUGAGACACUACAGUAUAGAUGAUGUA
CUAGUC
>mmu-mir-145 MI0000169 Mus musculus miR-145 stem-loop
CUCACGGUCCAGUUUUCCCAGGAAUCCCUUGGAUGCUAAGAUGGGGAUUCCUGGAAAUAC
UGUUCUUGAG
>mmu-mir-146 MI0000170 Mus musculus miR-146 stem-loop
AGCUCUGAGAACUGAAUUCCAUGGGUUAUAUCAAUGUCAGACCUGUGAAAUUCAGUUCUU
CAGCU
>mmu-mir-149 MI0000171 Mus musculus miR-149 stem-loop
GGCUCUGGCUCCGUGUCUUCACUCCCGUGUUUGUCCGAGGAGGGAGGGAGGGACGGGGGC
GGUGCU
>mmu-mir-150 MI0000172 Mus musculus miR-150 stem-loop
CCCUGUCUCCCAACCCUUGUACCAGUGCUGUGCCUCAGACCCUGGUACAGGCCUGGGGGA
UAGGG
>mmu-mir-151 MI0000173 Mus musculus miR-151 stem-loop
CCUGCCCUCGAGGAGCUCACAGUCUAGUAUGUCUCCUCCCUACUAGACUGAGGCUCCUUG
AGGACAGG
>mmu-mir-152 MI0000174 Mus musculus miR-152 stem-loop
CCGGGCCUAGGUUCUGUGAUACACUCCGACUCGGGCUCUGGAGCAGUCAGUGCAUGACAG
AACUUGGGCCCGG
>mmu-mir-153 MI0000175 Mus musculus miR-153 stem-loop
CGGUGUCAUUUUUGUGACGUUGCAGCUAGUAAUAUGAGCCCAGUUGCAUAGUCACAAAAG
UGAUCAUUG
>mmu-mir-154 MI0000176 Mus musculus miR-154 stem-loop
GAAGAUAGGUUAUCCGUGUUGCCUUCGCUUUAUUCGUGACGAAUCAUACACGGUUGACCU
AUUUUU
>mmu-mir-155 MI0000177 Mus musculus miR-155 stem-loop
CUGUUAAUGCUAAUUGUGAUAGGGGUUUUGGCCUCUGACUGACUCCUACCUGUUAGCAUU
AACAG
>ath-MIR156a MI0000178 Arabidopsis thaliana miR156a stem-loop
CAAGAGAAACGCAAAGAAACUGACAGAAGAGAGUGAGCACACAAAGGCAAUUUGCAUAUC
AUUGCACUUGCUUCUCUUGCGUGCUCACUGCUCUUUCUGUCAGAUUCCGGUGCUGAUCUC
UUU
>ath-MIR156b MI0000179 Arabidopsis thaliana miR156b stem-loop
GCUAGAAGAGGGAGAGAUGGUGAUUGAGGAAUGCAACAGAGAAAACUGACAGAAGAGAGU
GAGCACAUGCAGGCACUGUUAUGUGUCUAUAACUUUGCGUGUGCGUGCUCACCUCUCUUU
CUGUCAGUUGCCUAUCUCUGCCUGCUUGACCUCUCUCUCUCUCUCUCUCUCUCAAAUUUG
GCU
>ath-MIR156c MI0000180 Arabidopsis thaliana miR156c stem-loop
CGCAUAGAAACUGACAGAAGAGAGUGAGCACACAAAGGCACUUUGCAUGUUCGAUGCAUU
UGCUUCUCUUGCGUGCUCACUGCUCUAUCUGUCAGAUUCCGGCU
>ath-MIR156d MI0000181 Arabidopsis thaliana miR156d stem-loop
GAUGGGGGAAAAGAAGUUGACAGAAGAGAGUGAGCACACAAAGGGGAAGUUGUAUAAAAG
UUUUGUAUAUGGUUGCUUUUGCGUGCUCACUCUCUUUUUGUCAUAACUUCUCCUUCAU
>ath-MIR156e MI0000182 Arabidopsis thaliana miR156e stem-loop
AGGAGGUGACAGAAGAGAGUGAGCACACAUGGUGGUUUCUUGCAUGCUUUUUUGAUUAGG
GUUUCAUGCUUGAAGCUAUGUGUGCUUACUCUCUCUCUGUCACCCCU
>ath-MIR156f MI0000183 Arabidopsis thaliana miR156f stem-loop
GAGUGGUGAGGAAUUGAUGGUGACAGAAGAGAGUGAGCACACAUGGUGGCUUUCUUGCAU
AUUUGAAGGUUCCAUGCUUGAAGCUAUGUGUGCUCACUCUCUAUCCGUCACCCCCUUCUC
UCCCUCUCCCUC
>ath-MIR157a MI0000184 Arabidopsis thaliana miR157a stem-loop
GUGUUGACAGAAGAUAGAGAGCACAGAUGAUGAGAUACAAUUCGGAGCAUGUUCUUUGCA
UCUUACUCCUUUGUGCUCUCUAGCCUUCUGUCAUCACC
>ath-MIR157b MI0000185 Arabidopsis thaliana miR157b stem-loop
UGGGAGGCAUUGAUAGUGUUGACAGAAGAUAGAGAGCACAGAUGAUAAGAUACAAUUCCU
CGCAGCUUCUUUGCAUCUUACUCCUUUGUGCUCUCUAGCCUUCUGUCAUCACCCGUUAUU
UGCCAUCACCCA
>ath-MIR157c MI0000186 Arabidopsis thaliana miR157c stem-loop
AGGUUUGAGAGUGAUGUUGGUUGUUGACAGAAGAUAGAGAGCACUAAGGAUGACAUGCAA
GUACAUACAUAUAUAUCAUCACACCGCAUGUGGAUGAUAAAAUAUGUAUAACAAAUUCAA
AGAAAGAGAGGGAGAGAAAGAGAGAGAACCUGCAUCUCUACUCUUUUGUGCUCUCUAUAC
UUCUGUCACCACCUUUAUCUCUUCUUCUCUCUAACCU
>ath-MIR157d MI0000187 Arabidopsis thaliana miR157d stem-loop
GUGGAGGGUGAUAGUGUGGUUGCUGACAGAAGAUAGAGAGCACUAAGGAUGCUAUGCAAA
ACAGACACAGAUAUGUGUUUCUAAUUGUAUUUCAUACUUUAACCUCAAAGUUGAUAUAAA
AAAAGAAAGAAAGAUAGAAGAGCUAGAAGACUAUCUGCAUCUCUAUUCCUAUGUGCUCUC
UAUGCUUCUGUCAUCACCUUUCUUUCUCUAUUUCUCUCUAC
>ath-MIR158a MI0000188 Arabidopsis thaliana miR158a stem-loop
ACACGUCAUCUCUGUGCUUCUUUGUCUACAAUUUUGGAAAAAGUGAUGACGCCAUUGCUC
UUUCCCAAAUGUAGACAAAGCAAUACCGUGAUGAUGUCGU
>ath-MIR159a MI0000189 Arabidopsis thaliana miR159a stem-loop
GUAGAGCUCCUUAAAGUUCAAACAUGAGUUGAGCAGGGUAAAGAAAAGCUGCUAAGCUAU
GGAUCCCAUAAGCCCUAAUCCUUGUAAAGUAAAAAAGGAUUUGGUUAUAUGGAUUGCAUA
UCUCAGGAGCUUUAACUUGCCCUUUAAUGGCUUUUACUCUUCUUUGGAUUGAAGGGAGCU
CUAC
>ath-MIR160a MI0000190 Arabidopsis thaliana miR160a stem-loop
GUAUGCCUGGCUCCCUGUAUGCCAUAUGCUGAGCCCAUCGAGUAUCGAUGACCUCCGUGG
AUGGCGUAUGAGGAGCCAUGCAUAU
>ath-MIR160b MI0000191 Arabidopsis thaliana miR160b stem-loop
GUCGUGCCUGGCUCCCUGUAUGCCACAAGAAAACAUCGAUUUAGUUUCAAAAUCGAUCAC
UAGUGGCGUACAGAGUAGUCAAGCAUGAC
>ath-MIR160c MI0000192 Arabidopsis thaliana miR160c stem-loop
GUUAUGCCUGGCUCCCUGUAUGCCACGAGUGGAUACCGAUUUUGGUUUUAAAAUCGGCUG
CCGGUGGCGUACAAGGAGUCAAGCAUGAC
>ath-MIR161 MI0000193 Arabidopsis thaliana miR161 stem-loop
UGCUUGAUCUCGGUUUUUGACCAGUUUAUUGCGUCGAUCAAUGCAUUGAAAGUGACUACA
UCGGGGUUCCGAUUUUUUUUGUUCUUCAUAUGAUGAAGCGGAAACAGUAAUCAACCCUGG
UUUAGUCACUUUCACUGCAUUAAUCAAUGCAUUUGUAAAAAGAGGGAAAAGCA
>ath-MIR162a MI0000194 Arabidopsis thaliana miR162a stem-loop
UAGUUGGAAGAAGAGUGAGAGUCGCUGGAGGCAGCGGUUCAUCGAUCUCUUCCUGUGAAC
ACAUUAAAAAUGUAAAAGCAUGAAUAGAUCGAUAAACCUCUGCAUCCAGCGUUUGCCUCU
UGUAUCUUUCUUAUUGACUU
>ath-MIR162b MI0000195 Arabidopsis thaliana miR162b stem-loop
GAGUGAAGUCGCUGGAGGCAGCGGUUCAUCGAUCAAUUCCUGUGAAUAUUUAUUUUUGUU
UACAAAAGCAAGAAUCGAUCGAUAAACCUCUGCAUCCAGCGCUGCUUGCUC
>ath-MIR163 MI0000196 Arabidopsis thaliana miR163 stem-loop
ACCCGGUGGAUAAAAUCGAGUUCCAACCUCUUCAACGACAACGAUUUCAACACUCUCUUC
CAGGAACAACUUCCUCCAGGCAGAUGAUACUAAAGUGCUGGAGUUCCCGGUUCCUGAGAG
UGAGUCCAUAUCAAAAUGCGCAUUCGUUAUCACUUGGUUGAACCCAUUUGGGGAUUUAAA
UUUGGAGGUGAAAUGGAACGCGUAAUUGAUGACUCCUACGUGGAACCUCUUCUUAGGAAG
AGCACGGUCGAAGAAGUAACUGCGCAGUGCUUAAAUCGUAGAUGCUAAAGUCGUUGAAGA
GGACUUGGAACUUCGAUAUUAUCCCCCGUGU
>ath-MIR164a MI0000197 Arabidopsis thaliana miR164a stem-loop
GGGUGAGAAUCUCCAUGUUGGAGAAGCAGGGCACGUGCAAACCAACAAACACGAAAUCCG
UCUCAUUUGCUUAUUUGCACGUACUUAACUUCUCCAACAUGAGCUCUUCACCC
>ath-MIR164b MI0000198 Arabidopsis thaliana miR164b stem-loop
GAUGGAGAAGCAGGGCACGUGCAUUACUAGCUCAUAUAUACACUCUCACCACAAAUGCGU
GUAUAUAUGCGGAAUUUUGUGAUAUAGAUGUGUGUGUGUGUUGAGUGUGAUGAUAUGGAU
GAGUUAGUUCUUCAUGUGCCCAUCUUCACCAUC
>ath-MIR165a MI0000199 Arabidopsis thaliana miR165a stem-loop
GUUGAGGGGAAUGUUGUCUGGAUCGAGGAUAUUAUAGAUAUAUACAUGUGUAUGUUAAUG
AUUCAAGUGAUCAUAGAGAGUAUCCUCGGACCAGGCUUCAUCCCCCCCAAC
>ath-MIR165b MI0000200 Arabidopsis thaliana miR165b stem-loop
UGAAGAGGCUAUUUCUGUUGUGGGGAAUGUUGUUUGGAUCGAGGAUAUCAUAAACGCAUA
CACAUGUUUAUAUGUUAUGAUGCAUUAUAUGACUGAUGUAAUGUACAUAUAUAUACAUAC
AUGCCACAUGGUAUCGUCGGACCAGGCUUCAUCCCCCUCAACAUGUUAAUUGCCUUCAAU
CA
>ath-MIR166a MI0000201 Arabidopsis thaliana miR166a stem-loop
AGGGGCUUUCUCUUUUGAGGGGACUGUUGUCUGGCUCGAGGACUCUGGCUCGCUCUAUUC
AUGUUGGAUCUCUUUCGAUCUAACAAUCGAAUUGAACCUUCAGAUUUCAGAUUUGAUUAG
GGUUUUAGCGUCUUCGGACCAGGCUUCAUUCCCCCCAAUUGUUGCUCCCU
>ath-MIR166b MI0000202 Arabidopsis thaliana miR166b stem-loop
UUGAGGGGACUGUUGUCUGGCUCGAGGACUCUUAUUCUAAUACAAUCUCAUUUGAAUACA
UUCAGAUCUGAUGAUUGAUUAGGGUUUUAGUGUCGUCGGACCAGGCUUCAUUCCCCCCAA
>ath-MIR166c MI0000203 Arabidopsis thaliana miR166c stem-loop
GCGAUUUAGUGUUGAGAGGAUUGUUGUCUGGCUCGAGGUCAUGAAGAAGAGAAUCACUCG
AAUUAAUUUGGAAGAACAAAUUAAGAAAACCCUAGAUGAUUCUCGGACCAGGCUUCAUUC
CCCCUAACCUACUUAUCGC
>ath-MIR166d MI0000204 Arabidopsis thaliana miR166d stem-loop
GGUUGAGAGGAAUAUUGUCUGGCUCGAGGUCAUGAAGAAGAUCGGUAGAUUGAUUCAUUU
UAAAGAGUGAAAUCCCUAAAUGAUUCUCGGACCAGGCUUCAUUCCCCCCAACC
>ath-MIR166e MI0000205 Arabidopsis thaliana miR166e stem-loop
UUGAGGGGAAUGUUGUCUGGCACGAGGCCCUUAACUUAGAUCUAUAUUUGAUUAUAUAUA
UAUGUCUCUUCUUUAUUCAUUAGUCUAUACAUGAAUGAUCAUUUUACGGUUAAUGACGUC
GGACCAGGCUUCAUUCCCCUCAA
>ath-MIR166f MI0000206 Arabidopsis thaliana miR166f stem-loop
AAGUUCAGGUGAAUGAUGCCUGGCUCGAGACCAUUCAAUCUCAUGAUCUCAUGAUUAUAA
CGAUGAUGAUGAUGAUGUCGGACCAGGCUUCAUUCCCCUCAACUU
>ath-MIR166g MI0000207 Arabidopsis thaliana miR166g stem-loop
GCGAUUUAGGGUUUAGAGGAAUGUUGUUUGGCUCGAGGUCAUGGAGAGUAAUUCGUUAAC
CCAACUCAAAACUCUAAAUGAUUCUCGGACCAGGCUUCAUUCCCCUCAACCUAUUUUAUC
GC
>ath-MIR167a MI0000208 Arabidopsis thaliana miR167a stem-loop
UGGUGCACCGGCAUCUGAUGAAGCUGCCAGCAUGAUCUAAUUAGCUUUCUUUAUCCUUUG
UUGUGUUUCAUGACGAUGGUUAAGAGAUCAGUCUCGAUUAGAUCAUGUUCGCAGUUUCAC
CCGUUGACUGUCGCACCC
>ath-MIR167b MI0000209 Arabidopsis thaliana miR167b stem-loop
GGGAACAAGUGAAGCUGCCAGCAUGAUCUAUCUUUGGUUAAGAGAUGAAUGUGGAAACAU
AUUGCUUAAACCCAAGCUAGGUCAUGCUCUGACAGCCUCACUCCUUCCU
>ath-MIR168a MI0000210 Arabidopsis thaliana miR168a stem-loop
CACCAUCGGGCUCGGAUUCGCUUGGUGCAGGUCGGGAACCAAUUCGGCUGACACAGCCUC
GUGACUUUUAAACCUUUAUUGGUUUGUGAGCAGGGAUUGGAUCCCGCCUUGCAUCAACUG
AAUCGGAUCCUCGAGGUG
>ath-MIR168b MI0000211 Arabidopsis thaliana miR168b stem-loop
UUACCGGCGGUCUCGGAUUCGCUUGGUGCAGGUCGGGAACUGAUUGGCUGACACCGACAC
GUGUCUUGUCAUGGUUGGUUUGUGAGCUCCCGUCUUGUAUCAACUGAAUCGGAGUCCGAG
GUGA
>ath-MIR169a MI0000212 Arabidopsis thaliana miR169a stem-loop
GUGACGAAAGUAGUGUGCAGCCAAGGAUGACUUGCCGAUUUAAAUGAUCUUUCUUUAUAC
UCUAUUAAGACAAUUUAGUUUCAAACUUUUUUUUUUUUUUUUUUUUGAAGGAUUCAGGAA
GAAAUUAGGAUAUAUUAUUCCGUAUAAAAUACAAGAUAUAUAAAACCAAAAAGAAAAAGU
AACAUGAUCGGCAAGUUGUCCUUGGCUACACGUUACUUUGUGUCGC
>ath-MIR170 MI0000213 Arabidopsis thaliana miR170 stem-loop
CGAGAGAGUCCCUCUGAUAUUGGCCUGGUUCACUCAGAUUCUCUUUUACUAACUCAUCUG
AUUGAGCCGUGUCAAUAUCUCAGUCCUCUCUCG
>ath-MIR171a MI0000214 Arabidopsis thaliana miR171a stem-loop
AUGAGAGAGUCCCUUUGAUAUUGGCCUGGUUCACUCAGAUCUUACCUGACCACACACGUA
GAUAUACAUUAUUCUCUCUAGAUUAUCUGAUUGAGCCGCGCCAAUAUCUCAGUACUCUCU
CGU
>ath-MIR172a MI0000215 Arabidopsis thaliana miR172a stem-loop
UGCUGUGGCAUCAUCAAGAUUCACAUCUGUUGAUGGACGGUGGUGAUUCACUCUCCACAA
AGUUCUCUAUGAAAAUGAGAAUCUUGAUGAUGCUGCAUCGGC
>ath-MIR172b MI0000216 Arabidopsis thaliana miR172b stem-loop
AGGCGCAGCACCAUUAAGAUUCACAUGGAAAUUGAUAAAUACCCUAAAUUAGGGUUUUGA
UAUGUAUAUGAGAAUCUUGAUGAUGCUGCAUCAAC
>ath-MIR173 MI0000217 Arabidopsis thaliana miR173 stem-loop
UAAGUACUUUCGCUUGCAGAGAGAAAUCACAGUGGUCAAAAAAGUUGUAGUUUUCUUAAA
GUCUCUUUCCUCUGUGAUUCUCUGUGUAAGCGAAAGAGCUUG
>ath-MIR159b MI0000218 Arabidopsis thaliana miR159b stem-loop
GGAAGAGCUCCUUGAAGUUCAAUGGAGGGUUUAGCAGGGUGAAGUAAAGCUGCUAAGCUA
UGGAUCCCAUAAGCCUUAUCAAAUUCAAUAUAAUUGAUGAUAAGGUUUUUUUUAUGGAUG
CCAUAUCUCAGGAGCUUUCACUUACCCCUUUAAUGGCUUCACUCUUCUUUGGAUUGAAGG
GAGCUCUUCAUCUCUC
>mmu-mir-10b MI0000221 Mus musculus miR-10b stem-loop
UAUAUACCCUGUAGAACCGAAUUUGUGUGGUACCCACAUAGUCACAGAUUCGAUUCUAGG
GGAAUAUA
>mmu-mir-129-1 MI0000222 Mus musculus miR-129-1 stem-loop
UGGAUCUUUUUGCGGUCUGGGCUUGCUGUUCUCUCGACAGUAGUCAGGAAGCCCUUACCC
CAAAAAGUAUCUA
>mmu-mir-181a-2 MI0000223 Mus musculus mir-181a-2 stem-loop
CCAUGGAACAUUCAACGCUGUCGGUGAGUUUGGGAUUCAAAAACAAAAAAACCACCGACC
GUUGACUGUACCUUGG
>mmu-mir-182 MI0000224 Mus musculus miR-182 stem-loop
ACCAUUUUUGGCAAUGGUAGAACUCACACCGGUAAGGUAAUGGGACCCGGUGGUUCUAGA
CUUGCCAACUAUGGU
>mmu-mir-183 MI0000225 Mus musculus miR-183 stem-loop
CUGUGUAUGGCACUGGUAGAAUUCACUGUGAACAGUCUCAGUCAGUGAAUUACCGAAGGG
CCAUAAACAG
>mmu-mir-184 MI0000226 Mus musculus miR-184 stem-loop
CCUUUCCUUAUCACUUUUCCAGCCAGCUUUGUGACUCUAAGUGUUGGACGGAGAACUGAU
AAGGGUAGG
>mmu-mir-185 MI0000227 Mus musculus miR-185 stem-loop
AGGGAUUGGAGAGAAAGGCAGUUCCUGAUGGUCCCCUCCCAGGGGCUGGCUUUCCUCUGG
UCCUU
>mmu-mir-186 MI0000228 Mus musculus miR-186 stem-loop
ACUUUCCAAAGAAUUCUCCUUUUGGGCUUUCUCAUUUUAUUUUAAGCCCUAAGGUGAAUU
UUUUGGGAAGU
>mmu-mir-187 MI0000229 Mus musculus miR-187 stem-loop
UCAGGCUACAACACAGGACCCGGGCGCUGCUCUGACCCCUCGUGUCUUGUGUUGCAGCCG
G
>mmu-mir-188 MI0000230 Mus musculus miR-188 stem-loop
UCUCACAUCCCUUGCAUGGUGGAGGGUGAGCUCUCUGAAAACCCCUCCCACAUGCAGGGU
UUGCAGGA
>mmu-mir-24-1 MI0000231 Mus musculus miR-24/miR-189 stem-loop
CUCCGGUGCCUACUGAGCUGAUAUCAGUUCUCAUUUCACACACUGGCUCAGUUCAGCAGG
AACAGGAG
>mmu-mir-190 MI0000232 Mus musculus miR-190 stem-loop
CUGUGUGAUAUGUUUGAUAUAUUAGGUUGUUAUUUAAUCCAACUAUAUAUCAAGCAUAUU
CCUACAG
>mmu-mir-191 MI0000233 Mus musculus miR-191 stem-loop
AGCGGGCAACGGAAUCCCAAAAGCAGCUGUUGUCUCCAGAGCAUUCCAGCUGCACUUGGA
UUUCGUUCCCUGCU
>hsa-mir-192 MI0000234 Homo sapiens miR-192 stem-loop
GCCGAGACCGAGUGCACAGGGCUCUGACCUAUGAAUUGACAGCCAGUGCUCUCGUCUCCC
CUCUGGCUGCCAAUUCCAUAGGUCACAGGUAUGUUCGCCUCAAUGCCAGC
>mmu-mir-193 MI0000235 Mus musculus miR-193 stem-loop
GAGAGCUGGGUCUUUGCGGGCAAGAUGAGAGUGUCAGUUCAACUGGCCUACAAAGUCCCA
GUCCUC
>mmu-mir-194-1 MI0000236 Mus musculus miR-194-1 stem-loop
AUCGGGUGUAACAGCAACUCCAUGUGGACUGUGCUCGGAUUCCAGUGGAGCUGCUGUUAC
UUCUGAU
>mmu-mir-195 MI0000237 Mus musculus miR-195 stem-loop
ACACCCAACUCUCCUGGCUCUAGCAGCACAGAAAUAUUGGCAUGGGGAAGUGAGUCUGCC
AAUAUUGGCUGUGCUGCUCCAGGCAGGGUGGUGA
>hsa-mir-196a-1 MI0000238 Homo sapiens miR-196a-1 stem-loop
GUGAAUUAGGUAGUUUCAUGUUGUUGGGCCUGGGUUUCUGAACACAACAACAUUAAACCA
CCCGAUUCAC
>hsa-mir-197 MI0000239 Homo sapiens miR-197 stem-loop
GGCUGUGCCGGGUAGAGAGGGCAGUGGGAGGUAAGAGCUCUUCACCCUUCACCACCUUCU
CCACCCAGCAUGGCC
>hsa-mir-198 MI0000240 Homo sapiens miR-198 stem-loop
UCAUUGGUCCAGAGGGGAGAUAGGUUCCUGUGAUUUUUCCUUCUUCUCUAUAGAAUAAAU
GA
>mmu-mir-199a-1 MI0000241 Mus musculus miR-199a-1 stem-loop
GCCAUCCCAGUGUUCAGACUACCUGUUCAGGAGGCUGGGACAUGUACAGUAGUCUGCACA
UUGGUUAGGC
>hsa-mir-199a-1 MI0000242 Homo sapiens miR-199a-1 stem-loop
GCCAACCCAGUGUUCAGACUACCUGUUCAGGAGGCUCUCAAUGUGUACAGUAGUCUGCAC
AUUGGUUAGGC
>mmu-mir-200b MI0000243 Mus musculus miR-200b stem-loop
GCCGUGGCCAUCUUACUGGGCAGCAUUGGAUAGUGUCUGAUCUCUAAUACUGCCUGGUAA
UGAUGACGGC
>mmu-mir-201 MI0000244 Mus musculus miR-201 stem-loop
UACCUUACUCAGUAAGGCAUUGUUCUUCUAUAUUAAUAAAUGAACAGUGCCUUUCUGUGU
AGGGUA
>mmu-mir-202 MI0000245 Mus musculus miR-202 stem-loop
GUUCCUUUUUCCUAUGCAUAUACUUCUUUGUGGAUCUGGUCUAAAGAGGUAUAGCGCAUG
GGAAGAUGGAGC
>mmu-mir-203 MI0000246 Mus musculus miR-203 stem-loop
GCCUGGUCCAGUGGUUCUUGACAGUUCAACAGUUCUGUAGCACAAUUGUGAAAUGUUUAG
GACCACUAGACCCGGC
>mmu-mir-204 MI0000247 Mus musculus miR-204 stem-loop
UGGACUUCCCUUUGUCAUCCUAUGCCUGAGAAUAUAUGAAGGAGGCUGGGAAGGCAAAGG
GACGUUCA
>mmu-mir-205 MI0000248 Mus musculus miR-205 stem-loop
CUCUUGUCCUUCAUUCCACCGGAGUCUGUCUUAUGCCAACCAGAUUUCAGUGGAGUGAAG
CUCAGGAG
>mmu-mir-206 MI0000249 Mus musculus miR-206 stem-loop
CCAGGCCACAUGCUUCUUUAUAUCCUCAUAGAUAUCUCAGCACUAUGGAAUGUAAGGAAG
UGUGUGGUUUUGG
>mmu-mir-207 MI0000250 Mus musculus miR-207 stem-loop
AAGGCAGGGGUGAGGGGCUGCGGGAGGAGCCGGGCGGAGGCUGCGGCUUGCGCUUCUCCU
GGCUCUCCUCCCUCUCUUU
>hsa-mir-208 MI0000251 Homo sapiens miR-208 stem-loop
UGACGGGCGAGCUUUUGGCCCGGGUUAUACCUGAUGCUCACGUAUAAGACGAGCAAAAAG
CUUGUUGGUCA
>hsa-mir-129-1 MI0000252 Homo sapiens miR-129-1 stem-loop
GGAUCUUUUUGCGGUCUGGGCUUGCUGUUCCUCUCAACAGUAGUCAGGAAGCCCUUACCC
CAAAAAGUAUCU
>hsa-mir-148a MI0000253 Homo sapiens miR-148a stem-loop
GAGGCAAAGUUCUGAGACACUCCGACUCUGAGUAUGAUAGAAGUCAGUGCACUACAGAAC
UUUGUCUC
>hsa-mir-30c-2 MI0000254 Homo sapiens miR-30c-2 stem-loop
AGAUACUGUAAACAUCCUACACUCUCAGCUGUGGAAAGUAAGAAAGCUGGGAGAAGGCUG
UUUACUCUUUCU
>hsa-mir-30d MI0000255 Homo sapiens miR-30d stem-loop
GUUGUUGUAAACAUCCCCGACUGGAAGCUGUAAGACACAGCUAAGCUUUCAGUCAGAUGU
UUGCUGCUAC
>mmu-mir-122a MI0000256 Mus musculus miR-122a stem-loop
AGCUGUGGAGUGUGACAAUGGUGUUUGUGUCCAAACCAUCAAACGCCAUUAUCACACUAA
AUAGCU
>mmu-mir-143 MI0000257 Mus musculus miR-143 stem-loop
CCUGAGGUGCAGUGCUGCAUCUCUGGUCAGUUGGGAGUCUGAGAUGAAGCACUGUAGCUC
AGG
>mmu-mir-30e MI0000259 Mus musculus miR-30e stem-loop
GGGCAGUCUUUGCUACUGUAAACAUCCUUGACUGGAAGCUGUAAGGUGUUGAGAGGAGCU
UUCAGUCGGAUGUUUACAGCGGCAGGCUGCCA
>hsa-mir-139 MI0000261 Homo sapiens miR-139 stem-loop
GUGUAUUCUACAGUGCACGUGUCUCCAGUGUGGCUCGGAGGCUGGAGACGCGGCCCUGUU
GGAGUAAC
>hsa-mir-147 MI0000262 Homo sapiens miR-147 stem-loop
AAUCUAAAGACAACAUUUCUGCACACACACCAGACUAUGGAAGCCAGUGUGUGGAAAUGC
UUCUGCUAGAUU
>hsa-mir-7-1 MI0000263 Homo sapiens miR-7-1 stem-loop
UUGGAUGUUGGCCUAGUUCUGUGUGGAAGACUAGUGAUUUUGUUGUUUUUAGAUAACUAA
AUCGACAACAAAUCACAGUCUGCCAUAUGGCACAGGCCAUGCCUCUACAG
>hsa-mir-7-2 MI0000264 Homo sapiens miR-7-2 stem-loop
CUGGAUACAGAGUGGACCGGCUGGCCCCAUCUGGAAGACUAGUGAUUUUGUUGUUGUCUU
ACUGCGCUCAACAACAAAUCCCAGUCUACCUAAUGGUGCCAGCCAUCGCA
>hsa-mir-7-3 MI0000265 Homo sapiens miR-7-3 stem-loop
AGAUUAGAGUGGCUGUGGUCUAGUGCUGUGUGGAAGACUAGUGAUUUUGUUGUUCUGAUG
UACUACGACAACAAGUCACAGCCGGCCUCAUAGCGCAGACUCCCUUCGAC
>hsa-mir-10a MI0000266 Homo sapiens miR-10a stem-loop
GAUCUGUCUGUCUUCUGUAUAUACCCUGUAGAUCCGAAUUUGUGUAAGGAAUUUUGUGGU
CACAAAUUCGUAUCUAGGGGAAUAUGUAGUUGACAUAAACACUCCGCUCU
>hsa-mir-10b MI0000267 Homo sapiens miR-10b stem-loop
CCAGAGGUUGUAACGUUGUCUAUAUAUACCCUGUAGAACCGAAUUUGUGUGGUAUCCGUA
UAGUCACAGAUUCGAUUCUAGGGGAAUAUAUGGUCGAUGCAAAAACUUCA
>hsa-mir-34a MI0000268 Homo sapiens miR-34a stem-loop
GGCCAGCUGUGAGUGUUUCUUUGGCAGUGUCUUAGCUGGUUGUUGUGAGCAAUAGUAAGG
AAGCAAUCAGCAAGUAUACUGCCCUAGAAGUGCUGCACGUUGUGGGGCCC
>hsa-mir-181a-2 MI0000269 Homo sapiens mir-181a-2 stem-loop
AGAAGGGCUAUCAGGCCAGCCUUCAGAGGACUCCAAGGAACAUUCAACGCUGUCGGUGAG
UUUGGGAUUUGAAAAAACCACUGACCGUUGACUGUACCUUGGGGUCCUUA
>hsa-mir-181b-1 MI0000270 Homo sapiens miR-181b-1 stem-loop
CCUGUGCAGAGAUUAUUUUUUAAAAGGUCACAAUCAACAUUCAUUGCUGUCGGUGGGUUG
AACUGUGUGGACAAGCUCACUGAACAAUGAAUGCAACUGUGGCCCCGCUU
>hsa-mir-181c MI0000271 Homo sapiens miR-181c stem-loop
CGGAAAAUUUGCCAAGGGUUUGGGGGAACAUUCAACCUGUCGGUGAGUUUGGGCAGCUCA
GGCAAACCAUCGACCGUUGAGUGGACCCUGAGGCCUGGAAUUGCCAUCCU
>hsa-mir-182 MI0000272 Homo sapiens miR-182 stem-loop
GAGCUGCUUGCCUCCCCCCGUUUUUGGCAAUGGUAGAACUCACACUGGUGAGGUAACAGG
AUCCGGUGGUUCUAGACUUGCCAACUAUGGGGCGAGGACUCAGCCGGCAC
>hsa-mir-183 MI0000273 Homo sapiens miR-183 stem-loop
CCGCAGAGUGUGACUCCUGUUCUGUGUAUGGCACUGGUAGAAUUCACUGUGAACAGUCUC
AGUCAGUGAAUUACCGAAGGGCCAUAAACAGAGCAGAGACAGAUCCACGA
>hsa-mir-187 MI0000274 Homo sapiens miR-187 stem-loop
GGUCGGGCUCACCAUGACACAGUGUGAGACCUCGGGCUACAACACAGGACCCGGGCGCUG
CUCUGACCCCUCGUGUCUUGUGUUGCAGCCGGAGGGACGCAGGUCCGCA
>hsa-mir-196a-2 MI0000279 Homo sapiens miR-196a-2 stem-loop
UGCUCGCUCAGCUGAUCUGUGGCUUAGGUAGUUUCAUGUUGUUGGGAUUGAGUUUUGAAC
UCGGCAACAAGAAACUGCCUGAGUUACAUCAGUCGGUUUUCGUCGAGGGC
>hsa-mir-199a-2 MI0000281 Homo sapiens miR-199a-2 stem-loop
AGGAAGCUUCUGGAGAUCCUGCUCCGUCGCCCCAGUGUUCAGACUACCUGUUCAGGACAA
UGCCGUUGUACAGUAGUCUGCACAUUGGUUAGACUGGGCAAGGGAGAGCA
>hsa-mir-199b MI0000282 Homo sapiens miR-199b stem-loop
CCAGAGGACACCUCCACUCCGUCUACCCAGUGUUUAGACUAUCUGUUCAGGACUCCCAAA
UUGUACAGUAGUCUGCACAUUGGUUAGGCUGGGCUGGGUUAGACCCUCGG
>hsa-mir-203 MI0000283 Homo sapiens miR-203 stem-loop
GUGUUGGGGACUCGCGCGCUGGGUCCAGUGGUUCUUAACAGUUCAACAGUUCUGUAGCGC
AAUUGUGAAAUGUUUAGGACCACUAGACCCGGCGGGCGCGGCGACAGCGA
>hsa-mir-204 MI0000284 Homo sapiens miR-204 stem-loop
GGCUACAGUCUUUCUUCAUGUGACUCGUGGACUUCCCUUUGUCAUCCUAUGCCUGAGAAU
AUAUGAAGGAGGCUGGGAAGGCAAAGGGACGUUCAAUUGUCAUCACUGGC
>hsa-mir-205 MI0000285 Homo sapiens miR-205 stem-loop
AAAGAUCCUCAGACAAUCCAUGUGCUUCUCUUGUCCUUCAUUCCACCGGAGUCUGUCUCA
UACCCAACCAGAUUUCAGUGGAGUGAAGUUCAGGAGGCAUGGAGCUGACA
>hsa-mir-210 MI0000286 Homo sapiens miR-210 stem-loop
ACCCGGCAGUGCCUCCAGGCGCAGGGCAGCCCCUGCCCACCGCACACUGCGCUGCCCCAG
ACCCACUGUGCGUGUGACAGCGGCUGAUCUGUGCCUGGGCAGCGCGACCC
>hsa-mir-211 MI0000287 Homo sapiens miR-211 stem-loop
UCACCUGGCCAUGUGACUUGUGGGCUUCCCUUUGUCAUCCUUCGCCUAGGGCUCUGAGCA
GGGCAGGGACAGCAAAGGGGUGCUCAGUUGUCACUUCCCACAGCACGGAG
>hsa-mir-212 MI0000288 Homo sapiens miR-212 stem-loop
CGGGGCACCCCGCCCGGACAGCGCGCCGGCACCUUGGCUCUAGACUGCUUACUGCCCGGG
CCGCCCUCAGUAACAGUCUCCAGUCACGGCCACCGACGCCUGGCCCCGCC
>hsa-mir-181a-1 MI0000289 Homo sapiens miR-181a-1 stem-loop
UGAGUUUUGAGGUUGCUUCAGUGAACAUUCAACGCUGUCGGUGAGUUUGGAAUUAAAAUC
AAAACCAUCGACCGUUGAUUGUACCCUAUGGCUAACCAUCAUCUACUCCA
>hsa-mir-214 MI0000290 Homo sapiens miR-214 stem-loop
GGCCUGGCUGGACAGAGUUGUCAUGUGUCUGCCUGUCUACACUUGCUGUGCAGAACAUCC
GCUCACCUGUACAGCAGGCACAGACAGGCAGUCACAUGACAACCCAGCCU
>hsa-mir-215 MI0000291 Homo sapiens miR-215 stem-loop
AUCAUUCAGAAAUGGUAUACAGGAAAAUGACCUAUGAAUUGACAGACAAUAUAGCUGAGU
UUGUCUGUCAUUUCUUUAGGCCAAUAUUCUGUAUGACUGUGCUACUUCAA
>hsa-mir-216 MI0000292 Homo sapiens miR-216 stem-loop
GAUGGCUGUGAGUUGGCUUAAUCUCAGCUGGCAACUGUGAGAUGUUCAUACAAUCCCUCA
CAGUGGUCUCUGGGAUUAUGCUAAACAGAGCAAUUUCCUAGCCCUCACGA
>hsa-mir-217 MI0000293 Homo sapiens miR-217 stem-loop
AGUAUAAUUAUUACAUAGUUUUUGAUGUCGCAGAUACUGCAUCAGGAACUGAUUGGAUAA
GAAUCAGUCACCAUCAGUUCCUAAUGCAUUGCCUUCAGCAUCUAAACAAG
>hsa-mir-218-1 MI0000294 Homo sapiens miR-218-1 stem-loop
GUGAUAAUGUAGCGAGAUUUUCUGUUGUGCUUGAUCUAACCAUGUGGUUGCGAGGUAUGA
GUAAAACAUGGUUCCGUCAAGCACCAUGGAACGUCACGCAGCUUUCUACA
>hsa-mir-218-2 MI0000295 Homo sapiens miR-218-2 stem-loop
GACCAGUCGCUGCGGGGCUUUCCUUUGUGCUUGAUCUAACCAUGUGGUGGAACGAUGGAA
ACGGAACAUGGUUCUGUCAAGCACCGCGGAAAGCACCGUGCUCUCCUGCA
>hsa-mir-219-1 MI0000296 Homo sapiens miR-219-2 stem-loop
CCGCCCCGGGCCGCGGCUCCUGAUUGUCCAAACGCAAUUCUCGAGUCUAUGGCUCCGGCC
GAGAGUUGAGUCUGGACGUCCCGAGCCGCCGCCCCCAAACCUCGAGCGGG
>hsa-mir-220 MI0000297 Homo sapiens miR-220 stem-loop
GACAGUGUGGCAUUGUAGGGCUCCACACCGUAUCUGACACUUUGGGCGAGGGCACCAUGC
UGAAGGUGUUCAUGAUGCGGUCUGGGAACUCCUCACGGAUCUUACUGAUG
>hsa-mir-221 MI0000298 Homo sapiens miR-221 stem-loop
UGAACAUCCAGGUCUGGGGCAUGAACCUGGCAUACAAUGUAGAUUUCUGUGUUCGUUAGG
CAACAGCUACAUUGUCUGCUGGGUUUCAGGCUACCUGGAAACAUGUUCUC
>hsa-mir-222 MI0000299 Homo sapiens miR-222 stem-loop
GCUGCUGGAAGGUGUAGGUACCCUCAAUGGCUCAGUAGCCAGUGUAGAUCCUGUCUUUCG
UAAUCAGCAGCUACAUCUGGCUACUGGGUCUCUGAUGGCAUCUUCUAGCU
>hsa-mir-223 MI0000300 Homo sapiens miR-223 stem-loop
CCUGGCCUCCUGCAGUGCCACGCUCCGUGUAUUUGACAAGCUGAGUUGGACACUCCAUGU
GGUAGAGUGUCAGUUUGUCAAAUACCCCAAGUGCGGCACAUGCUUACCAG
>hsa-mir-224 MI0000301 Homo sapiens miR-224 stem-loop
GGGCUUUCAAGUCACUAGUGGUUCCGUUUAGUAGAUGAUUGUGCAUUGUUUCAAAAUGGU
GCCCUAGUGACUACAAAGCCC
>cel-mir-124 MI0000302 Caenorhabditis elegans miR-124 stem-loop
GUCCCACUUGUCAUCUGGCAUGCACCCUAGUGACUUUAGUGGACAUCUAAGUCUUCCAAC
UAAGGCACGCGGUGAAUGCCACGUGGCCAUGAUGGG
>cel-mir-228 MI0000303 Caenorhabditis elegans miR-228 stem-loop
CCUUAUCCCGUUCGCAAUGGCACUGCAUGAAUUCACGGCUAUGCAUAACGACAGACCGCG
GAUCAUACGGUACCAUAGCGGACGGUGAUGAGGUUAAU
>cel-mir-229 MI0000304 Caenorhabditis elegans miR-229 stem-loop
CGCCGGCAAUGACACUGGUUAUCUUUUCCAUCGUGGAAUGCCCCCCAUUGAUUUUUUCCC
CUUUUCGGGGGGAAAAAAUUGGAAACGAGAAAGGUAUCGGGUGUCAUAGCCGGCG
>cel-mir-230 MI0000305 Caenorhabditis elegans miR-230 stem-loop
UUGAUGUAAUGCCGUCACUUGGUCGGCGAUUUAAUAUUAUCAGAACAUAGGAAAUUGUUA
GUAUUAGUUGUGCGACCAGGAGACGGUAUUCGCAUAUU
>cel-mir-231 MI0000306 Caenorhabditis elegans miR-231 stem-loop
UAGCACCACAGGUUGUUCUGACUGUUUCAAAAGCUUGUAGUAUCUUAAUAAAUAAACAUA
UAAGCUCGUGAUCAACAGGCAGAACAACUCGGUUUUGUG
>cel-mir-232 MI0000307 Caenorhabditis elegans miR-232 stem-loop
AAGUUCAAUUUUUGGAUCCCUGCAGUUUCGAUGAUUUUAUCCUUAAUUCUGAAGAUGUGA
UAAAUGCAUCUUAACUGCGGUGAUCUAGAUCAUGAACA
>cel-mir-233 MI0000308 Caenorhabditis elegans miR-233 stem-loop
AUAUAGCAUCUUUCUGUCUCGCCCAUCCCGUUGCUCCAAUAUUCUAACAACAAGUGAUUA
UUGAGCAAUGCGCAUGUGCGGGAUAGACUGAUGGCUGC
>cel-mir-234 MI0000309 Caenorhabditis elegans miR-234 stem-loop
CAAAAAAUGAUCAAACGGUAUUCCAGAGUUGAUAAUAAAAAUGCGUCAGUCCGCAAUCUA
UUAUUGCUCGAGAAUACCCUUUGACUACUAUGUGUA
>cel-mir-235 MI0000310 Caenorhabditis elegans miR-235 stem-loop
UCCGAAGAUAUCAGGAUCAGGCCUUGGCUGAUUGCAAAAUUGUUCACCGUGAAAAUUAAA
UAUUGCACUCUCCCCGGCCUGAUCUGAGAGUAAGGCG
>cel-mir-236 MI0000311 Caenorhabditis elegans miR-236 stem-loop
UCGGUGACCGAUGUCCAGCGUCUUACCUGUUCAAUAUUUAGACUGACUAUCAAAGAGAUC
UAAUACUGUCAGGUAAUGACGCUGGAUUGUCAUGUCAU
>cel-mir-237 MI0000312 Caenorhabditis elegans miR-237 stem-loop
UUCUACAUUGCGUGGUCCCUGAGAAUUCUCGAACAGCUUCAAAGUGUUCAAGCUGUCGAG
UUUUGUCAAGGACCAAACAAUAGAAGAUCACUUGGGAAC
>cel-mir-238 MI0000313 Caenorhabditis elegans miR-238 stem-loop
UCUCCAUUGACUGUUUGGAUGUUCUCGGACGUUCAAAGCUACAUCCAACAAAUUGGUAGC
UUUGUACUCCGAUGCCAUUCAGAUAGUUAUGAGCCAUG
>cel-mir-239a MI0000314 Caenorhabditis elegans miR-239a stem-loop
UACACGUUUGCAAUUUUUGUACUACACAUAGGUACUGGACAAUUUUCAAAAUAUAUCCAG
UGUCUAGUCUAGUGCAAACAUUGCUCGGUGUUGUUUGA
>cel-mir-239b MI0000315 Caenorhabditis elegans miR-239b stem-loop
GCGACAGAUGCAAUUUUUGUACUACACAAAAGUACUGGUCAUUUAAGUUGAGGCUCAGCA
CUUUUGUGGUGUGCAAAAAUGGCAAGUUGCUUUUAUCU
>cel-mir-240 MI0000316 Caenorhabditis elegans miR-240 stem-loop
UUGUUAGAAACUUUUUCAAAUCGAGGAUUUUGAGACUAGAAUGCUUGAAUUGUACUAGCA
UACUGGCCCCCAAAUCUUCGCUUAGAAAUACAGUUCA
>cel-mir-241 MI0000317 Caenorhabditis elegans miR-241 stem-loop
CGGGGGUGUCAAAGUUGAGGUAGGUGCGAGAAAUGACGGCAUCCAUAUAGUAAUCGUUCA
UUGUCUCUCAGCUGCUUCAUCUGUGACAUGGCUACG
>cel-mir-242 MI0000318 Caenorhabditis elegans miR-242 stem-loop
UGGCUCGCGAGAGUAUUGCGUAGGCCUUUGCUUCGAGAGAGAAGCUUCAGUUCGCAGCAA
UAUCCUCCGCAAAACUUUCCCCGGCUAUGCAAAAAA
>cel-mir-243 MI0000319 Caenorhabditis elegans miR-243 stem-loop
UGUUCACGCAUAAGCCUGAUAUCUCGGUGCGAUCGUACCGUAUCGCUCACACUUAGAUUA
CGGUACGAUCGCGGCGGGAUAUCAGGUACGUGAUUGGA
>cel-mir-244 MI0000320 Caenorhabditis elegans miR-244 stem-loop
CUCCAUAUCUCAAUCUCUUUGGUUGUACAAAGUGGUAUGGCUCAUCGAAUAAGCACAUAC
UGCUUUUCAGCUAAAGGAAUUGAGAUUUUGUAGGCUUUU
>cel-mir-245 MI0000321 Caenorhabditis elegans miR-245 stem-loop
CUGAAUUCAAUGUUGGAGAGCUAUUUGCAAGGUACCUAAUUGUUUGAUUAUUGAUUCUCA
AUUGGUCCCCUCCAAGUAGCUCUAUUGCAUUGUUUGC
>cel-mir-246 MI0000322 Caenorhabditis elegans miR-246 stem-loop
AUCUGAAUUAUAAAACAUCGCCUAACCGUUGUCAUGUAAUAUUUCCCAGAGAAAAUGAUA
UUACAUGUUUCGGGUAGGAGCUGUUCAAACUUUGGAC
>cel-mir-247 MI0000323 Caenorhabditis elegans miR-247 stem-loop
AUUACCAGCUAUUUUCCAAGUAGAGAAAAGUUUCUAAUUACCCAUCAUGCACAAAUGUGG
UGACUAGAGCCUAUUCUCUUCUUGGAAAAGUGGCGACU
>cel-mir-248 MI0000324 Caenorhabditis elegans miR-248 stem-loop
UUUCCCGGCUGCAACUACGGUAAGCGGUAUCCAGCCGAUGUUUUCAAUACUGCAUUUGAA
UACACGUGCACGGAUAACGCUCAUUGUUUUUCGCAUGC
>cel-mir-249 MI0000325 Caenorhabditis elegans miR-249 stem-loop
AUACUCUUGAACGACUAGCAACGCACAAACGUCUUCUGUGCGACAACAUCUGAAUGUUUG
UCACAGGACUUUUGAGCGUUGCCAGUCGAAAGAGGAA
>cel-mir-250 MI0000326 Caenorhabditis elegans miR-250 stem-loop
AGGGUCUUCGGACCACGCCUUCAGUUGCCUCGUGAUCCGCCAAACACAAUAAAUGGACGA
AUCACAGUCAACUGUUGGCAUGGUGCUCGUACCCAUUUU
>cel-mir-251 MI0000327 Caenorhabditis elegans miR-251 stem-loop
ACUUUCAAUGACCCCUUGUUAAGUAGUGGUGCCGCUCUUAUUAGGUUGAAAAGUAAUAAG
AGUAGUUCACUACUUAUCAAGGUGAAAUUUGAAAUUU
>cel-mir-252 MI0000328 Caenorhabditis elegans miR-252 stem-loop
UCCAGGGGUCUCUUUCAGUUAUAAGUAGUAGUGCCGCAGGUAACCGCCAGUCUAAAAGGC
UUACCUACUGCCUUCUGCUUAAAAUUGAAAUAUUGAUG
>cel-mir-253 MI0000329 Caenorhabditis elegans miR-253 stem-loop
GAAUUGUUCCGAUCGCCGCUCUUUUCACACACCUCACUAACACUGACCACCGAUGCAUAG
AUGUUAGUAGGCGUUGUGGGAAGGGCGGCGACAGUGAACGUCGUUUC
>cel-mir-254 MI0000330 Caenorhabditis elegans miR-254 stem-loop
ACUAUGCAUAUUGCCGCCUACAGAAGCAUAGAUUUCCACAAACCAUUCGAGGUGUUUGUG
CAAAUCUUUCGCGACUGUAGGCGGCGAACAUGCAGUUUUU
>cel-mir-255 MI0000331 Caenorhabditis elegans miR-255 stem-loop
CAGUGGUUCGACUAAAUUUUGGAGGUAAGAAAUCUUUGUAGUUCUCCGUAUUGUGACGUG
AAAACUGAAGAGAUUUUUUACAGACUUCACAAAUUUGAAAUAUAUUCCUG
>cel-mir-256 MI0000333 Caenorhabditis elegans miR-256 stem-loop
GCAAGGAGUGCAGAGGCUUACUAUGAGACGGUCAAGAGGCGCCUCCGUCACGUGGAUACG
UCGGGUGGAAUGCAUAGAAGACUGUACUCAAAAAAUUUUAC
>cel-mir-257 MI0000334 Caenorhabditis elegans miR-257 stem-loop
AUAAUAUUUCCCGCUGAGUAUCAGGAGUACCCAGUGAUCGCCUUCACAUAUUGGGAAGAA
GUAUGUGAUUGCGUCCUGCAGUUCUUCCAUGAUGUACUCAGG
>cel-mir-258 MI0000335 Caenorhabditis elegans miR-258 stem-loop
GCAAUGGUUUUGAGAGGAAUCCUUUUACAUAUUUGUUGAAGUUUUCGCUCGAAUUUGUGG
UCGAAUACUGUAGAAGGAAGCCUGCACGAAGUUUUG
>cel-mir-259 MI0000336 Caenorhabditis elegans miR-259 stem-loop
UCAGUCAUUGAAACGAGUAAAUCUCAUCCUAAUCUGGUAGCAUCUUUCGAACCUUGCCAC
CGAUUUGGCAUGGGAUUGACUUGUUAAAUAGUGACUUUUUU
>cel-mir-260 MI0000337 Caenorhabditis elegans miR-260 stem-loop
CGUACAACAAAAUUAUUGCGAGAGAAUUUUUUAACAUGGCGUUUGCUUUACCAGGUCGAU
AGACUAUCGUGAUGUCGAACUCUUGUAGGACAAUCUGGUAUUU
>cel-mir-261 MI0000338 Caenorhabditis elegans miR-261 stem-loop
UGAUGGCUUUUCUGGAUUUGUUCCCUUCACGUGUAGAAAGAAACGAGCAAAAAAAAUCUU
AGUGUUAGCUUUUUAGUUUUCACGGUGAAUAUGGAUAUU
>cel-mir-262 MI0000339 Caenorhabditis elegans miR-262 stem-loop
GUGCAAAAUUGUAUUAAAAUAAACUUUAUUGGAUUACAAAAAAAAUGUAUCAAUUUUUCU
UUUUCAUUUUUACGUUUCUCGAUGUUUUCUGAUACUGUUGCUAGCAGU
>hsa-mir-200b MI0000342 Homo sapiens miR-200b stem-loop
CCAGCUCGGGCAGCCGUGGCCAUCUUACUGGGCAGCAUUGGAUGGAGUCAGGUCUCUAAU
ACUGCCUGGUAAUGAUGACGGCGGAGCCCUGCACG
>dme-mir-263a MI0000343 Drosophila melanogaster miR-263a stem-loop
UAGAUCUCGGCACAGUUAAUGGCACUGGAAGAAUUCACGGGGUAAUUUUUAUACAACCCG
UGAUCUCUUAGUGGCAUCUAUGGUGCGAGAAUAA
>cel-mir-264 MI0000344 Caenorhabditis elegans miR-264 stem-loop
UGGCGGCGGUCGACAUGUACAUAUCACCAGUCUGGCUUUUCCCGUUUCCGCGAGCAAGCG
GCGGGUGGUUGUUGUUAUGGGAUACCGGAGCCA
>cel-mir-265 MI0000345 Caenorhabditis elegans miR-265 stem-loop
GGUUUGACUUACCCCCUCCUUCCGCUGGCCGCCGUUUUUAUUAUGAACUUGAUGUGGUUU
GAGGGAGGAAGGGUGGUAUUUGAACC
>cel-mir-266 MI0000346 Caenorhabditis elegans miR-266 stem-loop
UGUCUAAACUUGGGCAAAAGUUAGGCAAGACUUUGGCAAAGCUUGAAUCCAAGUUUUGCC
AAAGUUUUGCCCAACUUUUGCCCAAAUUCAGCCA
>cel-mir-267 MI0000347 Caenorhabditis elegans miR-267 stem-loop
UAAAAGUUUCAAAACCCCGUGAAGUGUCUGCUGCAAUCUAAAUUUUUAGAUAUAGAUGCA
GUCGACUCUUCAUUGGGUUUUCAGGAACCCGUA
>cel-mir-268 MI0000348 Caenorhabditis elegans miR-268 stem-loop
GGAAGUGGCUUUGAAGCGGCAAGAAUUAGAAGCAGUUUGGUGUCAGACACACUACUCACU
CACUGCUUCUUGUUUUUUCUGCUUUCUUUGCUUUU
>cel-mir-269 MI0000349 Caenorhabditis elegans miR-269 stem-loop
GGGCAAAAGUUGGGCAAGACUCUGGCAAAACUUGGAUUUAUGCUGCGCCAAAGUUUAACC
CAAGUUUGACCCAACUCUUGUCAAAUUUUUGUCC
>cel-mir-270 MI0000350 Caenorhabditis elegans miR-270 stem-loop
GUCGCUAGCCUCUUUACCUGCCUACACACCUUUCUGCCUACGUGGCACAUUGGUAGGCAA
GAGGGCAUGAUGUAGCAGUGGAGAUGGACUGCCAC
>cel-mir-271 MI0000351 Caenorhabditis elegans miR-271 stem-loop
AAUAGAAAACGGGGCCCGCCGGCUCGCCGGGUGGGAAAGCAUUCGACAGCAAGACGUGUU
UUUCAAUCUGCGACUCGGCGAUUCCCAUCAUCACU
>cel-mir-272 MI0000352 Caenorhabditis elegans miR-272 stem-loop
CGCAGGCACGUGCAGGUAUGUAGGCAGGCGUAGGCCCGUAGGCAAGUGUAGGUCUGCAGG
CAUGAAUGUAGGCAUGGGUGUUUGGAAGACCUGCG
>cel-mir-273 MI0000353 Caenorhabditis elegans miR-273 stem-loop
ACCUCGUUUUGGGAGCAGCCGGCAUUUUACGGGCUACACUUUUUUUAAAAUUGAUGUGUG
CCCGUACUGUGUCGGCUGCUUUGAAAAUUUCGGU
>dme-mir-184 MI0000354 Drosophila melanogaster miR-184 stem-loop
GGUUGGCCGGUGCAUUCGUACCCUUAUCAUUCUCUCGCCCCGUGUGCACUUAAAGACAAC
UGGACGGAGAACUGAUAAGGGCUCGUAUCACCAAUUCAUC
>dme-mir-274 MI0000355 Drosophila melanogaster miR-274 stem-loop
UCCUGUGUUGCAGUUUCGUUUUGUGACCGACACUAACGGGUAAUUGUUUGGCCGCCAGGA
UUACUCGUUUUUGCGAUCACAAAUUAUGAAAUUGCAGCAA
>dme-mir-275 MI0000356 Drosophila melanogaster miR-275 stem-loop
UGUAAAGUCUCCUACCUUGCGCGCUAAUCAGUGACCGGGGCUGGUUUUUUAUAUACAGUC
AGGUACCUGAAGUAGCGCGCGUGGUGGCAGACAUAUAU
>dme-mir-92a MI0000357 Drosophila melanogaster miR-92a stem-loop
AAUAUGAAUUUCCCGUAGGACGGGAAGGUGUCAACGUUUUGCAUUUCGAAUAAACAUUGC
ACUUGUCCCGGCCUAUGGGCGGUUUGUAAUAAACA
>dme-mir-219 MI0000358 Drosophila melanogaster miR-219 stem-loop
UAAUUCGAUUUUUAGCUAUGAUUGUCCAAACGCAAUUCUUGUUGAUAUUCAAUAUUCAAG
GGUUGCGACUGGGCAUCGCGGCUCGAAAUAAGAAUACAAC
>dme-mir-276a MI0000359 Drosophila melanogaster miR-276a stem-loop
CCUGGUUUUUGCCAUCAGCGAGGUAUAGAGUUCCUACGUUCAUUAUAAACUCGUAGGAAC
UUCAUACCGUGCUCUUGGAAGACCAAAAAACAACCAAG
>dme-mir-277 MI0000360 Drosophila melanogaster miR-277 stem-loop
UUGAAGGUUUUGGGCUGCGUGUCAGGAGUGCAUUUGCACUGAAACUAUCUGAAGCAUGUA
AAUGCACUAUCUGGUACGACAUUCCAGAACGUACAAUCUU
>dme-mir-278 MI0000361 Drosophila melanogaster miR-278 stem-loop
GUAAUGGUACGGUGCGACCGGAUGAUGGUUCACAACGACCGUGUCAUUUAAACGGGUCGG
UGGGACUUUCGUCCGUUUGUAACGCCAUUUGUCAACGA
>dme-mir-133 MI0000362 Drosophila melanogaster miR-133 stem-loop
ACCUGCAACACUGUGUGUAGCUGGUUGACAUCGGGUCAGAUCUGUUUUUCAAGCAUUUGG
UCCCCUUCAACCAGCUGUAGCCAGUGGUUGAUGACAAC
>dme-mir-279 MI0000363 Drosophila melanogaster miR-279 stem-loop
GGAAUUCAUACUACUGUUUUUAGUGGGUGGGGGUCCAGUGUUUCACAUUGAUUUUCUUAG
UAUUUGUGACUAGAUCCACACUCAUUAAUAACGGUAGUUC
>dme-mir-33 MI0000364 Drosophila melanogaster miR-33 stem-loop
CUCUUCCUCUGGAGAUGACACGAAGGUGCAUUGUAGUCGCAUUGUCUGUCCCAAUUGCUU
CAGGCAAUACAACUUCAGUGCAAGCUCUGUGCAUUUCAC
>dme-mir-280 MI0000365 Drosophila melanogaster miR-280 stem-loop
UGGCUUUUAUGUAUUUACGUUGCAUAUGAAAUGAUAUUUAUAGUAAACAGAUUAUUUUAU
AUGCAGGUAUAUGCAAGUCGAGGUCCUCCACACUG
>dme-mir-281-1 MI0000366 Drosophila melanogaster miR-281-1 stem-loop
CGAAUAAGUGAAUAAAGAGAGCUGUCCGUCGACAGUCCAGAAACUAUUUAAUAUCACUGU
CAUGGAAUUGCUCUCUUUGUAUAAUAUUCG
>dme-mir-282 MI0000367 Drosophila melanogaster miR-282 stem-loop
AGUUUCCUUCUAAAUCUAGCCUCUACUAGGCUUUGUCUGUGCAUUCGAAAGCCGAUCAGA
CAUAGCCUAUAAGAGGUUAGGUGUACCAAGGCGAACA
>dme-mir-283 MI0000368 Drosophila melanogaster miR-283 stem-loop
CUCACACGAUUCUCAAAGGUAAAUAUCAGCUGGUAAUUCUGGGAGCUAAGCCUAAAUAUG
AAACACUCGGAAUUUCAGUUGGUAUCGACUUUUUUGAAUU
>dme-mir-284 MI0000369 Drosophila melanogaster miR-284 stem-loop
GUUGCAGUUCCUGGAAUUAAGUUGACUGUGUAGCCUGUGAGGGCAAGGCUUGAAUAAUGC
UCCUGAAGUCAGCAACUUGAUUCCAGCAAUUGCGGCCCGA
>dme-mir-281-2 MI0000370 Drosophila melanogaster miR-281-2 stem-loop
CGAAUUGUGAAAUGAAGAGAGCUAUCCGUCGACAGUCAAGUUAAGACCGAUUGUAAUACU
GUCAUGGAAUUGCUCUCUUUGUAUAACAUUCG
>dme-mir-34 MI0000371 Drosophila melanogaster miR-34 stem-loop
AAUUGGCUAUGCGCUUUGGCAGUGUGGUUAGCUGGUUGUGUAGCCAAUUAUUGCCGUUGA
CAAUUCACAGCCACUAUCUUCACUGCCGCCGCGACAAGC
>dme-mir-124 MI0000373 Drosophila melanogaster miR-124 stem-loop
UCAUUUGGUACGUUUUUCUCCUGGUAUCCACUGUAGGCCUAUAUGUAUUUCCACCAUAAG
GCACGCGGUGAAUGCCAAGAGCGAACGCAGUUCUACAAAU
>dme-mir-79 MI0000374 Drosophila melanogaster miR-79 stem-loop
UGAAGCUGACUUGCCAUUGCUUUGGCGCUUUAGCUGUAUGAUAGAUUUAAACUACUUCAU
AAAGCUAGAUUACCAAAGCAUUGGCUUCUGCAGGUCA
>dme-mir-276b MI0000375 Drosophila melanogaster miR-276b stem-loop
AAAACCGAAGUCUUUUUACCAUCAGCGAGGUAUAGAGUUCCUACGUUCCUAUAUUCAGUC
GUAGGAACUUAAUACCGUGCUCUUGGAGGACUGUCGACC
>dme-mir-210 MI0000376 Drosophila melanogaster miR-210 stem-loop
AAAGGUGCUUAUUGCAGCUGCUGGCCACUGCACAAGAUUAGACUUAAGACUCUUGUGCGU
GUGACAGCGGCUAUUGUAAGAGGCCAUAGAAGCAACAGCC
>dme-mir-285 MI0000377 Drosophila melanogaster miR-285 stem-loop
UCGAAUCGAAGAACUGAGAUCGAUUGGUGCAUAGAUAUCAGGAGAACCCACUCAAUUUAA
CUCUAGCACCAUUCGAAAUCAGUGCUUUUGAUAAGAAAC
>dme-mir-100 MI0000378 Drosophila melanogaster miR-100 stem-loop
CCAUUAACAGAAACCCGUAAAUCCGAACUUGUGCUGUUUUAUAUCUGUUACAAGACCGGC
AUUAUGGGAGUCUGUCAAUGCAAACAACUGGUUUUUGGCA
>dme-mir-92b MI0000379 Drosophila melanogaster miR-92b stem-loop
UAAAACGUCACCUGAUGUAGGCCGUGCCCAGUGCUUAUUUGUUGCAUUUUCGAAAUACAA
AUUGCACUAGUCCCGGCCUGCAAUGAGUGUCGCAGUCGAC
>dme-mir-286 MI0000380 Drosophila melanogaster miR-286 stem-loop
UUAAAAUUGAAUGGCGAAUGUCGGUAUGGUCUCUUUUUCAAAGAAAGGUUUCGAUUAAGC
GAAGUGACUAGACCGAACACUCGUGCUAUAAUUUUAAAAU
>dme-mir-287 MI0000381 Drosophila melanogaster miR-287 stem-loop
GGACGCCGGGGAUGUAUGGGUGUGUAGGGUCUGAAAUUUUGCACACAUUUACAAUAAUUG
UAAAUGUGUUGAAAAUCGUUUGCACGACUGUGA
>dme-mir-87 MI0000382 Drosophila melanogaster miR-87 stem-loop
AACACAUUUCAUUCGCGCCUGUAUCUUGCUGAACCGCUGCCAUUAUGGCCAACGAUCCGG
UUGAGCAAAAUUUCAGGUGUGUGAGAAAUGUGUUUAGCA
>dme-mir-263b MI0000383 Drosophila melanogaster miR-263b stem-loop
UUGCUGACUUUGAGUCUUGGCACUGGGAGAAUUCACAGUUGACUUUAUUAUUCUGUGGUU
CUGCGGGUGCCAAAACUUAAAAACCGGCUU
>dme-mir-288 MI0000384 Drosophila melanogaster miR-288 stem-loop
CGGCCAUGUCGUAAUUAGCGGAGCACGGCAUCGCCGGCGAUAAUUAAUGACGGUGGUCAC
GUUGGUUUCAUGUCGAUUUCAUUUCAUGACACGGCCG
>dme-mir-289 MI0000385 Drosophila melanogaster miR-289 stem-loop
GAGUUUACAGUAAAAUAAAUAUUUAAGUGGAGCCUGCGACUUCAGUCCCUCUGACUGACU
GGGGUAAGUCACUUGAGCGUUUGUUGGCACGUAAAAGAC
>dme-bantam MI0000387 Drosophila melanogaster bantam stem-loop
AUUUGACUACGAAACCGGUUUUCGAUUUGGUUUGACUGUUUUUCAUACAAGUGAGAUCAU
UUUGAAAGCUGAUUUUGUCAA
>mmu-mir-290 MI0000388 Mus musculus miR-290 stem-loop
CUCAUCUUGCGGUACUCAAACUAUGGGGGCACUUUUUUUUUUCUUUAAAAAGUGCCGCCU
AGUUUUAAGCCCCGCCGGUUGAG
>mmu-mir-291a MI0000389 Mus musculus miR-291a stem-loop
CCUAUGUAGCGGCCAUCAAAGUGGAGGCCCUCUCUUGAGCCUGAAUGAGAAAGUGCUUCC
ACUUUGUGUGCCACUGCAUGGG
>mmu-mir-292 MI0000390 Mus musculus miR-292 stem-loop
CAGCCUGUGAUACUCAAACUGGGGGCUCUUUUGGAUUUUCAUCGGAAGAAAAGUGCCGCC
AGGUUUUGAGUGUCACCGGUUG
>mmu-mir-293 MI0000391 Mus musculus miR-293 stem-loop
UUCAAUCUGUGGUACUCAAACUGUGUGACAUUUUGUUCUUUGUAAGAAGUGCCGCAGAGU
UUGUAGUGUUGCCGAUUGAG
>mmu-mir-294 MI0000392 Mus musculus miR-294 stem-loop
UUCCAUAUAGCCAUACUCAAAAUGGAGGCCCUAUCUAAGCUUUUAAGUGGAAAGUGCUUC
CCUUUUGUGUGUUGCCAUGUGGAG
>mmu-mir-295 MI0000393 Mus musculus miR-295 stem-loop
GGUGAGACUCAAAUGUGGGGCACACUUCUGGACUGUACAUAGAAAGUGCUACUACUUUUG
AGUCUCUCC
>mmu-mir-296 MI0000394 Mus musculus miR-296 stem-loop
GGGCCUUUCUGGAGGGCCCCCCCUCAAUCCUGUUGUGCUCGCUUCAGAGGGUUGGGUGGA
GGCUCUCCUGAAGGUGUCC
>mmu-mir-297-1 MI0000395 Mus musculus miR-297-1 stem-loop
AUAUGUAUGUAUGUAUGUAUGUGUGCAUGUGCAUGUGCAUGUAUGCAUAUUGCAUGUAUA
UAUUAUGCAUACAUGU
>mmu-mir-297-2 MI0000397 Mus musculus miR-297-2 stem-loop
UGUAUGUGCAUGCAUAUGUGCUCAUGUGUGUGUACAUGUAUGUGUGCAUGUGCAUGUAUA
UAUG
>mmu-mir-298 MI0000398 Mus musculus miR-298 stem-loop
CCAGGCCUUUGGCAGAGGAGGGCUGUUCUUCCCUUGAGUUUUAUGACUGGGAGGAACUAG
CCUUCUCUCAGCUUAGGAGUGG
>mmu-mir-299 MI0000399 Mus musculus miR-299 stem-loop
AAGAAAUGGUUUACCGUCCCACAUACAUUUUGAGUAUGUAUGUGGGACGGUAAACCGCUU
CUU
>mmu-mir-300 MI0000400 Mus musculus miR-300 stem-loop
GCUACUUGAAGAGAGGUUAUCCUUUGUGUGUUUGCUUUACGCGAAAUGAAUAUGCAAGGG
CAAGCUCUCUUCGAGGAGC
>mmu-mir-301 MI0000401 Mus musculus miR-301 stem-loop
CCUGCUAACGGCUGCUCUGACUUUAUUGCACUACUGUACUUUACAGCGAGCAGUGCAAUA
GUAUUGUCAAAGCAUCCGCGAGCAGG
>mmu-mir-302 MI0000402 Mus musculus miR-302 stem-loop
CCACCACUUAAACGUGGUUGUACUUGCUUUAGACCUAAGAAAGUAAGUGCUUCCAUGUUU
UGGUGAUGG
>mmu-mir-34c MI0000403 Mus musculus miR-34c stem-loop
AGUCUAGUUACUAGGCAGUGUAGUUAGCUGAUUGCUAAUAGUACCAAUCACUAACCACAC
AGCCAGGUAAAAAGACU
>mmu-mir-34b MI0000404 Mus musculus miR-34b stem-loop
GUGCUCGGUUUGUAGGCAGUGUAAUUAGCUGAUUGUAGUGCGGUGCUGACAAUCACUAAC
UCCACUGCCAUCAAAACAAGGCAC
>mmu-let-7d MI0000405 Mus musculus let-7d stem-loop
AAUGGGUUCCUAGGAAGAGGUAGUAGGUUGCAUAGUUUUAGGGCAGAGAUUUUGCCCACA
AGGAGUUAACUAUACGACCUGCUGCCUUUCUUAGGGCCUUAUU
>mmu-mir-106a MI0000406 Mus musculus miR-106a stem-loop
AUGUCAAAGUGCUAACAGUGCAGGUAGCUUUUUGAGUUCUACUGCAGUGCCAGCACUUCU
UACAU
>mmu-mir-106b MI0000407 Mus musculus miR-106b stem-loop
CCUGCUGGGACUAAAGUGCUGACAGUGCAGAUAGUGGUCCUCUCUGUGCUACCGCACUGU
GGGUACUUGCUGCUCCAGCAGG
>mmu-mir-130b MI0000408 Mus musculus miR-130b stem-loop
GGCUUGUUGGACACUCUUUCCCUGUUGCACUACUGUGGGCCUCUGGGAAGCAGUGCAAUG
AUGAAAGGGCAUCUGUCGGGCC
>dme-mir-303 MI0000409 Drosophila melanogaster miR-303 stem-loop
UCUUGGUUUAGGUUUCACAGGAAACUGGUUUAAUAACGAAAACUAGUUUCCUCUAAAAUC
CUAAUCAAGA
>dme-mir-31b MI0000410 Drosophila melanogaster miR-31b stem-loop
CAAAUAAUGAAUUUGGCAAGAUGUCGGAAUAGCUGAGAGCACAGCGGAUCGAACAUUUUA
UCGUCCGAAAAAAUGUGAUUAUUUUUGAAAAGCGGCUAUGCCUCAUCUAGUCAAUUGCAU
UACUUUG
>dme-mir-304 MI0000411 Drosophila melanogaster miR-304 stem-loop
GCAGCAUUGAAUAAUCUCAAUUUGUAAAUGUGAGCGGUUUAAGCCAUUUGACGCACUCAC
UUUGCAAUUGGAGAUUGCUCGAGACUGC
>dme-mir-305 MI0000412 Drosophila melanogaster miR-305 stem-loop
CAUGUCUAUUGUACUUCAUCAGGUGCUCUGGUGUGUCUCGUAACCCGGCACAUGUUGAAG
UACACUCAAUAUG
>dme-mir-9c MI0000413 Drosophila melanogaster miR-9c stem-loop
AUUUUUGCUGUUUCUUUGGUAUUCUAGCUGUAGAUUGUUUCACGCACAUUGUAUAUCAUC
UAAAGCUUUUAUACCAAAGCUCCAGCUUAAAU
>dme-mir-306 MI0000414 Drosophila melanogaster miR-306 stem-loop
GUCCACUCGAUGGCUCAGGUACUUAGUGACUCUCAAUGCUUUUGACAUUUUGGGGGUCAC
UCUGUGCCUGUGCUGCCAGUGGGAC
>dme-mir-9b MI0000415 Drosophila melanogaster miR-9b stem-loop
UGCAUAUUAUUUGCUCUUUGGUGAUUUUAGCUGUAUGGUGUUUAUGUAUAUUCCAUAGAG
CUUUAUUACCAAAAACCAAAUGGUUUCUGCA
>dme-let-7 MI0000416 Drosophila melanogaster let-7 stem-loop
UCUGGCAAAUUGAGGUAGUAGGUUGUAUAGUAGUAAUUACACAUCAUACUAUACAAUGUG
CUAGCUUUCUUUGCUUGA
>dme-mir-125 MI0000417 Drosophila melanogaster miR-125 stem-loop
GACAUGUGCAAAUGUUUGUAUGGCUGAUUCCCUGAGACCCUAACUUGUGACUUUUAAUAC
CAGUUUCACAAGUUUUGAUCUCCGGUAUUGGACGCAAACUUGCUGAUGUU
>dme-mir-307 MI0000418 Drosophila melanogaster miR-307 stem-loop
UGUCUUGCUUUGACUCACUCAACCUGGGUGUGAUGUUAUUUCGAUAUGGUAUCCAUCACA
ACCUCCUUGAGUGAGCGAUAGCAGGACA
>dme-mir-308 MI0000419 Drosophila melanogaster miR-308 stem-loop
CUCGCAGUAUAUUUUUGUGUUUUGUUUCGUUUUGCAAUCCAAAUCACAGGAUUAUACUGU
GAG
>dme-mir-31a MI0000420 Drosophila melanogaster miR-31a stem-loop
UCCGUUGGUAAAUUGGCAAGAUGUCGGCAUAGCUGACGUUGAAAAGCGAUUUUGAAGAGC
GCUAUGCUGCAUCUAGUCAGUUGUUCAAUGGA
>dme-mir-309 MI0000421 Drosophila melanogaster miR-309 stem-loop
AUUAUACGACAAACCUUGUUCGGUUUUGCCAAUUUCCAAGCCAGCACUGGGUAAAGUUUG
UCCUAUAAU
>dme-mir-310 MI0000422 Drosophila melanogaster miR-310 stem-loop
AACAUAAACAUUUGCAGGGCGGGUCGUGUGUCAGUGUAUUUAUAUCUUAGCUAUAUUGCA
CACUUCCCGGCCUUUAAAUGUCCAAUGUU
>dme-mir-311 MI0000423 Drosophila melanogaster miR-311 stem-loop
UCUAGAUCAUUUUUCGGACGGUAUAUGGGUUAAUAUUUCAUUUGUCGAAUAUAUUGCACA
UUCACCGGCCUGAAAAUAUCAAGA
>dme-mir-312 MI0000424 Drosophila melanogaster miR-312 stem-loop
GAUUUGGUUCGUCACAAGGGCAAUUCUGCAUUUUUUAACUAGUAUUGCACUUGAGACGGC
CUGAUU
>dme-mir-313 MI0000425 Drosophila melanogaster miR-313 stem-loop
AUUUUCUGCUGCGGAUGGGGGCAGUACUGUUUUUUUAACAUUGAGUAUUGCACUUUUCAC
AGCCCGAAAAU
>dme-mir-314 MI0000426 Drosophila melanogaster miR-314 stem-loop
UCGUAACUUGUGUGGCUUCGAACUUACCUAGUUGAGGAAAACUCCCAUGUCGGAUUUUGU
UACCUCUGGUAUUCGAGCCAAUAAGUUCGG
>dme-mir-315 MI0000427 Drosophila melanogaster miR-315 stem-loop
CACUUAUAUAAUUUUGAUUGUUGCUCAGAAAGCCCUCAUUGUUUACCAGUUGGCUUUCGA
GCAAUAAUUGAAACCAGAUAAGUG
>dme-mir-316 MI0000428 Drosophila melanogaster miR-316 stem-loop
AAAUUCUAGUCGAUUUGUCUUUUUCCGCUUACUGGCGUUUCAAUUCCACAACGACAGGAA
AGGGAAAAAGGCGUAUUUACUAUGAGUUU
>dme-mir-317 MI0000429 Drosophila melanogaster miR-317 stem-loop
AUGCAACUGCCAUUGGGAUACACCCUGUGCUCGCUUUGAAUGAAAUGCAAGCAAGUGAAC
ACAGCUGGUGGUAUCCAGUGGCCGUUUGGCAU
>dme-mir-318 MI0000430 Drosophila melanogaster miR-318 stem-loop
UUUAUGGGAUACACACAGUUCAGUUUUGUCACACUUCAAGCAUCACUGGGCUUUGUUUAU
CUCAUGAG
>dme-mir-2c MI0000431 Drosophila melanogaster miR-2c stem-loop
UCGUAUCUUACUUUCAAUGUCAUCAAAAAGGGCUGAAGAAAGAUAUUUCUGCAUUUGAAU
CGUAUCACAGCCAGCUUUGAUGGGCAUUGCAAUGAGCAGCGA
>dme-mir-iab-4 MI0000432 Drosophila melanogaster miR-iab-4 stem-loop
UCGUAAACGUAUACUGAAUGUAUCCUGAGUGUAUCCUAUCCGGUAUACCUUCAGUAUACG
UAACACGA
>hsa-let-7g MI0000433 Homo sapiens let-7g stem-loop
AGGCUGAGGUAGUAGUUUGUACAGUUUGAGGGUCUAUGAUACCACCCGGUACAGGAGAUA
ACUGUACAGGCCACUGCCUUGCCA
>hsa-let-7i MI0000434 Homo sapiens let-7i stem-loop
CUGGCUGAGGUAGUAGUUUGUGCUGUUGGUCGGGUUGUGACAUUGCCCGCUGUGGAGAUA
ACUGCGCAAGCUACUGCCUUGCUA
>hsa-mir-1-2 MI0000437 Homo sapiens miR-1-2 stem-loop
ACCUACUCAGAGUACAUACUUCUUUAUGUACCCAUAUGAACAUACAAUGCUAUGGAAUGU
AAAGAAGUAUGUAUUUUUGGUAGGC
>hsa-mir-15b MI0000438 Homo sapiens miR-15b stem-loop
UUGAGGCCUUAAAGUACUGUAGCAGCACAUCAUGGUUUACAUGCUACAGUCAAGAUGCGA
AUCAUUAUUUGCUGCUCUAGAAAUUUAAGGAAAUUCAU
>hsa-mir-23b MI0000439 Homo sapiens miR-23b stem-loop
CUCAGGUGCUCUGGCUGCUUGGGUUCCUGGCAUGCUGAUUUGUGACUUAAGAUUAAAAUC
ACAUUGCCAGGGAUUACCACGCAACCACGACCUUGGC
>hsa-mir-27b MI0000440 Homo sapiens miR-27b stem-loop
ACCUCUCUAACAAGGUGCAGAGCUUAGCUGAUUGGUGAACAGUGAUUGGUUUCCGCUUUG
UUCACAGUGGCUAAGUUCUGCACCUGAAGAGAAGGUG
>hsa-mir-30b MI0000441 Homo sapiens miR-30b stem-loop
ACCAAGUUUCAGUUCAUGUAAACAUCCUACACUCAGCUGUAAUACAUGGAUUGGCUGGGA
GGUGGAUGUUUACUUCAGCUGACUUGGA
>hsa-mir-122a MI0000442 Homo sapiens miR-122a stem-loop
CCUUAGCAGAGCUGUGGAGUGUGACAAUGGUGUUUGUGUCUAAACUAUCAAACGCCAUUA
UCACACUAAAUAGCUACUGCUAGGC
>hsa-mir-124a-1 MI0000443 Homo sapiens miR-124a-1 stem-loop
AGGCCUCUCUCUCCGUGUUCACAGCGGACCUUGAUUUAAAUGUCCAUACAAUUAAGGCAC
GCGGUGAAUGCCAAGAAUGGGGCUG
>hsa-mir-124a-2 MI0000444 Homo sapiens miR-124a-2 stem-loop
AUCAAGAUUAGAGGCUCUGCUCUCCGUGUUCACAGCGGACCUUGAUUUAAUGUCAUACAA
UUAAGGCACGCGGUGAAUGCCAAGAGCGGAGCCUACGGCUGCACUUGAA
>hsa-mir-124a-3 MI0000445 Homo sapiens miR-124a-3 stem-loop
UGAGGGCCCCUCUGCGUGUUCACAGCGGACCUUGAUUUAAUGUCUAUACAAUUAAGGCAC
GCGGUGAAUGCCAAGAGAGGCGCCUCC
>hsa-mir-125b-1 MI0000446 Homo sapiens miR-125b-1 stem-loop
UGCGCUCCUCUCAGUCCCUGAGACCCUAACUUGUGAUGUUUACCGUUUAAAUCCACGGGU
UAGGCUCUUGGGAGCUGCGAGUCGUGCU
>hsa-mir-128a MI0000447 Homo sapiens miR-128a stem-loop
UGAGCUGUUGGAUUCGGGGCCGUAGCACUGUCUGAGAGGUUUACAUUUCUCACAGUGAAC
CGGUCUCUUUUUCAGCUGCUUC
>hsa-mir-130a MI0000448 Homo sapiens miR-130a stem-loop
UGCUGCUGGCCAGAGCUCUUUUCACAUUGUGCUACUGUCUGCACCUGUCACUAGCAGUGC
AAUGUUAAAAGGGCAUUGGCCGUGUAGUG
>hsa-mir-132 MI0000449 Homo sapiens miR-132 stem-loop
CCGCCCCCGCGUCUCCAGGGCAACCGUGGCUUUCGAUUGUUACUGUGGGAACUGGAGGUA
ACAGUCUACAGCCAUGGUCGCCCCGCAGCACGCCCACGCGC
>hsa-mir-133a-1 MI0000450 Homo sapiens miR-133a-1 stem-loop
ACAAUGCUUUGCUAGAGCUGGUAAAAUGGAACCAAAUCGCCUCUUCAAUGGAUUUGGUCC
CCUUCAACCAGCUGUAGCUAUGCAUUGA
>hsa-mir-133a-2 MI0000451 Homo sapiens miR-133a-2 stem-loop
GGGAGCCAAAUGCUUUGCUAGAGCUGGUAAAAUGGAACCAAAUCGACUGUCCAAUGGAUU
UGGUCCCCUUCAACCAGCUGUAGCUGUGCAUUGAUGGCGCCG
>hsa-mir-135a-1 MI0000452 Homo sapiens miR-135a-1 stem-loop
AGGCCUCGCUGUUCUCUAUGGCUUUUUAUUCCUAUGUGAUUCUACUGCUCACUCAUAUAG
GGAUUGGAGCCGUGGCGCACGGCGGGGACA
>hsa-mir-135a-2 MI0000453 Homo sapiens miR-135a-2 stem-loop
AGAUAAAUUCACUCUAGUGCUUUAUGGCUUUUUAUUCCUAUGUGAUAGUAAUAAAGUCUC
AUGUAGGGAUGGAAGCCAUGAAAUACAUUGUGAAAAAUCA
>hsa-mir-137 MI0000454 Homo sapiens miR-137 stem-loop
GGUCCUCUGACUCUCUUCGGUGACGGGUAUUCUUGGGUGGAUAAUACGGAUUACGUUGUU
AUUGCUUAAGAAUACGCGUAGUCGAGGAGAGUACCAGCGGCA
>hsa-mir-138-2 MI0000455 Homo sapiens miR-138-2 stem-loop
CGUUGCUGCAGCUGGUGUUGUGAAUCAGGCCGACGAGCAGCGCAUCCUCUUACCCGGCUA
UUUCACGACACCAGGGUUGCAUCA
>hsa-mir-140 MI0000456 Homo sapiens miR-140 stem-loop
UGUGUCUCUCUCUGUGUCCUGCCAGUGGUUUUACCCUAUGGUAGGUUACGUCAUGCUGUU
CUACCACAGGGUAGAACCACGGACAGGAUACCGGGGCACC
>hsa-mir-141 MI0000457 Homo sapiens miR-141 stem-loop
CGGCCGGCCCUGGGUCCAUCUUCCAGUACAGUGUUGGAUGGUCUAAUUGUGAAGCUCCUA
ACACUGUCUGGUAAAGAUGGCUCCCGGGUGGGUUC
>hsa-mir-142 MI0000458 Homo sapiens miR-142 stem-loop
GACAGUGCAGUCACCCAUAAAGUAGAAAGCACUACUAACAGCACUGGAGGGUGUAGUGUU
UCCUACUUUAUGGAUGAGUGUACUGUG
>hsa-mir-143 MI0000459 Homo sapiens miR-143 stem-loop
GCGCAGCGCCCUGUCUCCCAGCCUGAGGUGCAGUGCUGCAUCUCUGGUCAGUUGGGAGUC
UGAGAUGAAGCACUGUAGCUCAGGAAGAGAGAAGUUGUUCUGCAGC
>hsa-mir-144 MI0000460 Homo sapiens miR-144 stem-loop
UGGGGCCCUGGCUGGGAUAUCAUCAUAUACUGUAAGUUUGCGAUGAGACACUACAGUAUA
GAUGAUGUACUAGUCCGGGCACCCCC
>hsa-mir-145 MI0000461 Homo sapiens miR-145 stem-loop
CACCUUGUCCUCACGGUCCAGUUUUCCCAGGAAUCCCUUAGAUGCUAAGAUGGGGAUUCC
UGGAAAUACUGUUCUUGAGGUCAUGGUU
>hsa-mir-152 MI0000462 Homo sapiens miR-152 stem-loop
UGUCCCCCCCGGCCCAGGUUCUGUGAUACACUCCGACUCGGGCUCUGGAGCAGUCAGUGC
AUGACAGAACUUGGGCCCGGAAGGACC
>hsa-mir-153-1 MI0000463 Homo sapiens miR-153-1 stem-loop
CUCACAGCUGCCAGUGUCAUUUUUGUGAUCUGCAGCUAGUAUUCUCACUCCAGUUGCAUA
GUCACAAAAGUGAUCAUUGGCAGGUGUGGC
>hsa-mir-153-2 MI0000464 Homo sapiens miR-153-2 stem-loop
AGCGGUGGCCAGUGUCAUUUUUGUGAUGUUGCAGCUAGUAAUAUGAGCCCAGUUGCAUAG
UCACAAAAGUGAUCAUUGGAAACUGUG
>hsa-mir-191 MI0000465 Homo sapiens miR-191 stem-loop
CGGCUGGACAGCGGGCAACGGAAUCCCAAAAGCAGCUGUUGUCUCCAGAGCAUUCCAGCU
GCGCUUGGAUUUCGUCCCCUGCUCUCCUGCCU
>hsa-mir-9-1 MI0000466 Homo sapiens miR-9-1 stem-loop
CGGGGUUGGUUGUUAUCUUUGGUUAUCUAGCUGUAUGAGUGGUGUGGAGUCUUCAUAAAG
CUAGAUAACCGAAAGUAAAAAUAACCCCA
>hsa-mir-9-2 MI0000467 Homo sapiens miR-9-2 stem-loop
GGAAGCGAGUUGUUAUCUUUGGUUAUCUAGCUGUAUGAGUGUAUUGGUCUUCAUAAAGCU
AGAUAACCGAAAGUAAAAACUCCUUCA
>hsa-mir-9-3 MI0000468 Homo sapiens miR-9-3 stem-loop
GGAGGCCCGUUUCUCUCUUUGGUUAUCUAGCUGUAUGAGUGCCACAGAGCCGUCAUAAAG
CUAGAUAACCGAAAGUAGAAAUGAUUCUCA
>hsa-mir-125a MI0000469 Homo sapiens miR-125a stem-loop
UGCCAGUCUCUAGGUCCCUGAGACCCUUUAACCUGUGAGGACAUCCAGGGUCACAGGUGA
GGUUCUUGGGAGCCUGGCGUCUGGCC
>hsa-mir-125b-2 MI0000470 Homo sapiens miR-125b-2 stem-loop
ACCAGACUUUUCCUAGUCCCUGAGACCCUAACUUGUGAGGUAUUUUAGUAACAUCACAAG
UCAGGCUCUUGGGACCUAGGCGGAGGGGA
>hsa-mir-126 MI0000471 Homo sapiens miR-126 stem-loop
CGCUGGCGACGGGACAUUAUUACUUUUGGUACGCGCUGUGACACUUCAAACUCGUACCGU
GAGUAAUAAUGCGCCGUCCACGGCA
>hsa-mir-127 MI0000472 Homo sapiens miR-127 stem-loop
UGUGAUCACUGUCUCCAGCCUGCUGAAGCUCAGAGGGCUCUGAUUCAGAAAGAUCAUCGG
AUCCGUCUGAGCUUGGCUGGUCGGAAGUCUCAUCAUC
>hsa-mir-129-2 MI0000473 Homo sapiens miR-129-2 stem-loop
UGCCCUUCGCGAAUCUUUUUGCGGUCUGGGCUUGCUGUACAUAACUCAAUAGCCGGAAGC
CCUUACCCCAAAAAGCAUUUGCGGAGGGCG
>hsa-mir-134 MI0000474 Homo sapiens miR-134 stem-loop
CAGGGUGUGUGACUGGUUGACCAGAGGGGCAUGCACUGUGUUCACCCUGUGGGCCACCUA
GUCACCAACCCUC
>hsa-mir-136 MI0000475 Homo sapiens miR-136 stem-loop
UGAGCCCUCGGAGGACUCCAUUUGUUUUGAUGAUGGAUUCUUAUGCUCCAUCAUCGUCUC
AAAUGAGUCUUCAGAGGGUUCU
>hsa-mir-138-1 MI0000476 Homo sapiens miR-138-1 stem-loop
CCCUGGCAUGGUGUGGUGGGGCAGCUGGUGUUGUGAAUCAGGCCGUUGCCAAUCAGAGAA
CGGCUACUUCACAACACCAGGGCCACACCACACUACAGG
>hsa-mir-146a MI0000477 Homo sapiens miR-146a stem-loop
CCGAUGUGUAUCCUCAGCUUUGAGAACUGAAUUCCAUGGGUUGUGUCAGUGUCAGACCUC
UGAAAUUCAGUUCUUCAGCUGGGAUAUCUCUGUCAUCGU
>hsa-mir-149 MI0000478 Homo sapiens miR-149 stem-loop
GCCGGCGCCCGAGCUCUGGCUCCGUGUCUUCACUCCCGUGCUUGUCCGAGGAGGGAGGGA
GGGACGGGGGCUGUGCUGGGGCAGCUGGA
>hsa-mir-150 MI0000479 Homo sapiens miR-150 stem-loop
CUCCCCAUGGCCCUGUCUCCCAACCCUUGUACCAGUGCUGGGCUCAGACCCUGGUACAGG
CCUGGGGGACAGGGACCUGGGGAC
>hsa-mir-154 MI0000480 Homo sapiens miR-154 stem-loop
GUGGUACUUGAAGAUAGGUUAUCCGUGUUGCCUUCGCUUUAUUUGUGACGAAUCAUACAC
GGUUGACCUAUUUUUCAGUACCAA
>hsa-mir-184 MI0000481 Homo sapiens miR-184 stem-loop
CCAGUCACGUCCCCUUAUCACUUUUCCAGCCCAGCUUUGUGACUGUAAGUGUUGGACGGA
GAACUGAUAAGGGUAGGUGAUUGA
>hsa-mir-185 MI0000482 Homo sapiens miR-185 stem-loop
AGGGGGCGAGGGAUUGGAGAGAAAGGCAGUUCCUGAUGGUCCCCUCCCCAGGGGCUGGCU
UUCCUCUGGUCCUUCCCUCCCA
>hsa-mir-186 MI0000483 Homo sapiens miR-186 stem-loop
UGCUUGUAACUUUCCAAAGAAUUCUCCUUUUGGGCUUUCUGGUUUUAUUUUAAGCCCAAA
GGUGAAUUUUUUGGGAAGUUUGAGCU
>hsa-mir-188 MI0000484 Homo sapiens miR-188 stem-loop
UGCUCCCUCUCUCACAUCCCUUGCAUGGUGGAGGGUGAGCUUUCUGAAAACCCCUCCCAC
AUGCAGGGUUUGCAGGAUGGCGAGCC
>hsa-mir-190 MI0000486 Homo sapiens miR-190 stem-loop
UGCAGGCCUCUGUGUGAUAUGUUUGAUAUAUUAGGUUGUUAUUUAAUCCAACUAUAUAUC
AAACAUAUUCCUACAGUGUCUUGCC
>hsa-mir-193a MI0000487 Homo sapiens miR-193a stem-loop
CGAGGAUGGGAGCUGAGGGCUGGGUCUUUGCGGGCGAGAUGAGGGUGUCGGAUCAACUGG
CCUACAAAGUCCCAGUUCUCGGCCCCCG
>hsa-mir-194-1 MI0000488 Homo sapiens miR-194-1 stem-loop
AUGGUGUUAUCAAGUGUAACAGCAACUCCAUGUGGACUGUGUACCAAUUUCCAGUGGAGA
UGCUGUUACUUUUGAUGGUUACCAA
>hsa-mir-195 MI0000489 Homo sapiens miR-195 stem-loop
AGCUUCCCUGGCUCUAGCAGCACAGAAAUAUUGGCACAGGGAAGCGAGUCUGCCAAUAUU
GGCUGUGCUGCUCCAGGCAGGGUGGUG
>hsa-mir-206 MI0000490 Homo sapiens miR-206 stem-loop
UGCUUCCCGAGGCCACAUGCUUCUUUAUAUCCCCAUAUGGAUUACUUUGCUAUGGAAUGU
AAGGAAGUGUGUGGUUUCGGCAAGUG
>cbr-let-7 MI0000491 Caenorhabditis briggsae let-7 stem-loop
ACUGGGGUACGGUGAGGUAGUAGGUUGUAUAGUUUAGAAUAUUACUCUCGGUGAACUAUG
CAAGUUUCUACCUCACCGAAUACCAGG
>cbr-lin-4 MI0000492 Caenorhabditis briggsae lin-4 stem-loop
AUCAGAUGCUUUCGGCCUGUUCCCUGAGACCUCAAGUGUGAGCGUUCUGAACAUGCUUCA
CGCCUGGGCUCUCCGGGUACCAGGACGGUCUGAG
>cbr-mir-1 MI0000493 Caenorhabditis briggsae miR-1 stem-loop
UGCUGUGCCGAGCUGCAUACUUCCUUACAUGCCCAUACUGUACUGUGAAUGGAUAUGGAA
UGUAAAGAAGUAUGUAGAACGGAAUCUAACGGCG
>cbr-mir-34 MI0000494 Caenorhabditis briggsae miR-34 stem-loop
AAGCACUCAUGGUCGUGAGGCAGUGUGGUUAGCUGGUUGCAUACACAGGUUGACAACGGC
UACCUUCACUGCCACCCCGAACAUGUAGUCCUC
>cbr-mir-42 MI0000495 Caenorhabditis briggsae miR-42 stem-loop
UAACCCUUGUCGGACCUUUGUGGGUGUUCGCCUUUUCGGUGAAGUUACUGAAUGCUUCUU
CACCGGGUUAACAUCUACAGAGGUCCUAAAGGGUUC
>cbr-mir-43 MI0000496 Caenorhabditis briggsae miR-43 stem-loop
AGGCGAUUCUGCCCGUGACAUCAAGAUGCUUGUGAUUAUGCGAAAAUGUUGGGACAUAUC
ACAGUUUACUUGCUGUCGCAGGCGGAUUAUUGCUA
>cbr-mir-44 MI0000497 Caenorhabditis briggsae miR-44 stem-loop
GAGAAGGGCCGAUCUGGAUGUGCUCGUUAGUCAUAGACGAAUCACACUUGAAAGGUCAUA
UGACUAGAGACACAUUCAGCUUGGCCUGGAUCUCA
>cbr-mir-45-1 MI0000498 Caenorhabditis briggsae miR-45-1 stem-loop
AGUGCCACGCUGGAUGUGCUCGUUAGUCAUAGUAACCUCAUCAAUUCAGGCUUAUGACUA
GAGACACAUUCAGCUUGGCGCC
>cbr-mir-45-2 MI0000499 Caenorhabditis briggsae miR-45-2 stem-loop
AGUGCCACGCUGGAUGUGUUCGUUAGUCAUAGUAACCUCAUCAAUUCAGGCUUAUGACUA
GAGACACAUUCAGCUUGGCGCC
>cbr-mir-46 MI0000500 Caenorhabditis briggsae miR-46 stem-loop
GAGAUACAAGUGAAGCUGAAGAGAGCCGUCUAUUGACAGUUCGCUUGUUUCAUGUGCUGU
CAUGGAGUCGCUCUCUUCAGAUGAUCUGAAUCUA
>cbr-mir-47 MI0000501 Caenorhabditis briggsae miR-47 stem-loop
UAGCUGAGGAAGACUGAAGGGAGCUUUCUUUUGACAGUUCGAUUUCGAACUCUUACUGUC
AUGGAGGCGCUCUCUUCAGGUGAACUCUGGCUC
>cbr-mir-48 MI0000502 Caenorhabditis briggsae miR-48 stem-loop
AGAACCAUUCGGGAUGUUGAGGUAGGCUCAGUAGAUGCGAGGAGAUCCACCAUUCCUCAC
AUCGUCUGUCCUAACUCGCCUUCCCUUGUGCUUCA
>cbr-mir-49 MI0000503 Caenorhabditis briggsae miR-49 stem-loop
ACCGAAACCAUUUGCCAUCCGCAGUUUUUUGUAGUGUGCUCCGCGCCAUCUUAGUGCCCG
AAGCACCACGAGAAGCUGCAGAUGGAAGUUUUGGUU
>cbr-mir-50 MI0000504 Caenorhabditis briggsae miR-50 stem-loop
UUCCACCCACCGGCCGCUGAUAUGUCUGAUAUUCUUGGGUUAUCUGAUAAUGAUUGUUGU
AACUCAAGUAUUAGACGUAUCGACGGCCGGCUGGGUUGGAA
>cbr-mir-52 MI0000505 Caenorhabditis briggsae miR-52 stem-loop
UUUCCCGCUCUGACAGUCCACCCGUACAUAUGUUUCCGUGCUUGACAUAGAGCUCAAUCA
CGAUACAAUGAGCGGGUAGCCGGUCAUCGAGUCGGAAC
>cbr-mir-57 MI0000507 Caenorhabditis briggsae miR-57 stem-loop
GCUCUGAGUUCGUCUACCCUGUAGAUCGAGCUGUGUGUUCUGAAGUAUCAUACACGAGCU
AGACUACUAGGUGAACGAUGGAAUGGAGCA
>cbr-mir-58 MI0000508 Caenorhabditis briggsae miR-58 stem-loop
AUCCAUUGCCCUACUAUUCGCAUCUCAUCACUCCAGUAUAUAUAUAUAUAUAUAAGGAUG
AGAUCGUUCAGUACGGCAAUGGAA
>cbr-mir-60 MI0000509 Caenorhabditis briggsae miR-60 stem-loop
UUCUUGAGCUGGAAAGGUGACAUAAAAUCAUGUCCAAGCACGCGAUAUUAUGCACAUUUU
CUAGUCCAAGAC
>cbr-mir-67 MI0000510 Caenorhabditis briggsae miR-67 stem-loop
UAGAUAUUUCGAUCAACUCAUUCUGCUGGUUGUUAUGCUGACAAUUGAUGAUUAAGCAUC
ACAACCUCCUAGAAAGAGUAGACCGAUUCUAUCUU
>cbr-mir-71 MI0000511 Caenorhabditis briggsae miR-71 stem-loop
AGCUGAACGAUGAAAGACAUGGGUAGUGAGACGUCGGAGCCUCGUCGUAUCACUAUUCUG
UUUUUCGCCGAUCAGUC
>cbr-mir-73 MI0000512 Caenorhabditis briggsae miR-73 stem-loop
CGGUCCCUCAAACAACCGAGCUUCCCCGUCAAGCCACAGCUAUCUCUGACAUUGCUGGCA
AGAUGUUGGCAGUUCAGUUGUAUGACGGAGACCA
>cbr-mir-74 MI0000513 Caenorhabditis briggsae miR-74 stem-loop
CGCACUUUUGGGCUUCCAUAUCUUUCCCAGCUCCUCUCAUUUACUAUGGAUGCUGGCAAG
AAAUGGCAGUCUAGAUGUGCA
>cbr-mir-75 MI0000514 Caenorhabditis briggsae miR-75 stem-loop
UGCGAGACCGAAUUGCAGUCGGUUGCAAGCUUCAAUACAGACAAUGGUUCUUGAUAUUAA
AGCUACCAACCGCCUUCAAAUCGUGCAUCGCG
>cbr-mir-77 MI0000515 Caenorhabditis briggsae miR-77 stem-loop
GAGCUGUGAAUUUGGAUAGCUGUGCUCUGAGGAAAUAACAAUAGUCACACCCCAUGUCAU
UUCAUCAGGCCAUAGCUGUCCAAAUUUCUCGGUUCG
>cbr-mir-79 MI0000517 Caenorhabditis briggsae miR-79 stem-loop
AGAACAUUCUCCGAUCUUUGGUGAUUCAGCUUAAAUGAUAGAAUUCAGACGUCUUCAUAA
AGCUAGGUUACCAAAGCUCGGCGUUCCAGUUCG
>cbr-mir-80 MI0000518 Caenorhabditis briggsae miR-80 stem-loop
UGGACACUCUUUCGCUCAGCUUUCGACAUGAUUCUAAACAAUACGCUGUCGCAAUGUUGU
UGAGAUCAUUAGUUGAAAGCCGAACGAUUCGAGAUAUCCA
>cbr-mir-81 MI0000519 Caenorhabditis briggsae miR-81 stem-loop
CGUGAUUAACGGUCGGUUUUCACCUUGAUCUGAGAGCAAUAACCAGAAUGCUUAUCUGAG
AUCAUCGUGAAAGCUAGUUGUUACUUCACU
>cbr-mir-82 MI0000520 Caenorhabditis briggsae miR-82 stem-loop
AAGUUCUUCUAGCGACAGGUUUUCGCCGUGAUCUGCAGAGUUCCAUGAAGAAAACAUCUG
AGAUCAUCGUGAAAGCCAGUUGCUUAAGAGGACUC
>cbr-mir-85 MI0000521 Caenorhabditis briggsae miR-85 stem-loop
CCCCGGUGCCCGCUUUUUCAGUAGUUUGAAACCAGAGAUGAUAGUUGGUUACAAAGUAUU
UGAAAAGGCGUGCACUGGGU
>cbr-mir-86 MI0000522 Caenorhabditis briggsae miR-86 stem-loop
CGAGUCAAUGCCGUUUAAGUGAAUGCUUUGCCACAGUCUUCGAUCAUGUCACAUGAAGCC
UGGGCUUAGAUUCACUUAGGCCGGCGUUCCUUGACUCA
>cbr-mir-87 MI0000523 Caenorhabditis briggsae miR-87 stem-loop
GGUUGUGCCCACCCGGCCGCCUGAUACUUUCGUCUCAACCUCGCUGUCAGAAUGUCGUAG
GUGAGCAAAGUUUCAGGUGUGCCGGAACACACCCA
>cbr-mir-90 MI0000524 Caenorhabditis briggsae miR-90 stem-loop
CGCACUCAUUUCAAGCGGCUUUCAACGACUAUAUCAACCAAAUCAAGCUAGAUACGUUGA
UAUGUUGUUUGAAUGCCCCUUGAGAUUUUGGAGUGUU
>cbr-mir-124 MI0000525 Caenorhabditis briggsae miR-124 stem-loop
UUUCCAGUCGUCAUAUGGCGUCCACCUGAGUGACUUUAGUGGACAUGUAUAGUUUCCAAC
UAAGGCACGCGGUGAAUGCCACGUGGCAAUUCUGGGAU
>cbr-mir-228 MI0000526 Caenorhabditis briggsae miR-228 stem-loop
AUCCCACCCUGUUCGCAAUGGCACUGCAUGAAUUCACGGAUGCAAAGCGACAGACCGCGG
AUCAUGCGGUACCAUAGCUGACGGUGGUGAGAU
>cbr-mir-230 MI0000527 Caenorhabditis briggsae miR-230 stem-loop
AAAAUGCCUUACCGAUACUUGGUCGACAAUUUAAUAGUAUCUGAUUAAUUGAUGGAUAGU
AUUAGUUGUGCGACCAGGAAAUGGUAUGAGCAUUUC
>cbr-mir-232 MI0000528 Caenorhabditis briggsae miR-232 stem-loop
AUUCAAGAUUUCGGAUCUCCGUAGUUUUGACCAUUUUAUCCAACCUAAUAAUGUGAUAAA
UGCAUCUUAACUGCGGUGAUCUGGAUUUUGUGAAC
>cbr-mir-233 MI0000530 Caenorhabditis briggsae miR-233 stem-loop
AAGCAUUUUUCUGUCCCGCGCAUCCCUUUGUUCCAAUAUUCAAACCAGUAGAAAGAUUAU
UGAGCAAUGCGCAUGUGCGGGACAGAUUGAAUAGCUG
>cbr-mir-234 MI0000531 Caenorhabditis briggsae miR-234 stem-loop
GACUCUAGCAAAGAUCAAACGGUAUUCCUGAGUGAAUAAUAAAAAUGAGUCCAUUCUAUU
AUUGCUCGAGAAUACCCUUUGACAAGCUGAAAAGUG
>cbr-mir-236 MI0000532 Caenorhabditis briggsae miR-236 stem-loop
AAGUGACCAAUGUCCAGCGUCUUACCUGUUCAAUAUUUAGACUGACCAAACCCAUAGCUC
UAAUACUGUCAGGUAAUGACGCUGGAUAGUCUUGUCAUUG
>cbr-mir-241 MI0000533 Caenorhabditis briggsae miR-241 stem-loop
ACGGUGUCAAAGCUGAGGUAGGUGUGAGAAAUGACGAAAGGCUCUUAAUCGUUUCAUUGU
CUCGCAGCUGCUUCAACUGUGAUUUACCGA
>cbr-mir-244 MI0000534 Caenorhabditis briggsae miR-244 stem-loop
ACCCAAAUUUCUCGAUUUCUUUGGUUGUACAAAGUGGUAUGGCUCUCUUGCUCAUACCGC
UUUACAGCUAAAGGAAUCGAUUGAUUUUGGA
>cbr-mir-245 MI0000535 Caenorhabditis briggsae miR-245 stem-loop
UCAAUGUCGAAGAGCUGCUUGCAAGGUACCUAAUUGUUUGACUCUAUUCUCAAUUGGUCC
CCUCCAAGUAGCUCUAUUGCAUUGU
>cbr-mir-248 MI0000536 Caenorhabditis briggsae miR-248 stem-loop
UGCAAACUGAUAUUCACGAUAAGCGCUAUCCUUCCGUUGUAUUCAAGCUUGGUUGUCGAG
UACACGUGCUCGGAUAACGCUCAUCGAGUCUGAUCGGUUAUGUU
>cbr-mir-250 MI0000537 Caenorhabditis briggsae miR-250 stem-loop
UCUUCGGACCACGCCUUCAGUUGCCUCGUGAUCCGCCGAAUCUGUAAUGGACGAAUCACA
GUCAACUGUUGGCACGGUCCUUGAAGU
>cbr-mir-251 MI0000538 Caenorhabditis briggsae miR-251 stem-loop
CCCAAAUGACAUCUCGUUAAGUAGUGGUGCCGCUCUUAUUAGAAUUAUCAAGUAAUAAGA
GUUGUUCGCUACUUAACGAGAGGAAAUUUGGA
>cbr-mir-252 MI0000539 Caenorhabditis briggsae miR-252 stem-loop
AGGUCUCUCCCAGUUAUAAGUAGUAGUGCCGCAGGUAACCGCUUCCAGAAAAUUGGUUUA
CCUACUGCCUUCUGCUUAGAAUUGGGAUUUUGAUGACCG
>cbr-mir-259 MI0000540 Caenorhabditis briggsae miR-259 stem-loop
AGUCAUCGAAACGAGUAAAUCUCAUCCUAAUCUGGUUGCAUUUUCAAUACUUUUUGCUAC
CGAUUUGGUUUGGGAUUGGCUUGUCUAGUAUUGAC
>cbr-mir-268 MI0000541 Caenorhabditis briggsae miR-268 stem-loop
UGAAGCGGCAAGAAUUAGAAGCAGUUUUGGUGUCAGACACACUCACUGACUCACUGCUUC
UUGUUUUUCUUCUUCUUCU
>hsa-mir-320 MI0000542 Homo sapiens miR-320 stem-loop
GCUUCGCUCCCCUCCGCCUUCUCUUCCCGGUUCUUCCCGGAGUCGGGAAAAGCUGGGUUG
AGAGGGCGAAAAAGGAUGAGGU
>ath-MIR319a MI0000544 Arabidopsis thaliana miR319a stem-loop
AGAGAGAGCUUCCUUGAGUCCAUUCACAGGUCGUGAUAUGAUUCAAUUAGCUUCCGACUC
AUUCAUCCAAAUACCGAGUCGCCAAAAUUCAAACUAGACUCGUUAAAUGAAUGAAUGAUG
CGGUAGACAAAUUGGAUCAUUGAUUCUCUUUGAUUGGACUGAAGGGAGCUCCCUCU
>ath-MIR319b MI0000545 Arabidopsis thaliana miR319b stem-loop
AGAGAGCUUUCUUCGGUCCACUCAUGGAGUAAUAUGUGAGAUUUAAUUGACUCUCGACUC
AUUCAUCCAAAUACCAAAUGAAAGAAUUUGUUCUCAUAUGGUAAAUGAAUGAAUGAUGCG
AGAGACAAAUUGAGUCUUCACUUCUCUAUGCUUGGACUGAAGGGAGCUCCCU
>mmu-mir-19b-2 MI0000546 Mus musculus miR-19b-2 stem-loop
ACUUACGAUUAGUUUUGCAGAUUUGCAGUUCAGCGUAUAUGUGAAUAUAUGGCUGUGCAA
AUCCAUGCAAAACUGAUUGUGGGA
>mmu-mir-30c-1 MI0000547 Mus musculus miR-30c-1 stem-loop
ACCAUGUUGUAGUGUGUGUAAACAUCCUACACUCUCAGCUGUGAGCUCAAGGUGGCUGGG
AGAGGGUUGUUUACUCCUUCUGCCAUGGA
>mmu-mir-30c-2 MI0000548 Mus musculus miR-30c-2 stem-loop
GAGUGACAGAUAUUGUAAACAUCCUACACUCUCAGCUGUGAAAAGUAAGAAAGCUGGGAG
AAGGCUGUUUACUCUCUCUGCCUU
>mmu-mir-30d MI0000549 Mus musculus miR-30d stem-loop
AAGUCUGUGUCUGUAAACAUCCCCGACUGGAAGCUGUAAGCCACAGCCAAGCUUUCAGUC
AGAUGUUUGCUGCUACUGGCUC
>mmu-mir-148a MI0000550 Mus musculus miR-148a stem-loop
AGCCAGUUUGGUCUUUUGAGACAAAGUUCUGAGACACUCCGACUCUGAGUAUGAUAGAAG
UCAGUGCACUACAGAACUUUGUCUCUAGAGGCUGUGGUC
>mmu-mir-192 MI0000551 Mus musculus miR-192 stem-loop
CGUGCACAGGGCUCUGACCUAUGAAUUGACAGCCAGUACUCUUUUCUCUCCUCUGGCUGC
CAAUUCCAUAGGUCACAGGUAUGUUCACC
>mmu-mir-196a-1 MI0000552 Mus musculus miR-196a-1 stem-loop
UGAGCCGGGACUGUUGAGUGAAGUAGGUAGUUUCAUGUUGUUGGGCCUGGCUUUCUGAAC
ACAACGACAUCAAACCACCUGAUUCAUGGCAGUUACUGCUUC
>mmu-mir-196a-2 MI0000553 Mus musculus miR-196a-2 stem-loop
AGCUGAUCUGUGGCUUAGGUAGUUUCAUGUUGUUGGGAUUGAGUUUUGAACUCGGCAACA
AGAAACUGCCUGAGUUACAUCAGUC
>mmu-mir-200a MI0000554 Mus musculus miR-200a stem-loop
CUGGGCCUCUGUGGGCAUCUUACCGGACAGUGCUGGAUUUCUUGGCUUGACUCUAACACU
GUCUGGUAACGAUGUUCAAAGGUGACCCAC
>mmu-mir-208 MI0000555 Mus musculus miR-208 stem-loop
UUCCUUUGACGGGUGAGCUUUUGGCCCGGGUUAUACCUGACACUCACGUAUAAGACGAGC
AAAAAGCUUGUUGGUCAGAGGAG
>mmu-let-7a-1 MI0000556 Mus musculus let-7a-1 stem-loop
UUCACUGUGGGAUGAGGUAGUAGGUUGUAUAGUUUUAGGGUCACACCCACCACUGGGAGA
UAACUAUACAAUCUACUGUCUUUCCUAAGGUGAU
>mmu-let-7a-2 MI0000557 Mus musculus let-7a-2 stem-loop
CUGCAUGUUCCCAGGUUGAGGUAGUAGGUUGUAUAGUUUAGAGUUACAUCAAGGGAGAUA
ACUGUACAGCCUCCUAGCUUUCCUUGGGACUUGCAC
>mmu-let-7b MI0000558 Mus musculus let-7b stem-loop
GCAGGGUGAGGUAGUAGGUUGUGUGGUUUCAGGGCAGUGAUGUUGCCCCUCCGAAGAUAA
CUAUACAACCUACUGCCUUCCCUGA
>mmu-let-7c-1 MI0000559 Mus musculus let-7c-1 stem-loop
UGUGUGCAUCCGGGUUGAGGUAGUAGGUUGUAUGGUUUAGAGUUACACCCUGGGAGUUAA
CUGUACAACCUUCUAGCUUUCCUUGGAGCACACU
>mmu-let-7c-2 MI0000560 Mus musculus let-7c-2 stem-loop
ACGGCCUUUGGGGUGAGGUAGUAGGUUGUAUGGUUUUGGGCUCUGCCCCGCUCUGCGGUA
ACUAUACAAUCUACUGUCUUUCCUGAAGUGGCCGC
>mmu-let-7e MI0000561 Mus musculus let-7e stem-loop
CGCGCCCCCCGGGCUGAGGUAGGAGGUUGUAUAGUUGAGGAAGACACCCGAGGAGAUCAC
UAUACGGCCUCCUAGCUUUCCCCAGGCUGCGCC
>mmu-let-7f-1 MI0000562 Mus musculus let-7f-1 stem-loop
AUCAGAGUGAGGUAGUAGAUUGUAUAGUUGUGGGGUAGUGAUUUUACCCUGUUUAGGAGA
UAACUAUACAAUCUAUUGCCUUCCCUGAG
>mmu-let-7f-2 MI0000563 Mus musculus let-7f-2 stem-loop
UGUGGGAUGAGGUAGUAGAUUGUAUAGUUUUAGGGUCAUACCCCAUCUUGGAGAUAACUA
UACAGUCUACUGUCUUUCCCACG
>mmu-mir-15a MI0000564 Mus musculus miR-15a stem-loop
CCCUUGGAGUAAAGUAGCAGCACAUAAUGGUUUGUGGAUGUUGAAAAGGUGCAGGCCAUA
CUGUGCUGCCUCAAAAUACAAGGA
>mmu-mir-16-1 MI0000565 Mus musculus miR-16-1 stem-loop
AUGUCAGCGGUGCCUUAGCAGCACGUAAAUAUUGGCGUUAAGAUUCUGAAAUUACCUCCA
GUAUUGACUGUGCUGCUGAAGUAAGGUUGGCAA
>mmu-mir-16-2 MI0000566 Mus musculus miR-16-2 stem-loop
CAUGCUUGUUCCACUCUAGCAGCACGUAAAUAUUGGCGUAGUGAAAUAAAUAUUAAACAC
CAAUAUUAUUGUGCUGCUUUAGUGUGACAGGGAUA
>mmu-mir-18 MI0000567 Mus musculus miR-18 stem-loop
UGCGUGCUUUUUGUUCUAAGGUGCAUCUAGUGCAGAUAGUGAAGUAGACUAGCAUCUACU
GCCCUAAGUGCUCCUUCUGGCAUAAGAAGUUAUGUC
>mmu-mir-20a MI0000568 Mus musculus miR-20a stem-loop
GUGUGAUGUGACAGCUUCUGUAGCACUAAAGUGCUUAUAGUGCAGGUAGUGUGUAGCCAU
CUACUGCAUUACGAGCACUUAAAGUACUGCCAGCUGUAGAACUCCAG
>mmu-mir-21 MI0000569 Mus musculus miR-21 stem-loop
UGUACCACCUUGUCGGAUAGCUUAUCAGACUGAUGUUGACUGUUGAAUCUCAUGGCAACA
GCAGUCGAUGGGCUGUCUGACAUUUUGGUAUC
>mmu-mir-22 MI0000570 Mus musculus miR-22 stem-loop
ACCUGGCUGAGCCGCAGUAGUUCUUCAGUGGCAAGCUUUAUGUCCUGACCCAGCUAAAGC
UGCCAGUUGAAGAACUGUUGCCCUCUGCCCCUGGC
>mmu-mir-23a MI0000571 Mus musculus miR-23a stem-loop
CGGACGGCUGGGGUUCCUGGGGAUGGGAUUUGAUGCCAGUCACAAAUCACAUUGCCAGGG
AUUUCCAACUGACCC
>mmu-mir-24-2 MI0000572 Mus musculus miR-24-2 stem-loop
GCCUCUCUCCGGGCUCCGCCUCCCGUGCCUACUGAGCUGAAACAGUUGAUUCCAGUGCAC
UGGCUCAGUUCAGCAGGAACAGGAGUCCAGCCCCCUAGGAGCUGGCA
>mmu-mir-26a-1 MI0000573 Mus musculus miR-26a-1 stem-loop
AAGGCCGUGGCCUCGUUCAAGUAAUCCAGGAUAGGCUGUGCAGGUCCCAAGGGGCCUAUU
CUUGGUUACUUGCACGGGGACGCGGGCCUG
>mmu-mir-26b MI0000575 Mus musculus miR-26b stem-loop
UGCCCGGGACCCAGUUCAAGUAAUUCAGGAUAGGUUGUGGUGCUGACCAGCCUGUUCUCC
AUUACUUGGCUCGGGGGCCGGUGCC
>mmu-mir-29a MI0000576 Mus musculus miR-29a stem-loop
ACCCCUUAGAGGAUGACUGAUUUCUUUUGGUGUUCAGAGUCAAUAGAAUUUUCUAGCACC
AUCUGAAAUCGGUUAUAAUGAUUGGGGA
>mmu-mir-29c MI0000577 Mus musculus miR-29c stem-loop
AUCUCUUACACAGGCUGACCGAUUUCUCCUGGUGUUCAGAGUCUGUUUUUGUCUAGCACC
AUUUGAAAUCGGUUAUGAUGUAGGGGGA
>mmu-mir-27a MI0000578 Mus musculus miR-27a stem-loop
UGGCCUGAGGAGCAGGGCUUAGCUGCUUGUGAGCAAGGUCCACAGCAAAGUCGUGUUCAC
AGUGGCUAAGUUCCGCCCCCUGGACCC
>mmu-mir-31 MI0000579 Mus musculus miR-31 stem-loop
UGCUCCUGUAACUCGGAACUGGAGAGGAGGCAAGAUGCUGGCAUAGCUGUUGAACUGAGA
ACCUGCUAUGCCAACAUAUUGCCAUCUUUCCUGUCUGACAGCAGCU
>mmu-mir-92-2 MI0000580 Mus musculus miR-92-2 stem-loop
UGCCCAUUCAUCCACAGGUGGGGAUUGGUGGCAUUACUUGUGUUAGAUAUAAAGUAUUGC
ACUUGUCCCGGCCUGAGGAAGAAAGAGGGUU
>mmu-mir-93 MI0000581 Mus musculus miR-93 stem-loop
AGUCAUGGGGGCUCCAAAGUGCUGUUCGUGCAGGUAGUGUAAUUACCUGACCUACUGCUG
AGCUAGCACUUCCCGAGCCCCCAGGACA
>mmu-mir-96 MI0000583 Mus musculus miR-96 stem-loop
CCAGUACCAUCUGCUUGGCCGAUUUUGGCACUAGCACAUUUUUGCUUGUGUCUCUCCGCU
GUGAGCAAUCAUGUGUAGUGCCAAUAUGGGAAAAGCGGGCUGCUGC
>mmu-mir-34a MI0000584 Mus musculus miR-34a stem-loop
CCAGCUGUGAGUAAUUCUUUGGCAGUGUCUUAGCUGGUUGUUGUGAGUAUUAGCUAAGGA
AGCAAUCAGCAAGUAUACUGCCCUAGAAGUGCUGCACAUUGU
>mmu-mir-129-2 MI0000585 Mus musculus miR-129-2 stem-loop
UGCCUUUCGCGAAUCUUUUUGCGGUCUGGGCUUGCUGUACAUAACUCAAUAGCCGGAAGC
CCUUACCCCAAAAAGCAUUCGCGGAGGGCG
>mmu-mir-98 MI0000586 Mus musculus miR-98 stem-loop
CUGCACAUGCUGGGGUGAGGUAGUAAGUUGUAUUGUUGUGGGGUAGGGAUUUUAGGCCCC
AGUAAGAAGAUAACUAUACAACUUACUACUUUCCUUGGUGUGUGGCAU
>mmu-mir-103-1 MI0000587 Mus musculus miR-103-1 stem-loop
UUCUUACUGCCCUCGGCUUCUUUACAGUGCUGCCUUGUUGCAUAUGGAUCAAGCAGCAUU
GUACAGGGCUAUGAAGGCAUUGAGAC
>mmu-mir-103-2 MI0000588 Mus musculus miR-103-2 stem-loop
GUCUUCGUGCUUUCAGCUUCUUUACAGUGCUGCCUUGUAGCAUUCAGGUCAAGCAGCAUU
GUACAGGGCUAUGAAAGAACCAAGAA
>rno-mir-322 MI0000589 Rattus norvegicus miR-322/miR-424 stem-loop
CCUCGCUGACUCCGAAGGGAUGCAGCAGCAAUUCAUGUUUUGGAGUAUUGCCAAGGUUCA
AAACAUGAAGCGCUGCAACACCCCUUCGUGGGAAA
>mmu-mir-322 MI0000590 Mus musculus miR-322/miR-424 stem-loop
CCUCGUUGACUCCGAAGGGCUGCAGCAGCAAUUCAUGUUUUGGAGUAUUGCCAAGGUUCA
AAACAUGAAGCGCUGCAACACCCCUUCGUGGGGAA
>rno-mir-323 MI0000591 Rattus norvegicus miR-323 stem-loop
UUGGUACUUGGAGAGAGGUGGUCCGUGGCGCGUUCGCUUCAUUUAUGGCGCACAUUACAC
GGUCGACCUCUUUGCGGUAUCUAAUC
>mmu-mir-323 MI0000592 Mus musculus miR-323 stem-loop
UUGGUACUUGGAGAGAGGUGGUCCGUGGCGCGUUCGCUUCAUUUAUGGCGCACAUUACAC
GGUCGACCUCUUUGCGGUAUCUAAUC
>rno-mir-301 MI0000593 Rattus norvegicus miR-301 stem-loop
CCUGCUGGCUACUGCUGACGACUGCUCUGACUUUAUUGCACUACUGUACUGUACAGCUAG
CAGUGCAAUAGUAUUGUCAAAGCAUCCGGGAGCAGGCUAC
>rno-mir-324 MI0000594 Rattus norvegicus miR-324 stem-loop
CUGACUAUGCCUCCUCGCAUCCCCUAGGGCAUUGGUGUAAAGCUGGAGACCCACUGCCCC
AGGUGCUGCUGGGGGUUGUAGUC
>mmu-mir-324 MI0000595 Mus musculus miR-324 stem-loop
AACUGACUAUGCCUCCUCGCAUCCCCUAGGGCAUUGGUGUAAAGCUGGAGACCCACUGCC
CCAGGUGCUGCUGGGGGUUGUAGUCUGAC
>rno-mir-325 MI0000596 Rattus norvegicus miR-325 stem-loop
AUAUAGUGCUUGGUUCCUAGUAGGUGCUCAGUAAGUGUUUGUGACAUAAUUCGUUUAUUG
AGCACCUCCUAUCAAUCAAGCACUGUGCUAGGCUCUGG
>mmu-mir-325 MI0000597 Mus musculus miR-325 stem-loop
AUAUAGUGCUUGGUUCCUAGUAGGUGCUCAGUAAGUGUUUGUGACAUAAUUCGUUUAUUG
AGCACCUCCUAUCAAUCAAGCACUGUGCUAGGCUCUGG
>mmu-mir-326 MI0000598 Mus musculus miR-326 stem-loop
CUCAUCUGUCUGUUGGGCUGGGGGCAGGGCCUUUGUGAAGGCGGGUUAUGCUCAGAUCGC
CUCUGGGCCCUUCCUCCAGUCCCGAGGCAGAUUUA
>rno-mir-326 MI0000599 Rattus norvegicus miR-326 stem-loop
CUCAUCUGUCUGUGGGGCUGGGGGCAGGGCCUUUGUGAAGGCGGGUUAUGCUCAGAUCGC
CUCUGGGCCCUUCCUCCAGUCCCGAGGCAGAUUUA
>rno-mir-327 MI0000600 Rattus norvegicus miR-327 stem-loop
GUCUGAUGCCCUCAUCCUUGAGGGGCAUGAGGGUAGUCAGUAGCCUGAUGUCCCUCUUGA
UGGCACUUCGGACAUGUUGGAAUGGCUUGUGAGG
>rno-let-7d MI0000601 Rattus norvegicus let-7d stem-loop
UGGGCUCCUAGGAAGAGGUAGUAGGUUGCAUAGUUUUAGGGCAGAGAUUUUGCCCACAAG
GAGUUAACUAUACGACCUGCUGCCUUUCUUAGGGCCUU
>rno-mir-328 MI0000602 Rattus norvegicus miR-328 stem-loop
UGGGGCAGGGGGGCAGGAGGGGCUCAGGGAGAAAGCAUCUACAGCCCCUGGCCCUCUCUG
CCCUUCCGUCCCCUGUCCCCAAAU
>mmu-mir-328 MI0000603 Mus musculus miR-328 stem-loop
CUGUCUCGGAGCCUGGGGCAGGGGGGCAGGAGGGGCUCAGGGAGAAAGUAUCUACAGCCC
CUGGCCCUCUCUGCCCUUCCGUCCCCUGUCCCCAAGU
>rno-mir-329 MI0000604 Rattus norvegicus miR-329 stem-loop
UGUUCGCUUCUGGUACCGGAAGAGAGGUUUUCUGGGUCUCUGUUUCUUUGAUGAGAAUGA
AACACACCCAGCUAACCUUUUUUUCAGUAUCAAAUCC
>mmu-mir-329 MI0000605 Mus musculus miR-329 stem-loop
UGUUCGCUUCUGGUACCGGAAGAGAGGUUUUCUGGGUCUCUGUUUCUUUGAUGAGAAUGA
AACACACCCAGCUAACCUUUUUUUCAGUAUCAAAUCC
>rno-mir-330 MI0000606 Rattus norvegicus miR-330 stem-loop
ACCCUUUGGCGAUCUCUGCCUCUCUGGGCCUGUGUCUUAGGCUCUUCAAGAUCUAACGAG
CAAAGCACAGGGCCUGCAGAGAGGUAGCGCUCUGCUC
>mmu-mir-330 MI0000607 Mus musculus miR-330 stem-loop
GACCCUUUGGCGAUCUCUGCCUCUCUGGGCCUGUGUCUUAGGCUCUUCAAGAUCCAACGA
GCAAAGCACAGGGCCUGCAGAGAGGUAGCGCUCUGCUC
>rno-mir-331 MI0000608 Rattus norvegicus miR-331 stem-loop
GAGUCUGGUCUUGUUUGGGUUUGUUCUAGGUAUGGUCCCAGGGAUCCCAGAUCAAACCAG
GCCCCUGGGCCUAUCCUAGAACCAACCUAAACCCAU
>mmu-mir-331 MI0000609 Mus musculus miR-331 stem-loop
GAGUCUGGUUUUGUUUGGGUUUGUUCUAGGUAUGGUCCCAGGGAUCCCAGAUCAAACCAG
GCCCCUGGGCCUAUCCUAGAACCAACCUAAACCCGU
>rno-mir-333 MI0000610 Rattus norvegicus miR-333 stem-loop
CCCCGGUGGAACCACGUGGUGUGCUAGUUACUUUUGGGCUGGAGAGACGGCUCAGGGGUU
AAGAGCACAGACUGCUCUUCCAGAGGUCCUGAGUU
>rno-mir-140 MI0000611 Rattus norvegicus miR-140 stem-loop
GUGUCUCUCUCUGUGUCCUGCCAGUGGUUUUACCCUAUGGUAGGUUACAUCAUGCUGUUC
UACCACAGGGUAGAACCACGGACAGGAUACUGGAGCACC
>rno-mir-335 MI0000612 Rattus norvegicus miR-335 stem-loop
UCUUUUGGGCGGGGGUCAAGAGCAAUAACGAAAAAUGUUUGUUUUUCGUAAACCGUUUUU
CAUUAUUGCUCCUGACCUCCUCUCAUUUGUUAUAGCCA
>rno-mir-336 MI0000613 Rattus norvegicus miR-336 stem-loop
AUGUGACCGUGCCUCUCACCCUUCCAUAUCUAGUCUCUGAGAAAAAUGAAGACUGGAUUC
CAUGAAGGGAUGUGAGGCCUGGAAACUGGAGCUUUA
>rno-mir-337 MI0000614 Rattus norvegicus miR-337 stem-loop
AGUGUAGUGAGAAGUUGGGGGGUGGGAACGGCGUCAUGCAGGAGUUGAUUGCACAGCCAU
UCAGCUCCUAUAUGAUGCCUUUCUUCACCCCCUUCAA
>mmu-mir-337 MI0000615 Mus musculus miR-337 stem-loop
CAGUGUAGUGAGAAGUUGGGGGGUGGGAACGGCGUCAUGCAGGAGUUGAUUGCACAGCCA
UUCAGCUCCUAUAUGAUGCCUUUCUUCACCCCCUUCA
>rno-mir-148b MI0000616 Rattus norvegicus miR-148b stem-loop
CAGGCACUCUUAGCAUUUGAGGUGAAGUUCUGUUAUACACUCAGGCUGUGGCUCUGAAAG
UCAGUGCAUCACAGAACUUUGUCUCGAAAGCUUUCUA
>mmu-mir-148b MI0000617 Mus musculus miR-148b stem-loop
CAGGCACCCUUAGCAUUUGAGGUGAAGUUCUGUUAUACACUCAGGCUGUGGCUCUGAAAG
UCAGUGCAUCACAGAACUUUGUCUCGAAAGCUUUCUA
>rno-mir-338 MI0000618 Rattus norvegicus miR-338 stem-loop
UCCCCAACAAUAUCCUGGUGCUGAGUGGGUGCACAGUGACUCCAGCAUCAGUGAUUUUGU
UGAAGA
>mmu-mir-338 MI0000619 Mus musculus miR-338 stem-loop
CAACGCUGCACAGGCCGUCCUCCCCAACAAUAUCCUGGUGCUGAGUGGGUGCACAGUGAC
UCCAGCAUCAGUGAUUUUGUUGAAGAGGGCAGCUGCCA
>rno-mir-339 MI0000620 Rattus norvegicus miR-339 stem-loop
ACGGGGUGGACACCGUCCCUGUCCUCCAGGAGCUCACGUAUGCCUGCCUGUGAGCGCCUC
GACGACAGAGCCAGAGUCCACCCCUGCACUGCCCAA
>mmu-mir-339 MI0000621 Mus musculus miR-339 stem-loop
ACGGGGUGGCCACUAUCCCUGUCCUCCAGGAGCUCACGUAUGCCUGCCUGUGAGCGCCUC
GGCGACAGAGCCGGUGUCCACCCCUGCACUGUCCAC
>rno-mir-340 MI0000622 Rattus norvegicus miR-340 stem-loop
CACUUGUACUCGGUGUGAUUAUAAAGCAAUGAGACUGAUUGUCAUGUGUCGUUUGUGGGA
UCCGUCUCAGUUACUUUAUAGCCAUACCUGGUAUCUUA
>mmu-mir-340 MI0000623 Mus musculus miR-340 stem-loop
CAAUUGUACUUGGUGUGAUUAUAAAGCAAUGAGACUGAUUGUCAUAUGUCGUUUGUGGGA
UCCGUCUCAGUUACUUUAUAGCCAUACCUGGUAUCUUA
>rno-mir-341 MI0000624 Rattus norvegicus miR-341 stem-loop
AAAAUGAUGAUGUCAGUUGGCCGGUCGGCCGAUCGCUCGGUCUGUCAGUCAGUCGGUCGG
UCGAUCGGUCGGUCGGUCAGUCGGCUUCCUGUCUUC
>mmu-mir-341 MI0000625 Mus musculus miR-341 stem-loop
AAAAUGAUGAUGUCAGUUGGCCGGUCGGCCGAUCGCUCGGUCUGUCAGUCAGUCGGUCGG
UCGAUCGGUCGGUCGGUCAGUCGGCUUCCUGUCUUC
>rno-mir-342 MI0000626 Rattus norvegicus miR-342 stem-loop
GAAAAUGGGCUCAAGGUGAGGGGUGCUAUCUGUGAUUGAGGGACAUGGUCAAUGGAAUUG
UCUCACACAGAAAUCGCACCCGUCACCUUGGCCUGCUGA
>mmu-mir-342 MI0000627 Mus musculus miR-342 stem-loop
GAAAAUGGGCUCAAGGUGAGGGGUGCUAUCUGUGAUUGAGGGACAUGGUCAAUGGAAUUG
UCUCACACAGAAAUCGCACCCGUCACCUUGGCCUGCUGA
>rno-mir-343 MI0000628 Rattus norvegicus miR-343 stem-loop
GCACCUUCAUGGACCUGGAGUAGAGUGGGUGUGGCGGGGGGAGCAGGGCCCAGGGCAACC
UCUCCCUCCGUGUGCCCAGAUCCUGCAUGCCAA
>rno-mir-344 MI0000629 Rattus norvegicus miR-344 stem-loop
CUGCAGCCAGAGUUUUUACCAGUCAGGCUCCUGGCUAGAUUCCAGGUACCAACUGGUACC
UGAUCUAGCCAAAGCCUGACCGUAAGCUGCAAAAGAAA
>mmu-mir-344 MI0000630 Mus musculus miR-344 stem-loop
CUGCAGCCAGGGUUUUUACCAGUCAGGCUCCUGGCUAGAUUCCAGGUACCAGCUGGUACC
UGAUCUAGCCAAAGCCUGACUGUAAGCCCUGAACA
>rno-mir-345 MI0000631 Rattus norvegicus miR-345 stem-loop
ACCCAAGUCCAGGCCUGCUGACCCCUAGUCCAGUGCUUGUGGUGGCUACUGGGCCCUGAA
CUAGGGGUCUGGAGACCUGGGUUUGAUCUCCACAGG
>mmu-mir-345 MI0000632 Mus musculus miR-345 stem-loop
ACCCAAGUCCAGGCCUGCUGACCCCUAGUCCAGUGCUUGUGGUGGCUACUGGGCCCUGAA
CUAGGGGUCUGGAGACCUGGGUUUGAUCUCCACAGG
>rno-mir-346 MI0000633 Rattus norvegicus miR-346 stem-loop
UCUGUGUUGGGCAUCUGUCUGCCUGAGUGCCUGCCUCUCUGUUGCUCUGAAGGAGGCAGG
GGCUGGGCCUGCAGCUGCCUGGGCAGAGCUGCUCCUUC
>mmu-mir-346 MI0000634 Mus musculus miR-346 stem-loop
UCUGUGUUGGGCGUCUGUCUGCCCGAGUGCCUGCCUCUCUGUUGCUCUGAAGGAGGCAGG
GGCUGGGCCUGCAGCUGCCUGGGCAGAGCUGCUCCUUC
>rno-mir-347 MI0000635 Rattus norvegicus miR-347 stem-loop
GAGCCCCUGCUGGUGGGCGCGGGGCGGGGGUUUCAGGUGGUCUCGCGGUGGCCGCCCGAC
UGUCCCUCUGGGUCGCCCAGCUGGGGAGUUCC
>rno-mir-349 MI0000636 Rattus norvegicus miR-349 stem-loop
GAAGACUCUAGCAUGUAAGGUUGGGGGAGGGGGCUGUGUCUAGCAAGUCUUCUUCCCCCA
CAGCCCUGCUGUCUUAACCUCUAGGUGUUCCGGCUCC
>rno-mir-129-2 MI0000637 Rattus norvegicus miR-129-2 stem-loop
AGACUGCCCUUCGCGAAUCUUUUUGCGGUCUGGGCUUGCUGUACAUAACUCAAUAGCCGG
AAGCCCUUACCCCAAAAAGCAUUCGCGGAGGGCGCGC
>rno-mir-20a MI0000638 Rattus norvegicus miR-20a stem-loop
CAGCUUCUGUAGCACUAAAGUGCUUAUAGUGCAGGUAGUGUGUCGUCAUCUACUGCAUUA
CGAGCACUUACAGUACUGCCAGCUG
>rno-mir-350 MI0000639 Rattus norvegicus miR-350 stem-loop
AGAUGCCUUGCUCCUACAAGAGUAAAGUGCACGUGCUUUGGGACAGUGAGGAAAAUAAUG
UUCACAAAGCCCAUACACUUUCACCCUUUAGGAGAGUUG
>mmu-mir-350 MI0000640 Mus musculus miR-350 stem-loop
AGAUGCCUUGCUCCUACAAGAGUAAAGUGCAUGCGCUUUGGGACAGUGAGGAAAAUAAUG
UUCACAAAGCCCAUACACUUUCACCCUUUAGGAGAGUUG
>rno-mir-7-1 MI0000641 Rattus norvegicus miR-7-1 stem-loop
UGUUGGCCUAGUUCUGUGUGGAAGACUAGUGAUUUUGUUGUUUUUAGAUAACUAAGACGA
CAACAAAUCACAGUCUGCCAUAUGGCACAGGCCACCU
>rno-mir-351 MI0000642 Rattus norvegicus miR-351 stem-loop
CAUGGCACCUCCAUUUCCCUGAGGAGCCCUUUGAGCCUGAGGUGAAAAAAAAACAGGUCA
AGAGGCGCCUGGGAACUGGAG
>mmu-mir-351 MI0000643 Mus musculus miR-351 stem-loop
CAUGGCACCUCCGUUUCCCUGAGGAGCCCUUUGAGCCUGGAGUGAAAAAAAAAAACAGGU
CAAGAGGCGCCUGGGAACUGGAGAAGAGUGUUAAACUUC
>rno-mir-352 MI0000644 Rattus norvegicus miR-352 stem-loop
GUACAUAUGUUGAAGAUUAUUAAUAUAUAGAGUGGGUGUUGUGGUGGUAGUAUGAUAUGU
AGAGUAGUAGGUUGCAUAGUACGAUGUAGUGUAUGA
>rno-mir-135b MI0000645 Rattus norvegicus miR-135b stem-loop
CGCUCUGCUGUGGCCUAUGGCUUUUCAUUCCUAUGUGAUUGCUGUUCCGAACUCAUGUAG
GGCUAAAAGCCAUGGGCUACAGUGAGGGGCAAGCUCC
>mmu-mir-135b MI0000646 Mus musculus miR-135b stem-loop
CGCUCUGCUGUGGCCUAUGGCUUUUCAUUCCUAUGUGAUUGCUGCUCCGAACUCAUGUAG
GGCUAAAAGCCAUGGGCUACAGUGAGGGGCAAGCUCC
>rno-mir-151 MI0000647 Rattus norvegicus miR-151 stem-loop
AGCGCUUUCCUGCCCUCGAGGAGCUCACAGUCUAGUAUGUCUCCUCCCUACUAGACUGAG
GCUCCUUGAGGACAGGGAUCGUCAUACUCACCUCCCG
>rno-mir-101b MI0000648 Rattus norvegicus miR-101b stem-loop
AUCUGAGACUGAACUGUCCUUUUUCGGUUAUCAUGGUACCGAUGCUGUAGAUCUGAAAGG
UACAGUACUGUGAUAGCUGAAGAAUGGUGGUGCCAUC
>mmu-mir-101b MI0000649 Mus musculus miR-101b stem-loop
AUCUGAGACUGAACUGCCCUUUUUCGGUUAUCAUGGUACCGAUGCUGUAGCUCUGAAAGG
UACAGUACUGUGAUAGCUGAAGAAUGGCGGUGCCAUC
>hsa-mir-200c MI0000650 Homo sapiens miR-200c stem-loop
CCCUCGUCUUACCCAGCAGUGUUUGGGUGCGGUUGGGAGUCUCUAAUACUGCCGGGUAAU
GAUGGAGG
>hsa-mir-1-1 MI0000651 Homo sapiens miR-1-1 stem-loop
UGGGAAACAUACUUCUUUAUAUGCCCAUAUGGACCUGCUAAGCUAUGGAAUGUAAAGAAG
UAUGUAUCUCA
>mmu-mir-1-2 MI0000652 Mus musculus miR-1-2 stem-loop
UCAGAGCACAUACUUCUUUAUGUACCCAUAUGAACAUUCAGUGCUAUGGAAUGUAAAGAA
GUAUGUAUUUUG
>osa-MIR156a MI0000653 Oryza sativa miR156a stem-loop
GGAGGGUGACAGAAGAGAGUGAGCACACGUGGUUGUUUCCUUGCAUAAAUGAUGCCUAUG
CUUGGAGCUACGCGUGCUCACUUCUCUCUCUGUCACCUCC
>osa-MIR156b MI0000654 Oryza sativa miR156b stem-loop
UUGUCUUGAGAGGGGAAGAGAUCUCUAUGGGUUUUGGAGGUCUGACAGAAGAGAGUGAGC
ACACACGGUGCUUUCUUAGCAUGCAAGAGCCAUGCUGGGAGCUGUGCGUGCUCACUCUCU
AUCUGUCAGCCGUUCACCAUGCCCAAUAUGAUUAAUCUCCUUCUCUCAGUUGACAG
>osa-MIR156c MI0000655 Oryza sativa miR156c stem-loop
GGAGGAAGAGAGGGGUGAGAGGUGAGGCUGACAGAAGAGAGUGAGCACACAUGGUGACUU
UCUUGCAUGCUGAAUGGACUCAUGCUUGAAGCUAUGUGUGCUCACUUCUCUCUCUGUCAG
CCAUUUGAUCUCUCUUUCUCUCUUUCUCC
>osa-MIR156d MI0000656 Oryza sativa miR156d stem-loop
GGAGAAGCUCUCAUGAGAUUGACAGAAGAGAGUGAGCACACGGCGUGAUGGCCGGCAUAA
AAUCUAUCCCGUCCUCGCCGCGUGCUCACUCCUCUUUCUGUCACCCUCUUUCUCUCAGGG
CUCAACUCC
>osa-MIR156e MI0000657 Oryza sativa miR156e stem-loop
GGCGCGAGGUGACAGAAGAGAGUGAGCACACGGCCGGGCGUGACGGCACCGGCGGGCGUG
CCGUCGCGGCCGCGUGCUCACUGCUCUUUCUGUCAUCCGGUGCC
>osa-MIR156f MI0000658 Oryza sativa miR156f stem-loop
AGUUGACAGAAGAGAGUGAGCACACAGCGGCCAGACUGCAUCGAUCUAUCAAUCUUCCCU
UCGACAGGAUAGCUAGAUAGAAAGAAAGAGAGGCCGUCGGCGGCCAUGGAAGAGAGAGAG
AGAGAGAGAUGAAAUGAUGAUGAUGAUACAGCUGCCGCUGCGUGCUCACUUCUCUUUCUG
UCAGCU
>osa-MIR156g MI0000659 Oryza sativa miR156g stem-loop
GGCUGACAGAAGAGAGUGAGCACACAGCGGGCAGACUGCAUCUGAAUUACCUGUUGCGAC
GAAGAAGACGACGGACGCAGCUUGCCGUUGCGUGCUCACUUCUCUCUCUGUCAGCU
>osa-MIR156h MI0000660 Oryza sativa miR156h stem-loop
GAGAUUGUUGACAGAAGAGAGUGAGCACACGGCGCGGCGGCUAGCCAUCGGCGGGAUGCC
UGCCCCCGCCGCGUGCUCGCUCCUCUUUCUGUCAGCAUCUC
>osa-MIR156i MI0000661 Oryza sativa miR156i stem-loop
GGUGACAGAAGAGAGUGAGCACACGGCCGGGCGGAACGGCACCGGCGGAUGUGCCGUCGC
GGCCGCGUGCUCACUGCUCUGUCUGUCAUC
>osa-MIR156j MI0000662 Oryza sativa miR156j stem-loop
UUGGGGCGGGGCGGGAUCGAGCAUAUGAAAGGCGAGAUUGUUGACAGAAGAGAGUGAGCA
CACGGCGCGGCGGCUAGCCAUCGGCGGGAUGCCUGCCCCCGCCGCGUGCUCGCUCCUCUU
UCUGUCAGCAUCUCUCAUCACUCCCUCCCGCAUCCCCCGCCCCGA
>osa-MIR160a MI0000663 Oryza sativa miR160a stem-loop
GUGUGCCUGGCUCCCUGUAUGCCACACAUGUAGACCAACCCAUGGUGUCUGGUUGCCUAC
UGGGUGGCGUGCAAGGAGCCAAGCAUGC
>osa-MIR160b MI0000664 Oryza sativa miR160b stem-loop
AAGGUUUGGUUUUGAUCGGCUUGAGAGCGUGCCUGGCUCCCUGUAUGCCACUCAUGUAGC
CCAAUCCAUGGUGUGUUUGGAUGCUGUGGGUGGCGUGCAAGGAGCCAAGCAUGCGUGCCA
UGAUCUCUCUUUCUGCCUU
>osa-MIR160c MI0000665 Oryza sativa miR160c stem-loop
GGAAUGUGCCUGGCUCCCUGUAUGCCACUCAUCUAGAGCAACAAACUUCUGCGAGAGGUU
GCCUAUGAUGGAUGGCGUGCACGGAGCCAAGCAUAUUCC
>osa-MIR160d MI0000666 Oryza sativa miR160d stem-loop
GGGGAUAUGCCUGGCUCCCUGUAUGCCACUCGCGUAGCUGCCAAACUCAGUUGAAACAAC
UGCCUUCUCCCGGCGAGAUUCAGGCAUUGUGUUCGUACGUUUGGCUCUACUGCGGAUGGC
GUGCGAGGAGCCAAGCAUGACC
>osa-MIR162a MI0000667 Oryza sativa miR162a stem-loop
GGUGAUGCCUGGGCGCAGUGGUUUAUCGAUCCCUUCCCUGCCUUGUGGCGCUGAUCCAGG
AGCGGCGAAUUUCUUUGAGAGGGUGUUCUUUUUUUUUCUUCCUUUUGGUCCUUGUUGCAG
CCAACGACAACGCGGGAAUCGAUCGAUAAACCUCUGCAUCCAGUUCUCGCC
>osa-MIR164a MI0000668 Oryza sativa miR164a stem-loop
GUGAGAAGGACCGCGUUGGAGAAGCAGGGCACGUGCAUGCAUAUGUUCAUCAUCAUCUUC
UUCCUCCUCCUCUAGCUCCAGCCUUGUGUGGGUUGGAAGUUUAGAUAGAACUCGCACUGC
ACGUGGUCUCCUUCUCCAUCCCGGUCUUUUUCUCAC
>osa-MIR164b MI0000669 Oryza sativa miR164b stem-loop
GUGCACGGUGGAGAAGCAGGGCACGUGCAUUACCAUCCACUCGCCUGCCGGCCGCCGGCC
GCCAUUGCCAUGGAUGGUUCUUCAUGUGCCCGUCUUCUCCACCGAGCAC
>osa-MIR166a MI0000670 Oryza sativa miR166a stem-loop
UGAAGCUAUUUGCUUCUGAGUGGAAUGUUGUCUGGUUCAAGGUCUCAUGCACCUUGCGGU
UUUGAGGAUGAUUUGUGCAAGGUUUUUCAUUCCUCUCAUCCGUGGGAUCUCGGACCAGGC
UUCAUUCCCCUCAGAGAUAGCUUCA
>osa-MIR166b MI0000671 Oryza sativa miR166b stem-loop
GGGAGCCUUUUCAUUUUGAGGGGAAUGUUGUCUGGCUCGGGGCUACUUUUAAUUUCUCUC
UCUUUUGAUAUCUUCUUUUCUCGAUCUCCUAGCUUGAUCUUUUGAUCUCUCAAAUCGAUC
UUAAGAAAAAGAUCAGUCAAAGAGAUGAGAGUAGAUGUCUGUAGAUCUCGGACCAGGCUU
CAUUCCCCCCAAACAGAAGGGCUCCC
>osa-MIR166c MI0000672 Oryza sativa miR166c stem-loop
GGCAGUUGAGGGGAAUGUUGUCUGGUCCGAGACCUAACACCGGGCGGAAUGGCGGAUUCA
GCUGCAGCUAAGCAAGCUAGGUGGGGGGUUUCGGACCAGGCUUCAUUCCCCCCAACUCAA
CUGUU
>osa-MIR166d MI0000673 Oryza sativa miR166d stem-loop
GAAGCUUUUUCACUUUGAGGGGAAUGUUGUCUGGCUCGAGGUGCAUGGAGAAACCUCUGA
UCGAUCAGGUUUGAUCUGUAGAGACUGAUCUCGGACCAGGCUUCAUUCCCCUCAAGUAAA
GCUCC
>osa-MIR166e MI0000674 Oryza sativa miR166e stem-loop
UGUUUCUGGGUGGAAUGUUGUCUGGUUCAAGGCCCCUUAGGAUGUGUGAUUUUUGAUGGU
UUAUGCAUUCAUCUUGAUGCGAACAUCUAUCUCGGAUCUUUGGGUUCUCGAACCAGGCUU
CAUUCCCCUCAGAGAUA
>osa-MIR166f MI0000675 Oryza sativa miR166f stem-loop
CGAUCAUCUUGUUGAGAGGAAUGUCGUCUGGCCUGAGAUCGUACCACAGUGGUGGGUACA
CGUGGACGGUCUCGGACCAGGCUUCAUUCCCCUCAACAACUCGUCGG
>osa-MIR167a MI0000676 Oryza sativa miR167a stem-loop
UAGUGUGAAUGAGUGAAGCUGCCAGCAUGAUCUAGCUCUGAUUAAUCGGCACUGUUGGCG
UACAGUCGAUUGACUAAUCGUCAGAUCUGUGUGUGUAAAUCACUGUUAGAUCAUGCAUGA
CAGCCUCAUUUCUUCACACUG
>osa-MIR167b MI0000677 Oryza sativa miR167b stem-loop
GUGCCCAAGAGAAAGCGUGAAGCUGCCAGCAUGAUCUAACUUGCAGACAAGAAAUCAGCU
CAGCUCGCUGGUUUCGAACAGGAAGGCGGCUAGCUGAGGCUUCUUCUGAGUACGUGAUGG
UUAGAUCAUGCUGUGACAGUUUCACUCCUUCCCUGUUGGGCAC
>osa-MIR167c MI0000678 Oryza sativa miR167c stem-loop
UGUCCAAGGGAACGAGUGAAGCUGCCAGCAUGAUCUAGCUCUGAAUGAUCAACAAGAUGU
GCUCCCACACUGCCUUCCUGUGGAUCUUGAGCUGUUGCUAGUCUUGUGGUCAUGCCUUGC
UAGGUCAUGCUGCGGCAGCCUCACUUCUUCCCAUUGUUGGGCA
>osa-MIR169a MI0000679 Oryza sativa miR169a stem-loop
CGCCGGCGGCCUGACAUUGGGAUCGGAGGCCAUGGUGCAGCCAAGGAUGACUUGCCGAUC
GAUCGAUCUAUCUAUGAAGCUAAGCUAGCUGGCCAUGGAUCCAUCCAUCAAUUGGCAAGU
UGUUCUUGGCUACAUCUUGGCCCCUGCUCCUCAUGUAAGGCCGGCCUGUGGCG
>osa-MIR171a MI0000680 Oryza sativa miR171a stem-loop
GGAAAGAGCGAUAUUGGUGAGGUUCAAUCCGAUGAUUGGUUUUACAGCAGUGGUAAAAUC
AGUAUCUGAUUGAGCCGCGCCAAUAUCUCUUCCUCU
>hsa-mir-155 MI0000681 Homo sapiens miR-155 stem-loop
CUGUUAAUGCUAAUCGUGAUAGGGGUUUUUGCCUCCAACUGACUCCUACAUAUUAGCAUU
AACAG
>hsa-mir-181b-2 MI0000683 Homo sapiens miR-181b-2 stem-loop
CUGAUGGCUGCACUCAACAUUCAUUGCUGUCGGUGGGUUUGAGUCUGAAUCAACUCACUG
AUCAAUGAAUGCAAACUGCGGACCAAACA
>mmu-mir-107 MI0000684 Mus musculus miR-107 stem-loop
UUCUCUGUGCUUUCAGCUUCUUUACAGUGUUGCCUUGUGGCAUGGAGUUCAAGCAGCAUU
GUACAGGGCUAUCAAAGCACAGAGAGC
>mmu-mir-10a MI0000685 Mus musculus miR-10a stem-loop
GACCUGUCUGUCUUCUGUAUAUACCCUGUAGAUCCGAAUUUGUGUAAGGAAUUUUGUGGU
CACAAAUUCGUAUCUAGGGGAAUAUGUAGUUGACAUAAACACUCCGCUCA
>mmu-mir-17 MI0000687 Mus musculus miR-17 stem-loop
GUCAGAAUAAUGUCAAAGUGCUUACAGUGCAGGUAGUGAUGUGUGCAUCUACUGCAGUGA
GGGCACUUGUAGCAUUAUGCUGAC
>mmu-mir-19a MI0000688 Mus musculus miR-19a stem-loop
GCAGCCCUCUGUUAGUUUUGCAUAGUUGCACUACAAGAAGAAUGUAGUUGUGCAAAUCUA
UGCAAAACUGAUGGUGGCCUGC
>mmu-mir-25 MI0000689 Mus musculus miR-25 stem-loop
GGCCAGUGUUGAGAGGCGGAGACUUGGGCAAUUGCUGGACGCUGCCCUGGGCAUUGCACU
UGUCUCGGUCUGACAGUGCCGGCC
>mmu-mir-28 MI0000690 Mus musculus miR-28 stem-loop
GGUCCCUACCUUCAAGGAGCUCACAGUCUAUUGAGUUGCCUUUCUGAUUCUCCCACUAGA
UUGUGAGCUGCUGGAGGGCAGGCACU
>mmu-mir-32 MI0000691 Mus musculus miR-32 stem-loop
GGAGAUAUUGCACAUUACUAAGUUGCAUGUUGUCACGGCCUCAAUGCAAUUUAGUGUGUG
UGAUAUUUUC
>mmu-mir-100 MI0000692 Mus musculus miR-100 stem-loop
CCUGUUGCCACAAACCCGUAGAUCCGAACUUGUGCUGAUUCUGCACACAAGCUUGUGUCU
AUAGGUAUGUGUCUGUUAGG
>mmu-mir-139 MI0000693 Mus musculus miR-139 stem-loop
GUGUAUUCUACAGUGCACGUGUCUCCAGUGUGGCUCGGAGGCUGGAGACGCGGCCCUGUU
GGAGUAAC
>mmu-mir-200c MI0000694 Mus musculus miR-200c stem-loop
CCCUCGUCUUACCCAGCAGUGUUUGGGUGCUGGUUGGGAGUCUCUAAUACUGCCGGGUAA
UGAUGGAGG
>mmu-mir-210 MI0000695 Mus musculus miR-210 stem-loop
CCGGGGCAGUCCCUCCAGGCUCAGGACAGCCACUGCCCACCGCACACUGCGUUGCUCCGG
ACCCACUGUGCGUGUGACAGCGGCUGAUCUGUCCCUGGGCAGCGCGAACC
>mmu-mir-212 MI0000696 Mus musculus miR-212 stem-loop
GGGCAGCGCGCCGGCACCUUGGCUCUAGACUGCUUACUGCCCGGGCCGCCUUCAGUAACA
GUCUCCAGUCACGGCCACCGACGCCUGGCCC
>mmu-mir-181a-1 MI0000697 Mus musculus miR-181a-1 stem-loop
GGUUGCUUCAGUGAACAUUCAACGCUGUCGGUGAGUUUGGAAUUCAAAUAAAAACCAUCG
ACCGUUGAUUGUACCCUAUAGCUAACC
>mmu-mir-214 MI0000698 Mus musculus miR-214 stem-loop
GGCCUGGCUGGACAGAGUUGUCAUGUGUCUGCCUGUCUACACUUGCUGUGCAGAACAUCC
GCUCACCUGUACAGCAGGCACAGACAGGCAGUCACAUGACAACCCAGCCU
>mmu-mir-216a MI0000699 Mus musculus miR-216a stem-loop
UUGGUUUAAUCUCAGCUGGCAACUGUGAGAUGUCCCUAUCAUUCCUCACAGUGGUCUCUG
GGAUUAUGCUAA
>mmu-mir-218-1 MI0000700 Mus musculus miR-218-1 stem-loop
GUGAUAAUGGAGCGAGAUUUUCUGUUGUGCUUGAUCUAACCAUGUGCUUGCGAGGUAUGA
GAAAAACAUGGUUCCGUCAAGCACCAUGGAACGUCACGCAGCUUUCUACA
>mmu-mir-218-2 MI0000701 Mus musculus miR-218-2 stem-loop
GACCAGUUGCCGCGGGGCUUUCCUUUGUGCUUGAUCUAACCAUGUGGUGGAACGAUGGAA
ACGGAACAUGGUUCUGUCAAGCACCGCGGAAAGCAUCGCUCUCUCCUGCA
>mmu-mir-219-1 MI0000702 Mus musculus miR-219-1 stem-loop
CCGUCCCGGGCCGCGGCUCCUGAUUGUCCAAACGCAAUUCUCGAGUCUCUGGCUCCGGCC
GAGAGUUGCGUCUGGACGUCCCGAGCCGCCGCCCCCAAACCUCGAGGGGG
>mmu-mir-223 MI0000703 Mus musculus miR-223 stem-loop
UCUGGCCAUCUGCAGUGUCACGCUCCGUGUAUUUGACAAGCUGAGUUGGACACUCUGUGU
GGUAGAGUGUCAGUUUGUCAAAUACCCCAAGUGUGGCUCAUGCCUAUCAG
>mmu-mir-320 MI0000704 Mus musculus miR-320 stem-loop
GCCUCGCCGCCCUCCGCCUUCUCUUCCCGGUUCUUCCCGGAGUCGGGAAAAGCUGGGUUG
AGAGGGCGAAAAAGGAUGUGGG
>mmu-mir-26a-2 MI0000706 Mus musculus miR-26a-2 stem-loop
GGCUGCGGCUGGAUUCAAGUAAUCCAGGAUAGGCUGUGUCCGUCCAUGAGGCCUGUUCUU
GAUUACUUGUUUCUGGAGGCAGCG
>mmu-mir-33 MI0000707 Mus musculus miR-33 stem-loop
CUGUGGUGCAUUGUAGUUGCAUUGCAUGUUCUGGCAAUACCUGUGCAAUGUUUCCACAGU
GCAUCACGG
>mmu-mir-211 MI0000708 Mus musculus miR-211 stem-loop
CUGCUUGGACCUGUGACCUGUGGGCUUCCCUUUGUCAUCCUUUGCCUAGGCCUCUGAGUG
AGGCAAGGACAGCAAAGGGGGGCUCAGUGGUCACCUCUACUGCAGA
>mmu-mir-221 MI0000709 Mus musculus miR-221 stem-loop
AUCCAGGUCUGGGGCAUGAACCUGGCAUACAAUGUAGAUUUCUGUGUUUGUUAGGCAACA
GCUACAUUGUCUGCUGGGUUUCAGGCUACCUGGAA
>mmu-mir-222 MI0000710 Mus musculus miR-222 stem-loop
CCCUCAGUGGCUCAGUAGCCAGUGUAGAUCCUGUCUUUGGUAAUCAGCAGCUACAUCUGG
CUACUGGGUCUCUGGUGGC
>mmu-mir-224 MI0000711 Mus musculus miR-224 stem-loop
GGGCUUUUAAGUCACUAGUGGUUCCGUUUAGUAGAUGGUUUGUGCAUUGUUUCAAAAUGG
UGCCCUAGUGACUACAAAGCCC
>mmu-mir-29b-2 MI0000712 Mus musculus miR-29b-2 stem-loop
CUUCUGGAAGCUGGUUUCACAUGGUGGCUUAGAUUUUUCCAUCUUUGUAUCUAGCACCAU
UUGAAAUCAGUGUUUUAGGAG
>mmu-mir-199a-2 MI0000713 Mus musculus miR-199a-2 stem-loop
UGGAAGCUUCAGGAGAUCCUGCUCCGUCGCCCCAGUGUUCAGACUACCUGUUCAGGACAA
UGCCGUUGUACAGUAGUCUGCACAUUGGUUAGACUGGGCAAGGGCCAGCA
>mmu-mir-199b MI0000714 Mus musculus miR-199b stem-loop
CCAGAGGAUACCUCCACUCCGUCUACCCAGUGUUUAGACUACCUGUUCAGGACUCCCAAA
UUGUACAGUAGUCUGCACAUUGGUUAGGCUGGGCUGGGUUAGACCCUCGG
>mmu-mir-135a-2 MI0000715 Mus musculus miR-135a-2 stem-loop
AGAUAAAUUCACUCUAGUGCUUUAUGGCUUUUUAUUCCUAUGUGAUCGUAAUAAAGUCUC
AUGUAGGGAUGGAAGCCAUGAAAUACAUUGUGAAAAUUCA
>mmu-mir-124a-1 MI0000716 Mus musculus miR-124a-1 stem-loop
AGGCCUCUCUCUCCGUGUUCACAGCGGACCUUGAUUUAAAUGUCCAUACAAUUAAGGCAC
GCGGUGAAUGCCAAGAAUGGGGCUG
>mmu-mir-124a-2 MI0000717 Mus musculus miR-124a-2 stem-loop
AUCAAGAUCAGAGACUCUGCUCUCCGUGUUCACAGCGGACCUUGAUUUAAUGUCAUACAA
UUAAGGCACGCGGUGAAUGCCAAGAGCGGAGCCUACGGCUGCACUUGAA
>mmu-mir-19b-1 MI0000718 Mus musculus miR-19b-1 stem-loop
CACUGGUCUAUGGUUAGUUUUGCAGGUUUGCAUCCAGCUGUAUAAUAUUCUGCUGUGCAA
AUCCAUGCAAAACUGACUGUGGUGGUG
>mmu-mir-92-1 MI0000719 Mus musculus miR-92-1 stem-loop
CUUUCUACACAGGUUGGGAUUUGUCGCAAUGCUGUGUUUCUCUGUAUGGUAUUGCACUUG
UCCCGGCCUGUUGAGUUUGG
>mmu-mir-9-1 MI0000720 Mus musculus miR-9-1 stem-loop
CGGGGUUGGUUGUUAUCUUUGGUUAUCUAGCUGUAUGAGUGGUGUGGAGUCUUCAUAAAG
CUAGAUAACCGAAAGUAAAAAUAACCCCA
>mmu-mir-9-3 MI0000721 Mus musculus miR-9-3 stem-loop
GGAGGCCCGUUUCUCUCUUUGGUUAUCUAGCUGUAUGAGUGCCACAGAGCCGUCAUAAAG
CUAGAUAACCGAAAGUAGAAAUGACUCUCA
>mmu-mir-138-1 MI0000722 Mus musculus miR-138-1 stem-loop
CUCUAGCAUGGUGUUGUGGGACAGCUGGUGUUGUGAAUCAGGCCGUUGCCAAUCAGAGAA
CGGCUACUUCACAACACCAGGGCCACACUGCACUGCAAG
>mmu-mir-181b-1 MI0000723 Mus musculus miR-181b-1 stem-loop
AGGUCACAAUCAACAUUCAUUGCUGUCGGUGGGUUGAACUGUGUAGAAAAGCUCACUGAA
CAAUGAAUGCAACUGUGGCC
>mmu-mir-181c MI0000724 Mus musculus miR-181c stem-loop
GCCAAGGGUUUGGGGGAACAUUCAACCUGUCGGUGAGUUUGGGCAGCUCAGACAAACCAU
CGACCGUUGAGUGGACCCCGAGGCCUGGA
>mmu-mir-125b-1 MI0000725 Mus musculus miR-125b-1 stem-loop
UGCGCUCCCCUCAGUCCCUGAGACCCUAACUUGUGAUGUUUACCGUUUAAAUCCACGGGU
UAGGCUCUUGGGAGCUG
>mmu-mir-128b MI0000726 Mus musculus miR-128b stem-loop
CAGUGGGAAGGGGGGCCGAUGCACUGUAAGAGAGUGAGUAGCAGGUCUCACAGUGAACCG
GUCUCUUUCCCUACUG
>hsa-mir-128b MI0000727 Homo sapiens miR-128b stem-loop
UGUGCAGUGGGAAGGGGGGCCGAUACACUGUACGAGAGUGAGUAGCAGGUCUCACAGUGA
ACCGGUCUCUUUCCCUACUGUGUC
>mmu-mir-7-1 MI0000728 Mus musculus miR-7-1 stem-loop
UUGGAUGUUGGCCUAGUUCUGUGUGGAAGACUAGUGAUUUUGUUGUUUUUAGAUAACUAA
AACGACAACAAAUCACAGUCUGCCAUAUGGCACAGGCCACCUCUACAG
>mmu-mir-7-2 MI0000729 Mus musculus miR-7-2 stem-loop
GGUCGGGCCAGCCCCGUUUGGAAGACUAGUGAUUUUGUUGUUGUGUCUCUGUAUCCAACA
ACAAGUCCCAGUCUGCCACAUGGUGCUGGUCAUUUCA
>mmu-mir-7b MI0000730 Mus musculus miR-7b stem-loop
AGGAGCGGAGUACGUGAGCCAGUGCUAUGUGGAAGACUUGUGAUUUUGUUGUUCUGAUAU
GAUAUGACAACAAGUCACAGCCAGCCUCAUAGCGUGGACUCCUAUCACCUU
>mmu-mir-217 MI0000731 Mus musculus miR-217 stem-loop
AAACAUAGUCAUUACAGUUUUUGAUGUUGCAGAUACUGCAUCAGGAACUGACUGGAUAAG
ACUUAAUCCCCAUCAGUUCCUAAUGCAUUGCCUUCAGCAUCUAAACAA
>hsa-mir-194-2 MI0000732 Homo sapiens miR-194-2 stem-loop
UGGUUCCCGCCCCCUGUAACAGCAACUCCAUGUGGAAGUGCCCACUGGUUCCAGUGGGGC
UGCUGUUAUCUGGGGCGAGGGCCAG
>mmu-mir-194-2 MI0000733 Mus musculus miR-194-2 stem-loop
GUGGCUCCCACCCUCUGUAACAGCAACUCCAUGUGGAAGUGCCCACUGGUUCCAGUGGGG
CUGCUGUUAUCUGGGGUGGCGGCUAG
>hsa-mir-106b MI0000734 Homo sapiens miR-106b stem-loop
CCUGCCGGGGCUAAAGUGCUGACAGUGCAGAUAGUGGUCCUCUCCGUGCUACCGCACUGU
GGGUACUUGCUGCUCCAGCAGG
>hsa-mir-29c MI0000735 Homo sapiens miR-29c stem-loop
AUCUCUUACACAGGCUGACCGAUUUCUCCUGGUGUUCAGAGUCUGUUUUUGUCUAGCACC
AUUUGAAAUCGGUUAUGAUGUAGGGGGA
>hsa-mir-30c-1 MI0000736 Homo sapiens miR-30c-1 stem-loop
ACCAUGCUGUAGUGUGUGUAAACAUCCUACACUCUCAGCUGUGAGCUCAAGGUGGCUGGG
AGAGGGUUGUUUACUCCUUCUGCCAUGGA
>hsa-mir-200a MI0000737 Homo sapiens miR-200a stem-loop
CCGGGCCCCUGUGAGCAUCUUACCGGACAGUGCUGGAUUUCCCAGCUUGACUCUAACACU
GUCUGGUAACGAUGUUCAAAGGUGACCCGC
>hsa-mir-302a MI0000738 Homo sapiens miR-302a stem-loop
CCACCACUUAAACGUGGAUGUACUUGCUUUGAAACUAAAGAAGUAAGUGCUUCCAUGUUU
UGGUGAUGG
>hsa-mir-101-2 MI0000739 Homo sapiens miR-101-2 stem-loop
ACUGUCCUUUUUCGGUUAUCAUGGUACCGAUGCUGUAUAUCUGAAAGGUACAGUACUGUG
AUAACUGAAGAAUGGUGGU
>hsa-mir-219-2 MI0000740 Homo sapiens miR-219-2 stem-loop
ACUCAGGGGCUUCGCCACUGAUUGUCCAAACGCAAUUCUUGUACGAGUCUGCGGCCAACC
GAGAAUUGUGGCUGGACAUCUGUGGCUGAGCUCCGGG
>mmu-mir-219-2 MI0000741 Mus musculus miR-219-2 stem-loop
ACUCAGGGGCUUCGCCACUGAUUGUCCAAACGCAAUUCUUGUACGAGUCUGCGGCCAACC
GAGAAUUGUGGCUGGACAUCUGUGGUUGAGCUCCGGG
>hsa-mir-34b MI0000742 Homo sapiens miR-34b stem-loop
GUGCUCGGUUUGUAGGCAGUGUCAUUAGCUGAUUGUACUGUGGUGGUUACAAUCACUAAC
UCCACUGCCAUCAAAACAAGGCAC
>hsa-mir-34c MI0000743 Homo sapiens miR-34c stem-loop
AGUCUAGUUACUAGGCAGUGUAGUUAGCUGAUUGCUAAUAGUACCAAUCACUAACCACAC
GGCCAGGUAAAAAGAUU
>hsa-mir-299 MI0000744 Homo sapiens miR-299 stem-loop
AAGAAAUGGUUUACCGUCCCACAUACAUUUUGAAUAUGUAUGUGGGAUGGUAAACCGCUU
CUU
>hsa-mir-301 MI0000745 Homo sapiens miR-301 stem-loop
ACUGCUAACGAAUGCUCUGACUUUAUUGCACUACUGUACUUUACAGCUAGCAGUGCAAUA
GUAUUGUCAAAGCAUCUGAAAGCAGG
>hsa-mir-99b MI0000746 Homo sapiens miR-99b stem-loop
GGCACCCACCCGUAGAACCGACCUUGCGGGGCCUUCGCCGCACACAAGCUCGUGUCUGUG
GGUCCGUGUC
>hsa-mir-296 MI0000747 Homo sapiens miR-296 stem-loop
AGGACCCUUCCAGAGGGCCCCCCCUCAAUCCUGUUGUGCCUAAUUCAGAGGGUUGGGUGG
AGGCUCUCCUGAAGGGCUCU
>hsa-mir-130b MI0000748 Homo sapiens miR-130b stem-loop
GGCCUGCCCGACACUCUUUCCCUGUUGCACUACUAUAGGCCGCUGGGAAGCAGUGCAAUG
AUGAAAGGGCAUCGGUCAGGUC
>hsa-mir-30e MI0000749 Homo sapiens miR-30e stem-loop
GGGCAGUCUUUGCUACUGUAAACAUCCUUGACUGGAAGCUGUAAGGUGUUCAGAGGAGCU
UUCAGUCGGAUGUUUACAGCGGCAGGCUGCCA
>hsa-mir-26a-2 MI0000750 Homo sapiens miR-26a-2 stem-loop
GGCUGUGGCUGGAUUCAAGUAAUCCAGGAUAGGCUGUUUCCAUCUGUGAGGCCUAUUCUU
GAUUACUUGUUUCUGGAGGCAGCU
>cbr-mir-72 MI0000751 Caenorhabditis briggsae miR-72 stem-loop
UGGACUCGCCCGAGCUAGGCAGAUGUUGGCAUAGCUGAAUGCAAAUCAGAAAUCGAAAUU
CGAAAAGUUUGAAUUUCGCGCGCUCAGCUUCGCCACAUCGUGCCAUGCGUAGGCUUGAGA
CCA
>cel-mir-353 MI0000752 Caenorhabditis elegans miR-353 stem-loop
UGUUGAAGUAUUGCAAAAGCAAAGGACGGGCACAAUUGCCAUGUGUUGGUAUUAUUGCUU
CAAGUUAUUUGAAGCUGUAAUAUCAAUAAGCAUGUCUCGUGUGAAGUCCG
>cel-mir-354 MI0000753 Caenorhabditis elegans miR-354 stem-loop
CAGAGCCGACUAAGCACCUUGGUGCGGCUGCAGACGGGUAUCCGGCUCGACGUUCAUACA
UCACGACUUCUUUCCUUUUACCUUGUUUGUUGCUGCUCCUAUUGGUUUUG
>cel-mir-355 MI0000754 Caenorhabditis elegans miR-355 stem-loop
AAUAAUGUCAAGAAUUGAAUGGUUUGUUUUAGCCUGAGCUAUGAGUCAUCGGAAUAUGCA
UAGCUUCUUGCUAAAACAUGCCAAUCAAUCUUAAUUGACGAAGUUUUUGA
>cel-mir-356 MI0000755 Caenorhabditis elegans miR-356 stem-loop
UAAAGUUUCCUUGAGAACAAUGUGGUUGAGCAACGCGAACAAAUCAUCAAUGUAAAUUUC
AGCGGAUUCGUUACGACGUGUCUCACCACAUCGUUAGUAGGAUUUCAGAA
>cel-mir-357 MI0000756 Caenorhabditis elegans miR-357 stem-loop
ACGCUGUACUACUCACCAGCGGAUCCCUACAACGCUGCGCAUAUGCAUGAACACAAUGAA
AAUGUAAAUGCCAGUCGUUGCAGGAGUUCGCAUACAGUAGUAAAAUGCGC
>cel-mir-358 MI0000757 Caenorhabditis elegans miR-358 stem-loop
AAACUCGCGACGGCUGGCGACCUGGCCAGGCAUUCCAACUGUCAAACUUACAAAGCUUUC
UCGACAAUUGGUAUCCCUGUCAAGGUCUCAAUCCGUUCAGCGAAUUCGUU
>cel-mir-359 MI0000758 Caenorhabditis elegans miR-359 stem-loop
AAUGCUCCUUGAAAUUUCAAUCGUUAGAGUAACACACAGUUACACGACCUCAUCAAUCGU
GUCACUGGUCUUUCUCUGACGAAUUGAAGUUCUGGAGACAAUUUUGGUUG
>cel-mir-360 MI0000759 Caenorhabditis elegans miR-360 stem-loop
CAUUCUGUUAGGAAGCAUCAAUGUGUUGUGACCGUUGUUACGGUCAAUUUGCAAAUUGAA
AAAAUGACCGUAAUCCCGUUCACAAUACAUUGUUCGUUUUCUCCAAAGGU
>hsa-mir-361 MI0000760 Homo sapiens miR-361 stem-loop
GGAGCUUAUCAGAAUCUCCAGGGGUACUUUAUAAUUUCAAAAAGUCCCCCAGGUGUGAUU
CUGAUUUGCUUC
>mmu-mir-361 MI0000761 Mus musculus miR-361 stem-loop
GAAGCUUAUCAGAAUCUCCAGGGGUACUUAGUAUUUGAAAAGUCCCCCAGGUGUGAUUCU
GAUUUGUUUC
>hsa-mir-362 MI0000762 Homo sapiens miR-362 stem-loop
CUUGAAUCCUUGGAACCUAGGUGUGAGUGCUAUUUCAGUGCAACACACCUAUUCAAGGAU
UCAAA
>mmu-mir-362 MI0000763 Mus musculus miR-362 stem-loop
CUCGAAUCCUUGGAACCUAGGUGUGAAUGCUGCUUCAGUGCAACACACCUGUUCAAGGAU
UCAAA
>hsa-mir-363 MI0000764 Homo sapiens miR-363 stem-loop
UGUUGUCGGGUGGAUCACGAUGCAAUUUUGAUGAGUAUCAUAGGAGAAAAAUUGCACGGU
AUCCAUCUGUAAACC
>mmu-mir-363 MI0000765 Mus musculus miR-363 stem-loop
UGUUAUCAGGUGGAACACGAUGCAAUUUUGGUUGGUGUAAUAGGAGGAAAAUUGCACGGU
AUCCAUCUGUAAACC
>hsa-mir-365-1 MI0000767 Homo sapiens miR-365-1 stem-loop
ACCGCAGGGAAAAUGAGGGACUUUUGGGGGCAGAUGUGUUUCCAUUCCACUAUCAUAAUG
CCCCUAAAAAUCCUUAUUGCUCUUGCA
>mmu-mir-365-1 MI0000768 Mus musculus miR-365-1 stem-loop
ACCGCAGGGAAAAUGAGGGACUUUUGGGGGCAGAUGUGUUUCCAUUCCGCUAUCAUAAUG
CCCCUAAAAAUCCUUAUUGCUCUUGCA
>hsa-mir-365-2 MI0000769 Homo sapiens miR-365-2 stem-loop
AGAGUGUUCAAGGACAGCAAGAAAAAUGAGGGACUUUCAGGGGCAGCUGUGUUUUCUGAC
UCAGUCAUAAUGCCCCUAAAAAUCCUUAUUGUUCUUGCAGUGUGCAUCGGG
>hsa-mir-302b MI0000772 Homo sapiens miR-302b stem-loop
GCUCCCUUCAACUUUAACAUGGAAGUGCUUUCUGUGACUUUAAAAGUAAGUGCUUCCAUG
UUUUAGUAGGAGU
>hsa-mir-302c MI0000773 Homo sapiens miR-302c stem-loop
CCUUUGCUUUAACAUGGGGGUACCUGCUGUGUGAAACAAAAGUAAGUGCUUCCAUGUUUC
AGUGGAGG
>hsa-mir-302d MI0000774 Homo sapiens miR-302d stem-loop
CCUCUACUUUAACAUGGAGGCACUUGCUGUGACAUGACAAAAAUAAGUGCUUCCAUGUUU
GAGUGUGG
>hsa-mir-367 MI0000775 Homo sapiens miR-367 stem-loop
CCAUUACUGUUGCUAAUAUGCAACUCUGUUGAAUAUAAAUUGGAAUUGCACUUUAGCAAU
GGUGAUGG
>hsa-mir-368 MI0000776 Homo sapiens miR-368 stem-loop
AAAAGGUGGAUAUUCCUUCUAUGUUUAUGUUAUUUAUGGUUAAACAUAGAGGAAAUUCCA
CGUUUU
>hsa-mir-369 MI0000777 Homo sapiens miR-369 stem-loop
UUGAAGGGAGAUCGACCGUGUUAUAUUCGCUUUAUUGACUUCGAAUAAUACAUGGUUGAU
CUUUUCUCAG
>hsa-mir-370 MI0000778 Homo sapiens miR-370 stem-loop
AGACAGAGAAGCCAGGUCACGUCUCUGCAGUUACACAGCUCACGAGUGCCUGCUGGGGUG
GAACCUGGUCUGUCU
>hsa-mir-371 MI0000779 Homo sapiens miR-371 stem-loop
GUGGCACUCAAACUGUGGGGGCACUUUCUGCUCUCUGGUGAAAGUGCCGCCAUCUUUUGA
GUGUUAC
>hsa-mir-372 MI0000780 Homo sapiens miR-372 stem-loop
GUGGGCCUCAAAUGUGGAGCACUAUUCUGAUGUCCAAGUGGAAAGUGCUGCGACAUUUGA
GCGUCAC
>hsa-mir-373 MI0000781 Homo sapiens miR-373 stem-loop
GGGAUACUCAAAAUGGGGGCGCUUUCCUUUUUGUCUGUACUGGGAAGUGCUUCGAUUUUG
GGGUGUCCC
>hsa-mir-374 MI0000782 Homo sapiens miR-374 stem-loop
UACAUCGGCCAUUAUAAUACAACCUGAUAAGUGUUAUAGCACUUAUCAGAUUGUAUUGUA
AUUGUCUGUGUA
>hsa-mir-375 MI0000783 Homo sapiens miR-375 stem-loop
CCCCGCGACGAGCCCCUCGCACAAACCGGACCUGAGCGUUUUGUUCGUUCGGCUCGCGUG
AGGC
>hsa-mir-376a-1 MI0000784 Homo sapiens miR-376a-1 stem-loop
UAAAAGGUAGAUUCUCCUUCUAUGAGUACAUUAUUUAUGAUUAAUCAUAGAGGAAAAUCC
ACGUUUUC
>hsa-mir-377 MI0000785 Homo sapiens miR-377 stem-loop
UUGAGCAGAGGUUGCCCUUGGUGAAUUCGCUUUAUUUAUGUUGAAUCACACAAAGGCAAC
UUUUGUUUG
>hsa-mir-378 MI0000786 Homo sapiens miR-378/miR-422b stem-loop
AGGGCUCCUGACUCCAGGUCCUGUGUGUUACCUAGAAAUAGCACUGGACUUGGAGUCAGA
AGGCCU
>hsa-mir-379 MI0000787 Homo sapiens miR-379 stem-loop
AGAGAUGGUAGACUAUGGAACGUAGGCGUUAUGAUUUCUGACCUAUGUAACAUGGUCCAC
UAACUCU
>hsa-mir-380 MI0000788 Homo sapiens miR-380 stem-loop
AAGAUGGUUGACCAUAGAACAUGCGCUAUCUCUGUGUCGUAUGUAAUAUGGUCCACAUCU
U
>hsa-mir-381 MI0000789 Homo sapiens miR-381 stem-loop
UACUUAAAGCGAGGUUGCCCUUUGUAUAUUCGGUUUAUUGACAUGGAAUAUACAAGGGCA
AGCUCUCUGUGAGUA
>hsa-mir-382 MI0000790 Homo sapiens miR-382 stem-loop
UACUUGAAGAGAAGUUGUUCGUGGUGGAUUCGCUUUACUUAUGACGAAUCAUUCACGGAC
AACACUUUUUUCAGUA
>hsa-mir-383 MI0000791 Homo sapiens miR-383 stem-loop
CUCCUCAGAUCAGAAGGUGAUUGUGGCUUUGGGUGGAUAUUAAUCAGCCACAGCACUGCC
UGGUCAGAAAGAG
>mmu-mir-375 MI0000792 Mus musculus miR-375 stem-loop
CCCCGCGACGAGCCCCUCGCACAAACCGGACCUGAGCGUUUUGUUCGUUCGGCUCGCGUG
AGGC
>mmu-mir-376a MI0000793 Mus musculus miR-376a stem-loop
UAAAAGGUAGAUUCUCCUUCUAUGAGUACAAUAUUAAUGACUAAUCGUAGAGGAAAAUCC
ACGUUUUC
>mmu-mir-377 MI0000794 Mus musculus miR-377 stem-loop
UGAGCAGAGGUUGCCCUUGGUGAAUUCGCUUUAUUGAUGUUGAAUCACACAAAGGCAACU
UUUGUUUG
>mmu-mir-378 MI0000795 Mus musculus miR-378 stem-loop
AGGGCUCCUGACUCCAGGUCCUGUGUGUUACCUCGAAAUAGCACUGGACUUGGAGUCAGA
AGGCCU
>mmu-mir-379 MI0000796 Mus musculus miR-379 stem-loop
AGAGAUGGUAGACUAUGGAACGUAGGCGUUAUGUUUUUGACCUAUGUAACAUGGUCCACU
AACUCU
>mmu-mir-380 MI0000797 Mus musculus miR-380 stem-loop
AAGAUGGUUGACCAUAGAACAUGCGCUACUUCUGUGUCGUAUGUAGUAUGGUCCACAUCU
U
>mmu-mir-381 MI0000798 Mus musculus miR-381 stem-loop
UACUUAAAGCGAGGUUGCCCUUUGUAUAUUCGGUUUAUUGACAUGGAAUAUACAAGGGCA
AGCUCUCUGUGAGUA
>mmu-mir-382 MI0000799 Mus musculus miR-382 stem-loop
UACUUGAAGAGAAGUUGUUCGUGGUGGAUUCGCUUUACUUGUGACGAAUCAUUCACGGAC
AACACUUUUUUCAGUA
>mmu-mir-383 MI0000800 Mus musculus miR-383 stem-loop
CUCAGAUCAGAAGGUGACUGUGGCUUUGGGUGGAUAUUAAUCAGCCACAGCACUGCCUGG
UCAGAAAGAG
>cel-lsy-6 MI0000801 Caenorhabditis elegans lsy-6 stem-loop
CCAUCAAAUGCGUCUAGUAUCAAAAUCAUGUAAAAACUGUAAAACAGAUUUUGUAUGAGA
CGCAUUUCGAUGA
>hsa-mir-340 MI0000802 Homo sapiens miR-340 stem-loop
UUGUACCUGGUGUGAUUAUAAAGCAAUGAGACUGAUUGUCAUAUGUCGUUUGUGGGAUCC
GUCUCAGUUACUUUAUAGCCAUACCUGGUAUCUUA
>hsa-mir-330 MI0000803 Homo sapiens miR-330 stem-loop
CUUUGGCGAUCACUGCCUCUCUGGGCCUGUGUCUUAGGCUCUGCAAGAUCAACCGAGCAA
AGCACACGGCCUGCAGAGAGGCAGCGCUCUGCCC
>hsa-mir-328 MI0000804 Homo sapiens miR-328 stem-loop
UGGAGUGGGGGGGCAGGAGGGGCUCAGGGAGAAAGUGCAUACAGCCCCUGGCCCUCUCUG
CCCUUCCGUCCCCUG
>hsa-mir-342 MI0000805 Homo sapiens miR-342 stem-loop
GAAACUGGGCUCAAGGUGAGGGGUGCUAUCUGUGAUUGAGGGACAUGGUUAAUGGAAUUG
UCUCACACAGAAAUCGCACCCGUCACCUUGGCCUACUUA
>hsa-mir-337 MI0000806 Homo sapiens miR-337 stem-loop
GUAGUCAGUAGUUGGGGGGUGGGAACGGCUUCAUACAGGAGUUGAUGCACAGUUAUCCAG
CUCCUAUAUGAUGCCUUUCUUCAUCCCCUUCAA
>hsa-mir-323 MI0000807 Homo sapiens miR-323 stem-loop
UUGGUACUUGGAGAGAGGUGGUCCGUGGCGCGUUCGCUUUAUUUAUGGCGCACAUUACAC
GGUCGACCUCUUUGCAGUAUCUAAUC
>hsa-mir-326 MI0000808 Homo sapiens miR-326 stem-loop
CUCAUCUGUCUGUUGGGCUGGAGGCAGGGCCUUUGUGAAGGCGGGUGGUGCUCAGAUCGC
CUCUGGGCCCUUCCUCCAGCCCCGAGGCGGAUUCA
>hsa-mir-151 MI0000809 Homo sapiens miR-151 stem-loop
UUUCCUGCCCUCGAGGAGCUCACAGUCUAGUAUGUCUCAUCCCCUACUAGACUGAAGCUC
CUUGAGGACAGGGAUGGUCAUACUCACCUC
>hsa-mir-135b MI0000810 Homo sapiens miR-135b stem-loop
CACUCUGCUGUGGCCUAUGGCUUUUCAUUCCUAUGUGAUUGCUGUCCCAAACUCAUGUAG
GGCUAAAAGCCAUGGGCUACAGUGAGGGGCGAGCUCC
>hsa-mir-148b MI0000811 Homo sapiens miR-148b stem-loop
CAAGCACGAUUAGCAUUUGAGGUGAAGUUCUGUUAUACACUCAGGCUGUGGCUCUCUGAA
AGUCAGUGCAUCACAGAACUUUGUCUCGAAAGCUUUCUA
>hsa-mir-331 MI0000812 Homo sapiens miR-331 stem-loop
GAGUUUGGUUUUGUUUGGGUUUGUUCUAGGUAUGGUCCCAGGGAUCCCAGAUCAAACCAG
GCCCCUGGGCCUAUCCUAGAACCAACCUAAGCUC
>hsa-mir-324 MI0000813 Homo sapiens miR-324 stem-loop
CUGACUAUGCCUCCCCGCAUCCCCUAGGGCAUUGGUGUAAAGCUGGAGACCCACUGCCCC
AGGUGCUGCUGGGGGUUGUAGUC
>hsa-mir-338 MI0000814 Homo sapiens miR-338 stem-loop
UCUCCAACAAUAUCCUGGUGCUGAGUGAUGACUCAGGCGACUCCAGCAUCAGUGAUUUUG
UUGAAGA
>hsa-mir-339 MI0000815 Homo sapiens miR-339 stem-loop
CGGGGCGGCCGCUCUCCCUGUCCUCCAGGAGCUCACGUGUGCCUGCCUGUGAGCGCCUCG
ACGACAGAGCCGGCGCCUGCCCCAGUGUCUGCGC
>hsa-mir-335 MI0000816 Homo sapiens miR-335 stem-loop
UGUUUUGAGCGGGGGUCAAGAGCAAUAACGAAAAAUGUUUGUCAUAAACCGUUUUUCAUU
AUUGCUCCUGACCUCCUCUCAUUUGCUAUAUUCA
>mmu-mir-335 MI0000817 Mus musculus miR-335 stem-loop
UCUUUUGGGCGGGGGUCAAGAGCAAUAACGAAAAAUGUUUGUUUUUCGUAAACCGUUUUU
CAUUAUUGCUCCUGACCCCCUCUCAUGGGUUAUAGCCA
>cbr-lsy-6 MI0000818 Caenorhabditis briggsae lsy-6 stem-loop
CCACAGAAUGCGUCCAGUAUCAAAAUCACAUCAAAGAGAAUACGGUGGAUUUUGUAUGAG
ACGCAUUCCGUGGC
>cel-mir-392 MI0000819 Caenorhabditis elegans miR-392 stem-loop
UUUUUGAAAAUCUCGCAGACGUGUUCAGUCAGCAUUCGUGGUUGAGGAUAUCGAACACAA
AAAAAGAUAUCAUCGAUCACGUGUGAUGACAGAUUUUCUGCGACUAACAG
>mmu-mir-133a-2 MI0000820 Mus musculus miR-133a-2 stem-loop
AGAAGCCAAAUGCUUUGCUGAAGCUGGUAAAAUGGAACCAAAUCAGCUGUUGGAUGGAUU
UGGUCCCCUUCAACCAGCUGUAGCUGCGCAUUGAUCACGCCGCA
>mmu-mir-133b MI0000821 Mus musculus miR-133b stem-loop
CCUCCAAAGGGAGUGGCCCCCUGCUCUGGCUGGUCAAACGGAACCAAGUCCGUCUUCCUG
AGAGGUUUGGUCCCCUUCAACCAGCUACAGCAGGGCUGGCAAAGCUCAAUAUUUGGAGA
>hsa-mir-133b MI0000822 Homo sapiens miR-133b stem-loop
CCUCAGAAGAAAGAUGCCCCCUGCUCUGGCUGGUCAAACGGAACCAAGUCCGUCUUCCUG
AGAGGUUUGGUCCCCUUCAACCAGCUACAGCAGGGCUGGCAAUGCCCAGUCCUUGGAGA
>mmu-mir-181b-2 MI0000823 Mus musculus miR-181b-2 stem-loop
UUGAUGGCUGCACUCAACAUUCAUUGCUGUCGGUGGGUUUGAAUGUCAACCAACUCACUG
AUCAAUGAAUGCAAACUGCGGGCCAAAAA
>hsa-mir-325 MI0000824 Homo sapiens miR-325 stem-loop
AUACAGUGCUUGGUUCCUAGUAGGUGUCCAGUAAGUGUUUGUGACAUAAUUUGUUUAUUG
AGGACCUCCUAUCAAUCAAGCACUGUGCUAGGCUCUGG
>hsa-mir-345 MI0000825 Homo sapiens miR-345 stem-loop
ACCCAAACCCUAGGUCUGCUGACUCCUAGUCCAGGGCUCGUGAUGGCUGGUGGGCCCUGA
ACGAGGGGUCUGGAGGCCUGGGUUUGAAUAUCGACAGC
>hsa-mir-346 MI0000826 Homo sapiens miR-346 stem-loop
GUCUGUCUGCCCGCAUGCCUGCCUCUCUGUUGCUCUGAAGGAGGCAGGGGCUGGGCCUGC
AGCUGCCUGGGCAGAGCGGCUCCUGC
>rno-let-7a-1 MI0000827 Rattus norvegicus let-7a-1 stem-loop
UUCACUGUGGGAUGAGGUAGUAGGUUGUAUAGUUUUAGGGUCACACCCACCACUGGGAGA
UAACUAUACAAUCUACUGUCUUUCCUAAGGUGAU
>rno-let-7a-2 MI0000828 Rattus norvegicus let-7a-2 stem-loop
CGGCAUGCUCCCAGGCUGAGGUAGUAGGUUGUAUAGUUUAGAGUUACAACAAGGGAGAUA
ACUGUACAGCCUCCUAGCUUUCCUUGGGACUUGCAC
>rno-let-7b MI0000829 Rattus norvegicus let-7b stem-loop
GCGGGGUGAGGUAGUAGGUUGUGUGGUUUCAGGGCAGUGAUGUCGCCCCUCCGAAGAUAA
CUAUACAACCUACUGCCUUCCCUGA
>rno-let-7c-1 MI0000830 Rattus norvegicus let-7c-1 stem-loop
UGUGUGCAUCCGGGUUGAGGUAGUAGGUUGUAUGGUUUAGAGUUACACCCUGGGAGUUAA
CUGUACAACCUUCUAGCUUUCCUUGGAGCACACU
>rno-let-7c-2 MI0000831 Rattus norvegicus let-7c-2 stem-loop
ACGGCCUUUGGGGUGAGGUAGUAGGUUGUAUGGUUUUGGGCUCUGCCCCGCUCUGCGGUA
ACUAUACAAUCUACUGUCUUUCCUGAAGUGGCCGC
>rno-let-7e MI0000832 Rattus norvegicus let-7e stem-loop
CGCGCCCCCCGGGCUGAGGUAGGAGGUUGUAUAGUUGAGGAAGACACCCGAGGAGAUCAC
UAUACGGCCUCCUAGCUUUCCCCAGGCUGCGCC
>rno-let-7f-1 MI0000833 Rattus norvegicus let-7f-1 stem-loop
AUCAGAGUGAGGUAGUAGAUUGUAUAGUUGUGGGGUAGUGAUUUUACCCUGUUUAGGAGA
UAACUAUACAAUCUAUUGCCUUCCCUGAG
>rno-let-7f-2 MI0000834 Rattus norvegicus let-7f-2 stem-loop
UGUGGGAUGAGGUAGUAGAUUGUAUAGUUUUAGGGUCAUACCCCAUCUUGGAGAUAACUA
UACAGUCUACUGUCUUUCCCACG
>rno-let-7i MI0000835 Rattus norvegicus let-7i stem-loop
CUGGCUGAGGUAGUAGUUUGUGCUGUUGGUCGGGUUGUGACAUUGCCCGCUGUGGAGAUA
ACUGCGCAAGCUACUGCCUUGCUAG
>rno-mir-7-2 MI0000836 Rattus norvegicus miR-7-2 stem-loop
GGACAGACCAGCCCUGUCUGGAAGACUAGUGAUUUUGUUGUUGUGUCUGUGUCCAACAAC
AAGUCCCAGUCUGCCACAUGGUGUUGGUCACAUCA
>rno-mir-7b MI0000837 Rattus norvegicus miR-7b stem-loop
AGGCCAGAACACAUGAGCCAAUGCUAUGUGGAAGACUUGUGAUUUUGUUGUUCUGAUAUG
AUAUGACAACAAGUCACAGCCAGCCUCAUAGAGUGGACUCCCAUCACCUU
>rno-mir-9-1 MI0000838 Rattus norvegicus miR-9-1 stem-loop
CGGGGUUGGUUGUUAUCUUUGGUUAUCUAGCUGUAUGAGUGGUGUGGAGUCUUCAUAAAG
CUAGAUAACCGAAAGUAAAAAUAACCCCA
>rno-mir-9-3 MI0000839 Rattus norvegicus miR-9-3 stem-loop
GGAGGCCCGUUUCUCUCUUUGGUUAUCUAGCUGUAUGAGUGCCACAGAGCCGUCAUAAAG
CUAGAUAACCGAAAGUAGAAAUGACUCUAA
>rno-mir-9-2 MI0000840 Rattus norvegicus miR-9-2 stem-loop
GGAAGCGAGUUGUUAUCUUUGGUUAUCUAGCUGUAUGAGUGUAUUGGUCUUCAUAAAGCU
AGAUAACCGAAAGUAAAAACUCCUUCA
>rno-mir-10a MI0000841 Rattus norvegicus miR-10a stem-loop
GACCUGUCUGUCUUCUGUAUAUACCCUGUAGAUCCGAAUUUGUGUAAGGAAUUUUGUGGU
CACAAAUUCGUAUCUAGGGGAAUAUGUAGUUGACAUAAACACUCCGCUCA
>rno-mir-10b MI0000842 Rattus norvegicus miR-10b stem-loop
CCAAAGUUGUAACGUUGUCUAUAUAUACCCUGUAGAACCGAAUUUGUGUGGUACCCACAU
AGUCACAGAUUCGAUUCUAGGGGAAUAUAUGGUCGAUGCAAAAACUUCA
>rno-mir-15b MI0000843 Rattus norvegicus miR-15b stem-loop
UUGGAACCUUAAAGUACUGUAGCAGCACAUCAUGGUUUACAUACUACAGUCAAGAUGCGA
AUCAUUAUUUGCUGCUCUAGAAAUUUAAGGAAAUUCAU
>rno-mir-16 MI0000844 Rattus norvegicus miR-16 stem-loop
CAUACUUGUUCCGCUCUAGCAGCACGUAAAUAUUGGCGUAGUGAAAUAAAUAUUAAACAC
CAAUAUUAUUGUGCUGCUUUAGUGUGACAGGGAUA
>rno-mir-17 MI0000845 Rattus norvegicus miR-17 stem-loop
GUCAGGAUAAUGUCAAAGUGCUUACAGUGCAGGUAGUGGUGUGUGCAUCUACUGCAGUGA
AGGCACUUGUGGCAUUGUGCUGAC
>rno-mir-18 MI0000846 Rattus norvegicus miR-18 stem-loop
UGCGUGCUUUUUGUUCUAAGGUGCAUCUAGUGCAGAUAGUGAAGUAGACUAGCAUCUACU
GCCCUAAGUGCUCCUUCUGGCAUAAGAAGUUAUGUC
>rno-mir-19b-1 MI0000847 Rattus norvegicus miR-19b-1 stem-loop
CACUGGUCUAUGGUUAGUUUUGCAGGUUUGCAUCCAGCUGUAUAAUAUUCUGCUGUGCAA
AUCCAUGCAAAACUGACUGUGGUGGUG
>rno-mir-19b-2 MI0000848 Rattus norvegicus miR-19b-2 stem-loop
ACAUUGCUACUUACGGUUAGUUUUGCAGAUUUGCAGUUCAGCGUAUAUGUGGAUAUAUGG
CUGUGCAAAUCCAUGCAAAACUGAUUGUGAUGAUGU
>rno-mir-19a MI0000849 Rattus norvegicus miR-19a stem-loop
GCAGCCCUCUGUUCGUUUUGCAUAGUUGCACUACAAGAAGAAUGUAGUUGUGCAAAUCUA
UGCAAAACUGAUGGUGGCCUGC
>rno-mir-21 MI0000850 Rattus norvegicus miR-21 stem-loop
UGUACCACCUUGUCGGGUAGCUUAUCAGACUGAUGUUGACUGUUGAAUCUCAUGGCAACA
GCAGUCGAUGGGCUGUCUGACAUUUUGGUAUC
>rno-mir-22 MI0000851 Rattus norvegicus miR-22 stem-loop
ACCUGGCUGAGCCGCAGUAGUUCUUCAGUGGCAAGCUUUAUGUCCUGACCCAGCUAAAGC
UGCCAGUUGAAGAACUGUUGCCCUCUGCCACUGGC
>rno-mir-23a MI0000852 Rattus norvegicus miR-23a stem-loop
CGGCCGGCUGGGGUUCCUGGGGAUGGGAUUUGAUGCCAGUCACAAAUCACAUUGCCAGGG
AUUUCCAACUGACCC
>rno-mir-23b MI0000853 Rattus norvegicus miR-23b stem-loop
CUCACCUGCUCUGGCUGCUUGGGUUCCUGGCAUGCUGAUUUGUGACUUGAGAUUAAAAUC
ACAUUGCCAGGGAUUACCACGCAACCAUGACCUUGGC
>rno-mir-24-1 MI0000854 Rattus norvegicus miR-24/miR-189 stem-loop
CUCCGGUGCCUACUGAGCUGAUAUCAGUUCUCAUUUCACACACUGGCUCAGUUCAGCAGG
AACAGGAG
>rno-mir-24-2 MI0000855 Rattus norvegicus miR-24-2 stem-loop
GCCUCUCCCUGGGCUCCGCCUCCUGUGCCUACUGAGCUGAAACAGUUGAUUCCAGUGCAC
UGGCUCAGUUCAGCAGGAACAGGAGUCCAGCCCCCAUAGGAGCUGGCA
>rno-mir-25 MI0000856 Rattus norvegicus miR-25 stem-loop
GGCCAGUGUUGAGAGGCGGAGACACGGGCAAUUGCUGGACGCUGCCCUGGGCAUUGCACU
UGUCUCGGUCUGACAGUGCCGGCC
>rno-mir-26a MI0000857 Rattus norvegicus miR-26a stem-loop
AAGGCCGUGGCCUUGUUCAAGUAAUCCAGGAUAGGCUGUGCAGGUCCCAAGGGGCCUAUU
CUUGGUUACUUGCACGGGGACGCGGGCCUG
>rno-mir-26b MI0000858 Rattus norvegicus miR-26b stem-loop
UGCCCGGGACCCAGUUCAAGUAAUUCAGGAUAGGUUGUGGUGCUGGCCAGCCUGUUCUCC
AUUACUUGGCUCGGGGGCCGGUGCC
>rno-mir-27b MI0000859 Rattus norvegicus miR-27b stem-loop
ACCUCUCUAACAAGGUGCAGAGCUUAGCUGAUUGGUGAACAGUGAUUGGUUUCCGCUUUG
UUCACAGUGGCUAAGUUCUGCACCUGAAGAGAAGGUG
>rno-mir-27a MI0000860 Rattus norvegicus miR-27a stem-loop
UGGCCUGUGGAGCAGGGCUUAGCUGCUUGUGAGCAAGGUCUACAGCAAAGUCGUGUUCAC
AGUGGCUAAGUUCCGCCCCCUGGACCC
>rno-mir-28 MI0000861 Rattus norvegicus miR-28 stem-loop
GGUCCCUACCCGCAAGGAGCUCACAGUCUAUUGAGUUCCUUUUCUGAUUCUCCCACUAGA
UUGUGAGCUCCUGGAGGGCAGGCACU
>rno-mir-29b-2 MI0000862 Rattus norvegicus miR-29b-2 stem-loop
CUUCUGGAAGCUGGUUUCACAUGGUGGCUUAGAUUUUUCCAUCUUUGUAUCUAGCACCAU
UUGAAAUCAGUGUUUUAGGAG
>rno-mir-29a MI0000863 Rattus norvegicus miR-29a stem-loop
ACCCCUUAGAGGAUGACUGAUUUCUUUUGGUGUUCAGAGUCAAUAGAAUUUUCUAGCACC
AUCUGAAAUCGGUUAUAAUGAUUGGGGA
>rno-mir-29b-1 MI0000864 Rattus norvegicus miR-29b-1 stem-loop
CUUCAGGAAGCUGGUUUCAUAUGGUGGUUUAGAUUUAAAUAGUGAUUGUCUAGCACCAUU
UGAAAUCAGUGUUCUUGGUGG
>rno-mir-29c MI0000865 Rattus norvegicus miR-29c stem-loop
AUCUCUUACACAGGCUGACCGAUUUCUCCUGGUGUUCAGAGUCUGUUUUUGUCUAGCACC
AUUUGAAAUCGGUUAUGAUGUAGGGGGA
>rno-mir-30c-1 MI0000866 Rattus norvegicus miR-30c-1 stem-loop
ACCAUGUUGUAGUGUGUGUAAACAUCCUACACUCUCAGCUGUGAGCUCAAGGUGGCUGGG
AGAGGGUUGUUUACUCCUUCUGCCAUGGA
>rno-mir-30e MI0000867 Rattus norvegicus miR-30e stem-loop
GGGCAGUCUUUGCUACUGUAAACAUCCUUGACUGGAAGCUGUAAGGUGUUGAGAGGAGCU
UUCAGUCGGAUGUUUACAGCGGCAGGCUGCCA
>rno-mir-30b MI0000868 Rattus norvegicus miR-30b stem-loop
CCGAGUUUCAGUUCAUGUAAACAUCCUACACUCAGCUGUCAUACAUGAGUUGGCUGGGAU
GUGGAUGUUUACGUCAGCUGUCUUGGA
>rno-mir-30d MI0000869 Rattus norvegicus miR-30d stem-loop
AAGUCUGUGUCUGUAAACAUCCCCGACUGGAAGCUGUAAGCCACAGCCAAGCUUUCAGUC
AGAUGUUUGCUGCUACUGGCUC
>rno-mir-30a MI0000870 Rattus norvegicus miR-30a stem-loop
GCAACUGUAAACAUCCUCGACUGGAAGCUGUGAAGCCACAAAUGGGCUUUCAGUCGGAUG
UUUGCAGCUGC
>rno-mir-30c-2 MI0000871 Rattus norvegicus miR-30c-2 stem-loop
GAGUGACAGAUACUGUAAACAUCCUACACUCUCAGCUGUGAAAAGUAAGAAAGCUGGGAG
AAGGCUGUUUACUCUCUCUGCCUU
>rno-mir-31 MI0000872 Rattus norvegicus miR-31 stem-loop
UGCUCCUGAAACUUGGAACUGGAGAGGAGGCAAGAUGCUGGCAUAGCUGUUGAACUGAGA
ACCUGCUAUGCCAACAUAUUGCCAUCUUUCCUGUCUGACAGCAGCU
>rno-mir-32 MI0000873 Rattus norvegicus miR-32 stem-loop
GGGGAUAUUGCACAUUACUAAGUUGCAUGUUGUCACGGCCUCAAUGCAAUUUAGUGUGUG
UGAUAUUCUC
>rno-mir-33 MI0000874 Rattus norvegicus miR-33 stem-loop
CCGUGGUGCAUUGUAGUUGCAUUGCAUGUUCUGGCAGUACCUGUGCAAUGUUUCCACAGU
GCAUCACGG
>rno-mir-34b MI0000875 Rattus norvegicus miR-34b stem-loop
GUGCUCGGUUUGUAGGCAGUGUAAUUAGCUGAUUGUAGUGCGGUGCUGACAAUCACUAAC
UCCACUGCCAUCAAAACAAGGCAC
>rno-mir-34c MI0000876 Rattus norvegicus miR-34c stem-loop
AGUCUAGUUACUAGGCAGUGUAGUUAGCUGAUUGCUAAUAGUACCAAUCACUAACCACAC
AGCCAGGUAAAAAGACU
>rno-mir-34a MI0000877 Rattus norvegicus miR-34a stem-loop
CCGGCUGUGAGUAAUUCUUUGGCAGUGUCUUAGCUGGUUGUUGUGAGUAUUAGCUAAGGA
AGCAAUCAGCAAGUAUACUGCCCUAGAAGUGCUGCACGUUGU
>rno-mir-92-1 MI0000878 Rattus norvegicus miR-92-1 stem-loop
CUUUCUACACAGGUUGGGAUUUGUCGCAAUGCUGUGUUUCUGUAUAGUAUUGCACUUGUC
CCGGCCUGUUGAGUUUGG
>rno-mir-92-2 MI0000879 Rattus norvegicus miR-92-2 stem-loop
UGCCCAUUCAUCCACAGGUGGGGAUUAGUGCCAUUACUUGUGUUAGAUAAAAAGUAUUGC
ACUUGUCCCGGCCUGAGGAAGAAAAGAGGGUU
>rno-mir-93 MI0000880 Rattus norvegicus miR-93 stem-loop
AGUCAUGGGGGCUCCAAAGUGCUGUUCGUGCAGGUAGUGCAUUGCCUGACCUACUGCUGA
GCUAGCACUUCCCGAGCCCCCAGGACA
>rno-mir-96 MI0000881 Rattus norvegicus miR-96 stem-loop
CCAGUACCAUCUGCUUGGCCGAUUUUGGCACUAGCACAUUUUUGCUUGUGUCUCUCCGCU
CUGAGCAAUCAUGUGCAGUGCCAAUAUGGGAAAAGCGGGCUGCUGC
>rno-mir-98 MI0000882 Rattus norvegicus miR-98 stem-loop
CUGCACAUGCUGGGGUGAGGUAGUAAGUUGUAUUGUUGUGGGGUAGGGAUUUUAGGCCCC
AAUAAGAAGAUAACUAUACAACUUACUACUUUCCCUGGUGUGUGGCAU
>rno-mir-99a MI0000883 Rattus norvegicus miR-99a stem-loop
CCCAUUGGCAUAAACCCGUAGAUCCGAUCUUGUGGUGAAGUGGACCGCACAAGCUCGUUU
CUAUGGGUCUGUGGCAGUGUG
>rno-mir-99b MI0000884 Rattus norvegicus miR-99b stem-loop
GGCACCCACCCGUAGAACCGACCUUGCGGGGCCUUCGCCGCACACAAGCUCGUGUCUGUG
GGUCCGUGUC
>rno-mir-100 MI0000885 Rattus norvegicus miR-100 stem-loop
CCUGUUGCCACAAACCCGUAGAUCCGAACUUGUGCUGACCAUGCACACAAGCUUGUGUCU
AUAGGUAUGUGUCUGUUAGG
>rno-mir-101a MI0000886 Rattus norvegicus miR-101a stem-loop
UGCCCUGGCUCAGUUAUCACAGUGCUGAUGCUGUCCAUUCUAAAGGUACAGUACUGUGAU
AACUGAAGGAUGGCA
>rno-mir-103-2 MI0000887 Rattus norvegicus miR-103-2 stem-loop
GUCUUCGUGCUUUCAGCUUCUUUACAGUGCUGCCUUGUAGCAUUCAGGUCAAGCAGCAUU
GUACAGGGCUAUGAAAGAACCAAGAA
>rno-mir-103-1 MI0000888 Rattus norvegicus miR-103-1 stem-loop
UUCUUACUGCCCUCGGCUUCUUUACAGUGCUGCCUUGUUGCAUAUGGAUCAAGCAGCAUU
GUACAGGGCUAUGAAGGCAUUGAGAC
>rno-mir-106b MI0000889 Rattus norvegicus miR-106b stem-loop
CCUGCUGGGACUAAAGUGCUGACAGUGCAGAUAGUGGUCCUCUCUGUGCUACCGCACUGU
GGGUACUUGCUGCUCCAGCAGG
>rno-mir-107 MI0000890 Rattus norvegicus miR-107 stem-loop
UUCUCUCUGCUUUAAGCUUCUUUACAGUGUUGCCUUGUGGCAUGGAGUUCAAGCAGCAUU
GUACAGGGCUAUCAAAGCACAGAGAGC
>rno-mir-122a MI0000891 Rattus norvegicus miR-122a stem-loop
CCUUAGCAGAGCUCUGGAGUGUGACAAUGGUGUUUGUGUCCAAAACAUCAAACGCCAUCA
UCACACUAAACAGCUACUGCUAGGC
>rno-mir-124a-3 MI0000892 Rattus norvegicus miR-124a-3 stem-loop
UGAGGGCCCCUCUGCGUGUUCACAGCGGACCUUGAUUUAAUGUCUAUACAAUUAAGGCAC
GCGGUGAAUGCCAAGAGAGGCGCCUCC
>rno-mir-124a-1 MI0000893 Rattus norvegicus miR-124a-1 stem-loop
AGGCCUCUCUCUCCGUGUUCACAGCGGACCUUGAUUUAAAUGUCCAUACAAUUAAGGCAC
GCGGUGAAUGCCAAGAAUGGGGCUG
>rno-mir-124a-2 MI0000894 Rattus norvegicus miR-124a-2 stem-loop
AUCAAGAUCAGAGACUCUGCUCUCCGUGUUCACAGCGGACCUUGAUUUAAUGUCAUACAA
UUAAGGCACGCGGUGAAUGCCAAGAGCGGAGCCUACGGCUGCACUUGAA
>rno-mir-125a MI0000895 Rattus norvegicus miR-125a stem-loop
UGCCGGCCUCUGGGUCCCUGAGACCCUUUAACCUGUGAGGACGUCCAGGGUCACAGGUGA
GGUUCUUGGGAGCCUGGCGCCUGGC
>rno-mir-125b-1 MI0000896 Rattus norvegicus miR-125b-1 stem-loop
UGCGCUCCCCUCAGUCCCUGAGACCCUAACUUGUGAUGUUUACCGUUUAAAUCCACGGGU
UAGGCUCUUGGGAGCUGCGAGUCGUGC
>rno-mir-125b-2 MI0000897 Rattus norvegicus miR-125b-2 stem-loop
ACCAGACUUUUCCUAGUCCCUGAGACCCUAACUUGUGAGGUAUUUUAGUAACAUCACAAG
UCAGGCUCUUGGGACCUAGGCGGAGAGG
>rno-mir-126 MI0000898 Rattus norvegicus miR-126 stem-loop
UGACAGCACAUUAUUACUUUUGGUACGCGCUGUGACACUUCAAACUCGUACCGUGAGUAA
UAAUGCGUGGUCA
>rno-mir-127 MI0000899 Rattus norvegicus miR-127 stem-loop
UUUGAUCACUGUCUCCAGCCUGCUGAAGCUCAGAGGGCUCUGAUUCAGAAAGAUCAUCGG
AUCCGUCUGAGCUUGGCUGGUCGGAAGUCUCAUCAUC
>rno-mir-128a MI0000900 Rattus norvegicus miR-128a stem-loop
UGAGCUGUUGGAUUCGGGGCCGUAGCACUGUCUGAGAGGUUUACAUUUCUCACAGUGAAC
CGGUCUCUUUUUCAGCUGCUUC
>rno-mir-128b MI0000901 Rattus norvegicus miR-128b stem-loop
UGUGCAGUGGGAAGGGGGGCCGAUGCACUGUAAGAGAGUGAGUAGCAGGUCUCACAGUGA
ACCGGUCUCUUUCCCUACUGUGUC
>rno-mir-129-1 MI0000902 Rattus norvegicus miR-129-1 stem-loop
UGGGUCUUUUUGCGGUCUGGGCUUGCUGUUCUCUCCACAGUAGUCAGGAAGCCCUUACCC
CAAAAAGUAUCU
>rno-mir-130a MI0000903 Rattus norvegicus miR-130a stem-loop
UGCUGCUGGCCGGAGCUCUUUUCACAUUGUGCUACUGUCUACACGUGUACCGAGCAGUGC
AAUGUUAAAAGGGCAUCGGCCUUGUAGU
>rno-mir-130b MI0000904 Rattus norvegicus miR-130b stem-loop
GGCUUGCUGGACACUCUUUCCCUGUUGCACUACUGUGGGCCUCUGGGAAGCAGUGCAAUG
AUGAAAGGGCAUCCGUCAGGCC
>rno-mir-132 MI0000905 Rattus norvegicus miR-132 stem-loop
CCGCCCCCGCGUCUCCAGGGCAACCGUGGCUUUCGAUUGUUACUGUGGGAACCGGAGGUA
ACAGUCUACAGCCAUGGUCGCCCCGCAGCACGCCCACGCUC
>rno-mir-133a MI0000906 Rattus norvegicus miR-133a stem-loop
CAAUGCUUUGCUAAAGCUGGUAAAAUGGAACCAAAUCGCCUCUUCAAUGGAUUUGGUCCC
CUUCAACCAGCUGUAGCUAUGCAUUGA
>rno-mir-134 MI0000907 Rattus norvegicus miR-134 stem-loop
CAGGGUGUGUGACUGGUUGACCAGAGGGGCGUGCACUUUGUUCACCCUGUGGGCCACCUA
GUCACCAACCCUC
>rno-mir-135a MI0000908 Rattus norvegicus miR-135a stem-loop
AGAUAAAUUCACUCUAGUGCUUUAUGGCUUUUUAUUCCUAUGUGAUCGUAAUAAAGUCUC
AUGUAGGGAUGGAAGCCAUGAAAUACAUUGUGAAAAUUCA
>rno-mir-136 MI0000909 Rattus norvegicus miR-136 stem-loop
UGAGCCCUCGGAGGACUCCAUUUGUUUUGAUGAUGGAUUCUUAAGCUCCAUCAUCGUCUC
AAAUGAGUCUUCAGAGGGUUCU
>rno-mir-137 MI0000910 Rattus norvegicus miR-137 stem-loop
GGCCCUCUGACUCUCUUCGGUGACGGGUAUUCUUGGGUGGAUAAUACGGAUUACGUUGUU
AUUGCUUAAGAAUACGCGUAGUCGAGGAGAGUACCAGCGGCA
>rno-mir-138-2 MI0000911 Rattus norvegicus miR-138-2 stem-loop
GUUGCUGCAGCUGGUGUUGUGAAUCAGGCCGACGAGCAACGCAUCCUCUUACCCGGCUAU
UUCACGACACCAGGGUUGCACC
>rno-mir-138-1 MI0000912 Rattus norvegicus miR-138-1 stem-loop
CUCUGGCAUGGUGUUGUGGGACAGCUGGUGUUGUGAAUCAGGCCGUUGCCAAUCAGAGAA
CGGCUACUUCACAACACCAGGGUCUCACUGCACUGCAGG
>rno-mir-139 MI0000913 Rattus norvegicus miR-139 stem-loop
GUGUAUUCUACAGUGCACGUGUCUCCAGUGUGGCUCGGAGGCUGGAGACGCGGCCCUGUU
GGAGUAAC
>rno-mir-141 MI0000914 Rattus norvegicus miR-141 stem-loop
GGCUGACUCUGAGUCCAUCUUCCAGUGCAGUGUUGGAUGGUUGAAGUACGAAGCUCCUAA
CACUGUCUGGUAAAGAUGGCCCCCGGGUCAGUUC
>rno-mir-142 MI0000915 Rattus norvegicus miR-142 stem-loop
GACAGUGCAGUCACCCAUAAAGUAGAAAGCACUACUAACAGCACUGGAGGGUGUAGUGUU
UCCUACUUUAUGGAUGAGUGUACUGUG
>rno-mir-143 MI0000916 Rattus norvegicus miR-143 stem-loop
GCGGAGCGCCUGUCUCCCAGCCUGAGGUGCAGUGCUGCAUCUCUGGUCAGUUGGGAGUCU
GAGAUGAAGCACUGUAGCUCAGGAAGGGAGAAGAUGUUCUGCAGC
>rno-mir-144 MI0000917 Rattus norvegicus miR-144 stem-loop
GGGCCUUGGCUGGGAUAUCAUCAUAUACUGUAAGUUUGUGAUGAGACACUACAGUAUAGA
UGAUGUACUAGUCUGGGUACCCC
>rno-mir-145 MI0000918 Rattus norvegicus miR-145 stem-loop
CACCUUGUCCUCACGGUCCAGUUUUCCCAGGAAUCCCUUGGAUGCUAAGAUGGGGAUUCC
UGGAAAUACUGUUCUUGAGGUCAUGGCU
>rno-mir-146 MI0000919 Rattus norvegicus miR-146 stem-loop
UGUGUAUCCUCAGCUCUGAGAACUGAAUUCCAUGGGUUAUAGCAAUGUCAGACCUGUGAA
GUUCAGUUCUUUAGCUGGGAUAGCUCUAUCGUCAU
>rno-mir-150 MI0000920 Rattus norvegicus miR-150 stem-loop
CUUCUCAAGGCCCUGUCUCCCAACCCUUGUACCAGUGCUGUGCCUCAGACCCUGGUACAG
GCCUGGGGGACAGGGACUUGGGGAC
>rno-mir-152 MI0000921 Rattus norvegicus miR-152 stem-loop
UGUUCCCCGGGCCCAGGUUCUGUGAUACACUCCGACUCGGGCUCUGGAGCAGUCAGUGCA
UGACAGAACUUGGGCCCGGUAGGAC
>rno-mir-153 MI0000922 Rattus norvegicus miR-153 stem-loop
AGCGGUGGCCAGUGUCAUUUUUGUGAUGUUGCAGCUAGUAAUAUGAGCCCAGUUGCAUAG
UCACAAAAGUGAUCAUUGGAAACUGUG
>rno-mir-154 MI0000923 Rattus norvegicus miR-154 stem-loop
GCGGUGCUUGAAGAUAGGUUAUCCGUGUUGCCUUCGCUUUAUUCGUGACGAAUCAUACAC
GGUUGACCUAUUUUUCAGUACCAA
>rno-mir-181c MI0000924 Rattus norvegicus miR-181c stem-loop
AGAACUUGCCAAGGGUUUGGGGGAACAUUCAACCUGUCGGUGAGUUUGGGCAGCUCAGAC
AAACCAUCGACCGUUGAGUGGACCCCGAGGCCUGGAACUGCCACCC
>rno-mir-181a-2 MI0000925 Rattus norvegicus mir-181a-2 stem-loop
AGAUGGGCAACCAAGGCAGCCUUAAGAGGACUCCAUGGAACAUUCAACGCUGUCGGUGAG
UUUGGGAUUCAAAAACAAAAAAAACCACCAACCGUUGACUGUACCUUGGGAUUCUUA
>rno-mir-181b-1 MI0000926 Rattus norvegicus miR-181b-1 stem-loop
CCUGUGCAGAGAUGAUGUUUACAAAGGUCACAAUCAACAUUCAUUGCUGUCGGUGGGUUG
AACUGUGUAGAAAAGCUCACUGAACAAUGAAUGCAACUGUGGCCCCGCUU
>rno-mir-181b-2 MI0000927 Rattus norvegicus miR-181b-2 stem-loop
UGAUGGCUGCACUCAACAUUCAUUGCUGUCGGUGGGUUUGAAUGUCAACCAACUCACUGG
UCAAUGAAUGCAAACUGCGGGCCAAAAA
>rno-mir-183 MI0000928 Rattus norvegicus miR-183 stem-loop
CCAGAGAGUGUGACUCCUGUCCUGUGUAUGGCACUGGUAGAAUUCACUGUGAACAGUCUC
GGUCAGUGAAUUACCGAAGGGCCAUAAACAGAGCAGAGACAGAUCCGCGA
>rno-mir-184 MI0000929 Rattus norvegicus miR-184 stem-loop
CACUUUCCCUUAUCAGUUUUCCAGCCAGCUUUGUGACUGUAAAUGUUGGACGGAGAACUG
AUAAGGGUAAGUGACUG
>rno-mir-185 MI0000930 Rattus norvegicus miR-185 stem-loop
GGGGGUGAGGGAUUGGAGAGAAAGGCAGUUCCUGAUGGUCCCCUCCCAGGGGCUGGCUUU
CCUCUGGUCCUUCUCUCCCA
>rno-mir-186 MI0000931 Rattus norvegicus miR-186 stem-loop
UGCUUACAACUUUCCAAAGAAUUCUCCUUUUGGGCUUUCUCAUUUUAUUUUAAGCCCAAA
GGUGAAUUUUUUGGGAAGUUUGAGCU
>rno-mir-187 MI0000932 Rattus norvegicus miR-187 stem-loop
GGGCUCACAGGACACAAUGCGGAUCCUCAGGCUACAACACAGGACCCGGGCGCUGCUCUG
ACCCCUCGUGUCUUGUGUUGCAGCCGGAGGGACGCAGGUCUGCA
>rno-mir-190 MI0000933 Rattus norvegicus miR-190 stem-loop
UGCAGGCCUCUGUGUGAUAUGUUUGAUAUAUUAGGUUGUUAUUUAAUCCAACUAUAUAUC
AAGCAUAUUCCUACAGUGUCUUGCC
>rno-mir-191 MI0000934 Rattus norvegicus miR-191 stem-loop
GGCUGGACAGCGGGCAACGGAAUCCCAAAAGCAGCUGUUGUCUCCAGAGCAUUCCAGCUG
CACUUGGAUUUCGUUCCCUGCUCUCCUGCCU
>rno-mir-192 MI0000935 Rattus norvegicus miR-192 stem-loop
GUCAAGAUGGAGUGCACAGGGCUCUGACCUAUGAAUUGACAGCCAGUACUCUGAUCUCGC
CUCUGGCUGCCAGUUCCAUAGGUCACAGGUAUGUUCGCCUCAAUGCCAGC
>rno-mir-193 MI0000936 Rattus norvegicus miR-193 stem-loop
GCGGACGGGAGCUGAGAGCUGGGUCUUUGCGGGCAAGAUGAGGGUGUCAGUUCAACUGGC
CUACAAAGUCCCAGUCCUCGGCUCCC
>rno-mir-194-1 MI0000937 Rattus norvegicus miR-194-1 stem-loop
AUGGAGUCAUCACGUGUAACAGCAACUCCAUGUGGACUGUGCACAGAUCCCAGUGGAGCU
GCUGUUACUUUUGAUGGCCUCCA
>rno-mir-194-2 MI0000938 Rattus norvegicus miR-194-2 stem-loop
UGGCUCCCACCCCCUGUAACAGCAACUCCAUGUGGAAGUGCCCACUGAUUCCAGUGGGGC
UGCUGUUAUCUGGGGUGGAGGCUGG
>rno-mir-195 MI0000939 Rattus norvegicus miR-195 stem-loop
AACUCUCCUGGCUCUAGCAGCACAGAAAUAUUGGCACGGGUAAGUGAGUCUGCCAAUAUU
GGCUGUGCUGCUCCAGGCAGGGUGGUG
>rno-mir-196a MI0000940 Rattus norvegicus miR-196a stem-loop
UGUUUGCUCAGCUGAUCUGUGGCUUAGGUAGUUUCAUGUUGUUGGGAUUGAGUUUUGAAC
UCGGCAACAAGAAACUGCCUGAGUUACAUCAGUCGGUUUUCGUCGAGGGC
>rno-mir-199a MI0000941 Rattus norvegicus miR-199a stem-loop
UGGAAGCUUCUGGAGAUCCUGCUCCGUCGCCCCAGUGUUCAGACUACCUGUUCAGGACAA
UGCCGUUGUACAGUAGUCUGCACAUUGGUUAGACUGGGCAAGGGCCAGCA
>rno-mir-200c MI0000942 Rattus norvegicus miR-200c stem-loop
CCCUCGUCUUACCCAGCAGUGUUUGGGUGCUGGUUGGGAGUCUCUAAUACUGCCGGGUAA
UGAUGGAGG
>rno-mir-200a MI0000943 Rattus norvegicus miR-200a stem-loop
CUGGGCCUCUGUGGGCAUCUUACCGGACAGUGCUGGAUUUCUUGGCUUGACUCUAACACU
GUCUGGUAACGAUGUUCAAAGGUGACCCA
>rno-mir-200b MI0000944 Rattus norvegicus miR-200b stem-loop
CCAACUUGGGCAGCCGUGGCCAUCUUACUGGGCAGCAUUGGAUAGUGUCUGAUCUCUAAU
ACUGCCUGGUAAUGAUGACGGCGGAGCCCUGCACG
>rno-mir-203 MI0000945 Rattus norvegicus miR-203 stem-loop
GCGCGCCUGGUCCAGUGGUUCUUAACAGUUCAACAGUUCUGUAGCGCAAUUGUGAAAUGU
UUAGGACCACUAGACCCGGCGCGCACGGCAGCGGCGA
>rno-mir-204 MI0000946 Rattus norvegicus miR-204 stem-loop
GGCUACAGCCCUUCUUCAUGUGACUCGUGGACUUCCCUUUGUCAUCCUAUGCCUGAGAAU
AUAUGAAGGAGGCUGGGAAGGCAAAGGGACGUUCAAUUGUCAUCACUGGC
>rno-mir-205 MI0000947 Rattus norvegicus miR-205 stem-loop
AAACAGCCCCAGACAAUCCAUGGGUCCUCCUGUCCUUCAUUCCACCGGAGUCUGUCUUAU
GCCAACCAGAUUUCAGUGGAGUGAAGCUCAGGAGGCAUGGAGCUGCCA
>rno-mir-206 MI0000948 Rattus norvegicus miR-206 stem-loop
CUUCCCCAGGCCACAUGCUUCUUUAUAUCCUCAUAGAUAUCACUGCGCUAUGGAAUGUAA
GGAAGUGUGUGGUUUUGGCAAGUG
>rno-mir-208 MI0000949 Rattus norvegicus miR-208 stem-loop
UUCCUUUGACGGGUGAGCUUUUGGCCCGGGUUAUACCUGACUCUCACGUAUAAGACGAGC
AAAAAGCUUGUUGGUCAGAGGAG
>rno-mir-210 MI0000950 Rattus norvegicus miR-210 stem-loop
CCGGGGCAGUCCCUCCAGGCUCAGGACAGCCACUGCCCACAGCACACUGCGUUGCUCCGG
ACCCACUGUGCGUGUGACAGCGGCUGAUCUGUCCCUGGGCAGCGCGAACC
>rno-mir-211 MI0000951 Rattus norvegicus miR-211 stem-loop
CAGCUUGGACCUGUGACCUCUGGGCUUCCCUUUGUCAUCCUUUGCCUAGGCCUCUGAGUG
GGGCAAGGACAGCAAAGGGGGGCUCAGUGGUCACCUCUACUGCAGA
>rno-mir-212 MI0000952 Rattus norvegicus miR-212 stem-loop
CGGGAUAUCCCCGCCCGGGCAGCGCGCCGGCACCUUGGCUCUAGACUGCUUACUGCCCGG
GCCGCCCUCAGUAACAGUCUCCAGUCACGGCCACCGACGCCUGGCCCCGCC
>rno-mir-181a-1 MI0000953 Rattus norvegicus miR-181a-1 stem-loop
AGGUUGCUUCAGUGAACAUUCAACGCUGUCGGUGAGUUUGGAAUUCAAAUAAAAACCAUC
GACCGUUGAUUGUACCCUAUAGCUAACCAUUAUCUACUCC
>rno-mir-214 MI0000954 Rattus norvegicus miR-214 stem-loop
GUCCUGGAUGGACAGAGUUGUCAUGUGUCUGCCUGUCUACACUUGCUGUGCAGAACAUCC
GCUCACCUGUACAGCAGGCACAGACAGGCAGUCACAUGACAACCCAGCCU
>rno-mir-216 MI0000955 Rattus norvegicus miR-216 stem-loop
GUUAGCUAUGAGUUAGUUUAAUCUCAGCUGGCAACUGUGAGAUGUCCCUAUCAUUCCUCA
CAGUGGUCUCUGGGAUUAUGCUAAACAGAGCAAUUUCCUUGACCUC
>rno-mir-217 MI0000956 Rattus norvegicus miR-217 stem-loop
ACCACAGUCAUUGUAGUUUUGAUGUCGCAGAUACUGCAUCAGGAACUGACUGGAUAAGAC
UCAGUCACCAUCAGUUCCUAAUGCAUUGCCUUCAGCAUCUAAACA
>rno-mir-218-2 MI0000957 Rattus norvegicus miR-218-2 stem-loop
GACCAGUUGCCGCGGGGCUUUCCUUUGUGCUUGAUCUAACCAUGUGGUGGAACGAUGGAA
ACGGAACAUGGUUCUGUCAAGCACCGCGGAAAGCAUCGCUCUCUCCUGCA
>rno-mir-218-1 MI0000958 Rattus norvegicus miR-218-1 stem-loop
GUGAUAACGUAGCGAGAUUUUCUGUUGUGCUUGAUCUAACCAUGUGCUUGCGAGGUAUGA
GUAAAACAUGGUUCCGUCAAGCACCAUGGAACGUCACGCAGCUUUCUACA
>rno-mir-219-1 MI0000959 Rattus norvegicus miR-219-1 stem-loop
CUGUCCCGGGCCGCGGCUCCUGAUUGUCCAAACGCAAUUCUCGAGUCUCUGGCUCCGGCC
GAGAGUUGCGUCUGGACGUCCCGAGCCGCCGCCCCCAAACCUCGAGGGGG
>rno-mir-219-2 MI0000960 Rattus norvegicus miR-219-2 stem-loop
ACUCAGGGGCUUCACCACUGAUUGUCCAAACGCAAUUCUUGUACGAGUCUGCGGCCAACC
GAGAAUUGUGGCUGGACAUCUGUGGUUGAGCUCCGG
>rno-mir-221 MI0000961 Rattus norvegicus miR-221 stem-loop
UGAAUAUCCAGGUCUGGGGCAUGAACCUGGCAUACAAUGUAGAUUUCUGUGUUUGUUAGG
CAACAGCUACAUUGUCUGCUGGGUUUCAGGCUACCUGGAAGCAUUUCUC
>rno-mir-222 MI0000962 Rattus norvegicus miR-222 stem-loop
AAGGAUUAGGGUGCCCUCAGUGGCUCAGUAGCCAGUGUAGAUCCUGUCUUUGGUAAUCAG
CAGCUACAUCUGGCUACUGGGUCUCUGAUGGCAUCAUCUAGCU
>rno-mir-223 MI0000963 Rattus norvegicus miR-223 stem-loop
UCUGGCCUUCUGCAGUGUUACGCUCCGUGUAUUUGACAAGCUGAGUUGGACACUCUGUGU
GGUAGAGUGUCAGUUUGUCAAAUACCCCAAGUGUGGCUCAUGCUUAUCAG
>rno-mir-290 MI0000964 Rattus norvegicus miR-290 stem-loop
UCAUCUUGCGGUUCUCAAACUAUGGGGGCACUUUUUUUUUCUUUAAAAAGUGCCGCCAGG
UUUUAGGGCCUGCCGGUUGAG
>rno-mir-291 MI0000965 Rattus norvegicus miR-291 stem-loop
CCGGUGUAGUAGCCAUCAAAGUGGAGGCCCUCUCUUGGGCCCGAGCUAGAAAGUGCUUCC
ACUUUGUGUGCCACUGCAUGGG
>rno-mir-292 MI0000966 Rattus norvegicus miR-292 stem-loop
CAACCUGUGAUACUCAAACUGGGGGCUCUUUUGGGUUUUCUUUGGAAGAAAAGUGCCGCC
AGGUUUUGAGUGUUACCGAUUG
>rno-mir-296 MI0000967 Rattus norvegicus miR-296 stem-loop
GGACCUUUCUGGAGGGCCCCCCCUCAAUCCUGUUGUGCUCGCUUCAGAGGGUUGGGUGGA
GGCUCUCCUGAAGGUGUC
>rno-mir-297 MI0000968 Rattus norvegicus miR-297 stem-loop
GGCAUAUGUAUGUAUGUAUGUAUGUAUGUAUGUAUGUAUGUAUGCAUGUAUGUGUGCAUG
UAUGCAUGCAUGCAUGUAUGUAUGUAUGGUGCACUUGUGUGUGUGUG
>rno-mir-298 MI0000969 Rattus norvegicus miR-298 stem-loop
CCAGGCCUUCGGCAGAGGAGGGCUGUUCUUCCCUUGGGUUUUAUGACUGGGAGGAACUAG
CCUUCUCUCUGCUUAGGAGUGG
>rno-mir-299 MI0000970 Rattus norvegicus miR-299 stem-loop
AAGAAAUGGUUUACCGUCCCACAUACAUUUUGAGUAUGUAUGUGGGACGGUAAACCGCUU
CUU
>rno-mir-300 MI0000971 Rattus norvegicus miR-300 stem-loop
GCUACUUGAAGAGAGGUUAUCCUUUGUGUGUUUGCUUUACGCGAAAUGAAUAUGCAAGGG
CAAGCUCUCUUCGAGGAGC
>rno-mir-320 MI0000972 Rattus norvegicus miR-320 stem-loop
GCCUCGCUGUCCUCCGCCUUCUCUUCCCGGUUCUUCCCGGAGUCGGGAAAAGCUGGGUUG
AGAGGGCGAAAAAGGAUAUGGG
>mmu-mir-215 MI0000974 Mus musculus miR-215 stem-loop
AGCUCUCAGCAUCAACGGUGUACAGGAGAAUGACCUAUGAUUUGACAGACCGUGCAGCUG
UGUAUGUCUGUCAUUCUGUAGGCCAAUAUUCUGUAUGUCACUGCUACUUAAA
>ath-MIR167d MI0000975 Arabidopsis thaliana miR167d stem-loop
UGUUGGUUUUUAGAAGCUGAAGCUGCCAGCAUGAUCUGGUAAUCGCUACAUACGACAUAC
ACACAUCACUAAACUUCUUUAUAAUUUAUGCACACACAUACAGCUCUUAAUGGCCACAAC
UCAAAGUUAUAAUUAGUGCAUGAUCUCUAGUUAUUUGACUGCUUUUAAUAUAUGUUUAUG
GAUUCACGCAUGUGUGUGUAUGUACAUAAUUUACAUGCAUGCACUUUGUGUAUGGUACAC
AUCAAUUUGAACCCGUUCAAAAUUCUGUUUUUAUUAGUAUAUAUAUAGAUGUAUGUGGUG
UGUGUGUCAGUGUGUGUGUGUGUUUAUAGAUAGUAGUACUAGGUCAUCCUGCAGCUUCAG
UCACUAAAUCACCAACA
>ath-MIR169b MI0000976 Arabidopsis thaliana miR169b stem-loop
CCCAACGGAGUAGAAUUGCAUGAAGUGGAGUAGAGUAUAAUGCAGCCAAGGAUGACUUGC
CGGAACGUUGUUAACCAUGCAUAUGAAUAAUGUGAUGAUUAAUUAUGUGAUGAACAUAUU
UCUGGCAAGUUGUCCUUCGGCUACAUUUUGCUCUCUUCUUCUCAUGCAAACUUUCCUUGG
G
>ath-MIR169c MI0000977 Arabidopsis thaliana miR169c stem-loop
UCGUCCAUUAUGAGUAUUAAUUAUGGUUAGGGAAUCUUACAGAAUGAAAAUGAAGGUGUG
AAUGGAUUGUCUCAUCUAAAGCCUUGAAUGUGGGAAAAAGGCCAUUGUUGUUCAGCCAAG
GAUGACUUGCCGGUAGCUUGUAUUAUGAUUACUCUAUAUUCGAUUUAUAUUAUGGAGAUG
AUGGUUUAUAUAUAUUUACUUAUCUACAUAGUUUUAGUUGAUUUUUUUUCGUACGUAAUA
UAAUACGAAAAAGUAUUUACUUAUUUAUAUAUGUGUGUUGGGGCAAGAAGUGUAACCAAG
CUAGCCCGGCAAGUCAUCUAUGGCUAUGCAACUGUCUCUUCCUCUCAUUCUAGGCUUACG
AUGACACGUAAAAAAUCCCAAAUAUCACUAAUAUGAUAUGAAUAUGGAUGA
>ath-MIR169d MI0000978 Arabidopsis thaliana miR169d stem-loop
GUAUCAUAGAGUCUUGCAUGGAAAAAUUAAAGAAUGAGAUUGAGCCAAGGAUGACUUGCC
GAUGUUAUCAACAAAUCUUAACUGAUUUUGGUGUCCGGCAAGUUGACCUUGGCUCUGUUU
CCUUCUUUUCUUUUCAAUGUCAAACUCUAGAUAU
>ath-MIR169e MI0000979 Arabidopsis thaliana miR169e stem-loop
UGAUGAUGAUGAUGAGUCACUAAUUAAUUGUAUCAUAGAGUCUUGCAUGGAAAAAUAGAA
AAUGAGAUUGAGCCAAGGAUGACUUGCCGAUUUUCUCAACGAAUCUUACUGAUUAUGGUA
UCCGGCAAGUUGACUUUGGCUCUGUUUCCUUCCCUUCUUUUCGAUGUCAAACUCUAGAUA
CCUAACCACAUAUCAUAUAUAUCAUCAUCAUUCAUCA
>ath-MIR169f MI0000980 Arabidopsis thaliana miR169f stem-loop
GGGUCUUGCAUGAAGGAAUAACGAAUGGAAUUGAGCCAAGGAUGACUUGCCGGUUUAAAC
CCAACCGGUUUAUGACCAUUGAUUUGGUCUCAUUCACAAUCUGUUGAUUCGUGUCUGGCA
AGUUGACCUUGGCUCUGCUUCGUUCUCUAUUCUUCCAUGUUAGAUUC
>ath-MIR169g MI0000981 Arabidopsis thaliana miR169g stem-loop
UGCCUAUAAAUACCUUCAUCACGAGUAUGACAAGAUCACAAGACAAGAAAAGAAAGGUAG
AGAAAACAUGAUAAUGAUGAUUACGAUGAUGAGAGUCUCUAGUUGUAUCAGAGGGUCUUG
CAUGGAAGAAUAGAGAAUGAGGUUGAGCCAAGGAUGACUUGCCGGGUUUUUUUACCAAUG
AAUCUAAUUAACUGAUUCUGGUGUCCGGCAAGUUGACCUUGGCUCUGUUUCCUUCUCUUC
UUUUGGAUGUCAGACUCCAAGAUAUCUAUCAUCAUGAAUCGUGAUCAAACUUUGUAAUUU
CAUUGAAAUGUGUUUUUCUUGAUGCGAAUUUUUUGGCUUACGGUUUUUCGAUUUGAAUGA
UCAGAUUUUUGUUUUUGCA
>ath-MIR169h MI0000982 Arabidopsis thaliana miR169h stem-loop
UCAUAUAAGAGAAAAUGGUGACAUGAAGAAUGAGAACUUGUGUGGUAGCCAAGGAUGACU
UGCCUGCGUUUUAGACCAUAUAUAUCAAAGACUCACUCGAUCGAUAGUCUUAGAGUUGGU
UGGUCGUCAGGCAGUCUCCUUGGCUAUUCAAACAAUUCUCAUUCUCUUCAUUCACAUUUC
UCUUUUUUGG
>ath-MIR169i MI0000983 Arabidopsis thaliana miR169i stem-loop
GAAGGAGAUGUCAAAGAUGAAUAGAAGAAUCAUAUUUGGUAGCCAAGGAUGACUUGCCUG
ACUCUUUGUGUAAAAUGUUUAGUGUCUUGUUUGAAGUCACUAUAAGUUGUAUCAAGCAAU
GACCAUUUUGCUUAUAAAAAAGAUAUCAGGCAGUCUCCUUGGCUAUCCUUAUAUGUUCUU
CUCUUUCAUCUCAGACAUUCACCUUC
>ath-MIR169j MI0000984 Arabidopsis thaliana miR169j stem-loop
GAGUAUAAUGAGGAAGAGAGGUCUAACAUGGCGAAAAGAGUCAUGUUUAGUAGCCAAGGA
UGACUUGCCUGAUCUUUUUCACCUCCAUGAUUCAAUUUGUAAUUCAUGGGUUUUGGAUUA
UUAUACAUUCAAAAGUAUAAUAAUUUGAAAUCAUGUUGAAUCUUGCGGGUUAGGUUUCAG
GCAGUCUCCUUGGCUAUCUUGACAUGCUUUUUUCAUUCACG
>ath-MIR169k MI0000985 Arabidopsis thaliana miR169k stem-loop
UUAGAAGGAGAUGUCAAAGAUGAAUAGGAGAACAAUAUUUGGUAGCCAAGGAUGACUUGC
CUGCUUCUCUGAACAAAAUGGUCGAUGUCAUGUUUUGAAGUGACUAUAAGUUAUACCAAG
AAAUGACCAUUUUGUUUAUAAAUAGACAUCAGGCAGUCUCCUUGGCUAUCCUUAUAUGUU
CUUCUUUCUCAACUCAGAUAUUUACCUUCAUCC
>ath-MIR169l MI0000986 Arabidopsis thaliana miR169l stem-loop
AUGAAGAAGAGAGGUCUAAUAUGGCGAAAAGAGUCAUGUUUAAUAGCCAAGGAUGACUUG
CCUGAUCUUUUUCACCUCCAUGAUUCAAUUUUAAGUUCGUGGAUUUUGGAUUAUUAUGCG
UUUAAAAGGUAUAAUAAUUUGAGAUCAUGUUGAAUCUUGCGGGUUAGGUUUCAGGCAGUC
UCUUUGGCUAUCUUGACAUGCUUUCUUCAUC
>ath-MIR169m MI0000987 Arabidopsis thaliana miR169m stem-loop
UAGAAGGAGAAGUCAAAGAUGAAUAGAAGAAUCAUAUUUGGUAGCCAAGGAUGACUUGCC
UGUUUCUUUGAGUAAAAUGGGUUAGUGUCAUGUUUGACAAGUGACUAUAAGUUAUAUCAA
GCAAUGACCAUUUUACUCAUCAAAAGACAUCAGGCAGUCUCCUUGGCUAUCCUUAUAUGU
UCUUCUCUCUCAUCUCAGACGUUUACCUUCAU
>ath-MIR169n MI0000988 Arabidopsis thaliana miR169n stem-loop
GAUGAAGAAGAGAGGUCUAACAUGGCGGAAAGCGUCAUGUUUAGUAGCCAAGGAUGACUU
GCCUGAUCUUUUUCGCCUCCACGAUUCAAUUUCAAAUUCAUGCAUUUUGGAUUAUUAUAC
CUUUUAAAGUAUAAUAGGUCAAAUAUCAUGUUGAAUCUUGCGGGUUAGGUUUCAGGCAGU
CUCUUUGGCUAUCUUGACAUGCUUUUUCCAUCCAU
>ath-MIR171b MI0000989 Arabidopsis thaliana miR171b stem-loop
UGCAAGGUAACGCGAGAUAUUAGUGCGGUUCAAUCAAAUAGUCGUCCUCUUAACUCAUGG
AGAACGGUGUUGUUCGAUUGAGCCGUGCCAAUAUCACGCGGUAAACCAAAAAUGGCA
>ath-MIR171c MI0000990 Arabidopsis thaliana miR171c stem-loop
UGAGCGCACUAUCGGACAUCAAAUACGAGAUAUUGGUGCGGUUCAAUCAGAAAACCGUAC
UCUUUUGUUUUAAAGAUCGGUUUAUUUGAUUGAGCCGUGCCAAUAUCACGCGUUUA
>ath-MIR172c MI0000991 Arabidopsis thaliana miR172c stem-loop
AGCUACUGUUCGCUGUUGGAGCAUCAUCAAGAUUCACAAAUCAUCAAGUAUUCGUGUAAA
UAAACCCAUUUAUGAUUAGAUUUUUGAUGUAUGUAUGAGAAUCUUGAUGAUGCUGCAGCU
GCAAUCAGUGGCU
>ath-MIR172d MI0000992 Arabidopsis thaliana miR172d stem-loop
AGUCAUUGUUUGCUAUUGCAACAUCUUCAAGAUUCAGAAAUCAGAUUCUCUUAUGGGUUU
UCUUUUGAGCCUUUAUUUUUUGGUUUGAGAAUCUUGAUGAUGCUGCAGCGGCAAUUAAAU
GGCU
>ath-MIR390a MI0001000 Arabidopsis thaliana miR390a stem-loop
GUAGAGAAGAAUCUGUAAAGCUCAGGAGGGAUAGCGCCAUGAUGAUCACAUUCGUUAUCU
AUUUUUUGGCGCUAUCCAUCCUGAGUUUCAUUGGCUCUUCUUACUAC
>ath-MIR390b MI0001001 Arabidopsis thaliana miR390b stem-loop
GAGAAAUAGCUAUAAAGCUCAGGAGGGAUAGCGCCAUGGCUCACCAGUGCUGUAUGUUUU
GUAUAUGCGUACAUGUAUAUCUGUUGGCGCUAUCCAUCCUGAGUUCCAUAGCUUCUUCUU
>ath-MIR391 MI0001002 Arabidopsis thaliana miR391 stem-loop
UAGAGUGAUUACACAUACAAGUGGUCUUGCUUCUUCUAUGGUUUUAAAACUGCAAAUAAA
GAUUUGCUUCGCAGGAGAGAUAGCGCCAUCACCUCUUCUAAGAAGUUAACUAGUGGUGAC
GGUAUCUCUCCUACGUAGCAAUCCUUAUAUAUGCAUCUUAAUACGGAGAGAUCAAGGUAU
UUCAGUUGUUCAAUAAUCACCCUCUA
>ath-MIR393a MI0001003 Arabidopsis thaliana miR393a stem-loop
AGAGGAAGGAUCCAAAGGGAUCGCAUUGAUCCUAAUUAAGGUGAAUUCUCCCCAUAUUUU
CUUUAUAAUUGGCAAAUAAAUCACAAAAAUUUGCUUGGUUUUGGAUCAUGCUAUCUCUUU
GGAUUCAUCCUUC
>ath-MIR393b MI0001004 Arabidopsis thaliana miR393b stem-loop
AGAGAAAGGAUCCAAAGGGAUCGCAUUGAUCCUAAUUAAGCUGAUUUAUUCCCCAAUAAU
UGUUUUUUUUUUCCUUCUCAAUCGAAAGAUGGAAGAAAAACAAAUUCCAAACAUUUUGCU
UACUUUUCCGGAUCAUGCGAUCUCUUUGGAUUCAUUCUUU
>ath-MIR394a MI0001005 Arabidopsis thaliana miR394a stem-loop
CUUACAGUCAUCUUUGGCAUUCUGUCCACCUCCUUCUAUACAUAUAUGCAUGUGUAUAUA
UAUAUGCGUUUCGUGUGAAAGAAGGAGGUGGGUAUACUGCCAAUAGAGAUCUGUUAG
>ath-MIR394b MI0001006 Arabidopsis thaliana miR394b stem-loop
CUUACAGAGAUCUUUGGCAUUCUGUCCACCUCCUCUCUCUAUAUUUAUGUGUAAUAAGUG
UACGUAUCUACGGUGUGUUUCGUAAGAGGAGGUGGGCAUACUGCCAAUAGAGAUCUGUUA
G
>ath-MIR395a MI0001007 Arabidopsis thaliana miR395a stem-loop
AUGUCUCCUAGAGUUCCUCUGAGCACUUCAUUGGGGAUACAAUUUUUCUAAAUGAUUAUC
CACUGAAGUGUUUGGGGGAACUCCCGGACCCAU
>ath-MIR395b MI0001008 Arabidopsis thaliana miR395b stem-loop
AUGUCCCCAUGAGUUCCCUUUAACGCUUCAUUGUUAAAUACUCAAAGCCACAUUGGUUUG
UAUACAACACUGAAGUGUUUGGGGGGACUCUUGGUGUCAU
>ath-MIR395c MI0001009 Arabidopsis thaliana miR395c stem-loop
AUGUCCACAUGAGUUCCCUUUAACGCUUCAUUGUUGAAUACUCAAAGCCACAUUGGUUUG
UAUAUAACACUGAAGUGUUUGGGGGGACUCUUGGUGUCAU
>ath-MIR395d MI0001010 Arabidopsis thaliana miR395d stem-loop
AUGUCCUCUAGAGUUCUCCUGAACACUUCAUUGGAAAUUUGUUAUUCAGUAAGCUAACAG
UUAAUUCCACUGAAGUGUUUGGGGGAACUCCCGAUGUCAU
>ath-MIR395e MI0001011 Arabidopsis thaliana miR395e stem-loop
AUGUUUUCUAGAGUUCCUCUGAGCACUUCAUUGGAGAUACAAUUUUUUAUAAAAUAGUUU
UCUACUGAAGUGUUUGGGGGAACUCCCGGGCUGAU
>ath-MIR395f MI0001012 Arabidopsis thaliana miR395f stem-loop
AUGUCCCCUUGAGUUCCCUUAAACGCUUCAUUGUUCAUACUUUGUUAUCAUCUAUCGAUC
GAUCAAUCAAUCUGAUGAACACUGAAGUGUUUGGGGGGACUCUAGGUGACAU
>ath-MIR396a MI0001013 Arabidopsis thaliana miR396a stem-loop
CUCUGUAUUCUUCCACAGCUUUCUUGAACUGCAAAACUUCUUCAGAUUUUUUUUUUUUUC
UUUUGAUAUCUCUUACGCAUAAAAUAGUGAUUUUCUUCAUAUCUCUGCUCGAUUGAUUUG
CGGUUCAAUAAAGCUGUGGGAAGAUACAGAC
>ath-MIR396b MI0001014 Arabidopsis thaliana miR396b stem-loop
GGUCAUACUUUUCCACAGCUUUCUUGAACUUUCUUUUUCAUUUCCAUUGUUUUUUUCUUA
AACAAAAGUAAGAAGAAAAAAAACUUUAAGAUUAAGCAUUUUGGAAGCUCAAGAAAGCUG
UGGGAAAACAUGACA
>ath-MIR397a MI0001015 Arabidopsis thaliana miR397a stem-loop
UGAAUGAACAUCAUUGAGUGCAGCGUUGAUGUAAUUUCGUUUUGUUUUUCAUUGUUGAAU
GGAUUAAAAGAAUUUAUACCAGCGUUGCGCUCAAUUAUGUUUUUCUA
>ath-MIR397b MI0001016 Arabidopsis thaliana miR397b stem-loop
UGAAUGAACAUCAUUGAGUGCAUCGUUGAUGUAAUUUUACUUAUUUUAUUCCAUUGUUGA
AUUAAUUAAAGAAGUAUAUAUCAGCGUUGCAUUCAAUUAUGUUUUUCUA
>ath-MIR398a MI0001017 Arabidopsis thaliana miR398a stem-loop
UGAAAUUUCAAAGGAGUGGCAUGUGAACACAUAUCCUAUGGUUUCUUCAAAUUUCCAUUG
AAACCAUUGAGUUUUGUGUUCUCAGGUCACCCCUUUGAAUCUCCC
>ath-MIR398b MI0001018 Arabidopsis thaliana miR398b stem-loop
UGGAUCUCGACAGGGUUGAUAUGAGAACACACGAGUAAUCAACGGCUGUAAUGACGCUAC
GUCAUUGUUACAGCUCUCGUUUUCAUGUGUUCUCAGGUCACCCCUGCUGAGCUCUU
>ath-MIR398c MI0001019 Arabidopsis thaliana miR398c stem-loop
UGGAUCUCGACAGGGUUGAUAUGAGAACACACGAGCAAUCAACGGCUAUAACGACGCUAC
GUCAUUGUUACAGCUCUCGUUUCAUGUGUUCUCAGGUCACCCCUGCUGAGCUCUU
>ath-MIR399a MI0001020 Arabidopsis thaliana miR399a stem-loop
AAAUGCAUUACAGGGUAAGAUCUCUAUUGGCAGGAAACCAUUACUUAGAUCUUUGCAUCU
CUUUAUGCAUUGCUUUUAAUUAGUGAGUUAUCUGCCAAAGGAGAUUUGCCCUGUAAUUCU
UCU
>ath-MIR399b MI0001021 Arabidopsis thaliana miR399b stem-loop
UCACUAGUUUUAGGGCGCCUCUCCAUUGGCAGGUCCUUUACUUCCAAAUAUACACAUACA
UAUAUGAAUAUCGAAAAUUUCCGAUGAUCGAUUUAUAAAUGACCUGCCAAAGGAGAGUUG
CCCUGAAACUGGUUC
>ath-MIR399c MI0001022 Arabidopsis thaliana miR399c stem-loop
GGAGCAGUAAUAGGGCAUCUUUCUAUUGGCAGGCGACUUGGCUAUUUGUAUCUUUUGUGU
UCUUGACUAUUGGCUAUGUCACUUGCCAAAGGAGAGUUGCCCUGUCACUGCUUC
>ath-MIR399d MI0001023 Arabidopsis thaliana miR399d stem-loop
GGUUGGAUUACUGGGCGAAUACUCCUAUGGCAGAUCGCAUUGGCUAGAUAUGCAAGUAAA
AUGCUUCUCUGCCAAAGGAGAUUUGCCCCGCAAUUCAUCC
>ath-MIR399e MI0001024 Arabidopsis thaliana miR399e stem-loop
GAAAGCAUUACAGGGCGAAUCCUCUAUUGGCAGUGGAAGUUGAUGACCCUUAUAUGUUAU
UUUCUCAUCAUUUUCCUCUGCCAAAGGAGAUUUGCCUCGCAAUGCUUCA
>ath-MIR399f MI0001025 Arabidopsis thaliana miR399f stem-loop
AUAUGCAUUACAGGGCAAGAUCACCAUUGGCAGAGAUCUAUUACUUCAUUCUUGCAUCAU
AUGCAUAAAUGUUUGUGGUGAGCUCUCUGCCAAAGGAGAUUUGCCCGGUAAUUCUCUU
>osa-MIR393 MI0001026 Oryza sativa miR393 stem-loop
UGGGGAAGCAUCCAAAGGGAUCGCAUUGAUCCUUCAUCGCUCUCGCUCGCUUCCAUGGCG
GUCGUCGUCUACAAGCAGCUUGACGGAUCAUGCGAUCCUUUUGGAGGCUUCCUCU
>osa-MIR394 MI0001027 Oryza sativa miR394 stem-loop
UACUGAGAGUUCUUUGGCAUUCUGUCCACCUCCUUGUCGAAUCCUCAGAGACAGAAAUCU
CAUAUCUGUUGAUCUUGGAGGUGGGCAUACUGCCAAUGGAGCUGUGUAGG
>osa-MIR395b MI0001028 Oryza sativa miR395b stem-loop
GAGUCCCUAGGAGUUCCUUUCAAGCACUUUACGACACACUGUAUUGAGAGUUGUCGUGAA
GUGUUUGGGGGAACUCUUAGUGUCGC
>osa-MIR395d MI0001029 Oryza sativa miR395d stem-loop
GUAUUGUCGUGAGUUCCCUUCAAGCACUUCACGUGGCACUAUCUCAAUGCCUACUAUGUG
AAGUGUUUGGGGGAACUCUCGAUAUCAC
>osa-MIR395e MI0001030 Oryza sativa miR395e stem-loop
GUAUUAUCGAGAGUUCCCUUCAACCACUUCACGUGGCACUGUUUCAAGGCCUAUUGUGUG
AAGUGUUUGGGGGAACUCUCGAUAUCAC
>osa-MIR395g MI0001031 Oryza sativa miR395g stem-loop
GUAUCACCGUGAGUUCCCUUCGAACACUUCACGUGGCACUAUUUCAAUGCCUAUUGUGAA
GUGUUUGGGGGAACUCUCGAUGUCAU
>osa-MIR395h MI0001032 Oryza sativa miR395h stem-loop
UUGUUACCUGGAGUUUCCUCAACACACUUCACAUCUGCUAGGCCCUAUUACAAUUGCGCA
AUGUGGAGUCUGCAAUUGGUAGUGAAGUGUUUGGGGGAACUCUAGGUGGCAC
>osa-MIR395i MI0001033 Oryza sativa miR395i stem-loop
GUUUUACCGGGAGUUCUCUUCAAGCACUUCACGUAGAGCUUUCUAUUGACAUGGAGCUUU
AGAACAAUGUGAAGUGUUUGGGGGAACUCUUGGUACCAA
>osa-MIR395j MI0001034 Oryza sativa miR395j stem-loop
GUGUUCCCAAGAGUUCCUUGCAAGCACUUCACAUAGAACUUCUGUUACUCUCAUGUAACA
UUGGGAACUUGAGAAGCUACUGUGAAGUGUUUGGGGGAACUCUAGGUGGCAC
>osa-MIR395k MI0001035 Oryza sativa miR395k stem-loop
GUUUUAUCGGGAGUUUCCUUCAAGCACUUCACGUAGAGCUUUCUAUUGAUAUGGAGCUUU
GGAACAAUGUGAAGUGUUUGGGGGAACUCUUGAUACCAA
>osa-MIR395l MI0001036 Oryza sativa miR395l stem-loop
GCGUUCCUUCCAAGCACUUCACACAGAGCUUUUAUUUCUCUCACAUCGAUUGAGAACUUA
AUUAGAAGCUUUUGUGAAGUGUUUGGGGGAACUC
>osa-MIR395s MI0001037 Oryza sativa miR395s stem-loop
GUAUCACCGUGAGUUCCCUUCAAGCACUUCACGUGGCACUAUUUCAAUGCCUAUUGUGAA
GUGUUUGGGGGAACUCUCGAUGUUCC
>osa-MIR395t MI0001038 Oryza sativa miR395t stem-loop
UUAUCCACUGGAGUUCUCCUCAAACCACUUCAGCAGAUAGCUAGCUAGGCCUCAUUGCAU
UGCACCACUGUUGCAUAACUAUGAGCAUGGGGCCAAAAGUUAGCUGCUUAUAGUGAAGUG
UUUGGGGAAACUCCGGUUGGCAA
>osa-MIR395c MI0001041 Oryza sativa miR395c stem-loop
GUAUUAUCAAGAGUUCUCUUUAAGCACUUCAUACGACACCAUUAUUUAUAGGGUUGUUGU
GAAGUGUUUGGAGGAACUCUCGGUGUCAU
>osa-MIR395a MI0001042 Oryza sativa miR395a stem-loop
UUGUCCACUGGAGUUCUCCUCAAUCCACUUCAGUAGAUAGCUAUGGCUAGGCCUCAUUGC
AUUGCACUGUUACAUAACUGUGAUCAUGGGGCCAAAAGCUAGCUAUGUAUAGUGAAGUGC
UUGGGGGAACUCCAGUUGACAC
>osa-MIR395f MI0001043 Oryza sativa miR395f stem-loop
UUAUCGCGGGUUCCCUUCAAUCACUUCACAUGGUACUAUUUCAAGGCCUACUAUGUGAAU
UGUUUGGGGGAACUCUCGAUGU
>osa-MIR395u MI0001044 Oryza sativa miR395u stem-loop
ACACUGCCAGGAAUUCCCUUCAAGCAAUUCAUGAAACAAUAUUUUGAGAGUUGUUGUGAA
GCGUUUGGGGGAAAUCUCAGUGUCGC
>osa-MIR396a MI0001046 Oryza sativa miR396a stem-loop
CUUUGUGAUCUUCCACAGCUUUCUUGAACUGCACGCAUGAUGAAUAAUCCCUUUGGUUAA
UUGUGAUCUGGUCUCUGAGAGAUCGUAGUUAGACUCGAUCGGUUGCAUUGGCAUCAGAGA
GAGCAGUUCAAUAAAGCUGUGGGAAAUUGCAGAG
>osa-MIR396b MI0001047 Oryza sativa miR396b stem-loop
CUUUGUGGUCUUCCACAGCUUUCUUGAACUGCAUCUUUGAGAGAGAUUAGCAUCCCUAUG
UGUGGAUUUUGCUUGCACGAGUGUGCAGUUCAAUAAAGCUGUGGGAAAUUACAGAG
>osa-MIR396c MI0001048 Oryza sativa miR396c stem-loop
UGCCAUGCCUUUCCACAGCUUUCUUGAACUUCUCUUGUGCCUCACUCACUUUCAUUACUG
GAGAGAUAUGCAUCAUCAGUGGAAGCUUAUAGGGAGAGGAGUGCAAGAAGAGGGUCAAGA
AAGCUGUGGGAAGAAAUGGCA
>osa-MIR397a MI0001049 Oryza sativa miR397a stem-loop
AUCAAAUGCAUCAUUGAGUGCAGCGUUGAUGAACAACGGUAACCGGUCCAUGUUGAUGCG
CAUUUGGCCGGUGAUCUGAUCAUCAUCAGCGCUUCACUCAAUCAUGCGUUUGGC
>osa-MIR397b MI0001050 Oryza sativa miR397b stem-loop
AGGGAAGGCAUUAUUGAGUGCAGCGUUGAUGAACCUGCCGGCCGGCUAAAUUAAUUAGCA
AGAAAGUCUGAAACUGGCUCAAAGGUUCACCAGCACUGCACCCAAUCACGCCUUUGCU
>osa-MIR398a MI0001051 Oryza sativa miR398a stem-loop
GCUGAACCCAGAGGAGUGGUACUGAGAACACAGGUGCCAAUACAAUGUAUGGUGAGCUAC
UGUAUAAUGGAGUAAUUCUGUAACUGUGUUCUCAGGUCACCCCUUUGGGUUUCUU
>osa-MIR398b MI0001052 Oryza sativa miR398b stem-loop
GGAGUUCCUACAGGGGCGAGCUGGGAACACACGGUGAUGAGGCGGUCUGGUCUUUCGUGU
GUUCUCAGGUCGCCCCUGCCGGGACUCU
>osa-MIR399a MI0001053 Oryza sativa miR399a stem-loop
CUGUGAAUUACAGGGCAGUUCACCUUUGGCACAAGGGCAAGCAGUAGAAACCAUGCGUGC
UUGCUAGAGCUGGAAAUGAUGCUGGUAGCAUUGCAUGGUUCAGGGAUCACAGAUCUCGUG
CCAAAGGAGAAUUGCCCUGCGAUUUUGUC
>osa-MIR399b MI0001054 Oryza sativa miR399b stem-loop
GUGAGAAUCACAGUGCGAUUCUCCUCUGGCAUGGCAUGAGAGGCCUAAAAAAGAGACGCA
CUGCCGUGCCAAAGGAGAAUUGCCCUGCCAUUCAGAA
>osa-MIR399c MI0001055 Oryza sativa miR399c stem-loop
CGGCGAAUUACAGGGCGGUUUCUCCUUUGGCACGUACGGAGGCAAGGCAUGCGGUGAAAA
AUCUCUAGCUAGCCAUGCGUGCCAAAGGAGAAUUGCCCUGCGAUUCACCA
>osa-MIR399d MI0001056 Oryza sativa miR399d stem-loop
AAGACAGUAGUAGGCAGCUCUCCUCUGGCAGGUGCAUUCUAGGUGAUUUUGUAAUUGUAU
AUGCAUCCAAGGUAUAUACAGUCCGGCCAUGGUGCUACAUUGCAAUCAUCCAUAUGUGAU
UGCAUUGUGUAUAUAUAUACAUGGUGGCCUUUGAUAGACCAUCAUAUAUCGGUUGGUUAU
GUGCAUGUAUGUAUAUACCAGCUGCUACUAGCUUUGAUCGAUCGCCAUGUAGCGAUUGAA
UUCACCAAAACGGCCUGCCAAAGGAGAGUUGCCCUGCGACUGUCUU
>osa-MIR399e MI0001057 Oryza sativa miR399e stem-loop
ACAUGCAUUACCGGGUGAGUCUUCCUUGGCAGUGUUCGAAUCGGCAGUACCGGUCUGCAA
GUGAUCGGUCAAUCACCAGUUCACCGCUGCCAAAGGAGAUUUGCCCAGCAAUGCAACU
>osa-MIR399f MI0001058 Oryza sativa miR399f stem-loop
UGGUGGAUUACCGGGCCAUGUCUCCUUGGGCAGAGGUGAUCAGAUUGCACACUUCACUUC
AACCUCUUGCUCUAGCUUGUUCUCUCUGCCAAAGGAGAUUUGCCCAGCAAUCCACAU
>osa-MIR399g MI0001059 Oryza sativa miR399g stem-loop
AUGUGCAUUGCAGGGCAACUACUCCAUUGGCAGAGGGAUGGAUUGGAUAUGGAUAUGGCU
GAUGCUUCCAUUUGAUCCCAUCCCUAUCUGCCAAAGGAGAUUUGCCCAGCGAUUCACUC
>osa-MIR399h MI0001060 Oryza sativa miR399h stem-loop
CCAUGCAUUACUGGGCAGGUCUCCCUUGGCAGUGGCCGAUCGAGCUGAUCAAACCACGCA
AAAGCCACUGCCAAAGGAGACUUGCCCAGCAAUGCAGAU
>osa-MIR399i MI0001061 Oryza sativa miR399i stem-loop
GUGAGAAUCACAGUGCAGUUCUCCUCUGGCAUGGAGGGCAAGAGGAGCUGAAUAGCUAAU
GGAUGAUAAACUGCUAGCCUUUCCCUGCCAAAGGAGAGCUGCCCUGCCAUUCAGUG
>osa-MIR399j MI0001062 Oryza sativa miR399j stem-loop
AGUCCAGUUUCAGGGCUCCUCUCUCUUGGCAGGGAGCAUGUGAAGUCUUUUGUAGCUCAC
UCAUUUUCAGCCCUCUGCCAAAGGAGAGUUGCCCUAAAACUGGACU
>osa-MIR399k MI0001063 Oryza sativa miR399k stem-loop
AGCUGCAUUGCUGGGCAAGUUGUCCUUUGGCAGAUGUUGCAGUUCAUCAUCGAUGCCUGG
GGGUUACCAGACUACUGCCAAAGGAAAUUUGCCCCGGAAUUCAUCU
>ebv-mir-BHRF1-1 MI0001064 Epstein Barr virus miR-BHRF1-1 stem-loop
UAUUAACCUGAUCAGCCCCGGAGUUGCCUGUUUCAUCACUAACCCCGGGCCUGAAGAGGU
UGACAA
>ebv-mir-BHRF1-2 MI0001065 Epstein Barr virus miR-BHRF1-2 stem-loop
CUUUUAAAUUCUGUUGCAGCAGAUAGCUGAUACCCAAUGUUAUCUUUUGCGGCAGAAAUU
GAAAG
>ebv-mir-BHRF1-3 MI0001066 Epstein Barr virus miR-BHRF1-3 stem-loop
UCUAACGGGAAGUGUGUAAGCACACACGUAAUUUGCAAGCGGUGCUUCACGCUCUUCGUU
AAAAU
>ebv-mir-BART1 MI0001067 Epstein Barr virus miR-BART1 stem-loop
GGGGGUCUUAGUGGAAGUGACGUGCUGUGAAUACAGGUCCAUAGCACCGCUAUCCACUAU
GUCUCGCCCG
>ebv-mir-BART2 MI0001068 Epstein Barr virus miR-BART2 stem-loop
ACUAUUUUCUGCAUUCGCCCUUGCGUGUCCAUUGUUGCAAGGAGCGAUUUGGAGAAAAUA
AA
>ath-MIR400 MI0001069 Arabidopsis thaliana miR400 stem-loop
UGAGGAUUGUUUAUGAGAGUAUUAUAAGUCACUACAUUUGGUAAGCAAAGUGUUGUUUCU
CAAACGAAGUGACUUAUGAUAAUCUCAUGAAUGGAUUUUGCA
>ath-MIR401 MI0001070 Arabidopsis thaliana miR401 stem-loop
UAUAUAGACCCUAAAAACGUCCAGGGACUAAUAAUGCAAAUAUGGAAAUCUUCUGGGGCA
AACUUGAGCUUCUGAAAACUUGAAAGCGUUUAGGGUUUUUGCUGGGCCGAAACUGGUGUC
GACCGACACCAAGAGUGUGUCGCUCGACACUCAUCGCUGAUUCCUGAACCAAAAUCGUUC
UUAGUUUCCUUUUCCUUAGUUUUUGCUCCAAAAUGUCUCCUUAUCUCCAUUGUUGUCCCA
UUGCAUAGAA
>ath-MIR402 MI0001071 Arabidopsis thaliana miR402 stem-loop
CGUGGUAGAUAAGUUUGAGUUGCAUAGUGGCAGUCUUCCUUUGUUUGUUAACCCAUAUUU
UCAUGAUUCGAGGCCUAUUAAACCUCUGUUACAUCUGCUUUUUGAAAAGUUGUCAUUUUU
CUGAAAUCUUCUUGCCUCAAUUUCCAACAGCAGAUUCAUCUUUCAUUGGAUGAUCCGUUA
GUUUUUGAUAGAAAAAAUGAGGUGGGAAGAAAUUAAGACUGACUUCGAAAUAGCCUUUAA
AAUAGGGGUUUAUAGACCUCGAAUCAUAUCAAACGAGUCUGCUACUAUGCUACUGAAAAC
UUUAUCAAA
>ath-MIR403 MI0001072 Arabidopsis thaliana miR403 stem-loop
UUGUCAUUAGAAGAGUCGUAUUACAUGUUUUGUGCUUGAAUCUAAUUCAACAGGCUUUAU
GUAAGAGAUUCUUUAACAAUUCCUAUAAUCUUUGUUGUUGGAUUAGAUUCACGCACAAAC
UCGUAAUCUGUCUUU
>ath-MIR404 MI0001073 Arabidopsis thaliana miR404 stem-loop
UAGCAUGUUCGUUUCAUUAACGCUGGCGGUUGCGGCAGCGGCUGCGGUAGCGGUGGCGGC
AAACACUACCGCAGGUUGUUGUUCGUUUUGUUGCCGCAGACGCUGCCGCAGCCGCUGCCG
CAACCGCAGGUUUCUUUGUUCGUUUCGACG
>ath-MIR405a MI0001074 Arabidopsis thaliana miR405a stem-loop
UCAAAAUGGGUAACCCAACCCAACCCAACUCAUAAUCAAAUGAGUUUAUGAUUAAAUGAG
UUAUGGGUUGACCCAACUCAUUUUGUUAAAUGAGUUGGGUCUAACCCAUAACUCAUUUCA
UUUGAUGGGUUGAGUUGUUAAAUGGGUUAACCAUUUA
>ath-MIR405b MI0001075 Arabidopsis thaliana miR405b stem-loop
UUAACCCAUUUAACAAUUCAACCCAUCAAAUGAAAUGAGUUAUGGGUUAGACCCAACUCA
UUUAACAAAAUGAGUUGGGUCUAACCCAUAACUCAUUUAAUUAUAAACUCAUUUGAUUAU
GAGU
>ath-MIR405d MI0001077 Arabidopsis thaliana miR405d stem-loop
ACCCAUCAAAUGAAAUGAGUUAUGGGUUGACCCAACUCAUUUUGUUAAAUGAGUUGGGUC
UAACCCAUAACUCAUUUAAUCAUAAA
>ath-MIR406 MI0001078 Arabidopsis thaliana miR406 stem-loop
UAAAGUCUUAAUUUUUAGUUAUCACGAUUUAGCACAUAUCAAUCUAUAGAUUUGAUUUUU
CUUUUAUUAGUUCUUAAAUUUUGAUUUGAGACAGUAACUAUUCAAAUAGAAUGCUAUUGU
AAUCCAGAAUCCGAAAGAAACGAAUCAAAAAAAAAAAAAACGAGUCUUCAUAGUAAAAAU
CGAUUAACUAAAAAGGAUGG
>ath-MIR407 MI0001079 Arabidopsis thaliana miR407 stem-loop
UGGGAAAAAUGUUAAAAAAAUCGCCAACUUUUAAAAAUGGGACAAAAAAAUCGCCAACUC
CUGAAAUGUCAUUUAAAUCAUAUACUUUUGGUUGACUUUUCCAGAAAGAUAAUAAAGCAA
AGAUUCGUAAUCAACAAAACUUUGCUCUGUUAUCUUUCUAAAGAACUCAAUCAAAAGUAU
GUGAUUAAAACGACAUUUCAGGAGUUGGUGAUUUUUCAUCCCAUUUUUCAAAGUUGGCAA
UUUUUUUGACAUUUUUUCCAAUG
>ath-MIR408 MI0001080 Arabidopsis thaliana miR408 stem-loop
AAGGUUAGAUUGGUAUUGCAAUGAAAGAAGACAAAGCGGUAAUGAGAGAGAGACAGGGAA
CAAGCAGAGCAUGGAUUGAGUUUACUAAAACAUUAAACGACUCUGUUUUGUCUCUACCCA
UGCACUGCCUCUUCCCUGGCUCCCUCUUUUUUUCUCUAUAUUUCUCUCUCUCCUUUCAUU
UCACAGCUUUCAAUGGAAUUUUAUUGCUACUGCUAACG
>ath-MIR156g MI0001082 Arabidopsis thaliana miR156g stem-loop
AUAACGAAGGCGACAGAAGAGAGUGAGCACACAUGGCUCUUUUUCUAGCAUGCUCAUGCU
CGAAAGCUCUGCGUGCUUACUCUCUUCUUGUCUCCUGCUCUCU
>ath-MIR156h MI0001083 Arabidopsis thaliana miR156h stem-loop
AUGAAAAAUGUUGACAGAAGAAAGAGAGCACAACCUGGGAUUAGCAAAAAGAUAGUUUUG
CCCUUGUCGGGAGUGUGCUCUCUUUCCUUCUGCCACCAUCAUUGCG
>ath-MIR158b MI0001084 Arabidopsis thaliana miR158b stem-loop
AUCUCUGUGCUUCUUUGUCUACACUUUUGGAAAAGGUGAUGAUAUCAUUGCUUUUCCCCA
AAUGUAGACAAAGCAAUACCGUGAU
>ath-MIR159c MI0001085 Arabidopsis thaliana miR159c stem-loop
GUGUAACAGAAGGAGCUCCCUUCCUCCAAAACGAAGAGGACAAGAUUUGAGGAACUAAAA
UGCAGAAUCUAAGAGUUCAUGUCUUCCUCAUAGAGAGUGCGCGGUGUUAAAAGCUUGAAG
AAAGCACACUUUAAGGGGAUUGCACGACCUCUUAGAUUCUCCCUCUUUCUCUACAUAUCA
UUCUCUUCUCUUCGUUUGGAUUGAAGGGAGCUCCUUUUCUUCUUC
>ath-MIR319c MI0001086 Arabidopsis thaliana miR319c stem-loop
UAGAUAUAGAAGGAGAUUCUUUCAGUCCAGUCAUGGAUAGAAAAAGAAGAGGGUAGAAAU
AUCUGCCGACUCAUCCAUCCAAACACUCGUGGUAGAGAAACGAUAAAUUUAAACCGCAGU
GACUGUGUGAAUGAUGCGGGAGAUAUUUUUGAUCCUUCUUUAUCUGUGUUUGGACUGAAG
GGAGCUCCUUCUUUUUCUA
>ath-MIR164c MI0001087 Arabidopsis thaliana miR164c stem-loop
UAACACUUGAUGGAGAAGCAGGGCACGUGCGAACACAAAUGAAAUCGAUCGGUACUUGUU
GAUCAUAUUUUCGCACGUGUUCUACUACUCCAACACGUGUCU
>ath-MIR167c MI0001088 Arabidopsis thaliana miR167c stem-loop
CCAGUAGCAGUUAAGCUGCCAGCAUGAUCUUGUCUUCCUCUCUUAGGUUUCAUAUAUAGU
UAAUAAAUAUUUUAUAUAUUUCUUGUUCUUACAAGAUUAUAUGAUCAUAGCUUAGAGAGA
GAGAGAGACUAGGUCAUGCUGGUAGUUUCACCUGCUAAUG
>ath-MIR172e MI0001089 Arabidopsis thaliana miR172e stem-loop
GUAGUCGCAGAUGCAGCACCAUUAAGAUUCACAAGAGAUGUGGUUCCCUUUGCUUUCGCC
UCUCGAUCCGCAGAAAAGGGUUCCUUAUCGAGUGGGAAUCUUGAUGAUGCUGCAUCAGCA
AAUAC
>osa-MIR156k MI0001090 Oryza sativa miR156k stem-loop
UUGAGAGUGAUGACAGAAGAGAGAGAGCACAACCCGGCAGCAGCGACGACGGCGGUCGCU
UCUGCCAGGGCCGUGUGCUCUCUGAUCUAUCUGUCAUUGCCGUCCA
>osa-MIR156l MI0001091 Oryza sativa miR156l stem-loop
GCUAGGGAGCCGACAGAAGAGAGUGAGCAUAUAUAGUUCUUUCCUUGCAUAUGUGGUCAU
AUGUGUGUUGACUGAAGAGAUACAUAUAUAUAGAGAGAGAGAGUUCAUGUGCUUGAAGCU
AUAUGUGCUCACUUCUCUUUCUGUCAGCAAAUUAUC
>osa-MIR159a MI0001092 Oryza sativa miR159a stem-loop
GUUGUGGACGUUGAGCUCCUUUCGGUCCAAAAAGGGGUGUUGCUGUGGGUCGAUUGAGCU
GCUGGGUCAUGGAUCCCGUUAGCCUACUCCAUGUUCAUCAUUCAGCUCGAGAUCUGAAAG
AAACUACUCCAAUUUAUACUAAUAGUAUGUGUGUAGAUAGGAAAAUGAUGGAGUACUCGU
UGUUGGGAUAGGCUUAUGGCUUGCAUGCCCCAGGAGCUGCAUCAACCCUACAUGGACCCU
CUUUGGAUUGAAGGGAGCUCUGCAUCUUUUGU
>osa-MIR159b MI0001093 Oryza sativa miR159b stem-loop
GGUUAUGAAGUGGAGCUCCUUUCGUUCCAAUGAAAGGUUUAUCUGAAGGGUGAUACAGCU
GCUUGUUCAUGGUUCCCACUAUUCUAUCUCAUAGGAAAAGAGAUAGGCUUGUGGUUUGCA
UGACCAAGGAGCCGAAUCAACUCCUUGCUGACCACUCUUUGGAUUGAAGGGAGCUCUGCA
UCUUGAUC
>osa-MIR159c MI0001094 Oryza sativa miR159c stem-loop
GAGGAGGAAGAGGAGCUCCUUUCGAUCCAAUUCAGGAGAGGAAGUGGUAGGAUGCAGCUG
CCGAUUCAUGGAUACCUCUGGAGUGCAUGGCAGCAAUGCUGUAGGCCUGCACUUGCAUGG
GUUUGCAUGACCCGGGAGAUGAACCCACCAUUGUCUUCCUCUAUUGAUUGGAUUGAAGGG
AGCUCCACAUCUCUCUC
>osa-MIR159d MI0001095 Oryza sativa miR159d stem-loop
UGAUGUGAGGAGGAGCUCCUUUCGAUCCAAUUCAGGAGAGGAAGUGGUGGGAUGCAGCUG
CCGGUUCAUGGAUACCUCUGCAGUUCAUGCCGGUAGGCCUGCACUUGCAUGGGUUUGCAU
GACCUGGGAGAUGAACCUGCCAUUGUGUUCCUCUAUUGAUUGGAUUGAAGGGAGCUCCGG
CUACACCUA
>osa-MIR159e MI0001096 Oryza sativa miR159e stem-loop
GAUGAAGAAGAAGAGCUCCCUUUCGAUCCAAUUCAGGAGAGGAAGUGGUAGGAUGCAGCU
GCCGGUUCAUGGAUACCUCUGGAGUGCAGGGCAAAUAGUCCUACCCUUUCAUGGGUUUGC
AUGACUCGGGAGAUGAACCCGCCAUUGUCUUCCUCUAUUGAUUGGAUUGAAGGGAGCUCC
UCUAGCUACAU
>osa-MIR159f MI0001097 Oryza sativa miR159f stem-loop
GAAGAAGAAGACGAGCUCCCUUCGAUCCAAUCCAGGAGAGGAAGUGGUAGGAUGCAGCUG
CCGGUUCAUGGAUACCUCUGCAGUGCAUGUCGUAGGCUUGCACUUGCAUGGGUUUGCAUG
ACCCGGGAGAUGAACCCACCAUUGUCUUCCUCUUAUGCUUGGAUUGAAGGGAGCUCUACA
CCUCUCUC
>osa-MIR319a MI0001098 Oryza sativa miR319a stem-loop
UGUGUAAGAAGAGAGCUCUCUUCAGUCCACUCUCAGAUGGCUGUAGGGUUUUAUUAGCUG
CCGAAUCAUCCAUUCACCUACCAAGAAAGUUGCAGGAGUGUAUCUCUUGGUAGCGGACUG
GAUGACGCGGGAGCUAAAAUUUAGCUCUGCGCCGUUUGUGGUUGGACUGAAGGGUGCUCC
CUUGCUCAAGC
>osa-MIR319b MI0001099 Oryza sativa miR319b stem-loop
GAUGGAUGGAAGAGAGCGUCCUUCAGUCCACUCAUGGGCGGUGCUAGGGUCGAAUUAGCU
GCCGACUCAUUCACCCACAUGCCAAGCAAGAAACGCUUGAGAUAGCGAAGCUUAGCAGAU
GAGUGAAUGAAGCGGGAGGUAACGUUCCGAUCUCGCGCCGUCUUUGCUUGGACUGAAGGG
UGCUCCCUCCUCCUCGA
>osa-MIR160e MI0001100 Oryza sativa miR160e stem-loop
GUAGGGGAUAUGCCUGGCUCCCUGUAUGCCGCUCGCAUGGCUGCCAACCCAAUGAACUCG
AUCUCGUUGUUGGCCGCUGCGUACGGCGUGCGAGGUGCCAAGCAUGGCCCUCUU
>osa-MIR160f MI0001101 Oryza sativa miR160f stem-loop
GGAUUAACGCUGCCUGGCUCCCUGAAUGCCAUCCGAGAAGCGUGCCGCUGUGGCCGGCUG
CUUCCUGGUUGGCAUUGAGGGAGUCAUGCAGGGUUUGCUC
>osa-MIR162b MI0001102 Oryza sativa miR162b stem-loop
UGGGUGAUGCCUGGGCGCAGUGGUUUAUCGAUCUCUUCCCUGCCUUGUGCUGCUCCGAUC
GAUGCCCGUGCUGAUUCUUGAUAAUAUACAACGCAGGAAUCGAUCGAUAAGCCUCUGCAU
CCAGAUCUCACUUU
>osa-MIR164c MI0001103 Oryza sativa miR164c stem-loop
AGGUUCUUGUUGGAGAAGCAGGGUACGUGCAAAAUGCACACCGGUUGGUCGAGCUAAUUA
ACAAGCUCUGACGACCAUGGUGAUCGAAUGCACGUGCUCCCCUUCUCCACCAUGGCCUU
>osa-MIR164d MI0001104 Oryza sativa miR164d stem-loop
CAAACCGUGCUGGAGAAGCAGGGCACGUGCUCGACGGCGGGGCUGGCUGGCCGGCCGGCU
UGCAGCAUGUGCGCUCCUUCUCCAGCAUGGCUUC
>osa-MIR164e MI0001105 Oryza sativa miR164e stem-loop
UUGUGCAGGGUGGAGAAGCAGGGCACGUGAGCGGCCAUCCAGUGUAGCUUCGCUGCGCGU
CCAUGGCGGCGAACGCGCGUGAUCUGGAGUUUGGAUGGUCGUUCAUGUGUCCGUCUUCUC
CACCGAGCACUG
>osa-MIR166j MI0001106 Oryza sativa miR166j stem-loop
AGAUAGGUGUUUGGAAUGCAGUUUGAUCCAAGAUCUGCCUAUAUAUAUGGUGUGUAUAUC
AUAUCUUGUGAUAUGGGGGAUAUGCAACAGGUGUGUGACAGGGGUAGGUAGAUCUCGGAU
CAGGCUUCAUUCCUCACACC
>osa-MIR166k MI0001107 Oryza sativa miR166k stem-loop
AUUAGGUUAAGGGGUUUGUUGUCUGGCUCGAGGCAUCCGGGACUCCGGUUUCUCCUUUCC
UACUGGAGGCGCCUAAUUUCCGGCGAGCUCGGAGCCUCGGACCAGGCUUCAAUCCCUUUA
ACCAUGC
>osa-MIR166l MI0001108 Oryza sativa miR166l stem-loop
GUUAGGUUAAGGGGAUUGUUGUCUGGUUCAAGGUCUCCACAUUGUGCAAAAUGUUCAUUC
AUGGAGGCACAGGAUGCUUGGUGAUCUCGGACCAGGCUUCAAUCCCUUUAACCAGCA
>osa-MIR167d MI0001109 Oryza sativa miR167d stem-loop
CAUUAGGAGCUGAAGCUGCCAGCAUGAUCUGAUGAGUGCUUAUUAGGUGAGGGCAGAAUU
GACUGCCAAAACAAAGAUCAGAUCAUGCUGUGCAGUUUCAUCUGCUUGUG
>osa-MIR167e MI0001110 Oryza sativa miR167e stem-loop
UGUGAGAGAAUGAAGCUGCCAGCAUGAUCUGGUUGUCAGGCAUGAGCCAAAUCUAUCCAU
GGUGUUGGUGGUACUGAAAUUACCGCGUUUUCGAGGUUUUUCGUCGUGUCAACUUGCGAA
GGGAAUUACGGGUUCUUGAUGAGCAUUGGUGAUAGGAGGUGUGGGCUUGGUUAGUAGAGG
UAGAAUUAUGAUUGUUCUUGUGAGUUUCAGUAAGAGGUGGGAGUGAUUGGAAUUUGGCUC
CAUCAGAUCAUGUUGCAGCUUCACUCUCUCACC
>osa-MIR167f MI0001111 Oryza sativa miR167f stem-loop
CACAAGUGGAUGAAGCUGCCAGCAUGAUCUGAUCACAGUAGUUCUCUAGCUGAUGAUGAU
UUACAAAACCUAGAGACAUGCAUCAGAUCAUCUGGCAGUUUCAUCUUCUCAUG
>osa-MIR167g MI0001112 Oryza sativa miR167g stem-loop
CAUAAGCAGGUGAAGCUGCCAGCAUGAUCUGAAAGCAUCUCAAACCAGCGAUCAGAUCAU
CCGGCAGCUUCAUCUUCUCAUG
>osa-MIR167h MI0001113 Oryza sativa miR167h stem-loop
CACAAGUUGGUGAAGCUGCCAGCAUGAUCUGAUGAUGAUGAUGAUCCACCUCUCUCAUCU
GUGUUCUUGAUUAAUUACGGAUCAAUCGAUCAGGUCAUGCUGUAGUUUCAUCUGCUGGUU
>osa-MIR167i MI0001114 Oryza sativa miR167i stem-loop
UGUGAGAGGCUGAAGCUGCCAGCAUGAUCUGGUCCAUGAGUUGCACUGCUGAAUAUAUUG
AAUUCAGCCAGGAGCUGCUACUGCAGUUCUGAUCUCGAUCUGCAUUCGUUGUUCUGAGCU
AUGUAUGGAUUUGAUCGGUUUGAAGGCAUCCAUGUCUUUAAUUUCAUCGAUCAGAUCAUG
UUGCAGCUUCACUCUCUCACU
>osa-MIR168a MI0001115 Oryza sativa miR168a stem-loop
CGCCUCGGGCUCGCUUGGUGCAGAUCGGGACCCGCCGCCGCCGCUGCCGGGGCCGGAUCC
CGCCUUGCACCAAGUGAAUCGGAGCCG
>osa-MIR168b MI0001116 Oryza sativa miR168b stem-loop
UGGUCUUGUGAGGCUUGGUGCAGCUCGGGAACUGUUCUUGAUGGACUGGCAGGAACUCCA
UGUCCACCACUGCCACUCCUGUGUUGUGGCAUUCCUCCUUGCCGUU
>osa-MIR169b MI0001117 Oryza sativa miR169b stem-loop
GAACGGAAUGCAGCCAAGGAUGACUUGCCGGUACGUGUAUGCAUGUUUCAAGGUACUAUA
UGUGCCCCCAACUGUUUUAGAUCCAUGCUGACAUUUUCCGGCAAGUUGUCCUUGGCUACG
UCUUGUUC
>osa-MIR169c MI0001118 Oryza sativa miR169c stem-loop
GAACGGGAUGCAGCCAAGGAUGACUUGCCGGCUCCUGGUAUUGGGGGAAUCUCAGCUUUG
CUGAAGCGCCUUGGAGUUAGCCGGCAAGUCUGUCCUUGGCUACACCUAGCUC
>osa-MIR169d MI0001119 Oryza sativa miR169d stem-loop
AUUUAUCGUGUAGCCAAGGAUGAAUUGCCGGCGUUUCACGCUGUUGAUGGUGCGUGCAUA
UAUAAGUUGGCGCCGGCAAGUCAUUUCAGGCUACAUGUUUGCC
>osa-MIR169e MI0001120 Oryza sativa miR169e stem-loop
GCUGGUUGUGUAGCCAAGGAUGACUUGCCGGCCUGGUUUGUGUUCAUCAGCAAUCCAGCA
UAUGCUGUAUUGCCGUGUGUGAUCGAUCGAUGCAUGGACCGGCAAGUUAUUUUCUUUGGC
UACAUUACAACC
>osa-MIR169f MI0001121 Oryza sativa miR169f stem-loop
GCUGAUUCGGUAGCCAAGGAUGACUUGCCUAAUGCCUAUGUGCAUGUGUUUAUACGCUGC
UCAUCUGCAUUUUGAUUAUCCCCUGAUCAGUCCUGUCGUCAAUUAUAUGUGUGUGUAGUA
CUCUGUACUCAUACAUAUAUAGGCAUGUCUUCCUUGGCUAUUCGGAGCGG
>osa-MIR169g MI0001122 Oryza sativa miR169g stem-loop
CUGCCUCUGGUAGCCAAGGAUGACUUGCCUAUUGUGCUCUUCUGAAUGAUGCAGUGCCAU
GAUCAGUGUGGCCUGGCUGGUUCAGAUGAGCCGAGAUAGGCAGUCUCCUUGGCUAGCCUG
AGUGGC
>osa-MIR169h MI0001123 Oryza sativa miR169h stem-loop
UUAGCUCUGGUAGCCAAGGAUGACUUGCCUGUGUCCUUGUGUGUAAGGAUCAUUAAUUAU
UAUUCAGAAAAUGAUCCUUUCAGCAGGUUUCAUGGGCAGUCUCCUUGGCUAGCCUGAGUG
AU
>osa-MIR169i MI0001124 Oryza sativa miR169i stem-loop
GUAGCUCUGGUAGCCAAGGAUGACUUGCCUGUGUCCUUGUGUAGAGGAUCAUUCAGAAAA
UGAGCCUUGAACUGGUUCAUAGGCAGUCUCCUUGGCUAGUCUGAGUCG
>osa-MIR169j MI0001125 Oryza sativa miR169j stem-loop
UCGCAUCUGGUAGCCAAGGAUGACUUGCCUGUGUCUCUGCUCAUGUGCAGUAGAAGAAGA
UGCAUUUCUAGCUGCUUUCUGCAUAUGUGAUCUCACAGGCAGUCUCCUUGGCUAGCCUGA
GCGGC
>osa-MIR169k MI0001126 Oryza sativa miR169k stem-loop
UCUGUCUAGAUAGCCAAGGAUGACUUGCCUGUGGCCUCUUGGAGAGAGAGGUGUAGCUUA
AUUAGCAGCAUGGUUUGAGCAUUGCUUGAUCGGUUGAUCGCUUCGCUUGCUCUGCAUGAG
AUCUUACAGGCAGUCUCCUUGGCUAGUCUGGGCGGC
>osa-MIR169l MI0001127 Oryza sativa miR169l stem-loop
UUAUCUCUGAUAGCCAAGGAUGACUUGCCUGUGUCCUCCCUGAAGGAUUAGCAAUUUAAU
GAUCCUUUAAGCUGGUUCAUGGGCAGUCUCCUUGGCUAGCCUGAGUGG
>osa-MIR169m MI0001128 Oryza sativa miR169m stem-loop
UGAGUCCUGGUAGCCAAGGAUGACUUGCCUGUAUAUUUAUAUAUAUAUGUGUGUGUGAUC
AAUGGAUGGAUUGAUCAAGCUGCUUGCAGGCUCAUGCAUAUAUAUGUACAGGCAGUCUCC
UUGGCUAGCCCGGCUACC
>osa-MIR169n MI0001129 Oryza sativa miR169n stem-loop
CUCCCUUUGGUAGCCAAGAAUGACUUGCCUAUGUGUUUUGCCUUGUGUUGGCUCAUCCAU
CCAUCUAUCAGCCGUUGCAGAUUUGCAGUGGCAGAUUAAAGGGUUUCAGAAAGAAAUUCU
UGUGAUGGAUGUGCAAUGUGGCUGCAUGGGCCGGUCUUCUUGGCUAGCCAGAGUGGC
>osa-MIR169o MI0001130 Oryza sativa miR169o stem-loop
CUCCCUUUGGUAGCCAAGAAUGACUUGCCUACGCUUUUGCCCUCUGUUGGCUCAUCCAUC
CGUCUAUCUAUCUGCCAUGGCAGAUGGCAGAUUAAGGGUUUCUGAAAGAAAUUCUUGUGA
UAGGAUGUGCAAUGAGGCUGCAUGGGCCGGUCUUCUUGGCUAGCCAGAGUGGC
>osa-MIR169p MI0001131 Oryza sativa miR169p stem-loop
GAGCAAGGUGUAGCCAAGGACAAACUUGCCGGAUCAACAGAGAAGGACUGCCAGUCUCCG
GCCAAUUAAUUAACCUCGCCGUCGGCCAUCGCCGGCCGGCAAGUCAUCCUUGGCUGCAUC
CUGCUC
>osa-MIR169q MI0001132 Oryza sativa miR169q stem-loop
CCACUCAGGCUAGCCAAGGAGACUGCCCAUGAACCAGCUUAAAGGAUCAUUAAAUUGCUA
AUCCUUCAGGGAGGACACAGGCAAGUCAUCCUUGGCUAUCAGAGAUAA
>osa-MIR171b MI0001133 Oryza sativa miR171b stem-loop
GCGACGACGGGAUAUUGGGGCGGUUCAAUCAGAAAGCUUGUGCUCCGGAAGCGAGGAGCU
CUACUCUUUUGAUUGAGCCGUGCCAAUAUCACGUCGCAUC
>osa-MIR171c MI0001134 Oryza sativa miR171c stem-loop
GUGGGAACGGGAUAUUGGUGCGGUUCAAUCAGAAAGCUUGUGCUCCGAAGGCGAGGGGCU
CCACUCUUUGAUUGAGCCGUGCCAAUAUCACGUCGCCUU
>osa-MIR171d MI0001135 Oryza sativa miR171d stem-loop
UUGUAGCUAUGAUGUUGGCCCGGCUCACUCAGAUGGAUCAUCGGUGCAGAAGAGUGCAUG
AAUCUGAUGCAGUCUCAGUGUAGUAUGCUCCAUGCUGGAACUUCUGAUUGAGCCGUGCCA
AUAUCUCAGCACCAU
>osa-MIR171e MI0001136 Oryza sativa miR171e stem-loop
UGGUAGCUAUGAUGUUGGCUCGGCUCACUCAGACGGCAUUGGCGUGAUGCAAAGCAUGCA
UGCGUGCUUGCUAGCUCACUUGUGUUUCUGAUUGAGCCGUGCCAAUAUCUUAGUGCUCU
>osa-MIR171f MI0001137 Oryza sativa miR171f stem-loop
GGGAGAGUGCGAUGUUGGCAUGGUUCAAUCAAACCGGGCAAACUUAUGCACUAGCUAAGC
AAGAUGCAGGGAUAUGCAGUAUGGUUUUGUUUGGUCUGAUUGAGCCGUGCCAAUAUCACA
AGCUUGC
>osa-MIR171g MI0001138 Oryza sativa miR171g stem-loop
GACAUGGCAUGGUAUUGACUUGGCUCAUCUCAGCAACAGCAAACUGCAUGCAGCGCUGGA
GGUGAGCCGAGCCAAUAUCACUUCAUGUC
>osa-MIR172a MI0001139 Oryza sativa miR172a stem-loop
GUGUUUGCGGGCGUGGCAUCAUCAAGAUUCACAUCCAUGCAUAUAUCACAAGACGCACAU
AUACAUCCGAUUUGGCUGAGAAUCUUGAUGAUGCUGCAUCCGCAGACAA
>osa-MIR172b MI0001140 Oryza sativa miR172b stem-loop
GUGAUUUCUGACGUGGCAUCAUCAAGAUUCACACAUUACAUUGCAUGCAUGCAUAUGUCU
AUGCAUCUUUGAGCUUGUUGUUCUGAUCUCAACAACCUAGCUAGCUAAUAUUUCUCUCCU
GGCCCUGACCUGCAUGAUGCAUGGUUGCACGCAUGGAGAGAGAAGAGAGAGAUCGAAGCU
AAUUAAACGCAUGUGUAUAUAUGUGUGGGAAUCUUGAUGAUGCUGCAUCGGAAAUUAA
>osa-MIR172c MI0001141 Oryza sativa miR172c stem-loop
CUUGUUGCGGGUGCAGCGUCAUCAAGAUUCACGUGUGCCGCACGGCACACGUAUCGGUUU
UCAAGUGUAGUCAUCGUGCGUGAAUCUUGAUGAUGCUGCACCAGCAAAGAG
>osa-MIR166g MI0001142 Oryza sativa miR166g stem-loop
AGCAUGGUGUCUGGAAUGGAGGCUGAUCCAAGAUCAUUGCUUGGUGCAAAAUACUAGGGC
AUUGUUGUAAGUGCCAUUAGUUCUUUUUUGUUUCCGAGUUUGUUAUCGAGGAUCUCGGAC
CAGGCUUCAUUCCUCACACCGUGCU
>osa-MIR166h MI0001143 Oryza sativa miR166h stem-loop
GGUGGCUUGUGGGGAAUGUUGGCUGGCUCGAGGUAUCCACAUCUUAAUUCCUCUCCGGCG
AUCGAGCCGGCUCGGGCGUGUGGAAGCGUCGGACCAGGCUUCAUUCCUCGCAAGCCGAU
>osa-MIR166i MI0001144 Oryza sativa miR166i stem-loop
AGAUAGGUGUUUGGAAUGCAGUUUGAUCCAAGAUCUGCCUAUAUAUAUGGUGUGUAUAUC
AUAUCUUGUGAUAUGGGGGAUAUGCAACAGGUGUGUGACAGGGGUAGGUAGAUCUCGGAU
CAGGCUUCAUUCCUCACACCAAUAC
>hsa-mir-384 MI0001145 Homo sapiens miR-384 stem-loop
UGUUAAAUCAGGAAUUUUAAACAAUUCCUAGACAAUAUGUAUAAUGUUCAUAAGUCAUUC
CUAGAAAUUGUUCAUAAUGCCUGUAACA
>mmu-mir-384 MI0001146 Mus musculus miR-384 stem-loop
UGUUAAAUCAGGAAUUGUAAACAAUUCCUAGGCAAUGUGUAUAAUGUUGGUAAGUCAUUC
CUAGAAAUUGUUCACAAUGCCUGUAACA
>osa-MIR171h MI0001147 Oryza sativa miR171h stem-loop
AGAAGAAGAGGACAUGGUUUGGUAUUGUUUCGGCUCAUGUCGUUCACACAGAUGUGAGCC
GAACCAAUAUCACUCAUGUAUUCUUCAUUCAGAGAACUUCU
>osa-MIR393b MI0001148 Oryza sativa miR393b stem-loop
UCGGCCUGAGGAAACUAGUGGAGGACUCCAAAGGGAUCGCAUUGAUCUGGCUAGCUAUCU
CGAUCGAUCGCCUCAUCGAUCGACGACGACGUGCGUGAUCGAUCAGUGCAAUCCCUUUGG
AAUUUUCCUCUU
>osa-MIR408 MI0001149 Oryza sativa miR408 stem-loop
GGGAGUUCUGUGAUUGGAGAGGAGAGGAGACAGGGAUGAGGCAGAGCAUGGGAUGGGGCU
AUCAACAGAUGUAGAUUAUUCCUUGCACAAGAGAUGAUGAUGAGCUGUGAAUGAGUUCUG
AGAGAUGGCUGGUGUUGUUGUUGCUCCCUCCCCUGCACUGCCUCUUCCCUGGCUCCCCUG
CACACCUCUCUCUCUCUCUCUCUCUCUCUGUGU
>hsa-mir-196b MI0001150 Homo sapiens miR-196b stem-loop
ACUGGUCGGUGAUUUAGGUAGUUUCCUGUUGUUGGGAUCCACCUUUCUCUCGACAGCACG
ACACUGCCUUCAUUACUUCAGUUG
>mmu-mir-196b MI0001151 Mus musculus miR-196b stem-loop
AACUGGUCGGUGAUUUAGGUAGUUUCCUGUUGUUGGGAUCCACCUUUCUCUCGACAGCAC
GACACUGCCUUCAUUACUUCAGUUG
>rno-mir-196b MI0001152 Rattus norvegicus miR-196b stem-loop
AACUGGUCGGUGAUUUAGGUAGUUUCCUGUUGUUGGGAUCCACCUUUCUCUCGACAGCAC
GACACUGCCUUCAUUACUUCAGUUG
>osa-MIR172d MI0001154 Oryza sativa miR172d stem-loop
AAACAGUCGGUGCUUGCAGGUGCAGCACCAUCAAGAUUCACAUCGAGUUCAUCCCUAAAC
GAGAUCGAGGUUGGCUGACUAUAUGUGAUGAGAAUCUUGAUGAUGCUGCAUCAGCAAACG
CUCGACUACU
>osa-MIR171i MI0001155 Oryza sativa miR171i stem-loop
UAAAAAGAGGUAUUGGCGUGCCUCAAUCCGAAGGCAUGGCUGAUUACAGGCACCUCGACC
GAUCUAGCGCAUGCAGCCAUGUUUCUUGGAUUGAGCCGCGUCAAUAUCUCUCCUUGCUUC
>osa-MIR167j MI0001156 Oryza sativa miR167j stem-loop
UUGUGAUGUGUGCACCUUAAGCAGCUGAAGCUGCCAGCAUGAUCUGAUCUUUUGCGAUCU
CUUUUUUUAUCUGAAUAAGUUGAUGGAAAUAUUGGGUUCCUAAGAUUCAGAUCGUGCUGC
GCAGUUUCAUCUGCUAAUCGAUGCACUACACUGUGAAUUU
>osa-MIR166m MI0001157 Oryza sativa miR166m stem-loop
CUCUGCUUUGGUGGUUGGCUGAUGUUCUCGGUUAAGGGGUUUGUUGUCUGGUUCAAGGCC
UCCUGCUGUCCUACAUCACAUUUUUUUUUCUUUGUUCUGAAUUUCUGAUGGAUGUGUGUG
UGCAUGAUGCAUGGCUGGUGGUGACCUCGGACCAGGCUUCAUUCCCUUUAACCAGCAUUU
GCGUUAAUACCAUCAGGCAU
>osa-MIR166n MI0001158 Oryza sativa miR166n stem-loop
UGAUCCAUGGCUGUUGAGAGGAAUGACGUCCGGUCUGAAGAUCGCCGUCCCCAGGCGGUG
GCUUCGGACCAGGCUUCAUUCCCCAUGACUCAUGGAACCC
>osa-MIR164f MI0001159 Oryza sativa miR164f stem-loop
UGAGGAUGGCGAGGCGCGCGAGGUGGAGAAGCAGGGCACGUGCAUUCCUAGAGCUUCCGU
CCAGCUCCCCGGCGGGCUAGCUAGCUCACUCCGCCGCCGCCGCCGCCGCCGCCGGCGCGC
GCACGGCUGGCUGGCUCCGGCCGGCUGAGAUGCAUGCACGGAUGCAUGUGCCCUUCUUCU
CCACCGUGCACGCCUCGCCUGCAGCAAGGA
>mmu-mir-409 MI0001160 Mus musculus miR-409 stem-loop
UGGUACUCGGAGAGAGGUUACCCGAGCAACUUUGCAUCUGGAGGACGAAUGUUGCUCGGU
GAACCCCUUUUCGGUAUCA
>mmu-mir-410 MI0001161 Mus musculus miR-410 stem-loop
GGGUACUUGAGGAGAGGUUGUCUGUGAUGAGUUCGCUUUAUUAAUGACGAAUAUAACACA
GAUGGCCUGUUUUCAAUACCA
>mmu-mir-376b MI0001162 Mus musculus miR-376b stem-loop
UGGUAUUUAAAAGGUGGAUAUUCCUUCUAUGGUUACGUGCUUCCUGGAUAAUCAUAGAGG
AACAUCCACUUUUUCAGUAUCA
>mmu-mir-411 MI0001163 Mus musculus miR-411 stem-loop
UGGUACUUGGAGAGAUAGUAGACCGUAUAGCGUACGCUUUAUCUGUGACGUAUGUAACAC
GGUCCACUAACCCUCAGUAUCA
>mmu-mir-412 MI0001164 Mus musculus miR-412 stem-loop
GGGUAUGGGACGGAUGGUCGACCAGCUGGAAAGUAAUUGUUUCUAAUGUACUUCACCUGG
UCCACUAGCCGUCGGUGCCC
>mmu-mir-370 MI0001165 Mus musculus miR-370 stem-loop
AGACGGAGAGACCAGGUCACGUCUCUGCAGUUACACAGCUCAUGAGUGCCUGCUGGGGUG
GAACCUGGUUUGUCUGUCU
>gga-mir-29a MI0001166 Gallus gallus miR-29a stem-loop
ACCCCUUUAGAGGAUGACUGAUUUCUUUUGGUGUUCAGAGUCAAUAAUAUUUUCUAGCAC
CAUUUGAAAUCGGUUAUAGUGAUUGGGGA
>gga-mir-29b-1 MI0001167 Gallus gallus miR-29b-1 stem-loop
CCUCAGGAAGCUGGUUUCAUAUGGUGGUUUAGAUUUAACUAUUCAUUGUCUAGCACCAUU
UGAAAUCAGUGUUCUUGGAGG
>gga-let-7i MI0001168 Gallus gallus let-7i stem-loop
CUGGCUGAGGUAGUAGUUUGUGCUGUUGGUCGGGUUGUGACAUUGCCCGCUGUGGAGAUA
ACUGCGCAAGCUACUGCCUUGCUA
>gga-mir-135a-2 MI0001169 Gallus gallus miR-135a-2 stem-loop
AGAUAAAUUCACUCUAGUGUUUUAUGGCUUUUUAUUCCUAUGUGAUAGUAAUAAAGUCUC
AUGUAGGGAUGGAAGCCAUGAAAUACAUUGUGAAAAAUCA
>gga-mir-33 MI0001170 Gallus gallus miR-33 stem-loop
CUGUAGUGCAUUGUAGUUGCAUUGCAUGUGCUGGCAGUAACUGUGCAAUGUUCCUGCAGU
GCAGUACAG
>gga-let-7a-3 MI0001171 Gallus gallus let-7a-3 stem-loop
GGGUGAGGUAGUAGGUUGUAUAGUUUUAGGGUUAUGCCCUGCCUGUCAGAUAACUAUACA
AUCUACUGUCUUUCCU
>gga-let-7b MI0001172 Gallus gallus let-7b stem-loop
CAGGAUGAGGUAGUAGGUUGUGUGGUUUCAGGGUAGUGAUUUUGCCCCAAUCAGGAGAUA
ACUAUACAACCUACUGCCUUCCCUG
>gga-mir-99a MI0001173 Gallus gallus miR-99a stem-loop
CCAAUUGGCAUAAACCCGUAGAUCCGAUCUUGUGUUGAAAUGCACUGCACAAGCUCGCUU
CUAUGGGUCUGUGUCAGUAUG
>gga-let-7c MI0001174 Gallus gallus let-7c stem-loop
GCAUCCGGGUUGAGGUAGUAGGUUGUAUGGUUUAGAGUUACACCCUGGGAGUUAACUGUA
CAACCUUCUAGCUUUCCUUGGAGC
>gga-mir-125b MI0001175 Gallus gallus miR-125b stem-loop
AUCAGACUUUUCCUAGUCCCUGAGACCCUAACUUGUGAGGUUUUGUAGCAACAAUCACAA
GUCAGGCUCUUGGGACCUAGGCGGAGGGGA
>gga-mir-155 MI0001176 Gallus gallus miR-155 stem-loop
UGUUAAUGCUAAUCGUGAUAGGGGUUUUUACCUCUGAAUGACUCCUACAUGUUAGCAUUA
ACA
>gga-mir-222a MI0001177 Gallus gallus miR-222a stem-loop
UGUAGUUGCCCAUCAAUCGCUCAGUAGUCAGUGUAGAUUCUGUCUUUACAAUCAGCAGCU
ACAUCUGGCUACUGGGUCUCUGAUGACAUCUCAUAUCU
>gga-mir-221 MI0001178 Gallus gallus miR-221 stem-loop
GACUGUCCAGGUUUGGGGCAUGAACCUGGCAUACAAUGUAGAUUUCUGUGUUUGUUAAGC
AACAGCUACAUUGUCUGCUGGGUUUCCAGCUGCCUGGAA
>gga-mir-92 MI0001179 Gallus gallus miR-92 stem-loop
CUUUCUACACAGGUUGGGAUCAGUUGCAAUGCUGUGCGUUUCUGUGGUAUUGCACUUGUC
CCGGCCUGUUGAGGUUGG
>gga-mir-19b MI0001180 Gallus gallus miR-19b stem-loop
CACUGUUCUCUGGUUAGUUUUGCAGGUUUGCAUCCAGCUGUAUGAUACUCUGCUGUGCAA
AUCCAUGCAAAACUGACUGUGGCAGUG
>gga-mir-20a MI0001181 Gallus gallus miR-20a stem-loop
UGACAGCUCUUGUAGCACUAAAGUGCUUAUAGUGCAGGUAGUGUUCACUAAUCUACUGCA
UUAUAAGCACUUAAAGUACUGCUAGCUGUAGAACUACA
>gga-mir-19a MI0001182 Gallus gallus miR-19a stem-loop
GCAGUCUUCUGUUAGUUUUGCAUAGUUGCACUACAGGAAGAAUGUAGUUGUGCAAAUCUA
UGCAAAACUGAUGGUGGCCUG
>gga-mir-18a MI0001183 Gallus gallus miR-18a stem-loop
GUGCUUUUUGUACUAAGGUGCAUCUAGUGCAGAUAGUGAAGUAGAUUAGCAUCUACUGCC
CUAAGUGCUCCUUCUGGCAUAAGAAGUUAUGUC
>gga-mir-17 MI0001184 Gallus gallus miR-17 stem-loop
GUCAGAGUAAUGUCAAAGUGCUUACAGUGCAGGUAGUGAUAUAUAGAACCUACUGCAGUG
AAGGCACUUGUAGCAUUAUGUUGAC
>gga-mir-16-1 MI0001185 Gallus gallus miR-16-1 stem-loop
GUCUGUCAUACUCUAGCAGCACGUAAAUAUUGGUGUUAAAACUGUAAAUAUCUCCAGUAU
UAACUGUGCUGCUGAAGUAAGGCU
>gga-mir-15a MI0001186 Gallus gallus miR-15a stem-loop
CCUUGGCAUAACGUAGCAGCACAUAAUGGUUUGUGGGUUUUGAAAAGGUGCAGGCCAUAU
UGUGCUGCCUCAAAAAUACAAGG
>gga-mir-26a MI0001187 Gallus gallus miR-26a stem-loop
GUCACCUGGUUCAAGUAAUCCAGGAUAGGCUGUAUCCAUUCCUGCUGGCCUAUUCUUGGU
UACUUGCACUGGGAGGC
>gga-mir-153 MI0001188 Gallus gallus miR-153 stem-loop
AGCGGUUGCCAGUGUCAUUUUUGUGAUGUUGCAGCUAGUAAUAUGAGCCCAGUUGCAUAG
UCACAAAAGUGAUCAUUGGAAACUGUG
>gga-mir-148a MI0001189 Gallus gallus miR-148a stem-loop
GAAGCAAAGUUCUGUGACACUCAGACUCUGGUUACGAUAGCAGUCAGUGCACUACAGAAC
UUUGUCUC
>gga-mir-196-2 MI0001190 Gallus gallus miR-196-2 stem-loop
AACUGCUCUGUGGUUUAGGUAGUUUCAUGUUGUUGGGGCUCCACCUUUCUCUCUACAGCA
CGAAACUGCCUUAAUUACUUCAGUUGAUAUCAUC
>gga-mir-138-1 MI0001191 Gallus gallus miR-138-1 stem-loop
CCCUGCCGGGUGCCGUGCAGCAGCUGGUGUUGUGAAUCAGGCCGUCACCAGUCGGAGAAC
GGCUACUUCACAACACCAGGGUGGCACUGCACCACA
>gga-mir-128-2 MI0001192 Gallus gallus miR-128-2 stem-loop
UGUCCAGCUGGAAGGGGGGCCGUUACACUGUAAGAGAGUGAGUAGCAGGUCUCACAGUGA
ACCGGUCUCUUUUCCUGCUGUGUC
>gga-mir-187 MI0001193 Gallus gallus miR-187 stem-loop
AAACUAUUGUGAGACCUCCGGCUACAACACAGGACAUGGGAGCUUUUCUGAACCCUCGUG
UCUUGUGUUGCAGCCAGAGGGGCACA
>gga-mir-32 MI0001194 Gallus gallus miR-32 stem-loop
GGAGAUAUUGCACAUUACUAAGUUGCAUGUUGUCACGGCCUCAGUGCAAUUUAGUGUGUG
CGAUACUUUC
>gga-mir-133a-1 MI0001195 Gallus gallus miR-133a-1 stem-loop
CAAUGCUUUGCUAAAGCUGGUAAAAUGGAACCAAAUCACCUCUUCAAUGGAUUUGGUCCC
CUUCAACCAGCUGUAGCUAUGCAUUGA
>gga-mir-1a-2 MI0001196 Gallus gallus miR-1a-2 stem-loop
ACCUGCUCAGAGCACAUACUUCUUUAUGUACCCAUAUGAACAUACAAUGCUAUGGAAUGU
AAAGAAGUAUGUAUUUUUGGCAGGC
>gga-mir-124a MI0001197 Gallus gallus miR-124a stem-loop
AGGCUCUGCCUCUCCGUGUUCACAGCGGACCUUGAUUUAAUGUCAUACAAUUAAGGCACG
CGGUGAAUGCCAAGAGCGGAUCCUCCAGGCGGCAUU
>gga-mir-30d MI0001198 Gallus gallus miR-30d stem-loop
GUUGCUGUAAACAUCCCCGACUGGAAGCUGUAGCAGCUUGAGCUUUCAGUCAGAUGUUUG
CUGC
>gga-mir-30b MI0001199 Gallus gallus miR-30b stem-loop
CUAACUUUUAGUUCCUGUAAACAUCCUACACUCAGCUAUAACAAGUGGUAGGGCUGGGGG
GUGGAUGUUUACUUCAACUGACUUGGA
>gga-mir-216 MI0001200 Gallus gallus miR-216 stem-loop
GAUGGCUGUGAAUUGGCUUAAUCUCAGCUGGCAACUGUGAGCAGUUAAUAAUUCUCACAG
UGGUAUCUGGGAUUAUGCUAAACACAGCAAUUUCUUUGCUCUAAUG
>gga-mir-217 MI0001201 Gallus gallus miR-217 stem-loop
AAAGUCACUGCAGAGUUCUUGAUGUCGCAGAUACUGCAUCAGGAACUGAUUGGAUAAUAA
UCAGUCACCAUCAGUUCCUAAUGCAUUGCCUUCAGCAUCUAAACAAG
>gga-mir-194 MI0001202 Gallus gallus miR-194 stem-loop
UGGUGCUCUCAUAUGUAACAGCAACUCCAUGUGGACUACACUGACUUCCAGUGGAGAUGC
UGUUACUUUUGAUAG
>gga-mir-215 MI0001203 Gallus gallus miR-215 stem-loop
UCAGUAAGAACUGGUGUCCAGGAAAAUGACCUAUGAAUUGACAGACUGCUUUCAAAAUGU
GCCUGUCAUUUCUAUAGGCCAAUAUUCUGUGCACUUUUCCUACUU
>gga-mir-30a MI0001204 Gallus gallus miR-30a stem-loop
GCGACUGUAAACAUCCUCGACUGGAAGCUGUGAAGCAGCAGAUGGGGCUUUCAGUCGGAU
GUUUGCAGCUGC
>gga-mir-30c-2 MI0001205 Gallus gallus miR-30c-2 stem-loop
AGGUACUGUAAACAUCCUACACUCUCAGCUGUGGAAACUAAGAAAGCUGGGAGAAGGCUG
UUUACUCUCCCU
>gga-mir-133b MI0001206 Gallus gallus miR-133b stem-loop
CUCUGCUCUGGCUGGUCAAACGGAACCAAGCCCGUCUUCUUCGGAGGUUUGGUCCCCUUC
AACCAGCUAUAGCAGUGUUGAAAA
>gga-mir-206 MI0001207 Gallus gallus miR-206 stem-loop
GAGAUGACAUGCUUCUUUAUAUCCCCAUAUGGAUUAGGCUGCUAUGGAAUGUAAGGAAGU
GUGUGGUUUCAGGGAG
>gga-mir-223 MI0001208 Gallus gallus miR-223 stem-loop
CUGCAGUGCAGCACUGCGUGUAUUUGACAAGCUGAGUUUGACACUCAGUCUGGCAGAGUG
UCAGUUUGUCAAAUACCCCAAGUGAGGCACUUGCUGAGCA
>gga-mir-18b MI0001209 Gallus gallus miR-18b stem-loop
CGUGGUCCUUGUGUUAAGGUGCAUCUAGUGCAGUUAGUGACGUAGCGUAGAAUCUACUGC
CCUAAAUGCUCCUUCUGGCACAAG
>gga-mir-106 MI0001210 Gallus gallus miR-106 stem-loop
CCUUGAGUUGUGCAAAAGUGCUUACAGUGCAGGUAGAGCUCAGCACCUACUGCAGUAUAA
GCACUUCUGGCAUGACCGUGG
>gga-mir-302a MI0001211 Gallus gallus miR-302a stem-loop
CCACAACUUAAAUGUGGAUGUGCUUGCUUUGUUCUGAAAAGAAAGUGCUUCCAUGUUUUA
GUGAUGG
>gga-mir-218-1 MI0001212 Gallus gallus miR-218-1 stem-loop
UGAUAAUGUAGCGAGAUUUUCUGUUGUGCUUGAUCUAACCAUGUGGUUGUGAGGUAUGAG
UAAAACAUGGUUCUGUCAAGCACCAUGGAACGUCACGCAGCUUUCUACA
>gga-mir-103-2 MI0001213 Gallus gallus miR-103-2 stem-loop
UCUCUGUGCUUUCAGCUUCUUUACAGUGCUGCCUUGUUGCGUUCAUGUCAAGCAGCAUUG
UACAGGGCUAUGAAAGAACAGAG
>gga-mir-203 MI0001214 Gallus gallus miR-203 stem-loop
CUCAGCCUCCUUGGUGCAGUGGUUCUUAACAGUUCAACAGUUCUCUAUCAUAAUUGUGAA
AUGUUUAGGACCACUUGACCAGCGAGGCCCGGGCAUCG
>gga-mir-107 MI0001215 Gallus gallus miR-107 stem-loop
CUCUUUGCUUUCAGCUUCUUUACAGUGUUGCCUUGUGGCAUGGAGUUCAAGCAGCAUUGU
ACAGGGCUAUCAAAGCAUGGA
>gga-mir-10b MI0001216 Gallus gallus miR-10b stem-loop
CAGAACGUUAUUACGUUGUCUAUAUAUACCCUGUAGAACCGAAUUUGUGUGAUAUUCAUA
UAGUCACAGAUUCGAUUCUAGGGGAAUAUAUGGUCGAUGCAAAAACUUCA
>gga-mir-128-1 MI0001217 Gallus gallus miR-128-1 stem-loop
UGAGCUGUUGAAUUCGGGGCCGUAACACUGUCUGAGAGGUUUAUAUUUCUCACAGUGAAC
CGGUCUCUUUUUCAGCUGCUUC
>gga-mir-181a-1 MI0001218 Gallus gallus miR-181a stem-loop
UGUAGUGGUUGCUUCAGUGAACAUUCAACGCUGUCGGUGAGUUUGGAAUUUAAGUGAAAA
CCAUCGACCGUUGAUUGUACCCUCCAGCUAACCAUCCUCCUCCU
>gga-mir-181b-1 MI0001219 Gallus gallus miR-181b-1 stem-loop
AAAAGGUCACAAUCAACAUUCAUUGCUGUCGGUGGGUUUAACUAUGUGGACAAGCUCACU
GAACAAUGAAUGCAACUGUGGCCCCACAU
>gga-mir-199-2 MI0001220 Gallus gallus miR-199-2 stem-loop
GAAGCGUCCGGAGAUCCUGCUCCGUCGCCCCAGUGUUCAGACUACCUGUUCAGGACAAUG
CUGUUGUACAGUAGUCUGCACAUUGGUUAGACUGGGCAAGGGAAAGCA
>gga-mir-137 MI0001221 Gallus gallus miR-137 stem-loop
UCUGACUCUCUUCGGUGACGGGUAUUCUUGGGUGGAUAAUACGGAUUACGUUGUUAUUGC
UUAAGAAUACGCGUAGUCGAGGAGAGUACCGGCGGC
>gga-mir-16-2 MI0001222 Gallus gallus miR-16-2 stem-loop
CCUACUUGUUCCGCCCUAGCAGCACGUAAAUAUUGGUGUAGUAAAAUAAACCUUAAACCC
CAAUAUUAUUGUGCUGCUUAAGCGUGGCAGAGAU
>gga-mir-15b MI0001223 Gallus gallus miR-15b stem-loop
UGAGGCCUUAAAGUACUCUAGCAGCACAUCAUGGUUUGCAUGCUGUAGUGAAGAUGCGAA
UCAUUAUUUGCUGCUUUAGAAAUUUAAGGAA
>gga-mir-190 MI0001224 Gallus gallus miR-190 stem-loop
UGCAGGACUCUGUGUGAUAUGUUUGAUAUAUUAGGUUGUUAUUUAAUCCAACUAUAUAUC
AAACAUAUUCCUACAGUGUCCUGCC
>gga-mir-204-2 MI0001225 Gallus gallus miR-204-2 stem-loop
CUACUGAGACUGUGUGACCUGUGGGCUUCCCUUUGUCAUCCUAUGCCUGGAGAUCACAGU
GAGGCAGGGACAGCAAAGGGAUGCUCAGCUGUCGUCUCUUC
>gga-mir-7-2 MI0001226 Gallus gallus miR-7-2 stem-loop
GGACGGCCGCGGUGCCCUCUGGAAGACUAGUGAUUUUGUUGUUGUAUGGCUCAUCCCACC
ACAACAAGUCACAGUCUGCCUUAGGGCGCACGGCCCCGC
>gga-mir-184 MI0001227 Gallus gallus miR-184 stem-loop
CCGCUCUCACCCCCUUAUCACUUUUCCAGCCCAGCUUCUUCGCUCUGACUGUUGGACGGA
GAACUGAUAAGGGU
>gga-mir-138-2 MI0001228 Gallus gallus miR-138-2 stem-loop
GUUGCUGCAGCUGGUGUUGUGAAUCAGGCCGACGGCAAGCGCUUCCUACUAUCCGGCUAU
UUCACUACACCAGGGUUGCAUCA
>gga-mir-140 MI0001229 Gallus gallus miR-140 stem-loop
UGCGUCUCUCCGUGUCCUGCCAGUGGUUUUACCCUAUGGUAGGUUACGUCAUGCUGUUCU
ACCACAGGGUAGAACCACGGACGGGAUGCCGGGGC
>gga-let-7g MI0001230 Gallus gallus let-7g stem-loop
AGGCUGAGGUAGUAGUUUGUACAGUUUGAGGGUCUAUGAUACCACCCGGUACAGGAGAUA
ACUGUACAGGCCACUGCCUUGCC
>gga-mir-135a-1 MI0001231 Gallus gallus miR-135a-1 stem-loop
GCCUCACUGUCCUGUAUGGCUUUUUAUUCCUAUGUGAUUAUACAUCCCGCUUCAUAUAGG
GAUUGAAGCCGUGCAAGGCGCUGGGGUC
>gga-let-7d MI0001232 Gallus gallus let-7d stem-loop
AUUGGGCUCCUAGGAAGAGGUAGUGGGUUGCAUAGUUUUAGGGCAGGGAUUUUGCUCACA
AGGAGGUAACUAUACAACCUGCUGCCUUUCUUAGGGCUUUAUU
>gga-let-7f MI0001233 Gallus gallus let-7f stem-loop
UCAGAGUGAGGUAGUAGAUUGUAUAGUUGUAGGGUAGUUAUUUUACCCUGUUCAGGAGAU
AACUAUACAAUCUAUUGCCUUCCCUGA
>gga-let-7a-1 MI0001234 Gallus gallus let-7a-1 stem-loop
UGCACUGUGGGAUGAGGUAGUAGGUUGUAUAGUUUUAGGGUCAUACCCGCAACUGGGAGA
UAACUAUACAAUCUACUGUCUUUCCUAAAG
>gga-mir-146a MI0001235 Gallus gallus miR-146a stem-loop
GUGUAUCCUCAGCUUUGAGAACUGAAUUCCAUGGGUUGUAAUUGAAUCCUUUGUCAGACC
CAUGGGGCUCAGUUCUUCAGCUUGGAUAUUUCUGUCUUC
>gga-mir-103-1 MI0001236 Gallus gallus miR-103-1 stem-loop
UGCUGCCUUCGGCUUCUUUACAGUGCUGCCUUGUUGCAUAUGGAUCAAGCAGCAUUGUAC
AGGGCUAUGAAGGCACUG
>gga-mir-218-2 MI0001237 Gallus gallus miR-218-2 stem-loop
GGGGUUUUCCUUUGUGCUUGAUCUAACCAUGUGGUAGAACAAUACAAAUUGAACAUGGUU
CUGUCAAGCACCAUGGAAGGCUGCAUACUCCCUGC
>gga-mir-205b MI0001238 Gallus gallus miR-205b stem-loop
AUACACUACUAGGGCCUUCCUGAUGCCCUUCAUUCCACCGGAAUCUGUCAGUGCAGAAAC
CAGAUUUCAGUGAAAUGAAGCCCAUCAGAGAGGCAGCU
>gga-mir-130b MI0001239 Gallus gallus miR-130b stem-loop
GGGCGGGCUGCCCCUCUUUCCCUGUUGCACUACUGUCACGGUCGCAGCGAGCAGUGCAAU
AAUGAAAGGGCGUCAGU
>gga-mir-301 MI0001240 Gallus gallus miR-301 stem-loop
UGGCUGCUGGUAUCGCUGGCUCUGACAAUGUUGCACUACUGUCUGCACAAAUAAAGCAGU
GCAAUAAUAUUGUCAAAGCAUUUGGUUCCAGUC
>gga-mir-130a MI0001241 Gallus gallus miR-130a stem-loop
UGCUGUUGUCCAGAGCCCUUUUUCUGUUGUACUACUGGCAAUUAUGAUGAGCAGUGCAAU
AUUAAAAGGGCAUUGGCUGGCAG
>gga-mir-181b-2 MI0001242 Gallus gallus miR-181b-2 stem-loop
CUAAUGGCUGCAAUCAACAUUCAUUGCUGUCGGUGGGUUUUCAUUGCUAUCAACUCACUG
AUCAAUGAAUGCAAACUGCGGACCA
>gga-mir-181a-2 MI0001243 Gallus gallus mir-181a-2 stem-loop
GCCAUCUUUGGAUAGCUUCAGUGAACAUUCAACGCUGUCGGUGAGUUUGAGAACUAAGAA
AAACCAUCGACCGUUGACUGUACCUUGAGGU
>gga-mir-126 MI0001244 Gallus gallus miR-126 stem-loop
GCUGGUGACGGCCCAUUAUUACUUUUGGUACGCGCUGUGACACUUCAAACUCGUACCGUG
AGUAAUAAUGCGCUGUGGUCAGCA
>gga-mir-199-1 MI0001245 Gallus gallus miR-199-1 stem-loop
CUCCACUCCGUCUGCCCAGUGUUCAGACUACCUGUUCAGGACUACGAGAUUGUACAGUAG
UCUGCACAUUGGUUAGGCUGUGCUGGGAUACACC
>gga-mir-219 MI0001246 Gallus gallus miR-219 stem-loop
CUCUGCUCCUGAUUGUCCAAACGCAAUUCUUGUGCGCUGGAGCCGUACGAACCAAGAAUU
GUGUCUGGACAUCUGUAGCAGAGAU
>gga-mir-1a-1 MI0001247 Gallus gallus miR-1a-1 stem-loop
UGAGAGACAUACUUCUUUAUAUGCCCAUAUGAACCUGGCAAUCUAUGGAAUGUAAAGAAG
UAUGUAUUUCA
>gga-mir-133a-2 MI0001248 Gallus gallus miR-133a-2 stem-loop
GUGAGGCCAAAUGCUUUGCUAAAGCUGGUAAAAUGGAACCAAAUCAACUGUUCAAUGGAU
UUGGUCCCCUUCAACCAGCUGUAGCUGUGCAUUGAU
>gga-mir-200a MI0001249 Gallus gallus miR-200a stem-loop
GGUCCUCUGUGGGCAUCUUACUAGACAGUGCUGGAUUUCUUGGAUCUAUUCUAACACUGU
CUGGUAACGAUGUUUAAAGGGUGAACC
>gga-mir-200b MI0001250 Gallus gallus miR-200b stem-loop
GCCAUUACCAUCUUACUGGGCAGCAUUGGAUGUUCUCUGUUUUUCUAAUACUGCCUGGUA
AUGAUGAUUGUGGUGUUUCGUGCAC
>gga-mir-34a MI0001251 Gallus gallus miR-34a stem-loop
GCCAGCUGUGAGUGUUUCUUUGGCAGUGUCUUAGCUGGUUGUUGUGAGCAAUAGUUAAGG
AAGCAAUCAGCAAGUAUACUGCCCUAGAAGUGCUACACAUUGUUGGGCC
>gga-mir-124b-1 MI0001252 Gallus gallus miR-124b-1 stem-loop
AGCCCCAGCGUUUGGUGUUCACUGCAGACCUUGAUUUAAUGUCACACGAUUAAGGCACGC
AGUGAAUGCCAAAGUUUGGGGCAGCCUGGGCUG
>gga-mir-124b-2 MI0001253 Gallus gallus miR-124b-2 stem-loop
AGCCCCAGCGUUUUGUGUUCACUGCAGACCUUGAUUUAAUGUCACACGAUUAAGGCACGC
AGUGAAUGCCAAAGUUUGGGGCAGCCUGGGCUG
>gga-mir-1b MI0001254 Gallus gallus miR-1b stem-loop
ACAUACUUCUUCAUAUGCCCAUAUGGAGUCGGCCGGCGUUAUGGAAUGUUAAGAAGUAUG
UAUC
>gga-mir-133c MI0001255 Gallus gallus miR-133c stem-loop
UGCCUUCCUGGGGCUGGUAAAAAGGAACCAGAUCAACUACAACUGGAUUUGGUCCCCUUC
AACCAGCUGCAGUGGGGCA
>gga-mir-30e MI0001256 Gallus gallus miR-30e stem-loop
CGGGGCAGUCAUCGCUGCUGUAAACAUCCUUGACUGGAAGCUGUGAGGUGUCAGCGGGGG
CUUUCAGUCGGAUGUUUACAGCUGCAGGCUGCUGCA
>gga-mir-30c-1 MI0001257 Gallus gallus miR-30c-1 stem-loop
ACCAUGCUGUAGCACGUGUAAACAUCCUACACUCUCAGCUGUGAACUCGAGGUGGCUGGG
AGAGGAUUGUUUACGCCUUCUGCCAUGGA
>gga-mir-100 MI0001258 Gallus gallus miR-100 stem-loop
CCUGUUGCCACAAACCCGUAGAUCCGAACUUGUGGUCAUAUUCCACACAAGCUUGUAUCU
AUAGGUAUGUGUCUGUCUGG
>gga-let-7a-2 MI0001259 Gallus gallus let-7a-2 stem-loop
AGGUUGAGGUAGUAGGUUGUAUAGUUUAGAAUUACACCAAGGGAGAUAACUGUACAACCU
CCUAGCUUUCCU
>gga-mir-34b MI0001260 Gallus gallus miR-34b stem-loop
GUGCUUGGUUUGCAGGCAGUGUAGUUAGCUGAUUGUACCCAGCGCCCCACAAUCACUAAA
UUCACUGCCAUCAAAACAAGGCAC
>gga-mir-34c MI0001261 Gallus gallus miR-34c stem-loop
AGCCUGGUUACCAGGCAGUGUAGUUAGCUGAUUGCCACCAGGACCAAUCACUAACCACAC
AGCCAGGUAAAAAG
>gga-let-7j MI0001262 Gallus gallus let-7j stem-loop
GUGAGGUAGUAGGUUGUAUAGUUUGGUGGGAGGGAUUCUGUCCCAUUUCAGGUGAUAACU
AUACAGUCUAUUGCCUUCCUUAA
>gga-let-7k MI0001263 Gallus gallus let-7k stem-loop
GGCUGAGGUAGUAGAUUGAAUAGUUGUGGAGUCCUAUCCUCCCUUUGAGCUAACUAUACA
AUCUACUGUCUUUCCUAAGGAGA
>gga-mir-135a-3 MI0001264 Gallus gallus miR-135a-3 stem-loop
CCCUCUGCUGUGGUCUAUGGCUUUUUAUUCCUAUGUGAUUGCUUUUCCUAACUCAUGUAG
GGCGAAAAGCCAUGGGCUACUCAGGGGAGGGACUCC
>gga-mir-29c MI0001265 Gallus gallus miR-29c stem-loop
UCUCUUACACAGGCUGACCGAUUUCUCUUGGUGUUCAGAGUCUCAGUUUCUGUCUAGCAC
CAUUUGAAAUCGGUUAUGAUGUAGGGGGA
>gga-mir-29b-2 MI0001266 Gallus gallus miR-29b-2 stem-loop
CCUCUGGAAGCUGGUUUCACAUGGUGGCUUAGAUUUUCCCACUUUGUAUCUAGCACCAUU
UGAAAUCAGUGUUCUAGGAG
>gga-mir-205a MI0001267 Gallus gallus miR-205a stem-loop
GACAAUCCAUGGGUUCUGUUGUCCUUCAUUCCACCGGAGUCUGUCUCGUACCUAACCAGA
UUUCAGUGGAGUGAAGCACAAGAGACAUGGAGAUGA
>gga-mir-196-1 MI0001268 Gallus gallus miR-196-1 stem-loop
UGAACUAGAACUGCUCUGUGAAUUAGGUAGUUUCAUGUUGUUGGGCUUUAAAUUUUAAAC
ACAAGAACAUCAAACUACCUGAUUUACUCCAGUUA
>gga-mir-7-3 MI0001269 Gallus gallus miR-7-3 stem-loop
CUGUGGUCUGGCUCUGUGUGGAAGACUAGUGAUUUUGUUGUUAUGAUUUAUAAAGGUGAC
AACAAAUCAUAGCCUGCCAUACAGCACAGAUCUUC
>gga-mir-101 MI0001270 Gallus gallus miR-101 stem-loop
ACUAUCCUUUUUCGGUUAUCAUGGUACCGGUGCUGUAUACGUGAAAGGUACAGUACUGUG
AUAACUGAAGAAUGGUGGU
>gga-mir-204-1 MI0001271 Gallus gallus miR-204-1 stem-loop
GUCAACAGUGUCUGUUCAUGUGACCCGUGGACUUCCCUUUGUCAUCCUAUGCCUGAAAAU
AUAUGAAGGGGGCGGGGAAGGCAAAGGGACGUUCAACUGUCAUC
>gga-mir-7-1 MI0001272 Gallus gallus miR-7-1 stem-loop
UGGAUGUUGGUCUAGUUCUGUGUGGAAGACUAGUGAUUUUGUUGUUUUUAGAUAAUUAAA
UUGACAACAAAUCACAGUCUGCCAUAUGGCACAGAUCAUGCCUCUACAG
>gga-mir-23b MI0001273 Gallus gallus miR-23b stem-loop
UGUUGUGGCUGUUUGGGUUCCUGGCAUGAUGAUUUGUGAGUUAAGAUUAAAAUCACAUUG
CCAGGGAUUACCACAUAGCCAUGACC
>gga-mir-27b MI0001274 Gallus gallus miR-27b stem-loop
ACCUCUCUGGUGAGGUGCAGAGCUUAGCUGAUUGGUGAACAGUGAUUGUUUCCCUCUUUG
UUCACAGUGGCUAAGUUCUGCACCUGAAGAGAAGGUG
>gga-mir-24 MI0001275 Gallus gallus miR-24 stem-loop
CUCCGGUGCCUACUGAGCUGAUAUCAGUUCUGAUUUUACAUACUGGCUCAGUUCAGCAGG
AACAGGAG
>gga-mir-31 MI0001276 Gallus gallus miR-31 stem-loop
UUCUUUCAUGCAGAGCUGGAGGGGAGGCAAGAUGUUGGCAUAGCUGUUAACCUAAAAACC
UGCUAUGCCAACAUAUUGUCAUCUUUCCUGUCUG
>gga-mir-122a-1 MI0001277 Gallus gallus miR-122a-1 stem-loop
CAGAGCUGUGGAGUGUGACAAUGGUGUUUGUGUCCAAUCUAUCAAACGCCAUUAUCACAC
UAAAUAGCUACUGGUAG
>gga-mir-183 MI0001278 Gallus gallus miR-183 stem-loop
ACUCCUGUUCUGUGUAUGGCACUGGUAGAAUUCACUGUGCAACCCCGCGGUCAGUGAAUU
ACCAUAGGGCCAUAAACAAAGCAGAGAAAGACCCGCGA
>gga-mir-7b-1 MI0001279 Gallus gallus miR-7b-1 stem-loop
UGGACAUUGGUCUAGUUCUGUGUGGAAGACUAGUGAUUUUUGUUGUUUUUAGAUAACUAA
AUUGACAACAAAUCACAGUCUACCAUAUGGCACAGACUAUGCCUCUACAG
>gga-mir-122a-2 MI0001280 Gallus gallus miR-122a-2 stem-loop
CAGAGCUAUGGAGUGUGACAAUGGUGUUUGUGUCCAAUCUAUCAAACGCCAUUAUCACAC
UAAAUAGCUACUGGUAG
>gga-mir-142 MI0001281 Gallus gallus miR-142 stem-loop
GACAGUGCAGUCACCCAUAAAGUAGAAAGCACUACUAAACAGCACUGCAGGGUGUAGUGU
UUCCUACUUUAUGGAUGAGUGUACUGUG
>gga-mir-196-3 MI0001282 Gallus gallus miR-196-3 stem-loop
UUUCAUGCAGCUGAUCUGUGGUUUAGGUAGUUUCAUGUUGUUGGGAUUGGCUUUUAGCUC
GGCAACAAGAAACUGCCUUAAUUACGUCAGUUAGUCUUCAUCAAGGGC
>gga-mir-9-2 MI0001283 Gallus gallus miR-9-2 stem-loop
GGAAGCGAGUUGUUAUCUUUGGUUAUCUAGCUGUAUGAGUGUUUUGGUCUUCAUAAAGCU
AGAUAACCGAAAGUAAAAACUCCUUCA
>gga-mir-218-3 MI0001284 Gallus gallus miR-218-3 stem-loop
UGAUAAUGUAGCGAGAUUUUCUGUUGUGCUUGAUCUAACCAUGUGGUUGUGAGGUAUGAG
UAAAACAUGGUUCUGUCAAGCACCAUGGAACGUCACGCAGCUUUCUACA
>gga-mir-222b MI0001285 Gallus gallus miR-222b stem-loop
UGUAGUUGCCCAUCAAUCGCUCAGUAGUCAGUGUAAAUUCUGUCUUUACAAUCAGCAACU
ACAUCUGGCUACUGGGUCUCUGA
>gga-mir-7b-2 MI0001286 Gallus gallus miR-7b-2 stem-loop
UGGACAUUGGUCUAGUUCUGUGUGGAAGACUAGUGAUUUUUGUUGUUUUUAGAUAACUAA
AUUGACAACAAAUCACAGUCUACCACCUGGCACAGACUAUGCCUCUACAG
>dps-bantam MI0001287 Drosophila pseudoobscura bantam stem-loop
AUUUGACUACGAAACCGGUUUUCGAUUUGGUUUGACUGUUUUUUAUACAAGUGAGAUCAU
UUUGAAAGCUGAUUUUGUCAA
>dps-let-7 MI0001288 Drosophila pseudoobscura let-7 stem-loop
UCUGGCAAAUUGAGGUAGUAGGUUGUAUAGUAGUACUUCAGAUCGUACUAUACAAUGUGC
UAGCUUUCUUUGCUUGA
>dps-mir-1 MI0001289 Drosophila pseudoobscura miR-1 stem-loop
GCCUUUGAGAGUUCCAUGCUUCCUUGCAUUCAAUAGUAUAACAUAAAGCAUAUGGAAUGU
AAAGAAGUAUGGAGCGAAAUCUGGCAAG
>dps-mir-2a-1 MI0001290 Drosophila pseudoobscura miR-2a-1 stem-loop
GCUGGGCUCACAAAGUGGUUGUGAAAUGCAUUUUGCUUUGCCCGCAUAUCACAGCCAGCU
UUGAUGAGCUCGGC
>dps-mir-2a-2 MI0001291 Drosophila pseudoobscura miR-2a-2 stem-loop
AUCUAAGCCUCAUCAAGUGGUUGUGAUAUGGAUACCCAACGCAUAUCACAGCCAGCUUUG
AUGAGCUAGGAU
>dps-mir-2b-1 MI0001292 Drosophila pseudoobscura miR-2b-1 stem-loop
CUGCGACGCUCUUUAAAGUGGCGGUGACGUGUUGGUAAUAAUAUUCAUAUCACAGCCAGC
UUUGAGGAGCGUUGCGG
>dps-mir-2b-2 MI0001293 Drosophila pseudoobscura miR-2b-2 stem-loop
UUGUGUCAUUCUUCAAAGUGGUUGUGAAAUGUUUGCCUUUUUAUGCCUAUUCAUAUCACA
GCCAGCUUUGAGGAGCGACACGA
>dps-mir-2c MI0001294 Drosophila pseudoobscura miR-2c stem-loop
UGGUAUCCUUACUUUCAGUGUCAUCAAAAAUGGCUGAAGAAAGAUAUAUUUGCAUUUGAA
GCGUAUCACAGCCAGCUUUGAUGGGCAUUGCAAUGAGCAUCGA
>dps-mir-3 MI0001295 Drosophila pseudoobscura miR-3 stem-loop
GAUCCUGGGAUGCAUUUUGUGCAGUUAUGUCUACGUGAUCAUCCUCAUCACUGGGCAAAG
UGUGUCUCAGGAU
>dps-mir-4 MI0001296 Drosophila pseudoobscura miR-4 stem-loop
UUGCAAUUAGUUUCUUUGGUCGUCCAGCCUUAGGUGAUUUCUCUGAUCAUAAAGCUAGAC
AACCAUUGAAGUUCGUUGUGG
>dps-mir-iab-4 MI0001297 Drosophila pseudoobscura miR-iab-4 stem-loop
UCGUAUACGUAUACUGAAUGUAUCCUGAGUGUAUCCUAUCCGGUAUACCUUCAGUAUACG
UAACACGA
>dps-mir-5 MI0001298 Drosophila pseudoobscura miR-5 stem-loop
GCUAAAAGGAACGAUCGUUGUGAUAUGCGUUAAUUCACCGUUACAUAUCACAGUGAUUUU
CCUUUAUAGCGC
>dps-mir-6-1 MI0001299 Drosophila pseudoobscura miR-6-1 stem-loop
UUUGAAGUAGAGAGAAUAGUUGCUGUGCUAUAUGUCCUUCGACUCUAUAUAUCACAGUGG
CUGUUCUUUUUGUACCUAAA
>dps-mir-6-3 MI0001300 Drosophila pseudoobscura miR-6-3 stem-loop
CAAAAAGAAGGGAACGGUUGCUGCUGAUGUAGUUCAAGUUUUGCACAAUUUAUAUCACAG
UGGCUGUUCUUUUUUGUUUG
>dps-mir-6-2 MI0001301 Drosophila pseudoobscura miR-6-2 stem-loop
CCAACCGCAGGGAACCGCUGCUGCUGAUAUAUUAUCCACCCAUCUUUGACAUUUCUAUAU
CACAGUGGCUGUUCUUUUUGGUU
>dps-mir-7 MI0001302 Drosophila pseudoobscura miR-7 stem-loop
GAGUGUAUUCCGUAUGGAAGACUAGUGAUUUUGUUGUUUGGUCUCUGCUAAUAACAAUAA
AUCCCUUGUCUUCUUACGGCGUGCAUCU
>dps-mir-8 MI0001303 Drosophila pseudoobscura miR-8 stem-loop
AAGGACAUCUGUUCACAUCUUACCGGGCAGCAUUAGAUCCUUUAGAUACCUCUAAUACUG
UCAGGUAAAGAUGUCGUCCGUGUCCUU
>dps-mir-9a MI0001304 Drosophila pseudoobscura miR-9a stem-loop
GCUAUGUUGUCUUUGGUUAUCUAGCUGUAUGAGUGAUAAAUAACGUCAUAAAGCUAGCUU
ACCGAAGUUAAUAUUAGC
>dps-mir-9b MI0001305 Drosophila pseudoobscura miR-9b stem-loop
UGCACAUUAUUUGAUCUUUGGUGAUUUUAGCUGUAUGGUGUAUAUCAAAGAUCCAUAGAG
CUUUAUCACCAAAACCCAAAUGGUUUUUGCA
>dps-mir-9c MI0001306 Drosophila pseudoobscura miR-9c stem-loop
AUUUUUGCUGUUUCUUUGGUAUUCUAGCUGUAGAUUGUUUUUUGCACAUUGUAUAUCAUC
UAAAGCUUUUAUACCAAAGCUCCAGCUUAAAU
>dps-mir-10 MI0001307 Drosophila pseudoobscura miR-10 stem-loop
CCACGUCUACCCUGUAGAUCCGAAUUUGUUUUACAUUAGCUUUAAGGACAAAUUCGGUUC
UAGAGAGGUUUGUGUGG
>dps-mir-11 MI0001308 Drosophila pseudoobscura miR-11 stem-loop
CUCUUGUCAAGAACUUAUUCUGUGACCUGCGUGACAUUUAGCCACAUCACAGUCUGAGUU
CUUGCUGAGCG
>dps-mir-12 MI0001309 Drosophila pseudoobscura miR-12 stem-loop
UACGGCUGAGUAUUACAUCAGGUACUGGUGUGCUUUAAAUCCAACAACCAGUACUUAUGU
UAUACUACGCCGUG
>dps-mir-13a MI0001310 Drosophila pseudoobscura miR-13a stem-loop
UACGUAACCCAUCAAACGGUUGUGAAAUGUUGCAUUUAUCAAAUCAUAUCACAGCCAUUU
UGAUGAGUUUCGUG
>dps-mir-13b-1 MI0001311 Drosophila pseudoobscura miR-13b-1 stem-loop
CCAUGUCGUUAAAAUGUUUGUGACCUUAUGUACUCUUGAAUCAUAUCACAGCCAUUUUGA
CGAGUUUGG
>dps-mir-13b-2 MI0001312 Drosophila pseudoobscura miR-13b-2 stem-loop
AUUUACGCGUCAAAAUGACUGUGAGCUAUGUGUUUUUGAUCUCAUAUCACAGCCAUUUUG
ACGAGUUUG
>dps-mir-14 MI0001313 Drosophila pseudoobscura miR-14 stem-loop
UGUGGGAGCGAGACGGGGACUCACUGUGCUUUUGAAGUAGUCAGUCUUUUUCUCUCUCCU
AUA
>dps-mir-31a MI0001314 Drosophila pseudoobscura miR-31a stem-loop
UCUGUUGGUAAAUUGGCAAGAUGUCGGCAUAGCUGAAGUUGAAAAGCGAUCUUUGAGAAC
GCUAUGCUGCAUCUAGUCAGUUAUUCAAUGGA
>dps-mir-31b MI0001315 Drosophila pseudoobscura miR-31b stem-loop
AAUUUGGCAAGAUGUCGGAAUAGCUGAGAGCAAAAAGAAGAUGAUUUGAAAUGCGGCUAU
GCCUCAUCUAGUCAAUUGCAUUCAUUUGA
>dps-mir-33 MI0001316 Drosophila pseudoobscura miR-33 stem-loop
CCGGAGAUGACACGCAGGUGCAUUGUAGUCGCAUUGUCUGUCCAUCUUGAUUUCAGGCAA
UACAACUGCAAUGCAAGCUCUGUGCAUUUCA
>dps-mir-34 MI0001317 Drosophila pseudoobscura miR-34 stem-loop
AAUUGGCUAUGCGCUUUGGCAGUGUGGUUAGCUGGUUGUGUAGCCAAAAUAUUGCCUUUG
ACCAUUCACAGCCACUAUCUUCACUGCCGCCGCGACAAGC
>dps-mir-79 MI0001318 Drosophila pseudoobscura miR-79 stem-loop
CUGCUCUGCUUCUGCUUUGGCGCUUUAGCUGUAUGAUAGAUUUAAAAUACUUCAUAAAGC
UAGAUUACCAAAGCAUUGGCUCUG
>dps-mir-87 MI0001319 Drosophila pseudoobscura miR-87 stem-loop
CAUAUUUCAUUCGCGCCUGUAUCUUGCUGAACCGUAGCCAUAAUGGUCUUUCAUCCCGGU
UGAGCAAAAUUUCAGGUGUGUGAGAAAUUUGUUAAGCA
>dps-mir-92a MI0001320 Drosophila pseudoobscura miR-92a stem-loop
AUAGAGAUUGCCCGUAGGACGGGAAGGUGUCAACGUUUUAAAUUUUGAACAAACAUUGCA
CUUGUCCCGGCCUAUGGGCGGCUUGUCAUACACA
>dps-mir-92b MI0001321 Drosophila pseudoobscura miR-92b stem-loop
UAAAACGUCACCUGAUGUAGGCCGUGCCCAGUGCUUAUUUGUCGUUGUUUGAAAAUACAA
AUUGCACUAGUCCCGGCCUGCAGAGAGUGUCGCACACAAC
>dps-mir-100 MI0001322 Drosophila pseudoobscura miR-100 stem-loop
CCAUUAACAGAAACCCGUAAUUCCGAACUUGUGCUGUUUUAUAUCUGUUACAAGACCGGC
AUUAUGGGAGUCUGUCAAUGCAAACAACUGGUUUUUGGCA
>dps-mir-124 MI0001323 Drosophila pseudoobscura miR-124 stem-loop
UCGUUUGGUACGUUUUUCUCCUGGUAUCCACUGUAGGCCUAUAUGUAUUUCGACCAUAAG
GCACGCGGUGAAUGCCAAGAGCGGACGAAACUCUACUA
>dps-mir-125 MI0001324 Drosophila pseudoobscura miR-125 stem-loop
GACAUGUGCAAAUGUUUGUAUGGCUGAUUCCCUGAGACCCUAACUUGUGACUUUUAAUAC
CAGUUUCACAAGUUUUGAUCUCCGGUAUUGGACGCAAACUUGCUGAUGUU
>dps-mir-133 MI0001325 Drosophila pseudoobscura miR-133 stem-loop
UACAACGGCUGUAUGUAGCUGGUUGACAUCGGGUCAGAUCUAUUUUAUCAAGUAUUUGGU
CCCCUUCAACCAGCUGUAUCAGUGGUUGAUUCCAAC
>dps-mir-184 MI0001326 Drosophila pseudoobscura miR-184 stem-loop
GGUCGACCGGUGCAUUCGUACCCUUAUCAUUCUCGCGCCCCGUGUGCAUUAAAAGACAAC
UGGACGGAGAACUGAUAAGGGCUCGUAUCACCAACUCAUC
>dps-mir-210 MI0001327 Drosophila pseudoobscura miR-210 stem-loop
GGUACUUAUUGCAGCUGCUGGCCACUGCACAAGAUUAGAUUUAAGACUCUUGUGCGUGUG
ACAGCGGCUAUUGUAAGAGGCCAUAUUAGCAUCA
>dps-mir-219 MI0001328 Drosophila pseudoobscura miR-219 stem-loop
UAAUUCGAUUUUUAGCUAUGAUUGUCCAAACGCAAUUCUUGUUGAUAUCCAAUACUCAAG
GGUUGUGACUGGACAUCGCGGCUCGAAAUAAGAAUACAAC
>dps-mir-263a MI0001329 Drosophila pseudoobscura miR-263a stem-loop
ACAUCCCGGCACAGUUAAUGGCACUGGAAGAAUUCACGGGGUUUUUCAAUACAACCCGUG
AUCUCUUAGUGGCAUCUAUGGUGCGGGACUCA
>dps-mir-263b MI0001330 Drosophila pseudoobscura miR-263b stem-loop
UUGCUGGCAUUGGCUCUUGGCACUGGGAGAAUUCACAGUUGGUUUCCAUAUAUUCUGUGG
UUCUGCGGGUGCCAAAAUCGAAUGUUCGGCU
>dps-mir-274 MI0001331 Drosophila pseudoobscura miR-274 stem-loop
UCCCGUGCUGCAGUUUCAUUUUGUGACCGACACUAACGGGUAAUGGCUGGCCGCAGGACU
ACUCGUUUUUGCGAUCACAAUACUGAAAUUGCAGCAA
>dps-mir-275 MI0001332 Drosophila pseudoobscura miR-275 stem-loop
AAAGUCUCCUACCAUGCGCGCUAAUCAGAGACCGGGGCUGGUUUUUUCACUGCAGUCAGG
UACCUGAAGUAGCGCGCGUGGUGCUAGACA
>dps-mir-276a MI0001333 Drosophila pseudoobscura miR-276a stem-loop
CCUGGUUUUUGCCAUCAGCGAGGUAUAGAGUUCCUACGUUCAUAUUAUAAACUCGUAGGA
ACUUCAUACCGUGCUCUUGGAAGACCAAAAGACAACGAA
>dps-mir-276b MI0001334 Drosophila pseudoobscura miR-276b stem-loop
AAAGCGAAGCCUCUUUACCAUCAGCGAGGUAUAGAGUUCCUACGUGCCGUAUCCAAAGUC
GUAGGAACUUAAUACCGUGCUCUUGGAGGGCUGUCCAUC
>dps-mir-277 MI0001335 Drosophila pseudoobscura miR-277 stem-loop
UUGAAGGUUUUGGGUUGCGUGUCAGGAGUGCAUUUGCACUGAAACAUUCUGAAGCUUGUA
AAUGCACUAUCUGGUACGACAUUCCAGAACGUACAAUCUU
>dps-mir-278 MI0001336 Drosophila pseudoobscura miR-278 stem-loop
GUAAUGGUACGGUGCGACCGGACGAUGGUUCACAACGACCGUGUCUCUUAAACUGGUCGG
UGGGACUUUCGUCCGUUUGUAACGCCAUUUGUCAGCGA
>dps-mir-279 MI0001337 Drosophila pseudoobscura miR-279 stem-loop
UCAUACUACUGUUUUUAGUGAGUGAGGGUCCAGUGUUUCACAUUGAUUUUCUUAGUAUUU
GUGACUAGAUCCACACUCAUUAAUAACGGUAGUUC
>dps-mir-280 MI0001338 Drosophila pseudoobscura miR-280 stem-loop
GGCUUUUAUGUAUUUACGUUGCAUAUGAAAUGAUAUUUAUAGUAAACAGAUUAUUUUAUA
UGCAGGUAUGUGCAGCUGAAGAGCCUGUCCAUUG
>dps-mir-281-1 MI0001339 Drosophila pseudoobscura miR-281-1 stem-loop
CGAAUAGGUGAAUAAAGAGAGCUGUCCGUCGACAGUCAACGUACCAAUUUAAUACUGUCA
UGGAAUUGCUCUCUUUGUAUAAUAUUCG
>dps-mir-281-2 MI0001340 Drosophila pseudoobscura miR-281-2 stem-loop
CGAAUAGUGAAAUAAAGAGAGCUAUCCGUCGACAGUCAAGUUAAUCAGAUUGUAAUACUG
UCAUGGAAUUGCUCUCUUUGUAUAAUAUUCG
>dps-mir-282 MI0001341 Drosophila pseudoobscura miR-282 stem-loop
UGCCUUAUAAAUCUAGCCUCUACUAGGCUUUGUCUGUGCAUUUGAAAACCCGAUCAGACA
UAGCCUAUAAGAGGUUAGGUGUACCAAGGAAGAA
>dps-mir-283 MI0001342 Drosophila pseudoobscura miR-283 stem-loop
CUCACGAUUCUCAAAGGUAAAUAUCAGCUGGUAAUUCUGGGAGCUAAGCAAGAUAUGAAA
CACUCGGAAUUUCAGUUGGUAUCGACUUUUUUGAAUU
>dps-mir-284 MI0001343 Drosophila pseudoobscura miR-284 stem-loop
GUUGCAGUUCCUGGAAUUAAGUUGACUGUGUAGCCUGGGAAGGCAAGGCUUGAGCACUGC
UUCUGAAGUCAGCAACUUGAUUCCAGCAAUUGCGGCCCAA
>dps-mir-285 MI0001344 Drosophila pseudoobscura miR-285 stem-loop
UCGAAUCGAAGAACUGAGAUCGAUUGGUGCAUAGAUAUCAAGAGGACUCGCUAAUUUUCA
ACUCUAGCACCAUUCGAAAUCAGUGCUUUUGAUGAGAACC
>dps-mir-286 MI0001345 Drosophila pseudoobscura miR-286 stem-loop
UUAAAAUUAAAUGGCGAUUGUCGGUUUGGUCGCUUUUUACCAGGGUUCCGAUCAAGCGAA
GUGACUAGACCGAACACUCGUGCUAUAAUUUUAGAAU
>dps-mir-287 MI0001346 Drosophila pseudoobscura miR-287 stem-loop
AUGUGUGAGUGUGGGGCCUGAAAUUUUGCACACAUUUACAAUAAUUGUAAAUGUGUUGAA
AAUCGUUUGCACAACUGUGA
>dps-mir-288 MI0001347 Drosophila pseudoobscura miR-288 stem-loop
GGCCAUGUCGUAAUUAGCAGGGUACAGCGUUGCCGGCGAUAAUUAAUGACGUUGGUCACG
UUGGUUUCAUGUCGAUUUCAUUUCAUGACACGGCCG
>dps-mir-289 MI0001348 Drosophila pseudoobscura miR-289 stem-loop
GAGUUUACAGUGAAAUAAAUAUUUAAGUGGAGCCUGCGACUGGGACUCCAGCUCUCCGAC
UGGGCUAACUCACUUGAGCGUUUGUUGGCACGUAAAAGAC
>dps-mir-304 MI0001349 Drosophila pseudoobscura miR-304 stem-loop
GCAGCAUUGAAUAAUCUCAAUUUGUAAAUGUGAGCGAUUUGAGGCAUUUGACACACUCAC
UUUGCAACUGGAGAUUGCUCGAAACUGC
>dps-mir-305 MI0001350 Drosophila pseudoobscura miR-305 stem-loop
CAUGUCUAUUGUACUUCAUCAGGUGCUCUGGUGUGUCCUGUAACCCGGCACAUGUUGAAG
UACACUCAAUAUG
>dps-mir-306 MI0001351 Drosophila pseudoobscura miR-306 stem-loop
CACUUUGCCGGCUCAGGUACUUAGUGACUCUCAAUGCUUUCGACAUCUUGAGAGUCUCUC
UGUGCCUGCACUGGCGGUGG
>dps-mir-307 MI0001352 Drosophila pseudoobscura miR-307 stem-loop
UGUCUUGCUUUGACUCACUCAACCUGGGUGUGAUGUUAUUUCGAUAUGGUAUCCAUCACA
ACCUCCUUGAGUGAGCGAUAGCAGGAUA
>dps-mir-308 MI0001353 Drosophila pseudoobscura miR-308 stem-loop
CUCGCAGUAUAUUUUUGUGUUUUGUUGUGUCUGAAACGCAAAUCACAGGAUUAUACUGUG
AG
>dps-mir-309 MI0001354 Drosophila pseudoobscura miR-309 stem-loop
AUUAUACGAUAAACUUUGUUCAGUUUUGCCAACUUGCUUGCAGCACUGGGUGAAGUUUGU
CUUAUAAU
>dps-mir-314 MI0001355 Drosophila pseudoobscura miR-314 stem-loop
UCGUAACUUGUGUGGCUUCGAAUGUACCUAGUUGAGGAAAACUCCGAAAUGGAUUUUGUU
ACCUCUGGUAUUCGAGCCAAUAAGUUCGG
>dps-mir-315 MI0001356 Drosophila pseudoobscura miR-315 stem-loop
CACUUAUCUAUUUUUGAUUGUUGCUCAGAAAGCCCUUAUAAUUAACCAGUUGGCUUUCGA
GCAAUUAUCAAAGCCAAAUAAGUG
>dps-mir-316 MI0001357 Drosophila pseudoobscura miR-316 stem-loop
AAAUUCUAGUCGAUUUGUCUUUUUCCGCUUACUGGCGUUUUAUUCGAUCAACGACAGGAA
AGGGAAAAAGGCGUAUUUACUAUGAGUUU
>dps-mir-317 MI0001358 Drosophila pseudoobscura miR-317 stem-loop
UGCAACUGCCGUUGGGAUACACCCUGUGCUCGCUUUGAAUAUGGUGCAAGCAAGUGAACA
CAGCUGGUGGUAUCCAAUGGCCGUUCUGCA
>dps-mir-318 MI0001359 Drosophila pseudoobscura miR-318 stem-loop
UUUAUGGGAUGCACCAAGUUCAGUUUUGUCACAUUUCGAGCAUCACUGGGCUUUGUUUAU
CUCAUAAG
>dre-mir-7b MI0001360 Danio rerio miR-7b stem-loop
UGAACGCUGGCUUGCUUCUGUGUGGAAGACUUGUGAUUUUGUUGUUGUUAGUUAGAUGAA
GUGACAACAAAUCACGGUCUGCCCUACAGCACAGGCCCAGCAUC
>dre-mir-7a-1 MI0001361 Danio rerio miR-7a-1 stem-loop
UGUGGAAGACUAGUGAUUUUGUUGUUGUUUCUUCUGCUUUCUGACAACAAGUCACAGUCU
ACCUCAGCGAGCGGGCCCU
>dre-mir-7a-2 MI0001362 Danio rerio miR-7a-2 stem-loop
UUUUGGGCAUUAUGGAAGACUAGUGAUUUUGUUGUUGUGACGUCAUCAGUACUGACAACA
AGUCACAGUCUGCCUCAGUGACCAGAAUCCACUCGUC
>dre-mir-10a MI0001363 Danio rerio miR-10a stem-loop
UGUCUGUCAUCUAUAUAUACCCUGUAGAUCCGAAUUUGUGUGAAUAUACAGUCGCAAAUU
CGUGUCUUGGGGAAUAUGUAGUUGACAUAAACACAACGC
>dre-mir-10b-1 MI0001364 Danio rerio miR-10b-1 stem-loop
GUCUAUAUAUACCCUGUAGAACCGAAUUUGUGUGAAAAAAUAACAUUCACAGAUUCGAUU
CUAGGGGAGUAUAUGGUC
>dre-mir-34 MI0001365 Danio rerio miR-34 stem-loop
CUGCUGUGAGUGGUUCUCUGGCAGUGUCUUAGCUGGUUGUUGUGUGGAGUGAGAACGAAG
CAAUCAGCAAGUAUACUGCCGCAGAAACUCGUCACCUU
>dre-mir-181b-1 MI0001366 Danio rerio miR-181b-1 stem-loop
CAUGUACGCACCUUCAGUUCUUCAAAGGUCAUAAUCAACAUUCAUUGCUGUCGGUGGGUU
UAGUCUUGUAACAGCUCUCUGAACAAUGAAUGUAACUGUGGCCCAGAUU
>dre-mir-181b-2 MI0001367 Danio rerio miR-181b-2 stem-loop
CUAAUGACUGCAAUAAACAUUCAUUGCUGUCGGUGGGUUUCUAAUAGACACAACUCACUG
AUCAAUGAAUGCAAACUGCGGUGCAA
>dre-mir-182 MI0001368 Danio rerio miR-182 stem-loop
GUAUUUGGCAAUGGUAGAACUCACACUGGUGAGGUAGUCAGAUCCGGUGGUUCUAGACUU
GCCAACUA
>dre-mir-183 MI0001369 Danio rerio miR-183 stem-loop
GACUCCUGUUCUGUGUAUGGCACUGGUAGAAUUCACUGUGAAAGCACACUAUCAGUGAAU
UACCAAAGGGCCAUAAACAGAGCAGAGAAAGAACCACG
>dre-mir-187 MI0001370 Danio rerio miR-187 stem-loop
UGACCUGUGGCUGGGCCAGGGGCUGCAACACAGGACAUGGGAGCUGUCUCUCACUCCCGC
UCGUGUCUUGUGUUGCAGCCAGUGGAACG
>dre-mir-192 MI0001371 Danio rerio miR-192 stem-loop
CUAGGACACAGGGUGAUGACCUAUGAAUUGACAGCCAGUGUUUGCAGUCCAGCUGCCUGU
CAGUUCUGUAGGCCACUGCCCUGUU
>dre-mir-196a-1 MI0001372 Danio rerio miR-196a-1 stem-loop
CGCGCGGCUGGUGCGUGGUUUAGGUAGUUUCAUGUUGUUGGGAUUGGCUUCCUGGCUCGA
CAACAAGAAACUGCCUUGAUUACGUCAGUUCGUCUUCAUCAAGGGC
>dre-mir-199-1 MI0001373 Danio rerio miR-199-1 stem-loop
UCCUGCUCCGUCAUCCCAGUGUUCAGACUACCUGUUCAGGAUCAUACUGGUGUACAGUAG
UCUGCACAUUGGUUAGACUGUGCAUGG
>dre-mir-199-2 MI0001374 Danio rerio miR-199-2 stem-loop
GGAGUUUUUGUGGACGCCCGUCCCGCCUGCCCAGUGUUCAGACUACCUGUUCAGGAAUUA
GUGUUUGUACAGUAGUCUGCACAUUGGUUAGGCUGG
>dre-mir-199-3 MI0001375 Danio rerio miR-199-3 stem-loop
CCUCCCCCUCGCCUGCCCAGUGUUCAGACUACCUGUUCAUCAUGCUGCAGCUGAACAGUA
GUCCGCACAUUGGUUAGGCUGGGCUGGGACACACACAC
>dre-mir-203a MI0001376 Danio rerio miR-203a stem-loop
GUGUUUGGGUCUCUUCUGGUCCCUCUGGUGCAGUGGUUCUUAACAGUUCAACAGUUCUAU
CUCAAAAUUGUGAAAUGUUUAGGACCACUUGACCAG
>dre-mir-204-1 MI0001377 Danio rerio miR-204-1 stem-loop
UCAUGUGACCUGUGGACUUCCCUUUGUCAUCCUAUGCCUGGAGUAAUAGAGGGGGCUGGG
AAGUCAAAGGGACGCUCAGGCGUCAUCAUUCGC
>dre-mir-205 MI0001378 Danio rerio miR-205 stem-loop
AAACUACUGUGCAUUCUAUCCUUCAUUCCACCGGAGUCUGUGUAGUUGUUCAAUCAGAUU
UCAGUGGUGUGAAGUGUAGGAAACACGGA
>dre-mir-210 MI0001379 Danio rerio miR-210 stem-loop
GCAGGUAAGCCACUGACUAACGCACAUUGCGCCUAUUCUCCACUCCACUGUGCGUGUGAC
AGCGGCUAACCAG
>dre-mir-181a-1 MI0001380 Danio rerio miR-181a-1 stem-loop
GUUUGCCUCAGUGAACAUUCAACGCUGUCGGUGAGUUUGAGCUAAAUGGAAAAAAACCAU
CGACCGUUGAUUGUACCCUGCGGC
>dre-mir-214 MI0001381 Danio rerio miR-214 stem-loop
UGACUGAGAGCGUUGUCUGUCUGCCUGUCUACACUUGCUGUGCAGAACUUCCUGCACCUG
UACAGCAGGCACAGACAGGCAGACAGAUGGCAGCCCGCCU
>dre-mir-216a-1 MI0001382 Danio rerio miR-216a-1 stem-loop
GCUGAUUUUUGGCAUAAUCUCAGCUGGCAACUGUGAGUAGUGUUUUCAUCCCUCUCACAG
GCGCUGCUGGGGUUCUGUCACACACAGCA
>dre-mir-217-1 MI0001383 Danio rerio miR-217-1 stem-loop
AUGAGAACUUUCUGAUGUUGGUGAUACUGCAUCAGGAACUGAUUGGAUGAUAUUCAGGAG
CCAUCAGUUCCUGAUGCACUCCCAUCAGCAUCGAAAGA
>dre-mir-219-1 MI0001384 Danio rerio miR-219-1 stem-loop
AGGGUCCCAGAGAUUGAUUGUCCAAACGCAAUUCUUGUAACAUAUAAUAUAAAUCCAAGA
AUUGUGCCUGGACAUCUGUUGCUGGAGAUUC
>dre-mir-219-2 MI0001385 Danio rerio miR-219-2 stem-loop
UGAUUGUCCAAACGCAAUUCUUGUGAAAUGUCGAGCGAUCAGUCGAGAAUUGUGCCUGGA
CAUCUGUUGCUGGAGGCUCC
>dre-mir-220 MI0001386 Danio rerio miR-220 stem-loop
GACAGUGUGGCGUUGUAGGGCUCCACAACCGUAUCGGACACUUUGGGAGACGGCACCACA
CUGAAGGUGUUCAUGAUGCGGUCCGGAAACUCCUCGCGGAUCUUACUGAUG
>dre-mir-221 MI0001387 Danio rerio miR-221 stem-loop
GUCGUGAACCUGGCAUACAAUGUAGAUUUCUGUGUGGUACUAUCUACAGCUACAUUGUCU
GCUGGGUUUCAGGCCAGCAGAAUAAUUCUGCUC
>dre-mir-222 MI0001388 Danio rerio miR-222 stem-loop
GCCGGUGGCUUGUUCGGGUGCUCAUGAGAUGCUCAGUAGUCAGUGUAGAUCCUGUGUCAC
AAUCAGCAGCUACAUCUGGCUACUGGGUCUCUGAUGGCAUUUUCUGCU
>dre-mir-223 MI0001389 Danio rerio miR-223 stem-loop
CUCUCCUCCUGAUCUAGACUCUUCUCUUAGAGUAUUUGACAGACUGUGGUUGACACUCGA
UCUAAAGGGGUGUCAGUUUGUCAAAUACCCCAAGAGAGG
>cbr-mir-353 MI0001390 Caenorhabditis briggsae miR-353 stem-loop
GAAGAUAUGCAAAAUAAAAAGCAUGGGCACAAGUAUCAUGUGUUGGUAUCAUUGUUUCAA
GUUAUUUGUUGCUAUGGUAUCGAUAAGCAUGCUACGUGUGAAGUGCGACAA
>cbr-mir-64 MI0001392 Caenorhabditis briggsae miR-64 stem-loop
UCAAGAAUCCUCGGCCUCGCCGACCAUGACACUGAAGCGUGUACGGAUGGAAAGUUGAAG
CCUUCCGUUCCGCUAGUGUGCCAUGCAACGGCGAGUGCCUUGGCACUUUG
>cbr-mir-231 MI0001394 Caenorhabditis briggsae miR-231 stem-loop
CUAGCACCUCAAUGUUGUUCUGUCUGUUUCCAUAGCUUAUAUUGUAAGGUACUUAUAAGC
UCGUGAACAACAGGCAGGACAACUGGAAGUGGUGUUUUUUUUCA
>cbr-mir-356 MI0001395 Caenorhabditis briggsae miR-356 stem-loop
CCUCAUCCAACCAAUGUGGAUGAGCAACGCGAACAAAUCCUCUUAUAAGAGAUUUGCCAC
GCCGCCGCUCACCACACUGGCUUUCAGAAGGUGCCAGGAAUCAGAAGACGAG
>cbr-mir-83 MI0001396 Caenorhabditis briggsae miR-83 stem-loop
GCAGAAGGCACCACUCGAAAAAACUGAGUUUAUGUGUGUACUUGACGGCGAUCAGAGCAA
CGAUCUAGCACCAUAUAAAUUCAGUGUUUUCGUGGACAGAGAGCCAAGUUU
>cbr-mir-246 MI0001397 Caenorhabditis briggsae miR-246 stem-loop
GAAAAGUCCUAGUGAUAAAACAGCACCUGGCCAAUAUUAUGUAAUAUCAGAAGCAAAUUG
AUUAUUACAUGUAUUGGGUAGGAGCUGUUCAAGCUAUGGUUAAAUGGGU
>cbr-mir-51 MI0001398 Caenorhabditis briggsae miR-51 stem-loop
CGUCAUCGAAUCUCAACGUCAAACGGAUCCGAAGACGUCCAUCUACCCGUAGCUCCUUGC
CAUGUUACUGGUAAAAGUGAACAUGGAAGUUGGUCCGGGUACAUGGCCAGUAGGAGUUAU
GAAGACGUGUUGAGGUUUCAAGAUU
>cbr-mir-357 MI0001400 Caenorhabditis briggsae miR-357 stem-loop
CUACAUCAGAAGAGACAGCGAAUCCCGGCAAUCACCGUGCAUUUUCAUCUACCAGAGGCA
CUAAUGAAAAUGCCAGUCAUUGACGGAAUUCGUUGAAUCUGGAAUUAAAGCAU
>cbr-mir-253 MI0001401 Caenorhabditis briggsae miR-253 stem-loop
AACAUUUUUCGAGUUUCAGUCCUUCUCACACACCUCACUAACACUAACUACAGAUUUCUA
GAUGUUAGUAGGCGUUGUGGGAAGGGCGGAGAUGACGAAUACUUUGUGCA
>cbr-mir-70 MI0001402 Caenorhabditis briggsae miR-70 stem-loop
AAAACGGAUGUAUCUCUAGGAACAGCCAUCAUGUAAGACAUUUCUAACUGAAAGAUGUAA
UACGUGAUUGGUGUUCCCAGAGUUUACCGUUUCCUUCUUUUAUUUUUCCAAA
>cbr-mir-358 MI0001403 Caenorhabditis briggsae miR-358 stem-loop
ACUCCCCAUUCGGAUUGAUACCCGACUUCCGGAUACCAAAUGUCAUAUCCAACUCGUUUC
GUCAAUUGGUAUCCUUAGUCGUGGUCUCAAUCUGUACACGGCGAGAGUGUUGU
>cbr-mir-61 MI0001404 Caenorhabditis briggsae miR-61 stem-loop
UACUUGAUCGGUGUCUCGAGCCGAGUUAAGGCUAAUAGUCCUUCCGGUGUAUGGUAAUGA
CUAGAACCUUGACUCUGCUCGAGUUACUGAGCUCUUUGACCCCGCCC
>cbr-mir-360 MI0001405 Caenorhabditis briggsae miR-360 stem-loop
UUCCAUAAAAAAGCGCCUAGGGUUUUGUGACCGUUGUUACGGUCAAUUCAUGUCUGACAC
AAUGACCGUAAUCCCGUUCACAACACCUUGUGUGGCUUGAAUAAUGAAAUU
>cbr-mir-239a MI0001406 Caenorhabditis briggsae miR-239a stem-loop
GAGAAUGACGAUCCAAGUUUAUGCGAUUUUUGUACUACAAUUAGGUACUGGACACCAGCA
GCGAGUGUAUCCAGAAUCUAUACUAGUACAAAAAUAGCUAACAGGAUUAAGAU
>cbr-mir-249 MI0001407 Caenorhabditis briggsae miR-249 stem-loop
AUUUGUUAUUUUGUGCGCCCUCAAUGCUACUAGCAACGCUCAAAAAUCACUGUACGACAA
AUGACUAUAUUUUGUCACAGGAUUUUUGAGUGUUGCUAGUCGGAGAAGG
>cbr-mir-240 MI0001408 Caenorhabditis briggsae miR-240 stem-loop
CGCUGUCUUUAUUUUGAAACUGUUUUCAAAUCGAGAAUUUCGAGGCCUGAAUGCAAGAAC
CGUUUUGAGCAUACUGGCCUCCAAAUUUUCGCUUUGAAUUUUAGUUACGCGUG
>cbr-mir-254 MI0001409 Caenorhabditis briggsae miR-254 stem-loop
CUCCACUCUAUGCGGGUUGCCGUAUACAGAAGCAUCGAUUUUCACACGCCAUGAUGCGCC
UGUGCAAAUCUUUUGCAACUGUAUACGGCGAUUUAGCAGACCAUAUUG
>cbr-mir-239b MI0001410 Caenorhabditis briggsae miR-239b stem-loop
UAGGACAGACAUGCAAUUUUUGUACUGCACAAAAGUACUGACUAUUUCUCAGCGCUUUUG
UCCAGUGCAAGAAUGGCAAGAGCUGGUCCAUUUUUUUAGGGAUUAAACAAUU
>cbr-mir-62 MI0001411 Caenorhabditis briggsae miR-62 stem-loop
CCCUUGCAACUCGGCUAUUAUAAGGUGGGUUAGAUCCCAUAUCCUUCCGCUUGAUGGAAA
UGAUAUGUAAUCUAGCUUACAGGUCUCUCAACAUCUCCAAGACGGUGCUA
>cbr-mir-55 MI0001412 Caenorhabditis briggsae miR-55 stem-loop
AAAAUUGAAUCGUCACAAAGGGGGACUCGGCGGAAAAUAUGGUGGUAUACUACACAGUGA
AUAGAUAUACCCGUAUAUUUUUCUGCCGAGCCCCUCCACGACAUCAAUAAGG
>cbr-mir-84 MI0001413 Caenorhabditis briggsae miR-84 stem-loop
UUGCUAUAUAUUCAGCCGUACUGUCUGAAAAUAACAUCUGAGGUAGUUUGCAAUGCUGUC
GACGUAACUGAAAAGUCAACAUCAUUCCAACUUCCUCGGCUGUUCAAAAGGCUA
>cbr-mir-354 MI0001414 Caenorhabditis briggsae miR-354 stem-loop
CCAGAGCCGACUAAGUGCCUUGGUGCGGCUACAGACGGGUAUCCGGCUCGAUGUUCAUAC
ACCGCGACUCUUUCCUUUUACCUUGUUUGUUGCUGCUCCUUUUGGUUUU
>cbr-mir-35 MI0001415 Caenorhabditis briggsae miR-35 stem-loop
UAGUCCAGUUCUGGACAUUCGCGGGUUUUUUCCUUCGGUGAUAUUCGAAGAAUCGCUAUC
ACCGGGUGAAAACUUGCAAGUGUCUUGCUUCGACUGGUCAUUUUGCUUGUAU
>cbr-mir-36 MI0001416 Caenorhabditis briggsae miR-36 stem-loop
AUUCCAAUUGAAACCUUCGGACCAUUGUGAAUUUUUGCUGCGGUGUUACAACUAACAUCU
GUAUCACCGGGUGAAAAUUCGCAAUGGUCCGAUGGGUAUUCAUGUGG
>cbr-mir-38 MI0001418 Caenorhabditis briggsae miR-38 stem-loop
AUUCAUGUGGAGCCUGGACCUGUACCGGGUUCUCUUUGUGGUGAUAUGACAACUCAUAAC
CAUUCCUUAUCACCGGGAGACAACCUGGUAUAGGUCCAGCGACUCUGCUGGAUGG
>cbr-mir-39 MI0001419 Caenorhabditis briggsae miR-39 stem-loop
AUAUUCCAGAGAUGCAGGGAGCCCAACUGGUUCUCACUGCAGUGAUAAGCUAUGUUACAG
UCUAUCACCGGGUGAAAAACGGUUAGGCUCUUUAAGCAUCUCUGUAUCCCCUG
>cbr-mir-40 MI0001420 Caenorhabditis briggsae miR-40 stem-loop
CUCUGUAUCCCCUGCCCUCACCCCAGCGGGUUUUCAUCGCAGUGAUAUGACGCAUUCAAA
CCAUUUCUUAUCACCGGGUGUCAAUCAGCUAGGGUGUGGGCGCGGGUAUCCACAGA
>cbr-mir-41 MI0001421 Caenorhabditis briggsae miR-41 stem-loop
UGAAAGCAGGUCCCAAAUGCCUUGGUGGUUUUUCGCCGUAGUGAUACAACAUCGAAGCCA
UACGAUAUCACCGGGUGAAAAACUCCCAAGGUCGGGACAUUUUUAUUUGU
>cbr-mir-355 MI0001422 Caenorhabditis briggsae miR-355 stem-loop
CUACUGAUUAUGAUUAGUCAGCAAUCGGAUGGUUUGUUUUAGCCUGAGCUAUGUGUUAUU
GCAUAUUCAUAGCUACUUGCUAAAACAUACCAAUCGAGUUGACUGACAU
>rno-mir-421 MI0001423 Rattus norvegicus miR-421 stem-loop
CACACUGUAGGCCUCAUUAAAUGUUUGUUGAAUGAAAAAAUGAAUCAUCAACAGACAUUA
AUUGGGCGCCUGCUCUGUG
>ath-MIR413 MI0001424 Arabidopsis thaliana miR413 stem-loop
GAUCCAUAGUUUCUCUUGUUCUGCACAUCCACUAACUUCAGGAACCAUGUCCCAGUUUCA
GGUUAGAUCAAGUGGGAAAACAAAUGGAAGAUUGUGGCUAUGCAGAAACUGGAACUAUUC
GUC
>ath-MIR414 MI0001425 Arabidopsis thaliana miR414 stem-loop
UCAUCAUUAUCAUCAUCAUCAUAUUCAUCUUCAUCAUCAUCGUCAUCAUCAUCAUCAUCA
UCGUAUGAGAAGAUAGAGAAGAGUGAGAGUAUGAGAUUUGAGUUGAGA
>ath-MIR415 MI0001426 Arabidopsis thaliana miR415 stem-loop
AGAACAGAGCAGAAACAGAACAUAUAUUCUCUGUCUUUUUUUGUGGCAAAAGUAAAUGGC
GAGAAGACAACUCUUUUACCAUCGAAUGUUCUUGGUUUUAGCUCUUCUCU
>ath-MIR416 MI0001427 Arabidopsis thaliana miR416 stem-loop
CGAAACUGAACCCGGUUUGUACGUAUGGACCGCGUCGUUGGAAUCCAAAAGAACCAGGUU
CGUACGUACACUGUUCAUCG
>ath-MIR417 MI0001428 Arabidopsis thaliana miR417 stem-loop
AAAUAUAUUCAAAAGUGGUCAAAACACGUCACUAUUUCCUUUAUGUUUUCCCCUUAUUGA
UGGAAAUGGUUAAACAUGAAGGUAGUGAAUUUGUUCGAAUAAUAUGUUGAUAUAUUU
>ath-MIR418 MI0001429 Arabidopsis thaliana miR418 stem-loop
UUUAAAUUUAGAAUCUAGCGUAAAAAGAAAAUCCGAAUCAGGAACUCUAAUGUGAUGAUG
AACUGACCUUAGA
>ath-MIR419 MI0001430 Arabidopsis thaliana miR419 stem-loop
AAAUUAUGAAUGCUGAGGAUGUUGUUAUUACGAGCAAUGAGAUGUCUUUUUUUAAAAAAA
AAAAUUUGGUUGCUUGCUUGCAAGAGGACAUCUUAGCAUCAAAUUU
>ath-MIR420 MI0001431 Arabidopsis thaliana miR420 stem-loop
UUCUAAACUAAUCACGGAAAUGCAAAAAUUGGAUACUACACUAUCAACUUUUUUCUUUUG
UUCUCUUUAUCUCGUGAAUUUCCAUUUAAUGAGUUUAGUU
>osa-MIR413 MI0001433 Oryza sativa MIR413 stem-loop
ACGGCUAGUUUCACUUGUUCUGCACAUGUGGAAAACAGUUAGCACUCUAUCUGAGUCGUA
AUCCCAAGCAUUAUUACAGAAAAAUAAAAGUGCAUUACAAAGAAGUCAGACAU
>osa-MIR414 MI0001434 Oryza sativa MIR414 stem-loop
GUUGCCGCUGCCGUCAUCCUCAUCAUCAUCGUCCUUGCAUGAAACCGCCAGCAAAUCCUU
GCGCGGGGGGAGGGGGAAGGGGAGGGGGAGGGGUCGGAGGGGCGGC
>osa-MIR415 MI0001435 Oryza sativa MIR415 stem-loop
AGAGAGUUUUACAGAGCAGAAACAGAACAGAAGCAGAGCAGCUGUGUAUACACAACACUG
CAACUAUCCCUAUCACUGAGGGACAAAGCAGAAACCAGCUGAGCUCUCCUUGGCUGUCUG
UACAAGCAAAGCAAAAGCUUCAAG
>osa-MIR416 MI0001436 Oryza sativa MIR416 stem-loop
GAUGAGGAGUAUGAAUAGAAAGAAUUAGAAAAGCUACGGUGGUUGUUGAGCAGCGCCAAA
AAAAACUCUGCUUUGCUCUGUUUCUGUGUUCGUCCGUACACUGUUCAUC
>osa-MIR417 MI0001437 Oryza sativa MIR417 stem-loop
UUUGGUACAAAUUUGAAUUCUUAAAUCUCUUAUAUUAUGAUAUGAAUGUAGUGAAUUUGU
UCCAUG
>osa-MIR418 MI0001438 Oryza sativa MIR418 stem-loop
CGUUAGCUGUCUGCAAUCUGCCAUUCUUAUCAUCGCACAUUUAAUGUGAUGAUGAAAUGA
CGCAUUUCUGUCAAGUCUCACC
>osa-MIR419 MI0001439 Oryza sativa MIR419 stem-loop
UCUUCUCUGUUCUCUGUGAUGAAUGCUGACGAUGUUGUAGAUGUGAACUUUUUUUUUCUC
UGUUGUCUAUGAUGAAUGCUUGUUGUCCUGGAGAUAUUGUAGA
>osa-MIR420 MI0001440 Oryza sativa MIR420 stem-loop
UUCCAACUAAAUUAAUCACGGAAAUGAUCUUUGAAUUGUUAAAAAUACUUCCAAUGCUCA
AAUAAUUCCAAGAAAAAUCUUGAAAAUACUUGGACACUCAAAGUACUUAACAAAAUUAUA
AUUAGACCAUUUAAUGAUUAAUUUAAUAUGUGGGU
>ath-MIR426 MI0001441 Arabidopsis thaliana miR426 stem-loop
GAGGGGGGACAAUUUUUGGAAAUUUGUCCUUACGGGUAGUACUAGAAUACUUGUCCACAU
GACGAUUUGAAAUAACCGAAGGACAUAUGAGGAAAAAAUAAAAUUAAACUC
>osa-MIR426 MI0001442 Oryza sativa miR426 stem-loop
UCGCAUUUUUGGAAGUUUGUCCUUACGAAAAGGCUAGCAAAAUUUAGUGAGGCAAUGAAU
GAAAAGACAUCUAGCGAUACUAAAAUUAAAAUUUGAUAACCCUAAAAUGUGUCAAACUUU
GGCAUUUCGUGAAAAUCCUUCAAUGCGA
>hsa-mir-422a MI0001444 Homo sapiens miR-422a stem-loop
GAGAGAAGCACUGGACUUAGGGUCAGAAGGCCUGAGUCUCUCUGCUGCAGAUGGGCUCUC
UGUCCCUGAGCCAAGCUUUGUCCUCCCUGG
>hsa-mir-423 MI0001445 Homo sapiens miR-423 stem-loop
AUAAAGGAAGUUAGGCUGAGGGGCAGAGAGCGAGACUUUUCUAUUUUCCAAAAGCUCGGU
CUGAGGCCCCUCAGUCUUGCUUCCUAACCCGCGC
>hsa-mir-424 MI0001446 Homo sapiens miR-424 stem-loop
CGAGGGGAUACAGCAGCAAUUCAUGUUUUGAAGUGUUCUAAAUGGUUCAAAACGUGAGGC
GCUGCUAUACCCCCUCGUGGGGAAGGUAGAAGGUGGGG
>mmu-mir-425 MI0001447 Mus musculus miR-425 stem-loop
AAAGUGCUUUGGAAUGACACGAUCACUCCCGUUGAGUGGGCACCCAAGAAGCCAUCGGGA
AUGUCGUGUCCGCCCAGUGCUCUUU
>hsa-mir-425 MI0001448 Homo sapiens miR-425 stem-loop
GAAAGCGCUUUGGAAUGACACGAUCACUCCCGUUGAGUGGGCACCCGAGAAGCCAUCGGG
AAUGUCGUGUCCGCCCAGUGCUCUUUC
>xla-mir-427 MI0001449 Xenopus laevis miR-427 stem-loop
AGCACCCAAAACGGGGCUCUCUCUUGUGACUGAAUUAUGAUGAGAAAGUGCUUUCUGUUU
UGGGCGUU
>xla-mir-428 MI0001450 Xenopus laevis miR-428 stem-loop
CACGUCGGCCUAACUGGAGCCCUGUCUCAUUGCAGCUGUGAGUAAGUGCUCUCUAGUUCG
GUUGCUGAGUG
>xla-mir-429 MI0001451 Xenopus laevis miR-429 stem-loop
UGGAUGUCUUACCAGACAUGGUUAGAUCUGGAUGCAUCUGUCUAAUACUGUCUGGUAAUG
CCGUCCAU
>xla-mir-19b MI0001452 Xenopus laevis miR-19b stem-loop
GCUCCUGUCAGUUUAGCUGGUUUGCAUCAGCUGGCUACUGUGCUGUGCAAAUCCAUGCAA
AACUGACUGUGGC
>xla-mir-20 MI0001453 Xenopus laevis miR-20 stem-loop
GCAGUUCCAAAGUGCUCAUAGUGCAGGUAGUUGUAUUCAUGUUCUACUGUAAUAUGGGCA
CUUACAGUACUGCU
>xla-mir-18 MI0001454 Xenopus laevis miR-18 stem-loop
CCUUGUGUUAAGGUGCAUCUAGUGCAGUUAGUGACAUAGCGUAGCAUCUACUGCCCUAAA
UGCUCCUUUUGGCACAGGG
>xla-mir-133a MI0001455 Xenopus laevis miR-133a stem-loop
CAGUGCUUUGCUAAAGCUGGUAAAAUGGAACCAAAUCACCUCUUCAAUGGAUUUGGUCCC
CUUCAACCAGCUGUAGGAUUGCAUUG
>zma-MIR156d MI0001456 Zea mays miR156d stem-loop
AGGCUCUCGAGAGAUUGACAGAAGAGAGUGAGCACACGGCGCGACGAACGACAUAGCAUG
UAUGCCGUCCUCGCCGCGUGCUCACUUCUCUUUCUGUCAGCCUCUUUCUCUCGAUGGCU
>zma-MIR156f MI0001457 Zea mays miR156f stem-loop
UGGCUGCUAGAUGGUGUGGCUGACAGAAGAGAGUGAGCACGCAUCGGCCAGACUGCAUCU
AUAUACGGCUGCCCCAAAGCGACGGAUCGAUGGAUGCCUAGCCUAGGCCUAGGCGCAGCU
GCUGUUGCGUGCUCACUUCUCUUUCUGUCAGCUCUCUCUCUCAUCCU
>zma-MIR156g MI0001458 Zea mays miR156g stem-loop
GGCUGACAGAAGAGAGUGAGCACGCAUCGGCCAGACUGCAUCUAUAUACGGCUGCUCCUG
GCGAAUGGAUAGAUGCCAAGGCGCAGCUGCUGUUGCGUGCUCACUUCUCUUUCUGUCAGC
U
>zma-MIR156b MI0001459 Zea mays miR156b stem-loop
AGAUGAGUUUUUUGAAGGUUUGACAGAAGAGAGUGAGCACACACGGUGGUUUCUUACCAU
GAGUGUCAUGCUAGGAGCUGUGCGUGCUCACCCUCUAUCUGUCAGUCACUCAUCAAGCCC
AUCU
>zma-MIR156c MI0001460 Zea mays miR156c stem-loop
GGUGGAGGAGAGGUGAAAGCUGACAGAAGAGAGUGAGCACACAUGGUGCCUUUCUUGCAU
GAUGUAUGAUCGAGAGAGUUCAUGCUCGAAGCUAUGCGUGCUCACUUCUCUCUUUGUCAG
CCAUUAGAACUCCUCUAUC
>zma-MIR156e MI0001461 Zea mays miR156e stem-loop
CCGGCGGGCGCGCGCGCGGUGACAGAAGAGAGUGAGCACACGGCCGGUGUGACGGCACCG
GCGCGGAUGUGCCGUCGCGGCCGCGUGCUCACUGCUCUCUCUGUCAUCCGCUGGCACACC
CUCACG
>zma-MIR156a MI0001462 Zea mays miR156a stem-loop
UUCGUUCCGUGGCUAACUGACAGAAGAGAGUGAGCACACAGCGGGCAGACUGCAUCGAUC
GAUCUGCAUCCGAGACGGCGCACGUACGAAUGAUGAUGCAGCUGCUGCUGCGUGCUCACU
UCUCUCUCUGUCAGUCCUCUAGCUGCUACGGC
>zma-MIR156h MI0001463 Zea mays miR156h stem-loop
CGGGCUCGCGCGCGCGCGGUGACAGAAGAGAGUGAGCACACGGCCGGGCGUGACGGCACG
UGCCGUCGCGGCCGCGUGCUCACUGCUCUUUCUGUCAUCCGCUGGUCCGGGCCUC
>zma-MIR156i MI0001464 Zea mays miR156i stem-loop
CGCGGCGGGCGGUGACAGAAGAGAGUGAGCACACGGCCGGGCGGAACGGCACCGGCGGAU
GGUGCCGUCGCGGACGCGUGCUCACUGCUCUAUCUGUCAUCCACUCUCUCCCCCGCU
>zma-MIR160a MI0001465 Zea mays miR160a stem-loop
UUGUGUGCGUGCCUGGCUCCCUGUAUGCCACACAUGUAGCGCCCAACCCAGAUGYUAAGG
UUGCCUGCUGUGGGUGGCGUGCAAGGGGCCAAGCAUGCAUCCAU
>zma-MIR160c MI0001466 Zea mays miR160c stem-loop
AGGAUGUGCCUGGCUCCCUGUAUGCCACUCAUCUAGAGCAACGACAGCUUGGUAGGGUUG
CCUAUAAGAUGGAUGGCGUGCAUGGUGCCAAGCAUAUCUC
>zma-MIR160d MI0001467 Zea mays miR160d stem-loop
GGCCAGGGGCGGGAUCGAUAUGCCUGGCUCCCUGUAUGCCACUCGCAUGGCUGCCAACUC
AUCAUGCAUACACUGCUAGCUAGUCGUUGGCUCCACUGCGGAUGGCGUGCGUGGAGCCAA
GCAUGACCGAUCAUCUCCUCCU
>zma-MIR160b MI0001468 Zea mays miR160b stem-loop
CGAUCGGCUCGUGUCGUGUGUGCCUGGCUCCCUGUAUGCCACACAUGUAGCCAACCCGUG
GCGUGAUUGGAUGCUGUGGGUGGCGUGCAAGGAGCCAAGCAUGCAUAACAGGCCAUGAUC
A
>zma-MIR164a MI0001469 Zea mays miR164a stem-loop
CAGUGACAAGGACCACGCUGGAGAAGCAGGGCACGUGCAUGCGCAUACCAUAUAGCUAGA
CGAUGUUCUCUCUCGCUCCGCUCGACCAAGCUUCAUGUAUGGAUGGGUACGCACGCACGU
GUUCUCCUUCUCCAUCGAGGUCUUUCUCACUU
>zma-MIR164d MI0001470 Zea mays miR164d stem-loop
UGAGUGAGAAGGACCACGCUGGAGAAGCAGGGCACGUGCAUGCACAUACGCCAUUCUCGA
UCUCUCCUCUCCACCACUACUGCAUCUAGCUAUCUCCAUGGAUGGAUGUACGUAGCUCGG
ACUGGAUCGAUCGGAGAAGCAAUAAGCUAGCGAGCUCAUGCAUGCUGGCUGUGCACGCAC
GUGGUCUCCUUCUCCAUCACGGUUCUUUCUCACUUC
>zma-MIR164b MI0001471 Zea mays miR164b stem-loop
UAGACGGUGGCUGUGCGUGGUGGAGAAGCAGGGCACGUGCAUUACCAUCCAAUGCCGCCG
GGUGGGUGGGUGGAAUGGAUGGAUGGUUCUUGAUGUGCCCAUCUUCUCCACCGAGCACGA
ACUGUCUU
>zma-MIR164c MI0001472 Zea mays miR164c stem-loop
UGGCGAGGUGCGCGCGGUGGAGAAGCAGGGCACGUGCAUUCUUUCCGUCGCCGGCCGGCU
UGGCAGCGGCCGGCGGCCCGGCUCUCGCAGUCACGCGUACGUCGCCUGAGCGGCGCGCGC
GAGAGAGAGAGACACGGCAGGUCGUCGCCGGCGCGGCUAACUGGUGCAGGUGCAGCAGCU
AGCUUCUGAAACCCAGCCAGCCAGCCAGCCGGCCGGCCGGCCGAUCGAUGCGUGCAUGUG
CCCUUCUUCUCCAUCGGGCACGCCUCGCCU
>zma-MIR169a MI0001473 Zea mays miR169a stem-loop
UAGGCUCGGGGACUAUGGUGCAGCCAAGGAUGACUUGCCGAUCGAUGUGACGCCUCUUGA
UCUCGUCGUCGUCAGAUCGUCGCCGAUCAUCGGCAAGUUGUUCUUGGCUACACCGUGGCU
CCUGCUCCUG
>zma-MIR169b MI0001474 Zea mays miR169b stem-loop
UAGGCUCGGGGACUACGGUGCAGCCAAGGAUGACUUGCCGAUCUAUCGUCGAUCAACGAG
CGACGCCUCUGAUGUCUGAUCUCGACAUCUAUCGUCGUCAGACCAUCAUCAUCUAUCGGC
AAGUUGUUCUUGGCUACACCGUGGCUCCUGCUCCUG
>zma-MIR167a MI0001475 Zea mays miR167a stem-loop
UGCUCUUGCGAAUGAGUGAAGCUGCCAGCAUGAUCUAGCUCUGAUUUGGUUGGCACCAUA
UUAGCAGGCGUCCACGCACAGCUAGACUAGAGUGGCCUCGCGCGCUCUCGUCUGGUCUGU
GUCUCGCUUUGUGCCUGCAAAUCGUUGUUAGAUCAUGCAUGACAGCCUCAUUCCUUCACA
AUUCUGGGGC
>zma-MIR167b MI0001476 Zea mays miR167b stem-loop
AGUGCCCAAGAUAAAGGGUGAAGCUGCCAGCAUGAUCUAACGACGGCAUUGCUCUGCUGC
UGCAGUGAGGCUUGCGAGUGAUGGUUAGAUCAUGCUGUGACAGUUUCACUCUUUCCCUUU
GGGCACA
>zma-MIR167d MI0001477 Zea mays miR167d stem-loop
UGCCCAAGGGAACGAGUGAAGCUGCCAGCAUGAUCUAGCUCUGAGUGAUCACCCGAAAAA
GAACAAUAGUUCUAGGUGGUCAUGCCUUGCUAGGUCAUGCUGCUGCAGCCUCACUUCUUC
CCGUCGUUGGGCA
>zma-MIR167c MI0001478 Zea mays miR167c stem-loop
UGCCCAAGGGAACGAGUGAAGCUGCCAGCAUGAUCUAGCUCGGAGUGAUCACGCGAGGAG
AACAAUAGCUCGAGGUGGUCAUGCCUUGCUAGAUCAUGCUGUGGCAGCCUCACUUCUUCC
CGUCCUUGGGCA
>zma-MIR160e MI0001479 Zea mays miR160e stem-loop
AGGGAAUAUGCCUGGCUCCCUGUAUGCCACUCGCACGGCUACCACACCCCGGUGGCCGCU
GCGGCUGGCGUGCGAGGUGCCAAGCAUGGCCCCC
>zma-MIR166a MI0001480 Zea mays miR166a stem-loop
UGAGGGGAAUGUUGUCUGGCUCGGGGCCGCCGCCGCCGCUCCUUCCUUCUCUAGUCUCUC
UUCUCUCCUAGCAGCUACUCUUCGCUUCCUACUCCUAUCUCGAUCCCUCUCUUCUUCUUC
UUCUUCUUCUUCCUCUUCCCCCCUCUCUUGGAUCGAGACCGAGCGGACGGAGACGAGUGG
UGUAGAUCUCGGACCAGGCUUCAUUCCCCCCAA
>zma-MIR162 MI0001481 Zea mays miR162 stem-loop
CUGGGCGCAGUGGUUUAUCGAUCUCUUCCUUGCCUUGUGCUGGUCCGGCCGGGAGUGGUG
GUUCAAGCGUUUUAUUGUUGCAGCAGCUCGCAAACAACGCGGGAAUCGGUCGAUAAACCU
CUGCAUCCAG
>zma-MIR166h MI0001482 Zea mays miR166h stem-loop
GGGGAAUGACGUCCGGUCCGAACGAGCCACGGCUGCUGCUGCGCCGCCGCGGGCUUCGGA
CCAGGCUUCAUUCCCC
>zma-MIR166e MI0001483 Zea mays miR166e stem-loop
GGGGAAUGUUGUCUGGCUCGAGGUGCAGAAACAUACAGAUCUCAUCGGUCUAGGUUCUUG
UCGAUCUCGGACCAGGCUUCAUUCCCC
>zma-MIR166i MI0001485 Zea mays miR166i stem-loop
GGGGAAUGUCGUCUGGCGCGAGACCGUACCAGACGACGUGCUCUCUCGGUCGUCGGACGG
UCUCGGACCAGGCUUCAUUCCCC
>zma-MIR166f MI0001486 Zea mays miR166f stem-loop
GGGGAAUGACGUCCGGUCCGAACAAGCCACGGCUGCUGCUGCGCUACCGCCGCGGCUUCG
GACCAGGCUUCAUUCCCC
>zma-MIR166g MI0001487 Zea mays miR166g stem-loop
GGGGAAUGUUGUCUGGUUGGAGACCUAACACCRCGAAUUAAUCAUCCAUGCCAUGGAAGC
AGCAUAUGCCCGCCUGCAUCUAUCCAUGCAUGAUGGUGGAAGGUUUCGGACCAGGCUUCA
UUCCCC
>zma-MIR166b MI0001488 Zea mays miR166b stem-loop
GUGGAAUGUUGUCUGGUUCAAGGUCUUGCUWUCCGAUUUGAGGAUGAUCCAUGCUUGCAU
GUGUAGUUUUUUUUGUUCCUCAGAUCUACAAGAUCUCGGACCAGGCUUCAUUCCCC
>zma-MIR166c MI0001489 Zea mays miR166c stem-loop
GGGGAAUGUUGUCUGGCUCGAGGUGCAGAAACACGCAGAUCUCAUCGAGGUCGUCUUGGU
UGUUGUUGAUCUCGGACCAGGCUUCAUUCCCC
>zma-MIR166d MI0001490 Zea mays miR166d stem-loop
GUGGAAUGUUGUCUGGUUCAAGGUCUUUUGCUUUGUGAUCCAUCUGUGUAGAGCUUCUAA
GUAUUCCUUGGAUCUGCAAGAUCUCGGACCAGGCUUCAUUCCCC
>zma-MIR171a MI0001491 Zea mays miR171a stem-loop
GAUAUUGGCGAGGUUCAAUCAGAUGAUGUAUUUUUCUUAUAUAUAAAUUUGCAUGCAUGA
AGGUGUGAAUCCAGUGUCUGAUUGAGCCGCGCCAAUAUC
>zma-MIR171b MI0001492 Zea mays miR171b stem-loop
CGGGAUAUUGGCGCGGUUCAAUCAGAAAGCUUGCGCUCCAGGCCCGAGGGGCUCCACUCU
UUGAUUGAGCCGUGCCAAUAUCACG
>zma-MIR172a MI0001493 Zea mays miR172a stem-loop
GCGUGGCAUCAUCAAGAUUCACAACCCAUCAAUCCGAACCACUGAUUUGGAAUGCAUGYA
UGAGAAUCUUGAUGAUGCUGCAU
>zma-MIR172d MI0001494 Zea mays miR172d stem-loop
GUGCAGCACCAUCAAGAUUCACAUCCCCAGCUCGAUCUGUGCAUGAUGAGAUGAGAAUCU
UGAUGAUGCUGCAU
>zma-MIR172b MI0001495 Zea mays miR172b stem-loop
GUGCAGCACCAUCAAGAUUCACAUCGUCCAACUCAUGCAUCAUGCAUAUAUGCAUCUUCA
AUGAUGCGUGCCUCGCAUGUGUGUGUAUAUAUAUAUGAUGAGAUGAGAAUCUUGAUGAUG
CUGCAU
>zma-MIR172c MI0001496 Zea mays miR172c stem-loop
GUGCAGCACCACCAAGAUUCACAUCCAACUCUCACGCAUCUUCAGUGAUGCAUGCAUGCU
CUGUGAUGUCUCGCAGCAGCUAUAUGCAUAUGUGAUGAGAUGAGAAUCUUGAUGAUGCUG
CAU
>sbi-MIR166d MI0001497 Sorghum bicolor miR166d stem-loop
GGGGAAUGUUGUCUGGCUCGAGGUGCAGGAACAUGCAGAUCUCAUCGGUCUAGAUUGUUG
UUGAUCUCGGACCAGGCUUCAUUCCCC
>sbi-MIR166c MI0001498 Sorghum bicolor miR166c stem-loop
GGGGAAUGUUGUCUGGUCGGAGACCUAACACCGCGAAUCAUCCAUGGAGCAGCAUGCAUG
GUGGUGGAUGGUUUCGGACCAGGCUUCAUUCCCC
>sbi-MIR166b MI0001499 Sorghum bicolor miR166b stem-loop
GGGGAAUGAUGUCCGGUCCGAAGACGCUGUGCGGCGAAAGCGGCGGCGGCUUCGGACCAG
GCUUCAUUCCCC
>sbi-MIR166a MI0001500 Sorghum bicolor miR166a stem-loop
GUGGAAUGUUGUCUGGUUCAAGGUCUCGCUUGUGAUUUAAGGAUGAUUUGUGCAUGCGUA
AUUUUUAUUCCUUGAAUCUAUGAGAUCUCGGACCAGGCUUCAUUCCCC
>sbi-MIR172b MI0001501 Sorghum bicolor miR172b stem-loop
GCGUGGCAUCAUCAAGAUUCACACACUGCUUGCAAAUGCAUACAUGCAUCUCUGCCGCCU
UCUUUGCCUGCCAUUAAUAGCAGUUUUACUACAUGUUUUAGCUGCUGCUGCAUCAUAUAU
GCCUCUGUGAAUAUAUAUGUGUAUGUGUGGGAAUCUUGAUGAUGCUGCAU
>sbi-MIR172c MI0001502 Sorghum bicolor miR172c stem-loop
GUGCAGCACCAUCAAGAUUCACAUGGUCCAACUCAUGCAUCUUCAGUGAUGCUCAUGUGA
UGGCUCGCAGUUGCUAUAUAUGCAUAUGUGAUGAGAUGAGAAUCUUGAUGAUGCUGCAU
>sbi-MIR172a MI0001503 Sorghum bicolor miR172a stem-loop
GUGCAGCAUCAUCAAGAUUCACAUCCAGCUCAUCCUCGGUGAUAUGCUAUAUACAUAAAU
AUAUGCGUAUGUGAUGAGAUGAGAAUCUUGAUGAUGCUGCAU
>sbi-MIR156a MI0001504 Sorghum bicolor miR156a stem-loop
UGACAGAAGAGAGUGAGCACACGGCGCGACGAACGGCAUAAUAUGUAUGUCGUCCUCGCC
GCGUGCUCACUUCUCUUUCUGUCA
>sbi-MIR156c MI0001505 Sorghum bicolor miR156c stem-loop
UGACAGAAGAGAGUGAGCACACAUGGUGCCUUUCUUGCAUGAUGAAUGAGUGGAUUCAUG
CUCGAAGCUAUGCGUGCUCACUUCUCUCUCUGUCA
>sbi-MIR156b MI0001506 Sorghum bicolor miR156b stem-loop
UGACAGAAGAGAGUGAGCACACACGGUGGUUUCUUAGCAUGAGUGCCAUGUUGGGAGCUG
UGCGUGCUCACUCUCUAUCUGUCA
>sbi-MIR160d MI0001507 Sorghum bicolor miR160d stem-loop
UGCCUGGCUCCCUGUAUGCCACUCGCUUAGCUGCCAACAACUCAUACUACGUUGUUAACG
ACGUUGGCUCUACUGCGGAUGGCGUGCGAGGAGCCAAGCA
>sbi-MIR160a MI0001508 Sorghum bicolor miR160a stem-loop
UGCCUGGCUCCCUGUAUGCCACACAUGUAGCCCAACCCAUAUGCUAAGGUUGCCUGCUGU
GGGUGGCGUGCAAGGGGCCAAGCA
>sbi-MIR160c MI0001509 Sorghum bicolor miR160c stem-loop
UGCCUGGCUCCCUGUAUGCCACUCAUCUAGAUCAACAACUACCUAUGGUUGCCUAUGAUG
GUUGGCGUGCACGGUGCCAAGCA
>sbi-MIR160b MI0001510 Sorghum bicolor miR160b stem-loop
UGCCUGGCUCCCUGUAUGCCACACAUGUAGCCCAACCCGUGGCGUGAUUGGAUGCUGUGG
GUGGCGUGCAAGGAGCCAAGCA
>sbi-MIR160e MI0001511 Sorghum bicolor miR160e stem-loop
UGCCUGGCUCCCUGUAUGCCACUCGCACGGCUACCACCCCAAGAUCAUCGAUCGAUCUCG
GUGGCCGCUGCGGCUGGCGUGCGAGGUGCCAAGCA
>sbi-MIR164 MI0001512 Sorghum bicolor miR164 stem-loop
UGGAGAAGCAGGGCACGUGCAUUACCAUCCAAUGCCGCCAAGCUCGAUCCUCCUCUGAGC
UUGCUAGCUCCAUCAGCUCGCCAGCCAUGGCUGGAUGGAUGGUUCUUCAUGUGCCCAUCU
UCUCCA
>sbi-MIR167a MI0001513 Sorghum bicolor miR167a stem-loop
UGAAGCUGCCAGCAUGAUCUAGCUCUGAGUGAUCACCCGAGAAGAACAAUAGUUCGAGGU
GGUCUCGCCUUGCUAGGUCAUGCUGCGGCAGCCUCA
>sbi-MIR167b MI0001514 Sorghum bicolor miR167b stem-loop
UGAAGCUGCCAGCAUGAUCUAACAACGGCAUUGCUCCUCCGUGUAGCGCCCUGUGCUUGC
UUUUGCUUGUCUCCAUGGAGAAGACAGCGGCAAAGCUUAGCUUUGCUUCGCUUAGCUUGC
UGGCUUUUCGUAUGGGCUGGCGGCGGGUUGCUGCGUGAAGCUUGCAAGUGAUGGUUAGAU
CAUGCUGUGACAGUUUCA
>sbi-MIR169b MI0001515 Sorghum bicolor miR169b stem-loop
CAGCCAAGGAUGACUUGCCGGAUAUGUGCAUGCAUAUGUUACAAGGCAGCAUAUGCACCC
UGUUACAAGCCUGCCUGUUCUCCGGCAAGUUGUCCUUGGCUA
>sbi-MIR169a MI0001516 Sorghum bicolor miR169a stem-loop
CAGCCAAGGAUGACUUGCCGAUCGAUCGAUGCAAACUCCUCUGAUGUCUGAUCUCAUCAG
AUUAUCGUUGUCGGAAAGUUGUUCUUGGCUA
>gga-mir-20b MI0001517 Gallus gallus miR-20b stem-loop
CUAGCAGUAUCAAAGUGCUCAUAGUGCAGGUAGCUUGGCAUUGGACCUACUGUAAUGUGG
GCACUUACAGUACUGUUAGAUAAAG
>hsa-mir-18b MI0001518 Homo sapiens miR-18b stem-loop
UGUGUUAAGGUGCAUCUAGUGCAGUUAGUGAAGCAGCUUAGAAUCUACUGCCCUAAAUGC
CCCUUCUGGCA
>hsa-mir-20b MI0001519 Homo sapiens miR-20b stem-loop
AGUACCAAAGUGCUCAUAGUGCAGGUAGUUUUGGCAUGACUCUACUGUAGUAUGGGCACU
UCCAGUACU
>oar-mir-431 MI0001520 Ovis aries miR-431 stem-loop
CGUCCUGCGAGGUGUCUUGCAGGCCGUCAUGCAGGCCACACUGACGGAAACGUUGCAGGU
CGUCUUGCAGGGCGUCUCGCAAGACGACACA
>oar-mir-127 MI0001521 Ovis aries miR-127 stem-loop
GCUUUGAUCACUGUCUCCAGCCUGCUGAAGCUCAGAGGGCUCUGAUUCAGAAAGAUCAUC
GGAUCCGUCUGAGCUUGGCUGGUCGGAAGUCUCCUCAUCUGCUUCCUUCGGGUU
>oar-mir-432 MI0001522 Ovis aries miR-432 stem-loop
GCAUGACUCCUCCAAGUCUUGGAGUAGGUCAUUGGGUGGAUCCUUUAUUUCCCUAUGUGG
GCCACUGGAUGGCUCCUCCAUGUCUUGGCG
>oar-mir-136 MI0001523 Ovis aries miR-136 stem-loop
UCGGAUGAGCCCUCGGAGGACUCCAUUUGUUUUGAUGAUGGAUUCUUACGCUCCAUCAUC
GUCUCAAAUGAGUCUUCAGAGGGUUCUAUCAU
>mmu-mir-431 MI0001524 Mus musculus miR-431 stem-loop
CGUCCUGCGAGGUGUCUUGCAGGCCGUCAUGCAGGCCACACUGACGGUAACGUUGCAGGU
CGUCUUGCAGGGCUUCUCGCAAGACGACAUC
>mmu-mir-433 MI0001525 Mus musculus miR-433 stem-loop
UGCCCGGGGAGAAGUACGGUGAGCCUGUCAUUAUUCAGAGAGGCUAGAUCCUCUGUGUUG
AGAAGGAUCAUGAUGGGCUCCUCGGUGUUCUCCAGGUAGCGGCACCACACCAUGAAGGCA
GCCC
>mmu-mir-434 MI0001526 Mus musculus miR-434 stem-loop
UCGACUCUGGGUUUGAACCAAAGCUCGACUCAUGGUUUGAACCAUUACUUAAUUCGUGGU
UUGAACCAUCACUCGACUCCUGGUUCGAACCAUC
>dre-mir-430a-1 MI0001527 Danio rerio miR-430a-1 stem-loop
CUGCUACUGUUGUCACUAUCGGUGCCCUCACAAAGGCACUGACUUGGAUGCUGCAUGUGG
UAAGUGCUAUUUGUUGGGGUAGUUUCAA
>dre-mir-430b-1 MI0001528 Danio rerio miR-430b-1 stem-loop
AUUGAUAGAAACCAGUUGAGGUCAACUCUAACUUUAGCAUCUUUCUUUUAAGCAAAGUAG
AAAGUGCUAUCAAGUUGGGGUAGAUGUUUGC
>dre-mir-430c-1 MI0001529 Danio rerio miR-430c-1 stem-loop
UUCAAUCUAAAGCACAUUAAGAUCACUUCAAACAGGAGCAUUGAUUUGUCCUUUGUUCAU
AAGUGCUUCUCUUUGGGGUAGUUUUAAUAAGGACAG
>sbi-MIR393 MI0001530 Sorghum bicolor miR393 stem-loop
NACNAUGCCUGGAGGAAGCAUCCAAAGGGAUCGCAUUGAUCCGUCNCUCCUUCCAUUCUA
UCNUGGGNGGNCGNCNUCUACNAGGACUUCNUUCCCGACGGAUCNUGCNAUCCUUUUGGA
GGCUUCCNCUNNACUUACU
>sbi-MIR394a MI0001531 Sorghum bicolor miR394a stem-loop
CUUUACAUACUGAGAGUUCCUUGGCAUUCUGUCCACCUCCUUGCCCAUCGUCAGAUAUAU
GUGUUGCUUUUGGAGGUGGACAUACUGCCAAUGGAGCUGUGUAGGCCUCU
>sbi-MIR394b MI0001532 Sorghum bicolor miR394b stem-loop
CUUUACAUACUGAGAGUUCCUUGGCAUUCUGUCCACCUCCUUGGCCCAUCGUCAGAUAUA
UGUGUUGCUUUUGGAGGUGGANAUACUGNCAAUGGAGCUGUGUAGGCNUCU
>sbi-MIR395b MI0001533 Sorghum bicolor miR395b stem-loop
GUUAGGUUUGGUGUCCCUAGGAGUUCUCUGCAAGCACUUCACGAGGCAUCGUUUUGAGAG
CUUUUGUGAAGUGUUUGGGGGAACUCUUAGUGUCACAAAUCAUUU
>sbi-MIR395a MI0001534 Sorghum bicolor miR395a stem-loop
GGUUGGUUGGUUGUCACCUGGAGUUCUCCACAAACUACUUCAGUAGCAACACACACCCCU
AGUUUAAUGCACCGUGUUUGCAUGUUUGUGUGGAGCUGUGUGUGUACAUAGUGAAGUGUU
UGGGGGAACUCUGGGUGGCAAUCAGCAAUU
>sbi-MIR395c MI0001535 Sorghum bicolor miR395c stem-loop
GCACUAUUUUGAGAGCUUUUGUGAAGUGUUUGGGGGAACUCUUGAUGCCACUAACCAUUU
GCUAGAGGUUGGCCAAGUGUGUGCUACAUGAGCCAAGUGUGUGCUACAUGAAAUGAUUUG
AAGACAAAUCACAUUUGGAAAUUAUAUAUCAAGUUUGGUGUCCCCAGGAGUUCUCUGCAA
ACACUUCACAAAGCACUUUUUUAGAGCU
>sbi-MIR395d MI0001536 Sorghum bicolor miR395d stem-loop
UCAAGUUUGGUGUCCCCCAGGAGUUCUCUGCAAACACUUCACAAAGCACUUUUUUAGAGC
UUUUGUGAAGUGUUUGGGGGAACUCUUGGUGCCACUGAUCAUUU
>sbi-MIR395e MI0001537 Sorghum bicolor miR395e stem-loop
AUUAGGUUUGGUGUCCCCGGGAGUUCUCUGCAAGCACUUCACGAGGCACUAUUUUGAGAG
CUUUUGUGAAGUGUUUGGGGGAACUCUUGAUGCCACUAACCAUUU
>sbi-MIR396b MI0001538 Sorghum bicolor miR396b stem-loop
AGAUGGCCUUCUUUGUGAUCUUCCACAGCUUUCUUGAACUGCAUCUCUAAGAGGAGCAGC
UUGAACUCUCUACCUGCAUGAGCAGGUGCAGUUCAAUAAAGCUGUGGGAAACUGCAGAGA
GAGGCCAA
>sbi-MIR396a MI0001539 Sorghum bicolor miR396a stem-loop
ACAUGGCCCUCCUUGCCGUCUUCCACAGCUUUCUUGAACUGCAUGCUGGUAGUGCUGUGU
GCAUCCGUUCCAAUAUUCCAAGAGGCAGUUCAAUAAAGCUGUGGGAAAUUGCAGAGAGAG
ACCAG
>sbi-MIR396c MI0001540 Sorghum bicolor miR396c stem-loop
UUCAAGUCCAUGCCAUGCCUUUCCACAGCUUUCUUGAACUUCUCCUCCUCCUCCUCUCUC
UUAGAAGGGUAGCUUUGAACAUCUCUCUCUCUCUCUCUCUCUCUCUCUCUCUCUCUCCAA
AGAAGGUCAAGAAAGCUGUGGGAAGAAAUGACAUAACAAGGA
>sbi-MIR399a MI0001541 Sorghum bicolor miR399a stem-loop
UACCGUCCGCCGGCGAAUUACGGGGCAGUUCGUCUUUGGCACAAAGGCACGUCCAGAACU
ACUCGAUGAGGGUCACUUGAGCUGAACUGAACAUGCGUGCCAAAGGAGAAUUGCCCUGCG
AUUCGCCCGUGCAGAAG
>sbi-MIR399c MI0001542 Sorghum bicolor miR399c stem-loop
CAUAUGCUGAGCAUGAAUUACAGGGUACAUCUCCUUUGGCACAGAUGCAUGCAGCAGAAU
GCAUAUAUGCAUAUGCGAAACUGUCGAGCGUGCCAAAGGAGAAUUGCCCUGCGAUUCUAG
GCUCUGCAAU
>sbi-MIR399d MI0001543 Sorghum bicolor miR399d stem-loop
GUGCAGGCUGAAGACAGUUGUAGGCAGCUCUCCUCUGGCAGGCGGUCAUCGUCGUCGUCA
UCGACGGCUGGUUCUGUGUUCAUCCGGAUCCAUCGUGCAGCCGUGCAUGCAUGCAGUAAU
AUUCGGUUACAUGCAUGCAUUAUGCACGCACGUACGUCGUCGUCCUGCCAAAGGAGAGUU
GCCCUGCGACUGUCUCCAGCUUCCU
>sbi-MIR399e MI0001544 Sorghum bicolor miR399e stem-loop
ACAUGCGGGGCCAUGCAUUACCGGGUGGGUCUCCUCUGGCAGUAACUUGGCUGGUCGCCU
GGUCCAUGAUACCUGCGUGCAGACACUGCCAAAGGAGAUUUGCCCAGCAAUGCAGUUUUG
AGUCCC
>sbi-MIR399f MI0001545 Sorghum bicolor miR399f stem-loop
CAUAUGCGAGUCGAGGAUUACCGGGCCAUUUCUCCUUGGGCAGAGUAAUUGAAUUUUACU
UUGCUGGAUCCGGUUUGCUCUGCCAAAGGAGAUUUGCCCAGCAAUCCACAUUUGUAAUAU
>sbi-MIR399b MI0001546 Sorghum bicolor miR399b stem-loop
UAGCUCAGGGGUGAGAAUCACAGUGCAGCUCUCCUUUUGGCAUGAAGGCUGAGAGAGUCA
UGAGCAGUUUUCUGGCCUUUCCCUGCCAAAGGAGAGCUGCCCUGCCAUUCAUUAGCCCUG
CAA
>sbi-MIR399g MI0001547 Sorghum bicolor miR399g stem-loop
CCAGAUGUGCACUUGCAUUGCUGGGCAACUUCUCCUUUGGCAGAUGNGCAAUGNGCUCNG
ACCCUGGGGCUUCUUCCGCGCCUACUGCCAAAGGAAAUUUGCCCCGGAAUUCACCUGCAC
AGCCA
>sbi-MIR156d MI0001548 Sorghum bicolor miR156d stem-loop
UGGACCUCUGGAGUGAGUGAUGACAGAAGAGAGAGAGCACAACCCAGCACCAGCGAGGAG
AAGCCUCGCUUCUGCGAGGGCCGUGUGCUCUCUGCUCUCACUGUCAUCGCCGACAGGCCA
CCCAA
>sbi-MIR164b MI0001549 Sorghum bicolor miR164b stem-loop
GAGGGGCGAGCAAACCGUGCUGGAGAAGCAGGGCACGUGCUCGUCGUCGCUGCAUGCGUG
GUCGUCGUCGCAGCACGUGCGCUCCUUCUCCAACAUGGCUUCUCGCCCCCA
>sbi-MIR166e MI0001550 Sorghum bicolor miR166e stem-loop
CAAGUUGAAGGUUAGGUUAAUGGGGUUGUUGUCUGGUUCAAGGUCGCCACAGCAGACAAA
GCCCAUUUUGCUUAGCAUGCAGCAUGGGUUUAUCUCUAUUGAUGAUCGAUCUCGGACCAG
GCUUCAAUCCCUUUAACUAGCAUCUGCAUAU
>sbi-MIR167d MI0001551 Sorghum bicolor miR167d stem-loop
GUGGUGCAUCCUCUAGUAGCUGAAGCUGCCAGCAUGAUCUGAUGAGGUGAGGUUUAUUUG
CUAGUUGGUCACAGGCUAACAGCAUGAUGGCCCAACAAAUCAACGAUCAGAUCAUGCUGU
GCAGUUUCAUCUGCUCGUGGAUGCACAU
>sbi-MIR167f MI0001552 Sorghum bicolor miR167f stem-loop
UCCGGUGCACUAGAGGUGGAUGAAGCUGCCAGCAUGAUCUGAGAAACUAGUGCUUGAUCC
UUUUACUGAUUUCCAUCUAGCCUGCAUCUAUAUAUAUACCUUGAUGCAUGAAUCAUGGUC
UGAUGAUAGUUAAGCGAGAUCAGAUCGUCUGGCAGUUUCAUCUUCUUAUGGCAGCACAA
>sbi-MIR167g MI0001553 Sorghum bicolor miR167g stem-loop
AUUUGUGCACCUUAAGCAGCUGAAGCUGCCAGCAUGAUCUGAUCUUAAUUUCUUUUACUG
GCAAACUUCGGAUGCCUAAGAUCAGAUCGUGCUGCGCAGUUUCACCUGCUAAUUGGAGCA
CAG
>sbi-MIR167e MI0001554 Sorghum bicolor miR167e stem-loop
AGUGGUGCACCACAAGUUGGUGAAGCUGCCAGCAUGAUCUGAUGUCUUUAUAUAUAUUAA
UUACCUCUGAUUUCUCCCUGACUGUUAUGGAUCGAUGAAUUCAGAUAUGAGGGGAAGGAA
GAAAGAGGAAUAAUGAGCAUCAGGUCAUGCUGUAGUUUCAUCCGCUGGUGGGAGCACAU
>sbi-MIR167c MI0001555 Sorghum bicolor miR167c stem-loop
NCUUUGNUGGUGUGAGAGGUUGAAGCUGCCAGCAUGAUCUGGUGGCCGGNCCGGCCGGCG
UCUCUCAAGUGCGCUCGGAUCGGAGACGCGUCGCCAGAUCAUGUUGCAGCUUCACUCUCU
CGCAACCACCAAA
>sbi-MIR168 MI0001556 Sorghum bicolor miR168 stem-loop
GCCGCCGCGCCGCCUCGGGCUCGCUUGGUGCAGAUCGGGACCUGCCGCCGUGCUCGGACG
GGACAGAUCCCGCCUUGCACCAAGUGAAUCCGAGCCGGAGCAGCCG
>sbi-MIR169c MI0001557 Sorghum bicolor miR169c stem-loop
UGGCGAGAGCCUGCCUUUGGUAGCCAAGGAUGACUUGCCUACACGGCCUUGCGAGUUCCG
GUUGCAUGGCCAGUUCAGUUGGGUUUGUGGGCGGUCACCUUGGCUAGCCUGAGUGGCUCU
UGCCUG
>sbi-MIR169d MI0001558 Sorghum bicolor miR169d stem-loop
UGGCGAGAGCCUGCCUUUGGUAGCCAAGGAUGACUUGCCUACAUGGCAUUGCGAGUUCCG
GUUGCAUGGCCAGUUCAGCUGAGUUUGUGGGCGGUCACCUUGGGACGGUAUCGAUAAGCU
UGAUA
>sbi-MIR169e MI0001559 Sorghum bicolor miR169e stem-loop
AGAGUGGUUGGUAGCUCUGGUAGCCAAGGAUGACUUGCCUGUGUGCCGGCCUCGAUCGAU
CUCCCGGCCCUCUCAAGGAUCGAUCAUCGUGCGUGCGUGUCGAUCGAUCGUCGUCGUCGU
CGUCACCUCUGGCAGAGAGCGAGACGAUGAUCGAUCGAUUAGCCGCGCGCCUUGGGUUGU
UGGGGUGUGGUCGCGGUCUCACAGNCAGUCUCCUUGGCUAGCCCUGACUCACUCUUAUCA
>sbi-MIR169f MI0001560 Sorghum bicolor miR169f stem-loop
CGAUGAGAGCACUGCUCUGGUAGCCAAGGAUGACUUGCCUGUGGCCUCCACUCCACCUGC
GGCAGGAGGCUCUUCUUCUGCGCGCGCGUGUGUGUGUGGUUGUCGAUCGCAGGCAGUCUC
CUUGGCUAGCCUCAGCGGCUCUCAUCCU
>sbi-MIR169g MI0001561 Sorghum bicolor miR169g stem-loop
GCGAUAAGAGUCUGCCCAGAUAGCCAAGGAUGACUUGCCUGUGGCCUCUUGGCUUGGCUU
GAGAGCUUAUUAACUCUGUGCACGUUUAAUUUGCUCUUCUUGUGGCCUCGAUCACAGGCA
GUCUCCUUGGCUAGUCCGGGCGGCUCUUAUCU
>sbi-MIR169h MI0001562 Sorghum bicolor miR169h stem-loop
GCGAUAAGAGUCUGCCCAGAUAGCCAAGGAUGACUUGCCUGUGGCCUCUUGGCUUGGCUU
GAGAGCUUAUUAACUCUGUGCACGUUUAAUUUGGCUCUUCUUGGGGCCUCGAUCACAGGG
CAGUCUCCCUUGGCUAGUCCGGGGCGGGCUCCUUA
>sbi-MIR169i MI0001563 Sorghum bicolor miR169i stem-loop
GAUGGAGAGCCCCCUUUUGCUAGCCAAGAAUGACUUGCCUAUGCAUGCCCUCUGUUGGCA
AUUCCUCCAGCCAUGGAGAUUGCACAAGGUGAAUUUUUGCGGCAUAGAUGAUGGAUGCAA
UGUGGCUGCAUGGGCAGGUCUUCUUGGCUAGCCAGAGUGCUCUCAUCCA
>sbi-MIR171b MI0001564 Sorghum bicolor miR171b stem-loop
AUGGCCGCCGCGCGCGACGGGGUAUUGGCGCGGUUCAAUUCGAGAGCUCGAGCCCUAGAC
UAGACGCCAGGGAGAGAGGGGGCUCUGCUCUCUGAUUGAGCCGUGCCAAUAUCACGUCCC
GCUUGAAUGGCU
>sbi-MIR171d MI0001565 Sorghum bicolor miR171d stem-loop
NAUAAUGGAAUAGUAGCUAUGAUGUUGGCUCGGCUCACUCAGACCACCUCUCCGAUCCUC
AGCUCGUGUCCAUUGCGACAUCGAUCAUGUAUAUAUGUCGCUGGUCGUGGUUUCUGAUUG
AGCCGUGCCAAUAUCUCAGUACUCUUCCAUAUAU
>sbi-MIR171a MI0001566 Sorghum bicolor miR171a stem-loop
UUGGUUGGCUGAGAGAGUGCGAUGUUGGCAUGGUUCAAUCAAAUCAUCGCCCGGCAAGGU
GACUUAAAUUUUGCGCUUUCGAUCGAUCGAGGUGCAGGGAGGUGUUUCCAGGCACCGUGU
UUGAUUGAGCCGUGCCAAUAUCACAACCUUCUCUAGCCUAU
>sbi-MIR171c MI0001567 Sorghum bicolor miR171c stem-loop
AGAACGAGACGACAUGGCAUGGUAUUGACUUGGCUCAUCUCUCAUCCACAGCAAACUUCA
CAAGUGCCUGAGGUGAGCCGAGCCAAUAUCACUUCAUGUCAUCUAGCGU
>sbi-MIR172e MI0001568 Sorghum bicolor miR172e stem-loop
UCGGAGCCGACUCUCUGCAGGUGCAGCAGCAUCAAGGUUCGCCAGCAGCAAGCGAUCGAU
CGAGGCGUGUGUGUGUGAAUCUUGAUGAUGCUGCACCAGCAAUGAGCCGGCCGGC
>sbi-MIR166f MI0001569 Sorghum bicolor miR166f stem-loop
CCUUGGUCAUGGGGGUUUGUGGGGAAUGUUGGCUGGCUCGAGGCAUCCGCGUCCUGGCUU
GCAGAUCGUUUUGCCUGCUACCGGAAAGAUCGAGAGGCGUCGGACCAGGCUUCAUUCCUC
GCAAACCGGUGCAUCCAUG
>sbi-MIR171e MI0001570 Sorghum bicolor miR171e stem-loop
AGGAGGAAGAAGACGACAUGGCGUGGUAUUGUUUCGGCUCAUGUCCUUCUUGCUUCGAGU
CUGUCGUCGGAUUUUGGAUGUGAUGUGAGCCGAACCAAUAUCACUCAUGUAUUCUUCAUU
CUGA
>sbi-MIR172d MI0001571 Sorghum bicolor miR172d stem-loop
AAACAGUCGGUGCUUGCAGGUGCAGCACCAUCAAGAUUCACAUCCCCAGCUCGAUCUGUG
CAUGAUGAGAUGAGAAUCUUGAUGAUGCUGCAUCAGCAAACACUCACUUAC
>sbi-MIR159 MI0001572 Sorghum bicolor miR159 stem-loop
AGCGGAGCUCCUAUCAUUCCAAUGAAGGGCCCUUUUCAUGGGUGGUUCCGCUGCUCGUUC
AUGGUUCCCACUAUCCUAUCUCAUCAUGUAUGUGUGUAUGUACUCUAGAGGGCCCGAGAA
GAGAUUCAUGUGGUCGUCAGUCUUUGAGAUAGGCUUGUGGUUUGCAUGACCGAGGAGCUG
CACCGUCCCCUUGCUGGCCGCUCUUUGGAUUGAAGGGAGCUCUGCA
>sbi-MIR319 MI0001573 Sorghum bicolor miR319 stem-loop
CUGCCGCCAUGGUUGUGAUAUGGCCGGAUGGAAGAGAGCGUCCUUCAGUCCACUCAGGGG
CGGUGCUAGGGUCGAAUUAGCUGCCGACUCAUUCACCCACAUGCCAAGCAAACGGCCAUG
GAAACGAGCUAGCUUUGCAGAUGAGUGAAUGAAGCGGGAGGUAAAAGCUUCGAUCUCGCA
CCAUCUUUGCUUGGACUGAAGGGUGCUCCCUCCUCCCCUCCUUAAUUGUUUACUUUACCC
AUGGCGCAG
>ame-bantam MI0001574 Apis mellifera bantam stem-loop
UCGAAAACGAAACUGGUUUUCACAAUGAUUUGACAGAUAGAUUCGAUUCUGAGAUCAUUG
UGAAAGCUGAUUUUGUUGAAAAGUCGA
>ame-mir-1 MI0001575 Apis mellifera miR-1 stem-loop
CCGGGCGAUGCUGUUCCGUGCUUCCUUACUUCCCAUAGUGGAUGCGACGUAUGGAAUGUA
AAGAAGUAUGGAGCUGCGCCCGG
>ame-mir-12 MI0001576 Apis mellifera miR-12 stem-loop
AAGACAUGGGUGUGAGUAUUACAUCAGGUACUGGUGUGAUAUUCAGACAACCAGUACUUG
UGUUAUACUUACGCUCAUGUCUU
>ame-mir-124 MI0001577 Apis mellifera miR-124 stem-loop
UGCUCCUUGCGUUCACUGCGGGCUUCCAUGUGCCAACUUUUCAAAAUUCAUAAGGCACGC
GGUGAAUGCCAAGAGCG
>ame-mir-125 MI0001578 Apis mellifera miR-125 stem-loop
GUAAAGCCUGCCGCGUCGCCGGUCCCCUGAGACCCUAACUUGUGACGUCGCGACCGAUAU
CUCACAGGCUAGAUUCUCUGGUAUUGGCGAUGAGUGCUGCCUUUUGC
>ame-mir-133 MI0001579 Apis mellifera miR-133 stem-loop
UAAUGUUAAGCUUAGCUGGUUGAACACGGGUCAAAUAUAUCGCACGAUUGACGCAUUUGG
UCCCCUUCAACCAGCUGUAGUUGACAUUA
>ame-mir-184 MI0001580 Apis mellifera miR-184 stem-loop
UUCGUGCCCAAAGCCCCUUAUCAUUCUCCUGUCCGGUGUAGAAUUGUUAGACGACUGGAC
GGAGAACUGAUAAGGGCCCGAGGGUCACAGAA
>ame-mir-210 MI0001581 Apis mellifera miR-210 stem-loop
UGGACCCUAAUGCAGCUGCUGGCCACUGCACAAGAUUAGACAUAAGACUCUUGUGCGUGU
GACAGCGGCUAUGAUGGGGUUUCCA
>ame-mir-219 MI0001582 Apis mellifera miR-219 stem-loop
AAUUGAAUGUCUCAGGCAAUGAUUGUCCAAACGCAAUUCUUGUCUAAACGGUACGAAAUC
AAGAAUUGUGUGGGGACAUCAGCGCUCGAGGUGCGAUUCAAC
>ame-mir-263 MI0001583 Apis mellifera miR-263 stem-loop
AGCUUGGACUCUGUAAAUGGCACUGGAAGAAUUCACGGGGGAUUUAAGAAACGGGCCCGU
GGAGCUCCCGUGUCAUACACAGCGUCCGGCU
>ame-mir-276 MI0001584 Apis mellifera miR-276 stem-loop
UGGUAGAGAUCCAGCAGCGAGGUAUAGAGUUCCUACGUAGUGUUCAGAAAGUAGGAACUU
CAUACCGUGCUCUUGGACUUGCCG
>ame-mir-277 MI0001585 Apis mellifera miR-277 stem-loop
GGCAGUUGGGGCUCGUGCCAGAUGCGCGUUUACACGGGCCCUGAAUACUGUAAAUGCACU
AUCUGGUACGACAUCUCUCCUGUC
>ame-mir-278 MI0001586 Apis mellifera miR-278 stem-loop
UCACGAGUAGUGUGUCCGGAUGAGGUCUUCAUCGACCGUGAUUUAAUUUCAUAAGGUCGG
UGGGACUUUCGUCCGUUUGCAAGACUCGAGGA
>ame-mir-281 MI0001587 Apis mellifera miR-281 stem-loop
CGACGAAAGGCGCGCGCUAUAAAGAGAGCUAUCCAUCGACAGUAUGGUUAUAAUAGACAC
UGUCAUGGAGUUGCUCUCUUUGUAGACACUGCUAUGUUCAACG
>ame-mir-282 MI0001588 Apis mellifera miR-282 stem-loop
GGACAGAGUAACUUGAUUUAGCCUCUCCUAGGCUUUGUCUGUAUAUAAAGAACGGAGACA
UAGCCUAGAAUAGGUUAGGUCAGGGCUCGUUC
>ame-mir-2-1 MI0001589 Apis mellifera miR-2-1 stem-loop
GGCGCGUGUGCACCGCUCACAAAGUGGUUGUGAUAUGCUGAUACGAGCGUUCAUAUCACA
GCCAGCUUUGAUGAGCGUGGCGUCGCGUC
>ame-mir-2-2 MI0001590 Apis mellifera miR-2-2 stem-loop
UCGACUGUUCCUCCCAUCAGAGUGGUUGUGAUGUGGUAACUUGGACUCGUAUCACAGCCA
GCUUUGAUGAGCGGAACGGUGCGA
>ame-mir-305 MI0001591 Apis mellifera miR-305 stem-loop
GGAGGCUGCAUGUUAAUUGUACUUCAUCAGGUGCUCUGGUGAACUCGAUACCCGGCACCU
GUUGGAGCGCAAUUCAUAUGACUGUGCCCU
>ame-mir-315 MI0001592 Apis mellifera miR-315 stem-loop
GCUCUUUAUGCUUUUGAUUGUUGCUCAGAAAGCCUUGAUUAUGAUAUUGGCUUUCGGGCA
AUAAUCAUAAUCACGAAAGGGU
>ame-mir-317 MI0001593 Apis mellifera miR-317 stem-loop
GCUCUCGGAGAACAGGGAGCCACUCUGCGUUCACUCGGUGGGUAAUGAAGCGGGUGAACA
CAGCUGGUGGUAUCUCAGUUUUCUGAGGGC
>ame-mir-7 MI0001594 Apis mellifera miR-7 stem-loop
CGAGCGCCGUUGCAUGGAAGACUAGUGAUUUUGUUGUUCUACUUUCGAUAUAACAAGGAA
UCACUAAUCAUCCUACAAAGGCGCUCG
>ame-mir-8 MI0001595 Apis mellifera miR-8 stem-loop
GGAGUAUCUGUUCACAUCUUACCGGGCAGCAUUAGAUUGAAGUUGACCUUCUAAUACUGU
CAGGUAAAGAUGUCGUCAGGAUUCC
>ame-mir-9a MI0001596 Apis mellifera miR-9a stem-loop
UGGCGCGGACAUUUUCUUUGGUUAUCUAGCUGUAUGAGUAUUAUUCGACAUCAUAAAGCU
AGGUUACCGGAGUUAAGCUCCUCGCCA
>ame-mir-9b MI0001597 Apis mellifera miR-9b stem-loop
UAAUGCUAGUGCUCUUUGCUUUGGUAAUCUAGCUUUAUGAUCCUUAAUUAAAAUCAUAGA
GCUAUAUUACCAAAGUAAAGGCAAAAGCUUUG
>ame-mir-iab-4 MI0001598 Apis mellifera miR-iab-4 stem-loop
GUGAAACCCCCUGUACGUAUACUGAAUGUAUCCUGAGUGUAUUUCUGUCCGGUAUACCUU
CAGUAUACGUAACAGGAGGCUACAC
>aga-bantam MI0001599 Anopheles gambiae bantam stem-loop
UGUGUGGAUGAAAUGUAAUCACAGAACCGGUUUUCAUUUUCGAUCUGACUUAUUUUUUUC
ACAAACAAGUGAGAUCACUUUGAAAGCUGAUUUUGUACAAUUAAUUCAACG
>aga-let-7 MI0001600 Anopheles gambiae let-7 stem-loop
GCCUACUCCCGUGUUGAGGUAGUUGGUUGUAUAGUACCGUGGUUCCAAUACUCGACUAUA
CAAUCCGCUAACUUACCUCGUGGGUAGAGU
>aga-mir-1 MI0001601 Anopheles gambiae miR-1 stem-loop
GAAGCAAAGCUGCGAAAGUUCCAUGCUUCCUUGCAUUCAAUAGUAUGUUUGUAAAACCCU
AUGGAAUGUAAAGAAGUAUGGAGCGAUUGGGCUAGUUC
>aga-mir-10 MI0001602 Anopheles gambiae miR-10 stem-loop
GUCGAUUUAUGUUCUACAUCCACCCUGUAGAUCCGAAUUUGUUUGAAUUUAUAUUAAUAA
CAAAUUCGGUUCUAGAGAGGUUUGUGUGGGGCAUUUGUUAAC
>aga-mir-100 MI0001603 Anopheles gambiae miR-100 stem-loop
GCCCCGUCUGUGGAAACCCGUAGAUCCGAACUUGUGCUGCACUGUACAACUGGACACAAG
AACGGAUAUAUGGGAUUCUGUCGACGGUUGGC
>aga-mir-124 MI0001604 Anopheles gambiae miR-124 stem-loop
CGUUUUUCUCCUGGUGUUCACUGUAGGCCUGUAUGUUCUAUUGCGGAUUUCAUAAGGCAC
GCGGUGAAUGCCAAGAGCGAACG
>aga-mir-125 MI0001605 Anopheles gambiae miR-125 stem-loop
UAUUGUUUCGUUUUUUUGUAUCUGCUGAUUCCCUGAGACCCUAACUUGUGACUAUCGUUG
CAAAGUUUCACAAGUUUUGAUCUCCGGUAUUAGCGGUUGAGAUGCAACGGUA
>aga-mir-133 MI0001606 Anopheles gambiae miR-133 stem-loop
UGUUGACGCAAUAUUUUCCCUUUGCGAAUGCAUUUGGUCCCCUUCAACCAGCUGUAGCAG
UGAUUGCAAUCAACAGU
>aga-mir-13b MI0001607 Anopheles gambiae miR-13b stem-loop
UGCUCGUGGUCAGGUCGUAAAAAUGGUUGUGCCGUGUCGAUUUAAGAAAAGUUCAUAUCA
CAGCCAUUUUGACGAGUUUGACCACUCUUGAGCA
>aga-mir-14 MI0001608 Anopheles gambiae miR-14 stem-loop
GCCCGAUAAGCCUGUGGGAGCGAGAUUAAGGCUUGCUGGUUAUCACGUUAAACGUAGUCA
GUCUUUUUCUCUCUCCUAUCGGUACUAACGGUGC
>aga-mir-184 MI0001609 Anopheles gambiae miR-184 stem-loop
GGUGCACUCGAACCCUUAUCAUUCUUUCGCCCCGUGUGCUUUCUAACAACUGGACGGAGA
ACUGAUAAGGGCCCGGGUCACC
>aga-mir-210 MI0001610 Anopheles gambiae miR-210 stem-loop
GAAAUUCAUUGCAGCUGCUGACCACUGCACAAGAUUAGAAUGCGACUCUUGUGCGUGUGA
CAACGGCUAUUAUGGGUUUU
>aga-mir-219 MI0001611 Anopheles gambiae miR-219 stem-loop
UUUCUAGCUCUGAUUGUCCAAACGCAAUUCUUGUCCUGUGCUGGUUUAGCUACUCAAGAG
UUGUGACUGGACAUCCGUGGCUCGGAA
>aga-mir-263 MI0001612 Anopheles gambiae miR-263 stem-loop
CCCUGGUACAUGUAAUGGCACUGGAAGAAUUCACGGGAUUUUUUUCAACAUUCCCGUGUU
CUCUUAGUGGCAUACCUAGUACAGGG
>aga-mir-275 MI0001613 Anopheles gambiae miR-275 stem-loop
UGAGCCGUCUAAUGACACGCGCUAAGCAGGAACCGGGACUUGGUACACAUUCGCUAGCAG
UCAGGUACCUGAAGUAGCGCGCGUUAUUCGGCUCA
>aga-mir-276 MI0001614 Anopheles gambiae miR-276 stem-loop
GGUGACUGCCAUCAGCGAGGUAUAGAGUUCCUACGGUAAUCGAUUGAAACUUUGUAGGAA
CUUCAUACCGUGCUCUUGGAUAGCCGUUUACC
>aga-mir-277 MI0001615 Anopheles gambiae miR-277 stem-loop
GUUUUGGGGUACGUGUCAGAGGUGCAUUUACAUCGAACUAUUCCAGUUGAGGUAUUUGUA
AAUGCACUAUCUGGUACGACAUUCCAGAAU
>aga-mir-278 MI0001616 Anopheles gambiae miR-278 stem-loop
GGUACGGUACGGACGGACGAUAGUCUUCAACGACCGUUCCGUUUGACACGAGGUCGGUGG
GACUUUCGUCCGUUUGUAAGGCC
>aga-mir-279 MI0001617 Anopheles gambiae miR-279 stem-loop
UUCCUAUCAGUGUAAAUGGGUGUGAAUCUAGUGAUUUCACAUGAAUUUUCGAUUGUGACU
AGAUCCACACUCAUUAAUGUUGUUUGGAA
>aga-mir-281 MI0001618 Anopheles gambiae miR-281 stem-loop
GCAAUCGAAUAUGAAAAUAAAGAGAGCUAUCCGUCGACAGUAGGGAUAUAAUUCACUGUC
AUGGAAUUGCUCUCUUUAUGUACAAUUCGAUAUUCAACGUGC
>aga-mir-282 MI0001619 Anopheles gambiae miR-282 stem-loop
GUAACAGAGCUAAUCUAGCCUCUUCUAGGCUUUGUCUGUACAGUUUCUGCAAACCAGACA
UAGCCUGUCAGAGGUUAGGUGAAAUCUGCUAGC
>aga-mir-283 MI0001620 Anopheles gambiae miR-283 stem-loop
UUCGACCGAAAGGUAAAUAUCAGCUGGUAAUUCUAGGCUAUCAAUCCAUCGUGCAUCCCG
GGAUUUCAGCUGAUAUCCACUUUUCCGUCGAG
>aga-mir-2-1 MI0001621 Anopheles gambiae miR-2-1 stem-loop
GCGAAAGCGUCACACGGCCUAGCUCAUCAAAGCUGGCUGUGAUAUGAGAUAUCGGAUCGA
AAGUGCACCAUUUCACAGCCACUUUGAGAGACAGGACAUGCGUUUGC
>aga-mir-2-2 MI0001622 Anopheles gambiae miR-2-2 stem-loop
GUGACGCAUUGCUCAUCAAAGCUGGCUGUGAUAGCAACUAUCAAAGCAAGCUACAACAAC
CAAGUUUGAUGACAAUGCAUGGC
>aga-mir-305 MI0001623 Anopheles gambiae miR-305 stem-loop
UUUGUCACAUGUCUAUUGUACUUCAUCAGGUGCUCUGGUGGAUUUGAGAAAACCCGGCAC
AUGUUGGAGUACACUCUAUGUGCUGACAAG
>aga-mir-307 MI0001624 Anopheles gambiae miR-307 stem-loop
UGGACUCAUUCUCUCGAUCACUCACUCAACCUGGGUGUGAUGCUUUUUUGAAUCAUCACA
ACCUCCUUGAGUGAGCGACCGCGGAUUGACUAAAACCA
>aga-mir-308 MI0001625 Anopheles gambiae miR-308 stem-loop
GCUUCUCGUGCGAUGUUUCGCAGUAUAUCCCUGUGAGUUUGCUACUUUUCAAUGGUCAAA
UCACAGGAGUAUACUGUGAGAUGUUGCCGGUUACUUAGGC
>aga-mir-315 MI0001626 Anopheles gambiae miR-315 stem-loop
UAUAAAAUUUUGAUUGUUGCUCAGAAAGCCGUGUCGAUUAAGCAAUUCGCUUUCGGGCAG
UAAUCAAAGUCAAAUA
>aga-mir-317 MI0001627 Anopheles gambiae miR-317 stem-loop
CGUCUCUGCCACUGGGAUACUCCUUGUGCUCGCUGUGCAUAUCGAUUCAAACUAGUGAAC
ACAUCUGGUGGUAUCUCAGUGGCCGGGAUG
>aga-mir-7 MI0001628 Anopheles gambiae miR-7 stem-loop
GGCAAAACAUUGUAUGGAAGACUAGUGAUUUUGUUGUUUGGCUUAUGAUACUAACAAUAA
AUCUCUCGUCUUUCUACAAAGUUUGCC
>aga-mir-79 MI0001629 Anopheles gambiae miR-79 stem-loop
GUGCCCUUUUGUCCGCGCUUUGGCGCUUUAGCUGUAUGAUAGAAUUUGAACUAUUUCAUA
AAGCUAGAUUACCAAAGCAUAGACGAAUUGGGAC
>aga-mir-8 MI0001630 Anopheles gambiae miR-8 stem-loop
GGGUGUCUGUUCACAUCUUACCGGGCAGCAUUAGAUAUGUUAUCGGAUAUUUCUAAUACU
GUCAGGUAAAGAUGUCGUCCGAGCCC
>aga-mir-9a MI0001631 Anopheles gambiae miR-9a stem-loop
GUCAAUGUUCUCUUUGGUUAUCUAGCUGUAUGAGUGUAUUUUAAACGUCAUAAAGCUAGC
AUACCGAAGUUAAUAAUUGAC
>aga-mir-92a MI0001632 Anopheles gambiae miR-92a stem-loop
UCAGGACUACGCGUCGGCCGGCUCAAGAGCAAAAUUGUGUUUCAUACUAAUAUUGCACUU
GUCCCGGCCUAUGUGUGGUAAGGCCUGAA
>aga-mir-92b MI0001633 Anopheles gambiae miR-92b stem-loop
GGGCUCCGGAUGUAGGACGUGACAGGUGCAUUAUUUGCUGAUUUUCAAUGUCAAAUUGCA
CUUGUCCCGGCCUGCAGCUUACCGCCC
>aga-mir-9b MI0001634 Anopheles gambiae miR-9b stem-loop
UGCCACUUAUUGGGACUUUGGUGAUUUUAGCUGUAUGUUGAAUGCAUUCCUAACCACAUA
UAGCUUUAUCACCAAAAACCUAAUGUGUGUGUA
>aga-mir-9c MI0001635 Anopheles gambiae miR-9c stem-loop
UUUCCGGCUGUAUCUUUGGUAUUCUAGCUGUAGAAUGUUGUUUUCAUUGUAAUAUCUCUA
AAGCUUUAGUACCAGAGGUCCAACUGGGAA
>aga-mir-iab-4 MI0001636 Anopheles gambiae miR-iab-4 stem-loop
GUGCCGCUUCAUGAACGUAUACUGAAUGUAUCCUGAGUGCUACUUAUCCGGUAUACCUUC
AGUAUACGUAACAAGAGGCGACAC
>hsa-mir-448 MI0001637 Homo sapiens miR-448 stem-loop
GCCGGGAGGUUGAACAUCCUGCAUAGUGCUGCCAGGAAAUCCCUAUUUCAUAUAAGAGGG
GGCUGGCUGGUUGCAUAUGUAGGAUGUCCCAUCUCCCAGCCCACUUCGUCA
>mmu-mir-448 MI0001638 Mus musculus miR-448 stem-loop
ACGAGGAGGUUGAACAUCCUGCAUAGUGCUGCCAGGAAAUCCCUACUUCAUACUAAGAGG
GGGCUGGCUGGUUGCAUAUGUAGGAUGUCCCAUCUCCUGGCCCACUUCGUCA
>rno-mir-448 MI0001639 Rattus norvegicus miR-448 stem-loop
ACGGGGAGGUUGAACAUCCUGCAUAGUGCUGCCAGGAAAUCCCUACUUCAUACUAAGAGG
GGGCUGGCUGGUUGCAUAUGUAGGAUGUCCCAUCUCCCGGCCCACUUCGUCA
>cfa-mir-448 MI0001640 Canis familiaris miR-448 stem-loop
GCAGGGAGGUUGAACAUCCUGCAUAGUGCUGCCAGGAAAUCCCUAUUUUAUACUAAGGGG
GCUGGCUGGUUGCAUAUGUAGGAUGUCCCAUCUCCCCGCCCACUUCAUCG
>hsa-mir-429 MI0001641 Homo sapiens miR-429 stem-loop
CGCCGGCCGAUGGGCGUCUUACCAGACAUGGUUAGACCUGGCCCUCUGUCUAAUACUGUC
UGGUAAAACCGUCCAUCCGCUGC
>mmu-mir-429 MI0001642 Mus musculus miR-429 stem-loop
CCUGCUGAUGGAUGUCUUACCAGACAUGGUUAGAUCUGGAUGCAUCUGUCUAAUACUGUC
UGGUAAUGCCGUCCAUCCACGGC
>rno-mir-429 MI0001643 Rattus norvegicus miR-429 stem-loop
UGCCUGCUGAUGGAUGUCUUACCAGACAUGGUUAGAUCUGGAUGUAUCUGUCUAAUACUG
UCUGGUAAUGCCGUCCAUCCAUGGC
>cfa-mir-429 MI0001644 Canis familiaris miR-429 stem-loop
AGCCUGCUGAUGGGCGUCUUACCAGACACGGUUAGAUCUGGGUUCUGGUGUCUAAUACUG
UCUGGUAAUGCCGUUCAUCCAUGGC
>mmu-mir-365-2 MI0001645 Mus musculus miR-365-2 stem-loop
AGAGUGAUCAAGGACAGCAAGAAAAAUGAGGGACUUUCAGGGGCAGCUGUGUUUCCUGAC
UCAGUCAUAAUGCCCCUAAAAAUCCUUAUUGUUCUUGCAGUGUGCAUCGGAG
>cfa-mir-365-2 MI0001647 Canis familiaris miR-365-2 stem-loop
AGAGUGUUCAAGGACAGCAAGAAAAAUGAGGGACUUUCAGGGGCAGCUGUGUUUUCUGAC
UCAGUCAUAAUGCCCCUAAAAAUCCUUAUUGUUCUUGCAGUGUGCAUCGGG
>hsa-mir-449 MI0001648 Homo sapiens miR-449 stem-loop
CUGUGUGUGAUGAGCUGGCAGUGUAUUGUUAGCUGGUUGAAUAUGUGAAUGGCAUCGGCU
AACAUGCAACUGCUGUCUUAUUGCAUAUACA
>mmu-mir-449 MI0001649 Mus musculus miR-449 stem-loop
CUGUGUGUGAUGGCUUGGCAGUGUAUUGUUAGCUGGUUGAGUAUGUGAGCGGCACCAGCU
AACAUGCGACUGCUCUCCUAUUGCACACACA
>rno-mir-449 MI0001650 Rattus norvegicus miR-449 stem-loop
CUGUGUGCGAUGGGUUGGCAGUGUAUUGUUAGCUGGUUGAGUAUGUAAAAGGCACCAGCU
AACAUGCAACUGCUCUCCUAUUGCACAUACA
>cfa-mir-449 MI0001651 Canis familiaris miR-449 stem-loop
CCGUGUGUGAUGGGUUGGCAGUGUAUUGUUAGCUGGUUGAAUAUAUGAAUGGCAUCAGCU
AACAUGCAACUGCUAUCUUAUUGCAUAUACA
>hsa-mir-450-1 MI0001652 Homo sapiens miR-450-1 stem-loop
AAACGAUACUAAACUGUUUUUGCGAUGUGUUCCUAAUAUGCACUAUAAAUAUAUUGGGAA
CAUUUUGCAUGUAUAGUUUUGUAUCAAUAUA
>mmu-mir-450-1 MI0001653 Mus musculus miR-450-1 stem-loop
GAGAGAUACUGAGCUGUUUUUGCGAUGUGUUCCUAAUAUGUGCUAUAAUUAUAUUGGGAA
CAUUUUGCAUAAAUAGCUUUGUGUCAAUACA
>rno-mir-450 MI0001654 Rattus norvegicus miR-450 stem-loop
GAGAGAUGCGGAGCUGUUUUUGCGAUGUGUUCCUAAUGUGUGCUACAAUUAUAUUGGGAA
CAUUUUGCAUAAAUAGUUUUACAUCGACACA
>cfa-mir-450 MI0001655 Canis familiaris miR-450 stem-loop
GAAAGAUGCUGAACUGUUUUUGCGAUGUGUUCCUAAUAUGCAGUAUGAACAUAUUGGGAG
CAUUUUGCAUGCAUGGUUUUGUAUCAAUAUA
>rno-mir-365 MI0001656 Rattus norvegicus miR-365 stem-loop
ACAGCAAGAAAAAUGAGGGACUUUCAGGGGCAGCUGUGUUUCCUGACUCAGUCAUAAUGC
CCCUAAAAAUCCUUAUUGUUCUUGCA
>cfa-mir-365-1 MI0001657 Canis familiaris miR-365-1 stem-loop
ACCGCAGGGAAAAUGAGGGACUUUUGGGGGCAGAUGUGUUUCCAUUCCACUAUCAUAAUG
CCCCUAAAAAUCCUUAUUGCUCUUGCA
>mghv-mir-M1-1 MI0001669 Mouse gammaherpesvirus 68 miR-M1-1 stem-loop
UGGUCGAGGAAGUGGGUCCAACUUUAUCCCUAUAGUGUGAUAGAAAUGGCCGUACUUCCU
UUAUA
>mghv-mir-M1-2 MI0001670 Mouse gammaherpesvirus 68 miR-M1-2 stem-loop
GAGAGGGGGAGUGUGUGGUCUGUAGAGAGACAUGAGUUGAUCGGCAGACCCCCUCUCCCC
CUCUUU
>mghv-mir-M1-3 MI0001671 Mouse gammaherpesvirus 68 miR-M1-3 stem-loop
GAAGUAGCGAACCUCUGCUCACUGCCCGGGCCCUCCGGGAGGUGAGCAGGAGUUGCGCUU
U
>mghv-mir-M1-4 MI0001672 Mouse gammaherpesvirus 68 miR-M1-4 stem-loop
CGAGCCCUGACCAUCGAGGAGCACGUGUUAUUCUAGACCUCUCUUCCAGCUAAGAUAGCA
UGUGCCGUCCUCUUUGUUUCCCAAGUCAGUAUUC
>mghv-mir-M1-5 MI0001673 Mouse gammaherpesvirus 68 miR-M1-5 stem-loop
CAGAGUUGAGAUCGGGUCGUCUCCCCCUGGCGGAAGGAGGCAAACCCGAGCUCCUCCUUC
>mghv-mir-M1-6 MI0001674 Mouse gammaherpesvirus 68 miR-M1-6 stem-loop
AACCACCUCCCACAAUUUCAGAGUCUUAGCCAGAUUAUCUGAAACUGUGUGAGGUGGUUU
UU
>mghv-mir-M1-7 MI0001675 Mouse gammaherpesvirus 68 miR-M1-7 stem-loop
AAAGGUGGAGGUGCGGUAACCUCCUAAGAUUACUGUUGGGAUAUCGCGCCCACCUUUAUU
>mghv-mir-M1-8 MI0001676 Mouse gammaherpesvirus 68 miR-M1-8 stem-loop
UUUACCAGCACUCACUGGGGGUUUGGUCAGGAGAUCAAGUAGAUCUGACCAACCCUAAGU
GAGUUUUUCUU
>mghv-mir-M1-9 MI0001677 Mouse gammaherpesvirus 68 miR-M1-9 stem-loop
UGAGGUUCCCGGCAAAUGUUGGAUAGAUAGGUAACUUCUCACAUUUGCCUGGACCUUUUU
>hcmv-mir-UL22A MI0001678 Human cytomegalovirus miR-UL22A stem-loop
CCUGUCUAACUAGCCUUCCCGUGAGAGUUUAUGAACAUGUAUCUCACCAGAAUGCUAGUU
UGUAGAGG
>hcmv-mir-UL36 MI0001679 Human cytomegalovirus miR-UL36 stem-loop
CCACGUCGUUGAAGACACCUGGAAAGAGGACGUUCGCUCGGGCACGUUCUUUCCAGGUGU
UUUCAACGUGCGUGG
>hcmv-mir-UL112 MI0001680 Human cytomegalovirus miR-UL112 stem-loop
GACAGCCUCCGGAUCACAUGGUUACUCAGCGUCUGCCAGCCUAAGUGACGGUGAGAUCCA
GGCUGUC
>hcmv-mir-UL148D MI0001681 Human cytomegalovirus miR-UL148D stem-loop
AGCAGGUGAGGUUGGGGCGGACAACGUGUUGCGGAUUGUGGCGAGAACGUCGUCCUCCCC
UUCUUCACCGCC
>hcmv-mir-US5-1 MI0001682 Human cytomegalovirus miR-US5-1 stem-loop
UGAACGCUUUCGUCGUGUUUUUCAUGCAGCUUUUACAGACCAUGACAAGCCUGACGAGAG
CGUUCA
>hcmv-mir-US5-2 MI0001683 Human cytomegalovirus miR-US5-2 stem-loop
GGAGGCUUUCGCCACACCUAUCCUGAAAGCGUUGCAUUCUUUAUGAUAGGUGUGACGAUG
UCUUU
>hcmv-mir-US25-1 MI0001684 Human cytomegalovirus miR-US25-1 stem-loop
UGUGAACCGCUCAGUGGCUCGGACCGCCGGCUGUUUCUGCGCACCGGUCCGAACGCUAGG
UCGGUUCUCA
>hcmv-mir-US25-2 MI0001685 Human cytomegalovirus miR-US25-2 stem-loop
CGGUUAGCGGUCUGUUCAGGUGGAUGAGGGCUCUUCACGGUCGGGCACUCGGCUGUGCCU
GUCAUCCACUUGGAGAGCUCCCGCGGUCCG
>hcmv-mir-US33 MI0001686 Human cytomegalovirus miR-US33 stem-loop
CACGGUUGAUUGUGCCCGGACCGUGGGCGCGACGAAACCCACCGUCACGGUCCGAGCACA
UCCAAACGUG
>osa-MIR435 MI0001687 Oryza sativa miR435 stem-loop
UUCCACCUUCCCAAAAACUCCCCAGCAGACCUGGAGCGAAAAUUGCCUUGAAUUAGCUUC
AGACCUAUAGUGUCGUUGAUAGUUUAGGGACAUGUUUUAUCCGGUAUUGGAGUUGAGGGA
UGAAAAUUGGAC
>osa-MIR437 MI0001688 Oryza sativa miR437 stem-loop
CCCUCUGUUUCAUAUUGUAUUGUGUUUUAGUUUUGUUGUAAGUCAAAAUUCUUUUACUUU
GACCAAGUUUGUAGUAAAAUAAUUAACAUCUAAAAUACCAAAUAAAUACACUAUUGAGAC
AUAUUUCUUGGUUGAUUUUUCUAUAAACUUGGUCAAAGUUAGAGAAGUUUGACUUAGGAC
AAAACUAAACACCUUAUGAUAUGGAACAGAGGG
>osa-MIR438 MI0001689 Oryza sativa miR438 stem-loop
AACGUGUUUUGGGCAAACUUGUUUUCCCACGCGUUAUAGUGAAAACUUUUGGAAUAUGUU
UGUUAUGGGAGUAUAUAUUAUUGAUAUUGGAUCUAGAAGCAUAAUUUUAUAUAACGUGUG
UUACGGGUGGACAUGGUUUCAAAAGUUUUCACUUUAACGCGUGGGAUAUCAUCUACUUCC
UCCGUU
>osa-MIR390 MI0001690 Oryza sativa miR390 stem-loop
GGUAUGGAACAAUCCUUGAAGCUCAGGAGGGAUAGCGCCUCGAAAUCAAACUAGGCGCUA
UCUAUCCUGAGCUCCAUGGUUUGUUCUUACC
>osa-MIR439a MI0001691 Oryza sativa miR439a stem-loop
UACCCUGUCGAACUGACGCAGUUCGACAUGUACCUGUCGAACUGUGGUUGUUCGAUAGGU
AUCCCUGUCGAACCGCGGUUGUUCGACAGGGUG
>osa-MIR439b MI0001692 Oryza sativa miR439b stem-loop
UUCCUGUCGAAUUGUGGUUGUUCGAUAGGUACCCCUGUCGAACCGCGGUUGUUCGACAGG
>osa-MIR439c MI0001693 Oryza sativa miR439c stem-loop
UACCCUGUCGAACUGACGCAGUUCGACAUGUACCUGUCGAACUGUGGUUGUUCGAUAGGU
AUCCCUGUCGAACCGCGGUUGUUCGACAGGGUG
>osa-MIR439d MI0001694 Oryza sativa miR439d stem-loop
CCACCUACCCUGUCGAACUCACGUAGUUCGACAUGUACCUGUCGAACUGUGGUUGUUCGA
UAGGUAUCCCUGUCGAACCGCGGUUGUUCGAUAGGGUG
>osa-MIR439e MI0001695 Oryza sativa miR439e stem-loop
CCACCUACCCUGUCGAACUGACGCAGUUCGACAUGUACCUGUCGAACUGUGGUUGUUCGA
UAGGUAUCCCUGUCGAACCGCGGUUGUUCGACAGGGUG
>osa-MIR439f MI0001696 Oryza sativa miR439f stem-loop
ACCUACCCUGUCGAACUGACGCAGUUCGACAUGUACCUGUCGAACUGUGGUUGUUCGAUA
GGUAUCCCUGUCGAACCGCGGUUGUUCGACAGGGUG
>osa-MIR439g MI0001697 Oryza sativa miR439g stem-loop
UCCUGUCGAACUGACGCAGUUCGACAUGUACCUGUCGAACUGUGGUUGUUCGAUAGGUAU
CCCUGUCGAACCGCGGUUGUUCGACAGG
>osa-MIR439h MI0001698 Oryza sativa miR439h stem-loop
ACCACCUACCCUGUCGAACUCACGCAGUUCGACAUGUACCUGUCGAACUGUGGUUGUUCG
AUAGGUAUCCCUGUCGAACCGCGGUUGUUCGACAGGGUG
>osa-MIR439i MI0001699 Oryza sativa miR439i stem-loop
CACCUACCCUGUCGAACUGACGCAGUUCGACAUGUACCUGUCGAACUGUGGUUGUUCGAU
AGGUAUCCCUGUCGAACCGCGGUUGUUCGACAGGGUGCUAAAC
>osa-MIR439j MI0001700 Oryza sativa miR439j stem-loop
GCAGGGACAUAUCCAACGGGCAGUGUUCGAUAGGGGCGUGGCUACAGUGACACUACAAUG
UUUUUUUCUAUUUUUAAAAUUAUUUAAUCACAUGUCGAACCGCGGUUGUUCGAUAGGUAC
CCUGU
>osa-MIR440 MI0001701 Oryza sativa miR440 stem-loop
AUUGCUAUUGUUGGUGCUGGGCUCGUCCUGAUCACUAGGAGACUCUGAUCAAGCUAGGCC
UAAACUUAUGUAUUAGUGUCUCCUGAUGAUCGGGACAAGGCUAACACCGAUGAGAGCGAU
>osa-MIR396d MI0001702 Oryza sativa miR396d stem-loop
AAAGAUGUGCGGGCAUGCUUUCCACAGGCUUUCUUGAACUGUGAACUCGUGGGGGUGUAU
GUGCUCAUGUUGGGAUUGUGGUCGGUGGCCUCCAAUUCUCUGAAAAGAAAGCUGAAUUGU
CGAGCUCCCCGUUCUGUCUUUG
>osa-MIR396e MI0001703 Oryza sativa miR396e stem-loop
GCGGGCAUGCUUUCCACAGGCUUUCUUGAACUGUGAACUCGUGGGGGUGUAUGUGCUCAU
GUUGGGAUUGUGGUCGGUGGCCUCCAAUUCUCUGAAAAGAAAGCUGAAUUGUCGAGCUCC
CCGUUCUGUCUUUGGUCGUCUCUACCUGUUGAUGGUUCAAGAAAGCCCAUGGAAACCAUG
CCGC
>osa-MIR441a MI0001704 Oryza sativa miR441a stem-loop
AAAAUAUAUUAAUUGGUACUUUCUCUAUUUAACAAUGUAAGUCAUUUUAGCAUUUCACAC
AUUCAUAUUGAUCUAGAUUCAUUACCAUCAAUAUAAAUGUGGGAAAUGCUAAAAUGACUU
ACAUUGUGAAACGGAGGGAGUAGUAAUUCAAAA
>osa-MIR441b MI0001705 Oryza sativa miR441b stem-loop
UUAUCACCACUGACAUACUUCCUCCGUUUCACAAUGUAAGUCAUUUUAGUAAUUUUCAUA
UUCAUAUUGAUGUUAAUGAAUCUAGACUCAUGUACCAUCAAUAUAAAUGUGGGAAAUGGU
AGAAUGACUUACAUUAUGAAACAUAGGGAGCA
>osa-MIR441c MI0001706 Oryza sativa miR441c stem-loop
UACUUCCUCUGUUUCAUAAUGUAAGUCAUUUUAGCAUUUUUCAUAUUUAUAUUGAUGGUA
AUGAAUCUAGAUAGAUAUAUAUGUCUAGAUUCAUUACCAUCAAUAUAAAUGUGGGAAAUG
CUAGAAUAACUUACAUUGUGAAACGGAGGAAGUA
>osa-MIR442 MI0001707 Oryza sativa miR442 stem-loop
CACAUAUAUGGAGUAUUAAAUAUAAAUGAAAAAAAUAACUAAUUAUACAGAUGACGUGUA
AAUUGCGAGACGAAUCUUUUAAGCCUAAUUGCUCCAUGAUCUGACAAUGUGGUGCUACAG
UAAACAUUUGCUAAUGACGGAUUAAUUAGGCUUAAUAAAUUCGUCUCGCAGUUUACAGAC
GGAUUCUGUAAUUUGUUUUGUUAUUAGUCUACGUUAAAUACUUCAAAUGUGUG
>osa-MIR443 MI0001708 Oryza sativa miR443 stem-loop
CGUCCCAUAAAAACAAACCCAAAACUAGAUGUGAUAUAUCACAAUACAAUAAAUCUGGAU
AGGAGUCUAUCCAGAUACUUCUAUCUAGAUUUAUUGUACUGGGAUAUGUCACAUAUAUUC
AGUUUUAUAUUUGUUUUUUUUUUGGACG
>osa-MIR445a MI0001709 Oryza sativa miR445a stem-loop
UCACAUUGAAUGUUUGACACUAAUUUGGAGUAUUAAACAUAGACUAAUAAAAAAACUAAU
UUCAUAAAUGAAAGCUAAUCUGCGAGACGAAUUUUUUAAGCCUAAUUAAUCCAUAAUUAU
GAAAAGUUUACUGUAGCAUCACAUUGUCAAAUCAUGGUGUAAUUAGACUCAAAAGAUUCG
UCUCGCGAAUUAGUCCAAGGUUAUAGAAUAGGUUUUAUAAUUAGUGUAUGUUUAAUACUC
UAAAUUAGUGUAUAAACAUCCGAUGUGA
>osa-MIR445b MI0001710 Oryza sativa miR445b stem-loop
GUCCGUGUCACAUCGAAUGUUUGACGCUAAUUUAGAGUAUUAAACAUAGACUAAUAAAAA
ACUAAUUUCAUAAAUGAAAGCUAAUCUGCGAGACGAACUUUUUAAGCCUAAUUAAUCCAU
AAUUAUGAAAAGUUUACUAAUCAUGGUGUAAUUAGACUCAAAAGAUUCGUCUCGCGAAUU
AGUCCAAGGUUAUAGAAUAGGUUUUAUAAUUAAUGUAUGUUUAAUACUCUAAAUUAGUGU
AUAAACAUCCGAUGUGACAGGGAC
>osa-MIR445c MI0001711 Oryza sativa miR445c stem-loop
CCGUGUCACAUCGAAUGUUUGACGCUAAUUUGGAGUAUUAAACAUAGACUAAUAAAAAAA
CUAAUUUCAUAAAUGAAAGCUAAUCUGCGAGACGAAUUUUUUAAGCCUAAUUAAUCCAUA
AUUAUGAAAAGUUUACUAAUCAUGGUGUAAUUAGGCUUAAAAGAUUCGUCUCGUGAAUUA
GUCCAAGGUUAUAGAAUAGGUUUUAUAAUUAGUGUAUAUUUAAUACUCUAAAUUAGUGUA
UAAACAUCCGAUGUGACAUA
>osa-MIR445d MI0001712 Oryza sativa miR445d stem-loop
UGGCCAAAAUUUAGUCCCUGUCACAUCAGAUGUUAUGACACUAAUUAAAAGUAUUAAACA
UAGACUAAUGACAAACCCCAUUCCAUAACCCUGGAUUAAUUCGCGAGAUGAAUCUAUUGA
GUCUAAUUAAUCAAUGAUUAGCCUAUGUGAUGCUACACUAAACAUGUGUUAAUUAUGGAU
UAAUUAGGCUUAAAAAUUUUGUCUCACGAAUUAGCUCUCAUUUAUGCAAUUAUUAGUUUU
GUAAGUAGUUUAUGUUUAAUAUCUAAAUUAGUGUAUAAACAUCCGAUGUGAUAGGGACUA
AAGUUGGAUCCA
>osa-MIR445e MI0001713 Oryza sativa miR445e stem-loop
GUCCGUGUCACAUCGAAUGUUUGACGCUAAUUUGGAGUAUUAAACAUAGACUAAUAAAAA
AACUAAUUUCAUAAAUGAAAGCUAAUCUGCGAGACGAAUUUUUUAAGCCUAAUUAAUCCA
UAAUUAUGAAAAGUUUACUAAUCAUGGUGUAAUUAGACUCAAAAGAUUCGUCUCGCGAAU
UAGUCCAAGGUUAUAGAAUAGGUUUUAUAAUUAGUGUAUGUUUAAUACUCUAAAUUAGUG
UAUAAACAUCCGAUGUGACAGGGAC
>osa-MIR445f MI0001714 Oryza sativa miR445f stem-loop
AGAUGGGGCUAAAACUUUUUAGUCCGUGUCACAUCGAAUGUUUGACGCUAAUUUGGAGUA
UUAAACAUAGACUAAUAAAAAAACUAAUUUCAUAAAUGAAAGCUAAUCUGCGGGACGAAU
UUUUUAAGCCUAAUUAAUCCAUAAUUAUGAAAAGUUUACUAAUCAUGGUGUAAUUAGACU
CAAAAGAUUCGUCUCGCGAAUUAGUCCAAGGUUAUAGAAUAGGUUUUAUAAUUAGUGUAU
GUUUAAUACUCUAAAUUAGUGUAUAAACAUCCGAUGUGACAGGGACUUAAAAUAAGUCCC
UGUUU
>osa-MIR445g MI0001715 Oryza sativa miR445g stem-loop
UUUUAGUCCGUGUCACAUCGAAUGUUUGACGCUAAUUUGGAGUAUUAAACAUAGACUAAU
AAAAAAACUAAUUUCAUAAAUGAAAGCUAAUCUGCGAGACGAAUUUUUUAAGCCUAAUUA
AUCCAUAAUUAUGAAAAGUUUACUAAUCAUGGUGUAAUUAAACUCAAAAGAUUCGUCUUG
CGAAUUAGUCCAAGGUUAUAGAAUAUGUUUUAUAAUUAGUGUAUGUUUAAUAUUCUAAAU
UAGUGUAUAAACAUCCGAUGUGACAGGGACUUAAA
>osa-MIR445h MI0001716 Oryza sativa miR445h stem-loop
UUUUUAGUCCGUGUCACAUUGAAUGUUUGACACUAAUUUGGAGUAUUAAACAUAGACUAA
UAAAAAAACUAAUUUCAUAAAUGAAAGCUAAUCUGCGAGACGAAUUUUUUAAGCCUAAUU
AAUCCAUAAUUAUGAAAAGUUUACUAAUCAUGGUGUAAUUAGACUCAAAAGAUUCGUCUC
GCGAAUUAGUCCAAGGUUAUAGAAUAGGUUUUAUAAUUAGUGUAUGUUUAAUACUCUAAA
UUAGUGUAUAAACAUCCGAUGUGACAGGGACUUAAAA
>osa-MIR445i MI0001717 Oryza sativa miR445i stem-loop
ACUUUUUAGUCCGUGUCACAUCGAAUGUUUGACGCUAAUUUAGAGUAUUAAAUAUAGACU
AAUAAAAAAACUAAUUUCAUAAAUGAAAGCUAAUCUGUGAGAUGAAUUUUUAAGCCUAAU
UAAUCCAUAAUUAAAAGAUUCGUCUCGCGAAUUAGUCCAAGGUUAUAGAAUAGGUUUUAU
AAUUAGUGUAUGUUUAAUACUUUAAAUUAGUGUAUAAACAUCCGAUGUGACAGGGACUUU
AAGU
>osa-MIR446 MI0001718 Oryza sativa miR446 stem-loop
AAAUAUGUACUUCCUUUGUUUCACAGUGUAAGUCAUUAUAAAAUUUCCCACAUUUAUAUU
GAUGUUAAUGAAUCUAUAUAGAUAUAUAUGUCUAGAUUUAUUAACAUCAAUAUGAAUAUG
GGAAAUGGUAGAAUAACUUACAUUGUGAAACGGAGGGAGUAUAUAGAACUUGAAC
>osa-MIR444 MI0001719 Oryza sativa miR444 stem-loop
AUGCAAUUGGGGGCAGCAAGCUAGAGGUGGCAACUGCAUAAUUUGCAAGAAAUUGUUGGC
UGAAGAUCAUACCGAUGAUAUUCUUGCAAGUUAUGCAGUUGCUGCCUCAAGCUUGCUGCC
UCCUGUUGCCA
>dre-mir-429 MI0001720 Danio rerio miR-429 stem-loop
CUUGUUGAUGGACGUCUUACCAGACAUGGUUAGAUGUAAUAACUUGUGUCUAAUACUGUC
UGGUAAUGCCGUCCAUCACAUG
>hsa-mir-431 MI0001721 Homo sapiens miR-431 stem-loop
UCCUGCUUGUCCUGCGAGGUGUCUUGCAGGCCGUCAUGCAGGCCACACUGACGGUAACGU
UGCAGGUCGUCUUGCAGGGCUUCUCGCAAGACGACAUCCUCAUCACCAACGACG
>rno-mir-431 MI0001722 Rattus norvegicus miR-431 stem-loop
UCCUGCGCGUCCUGCGAGGUGUCUUGCAGGCCGUCAUGCAGGCCACACUGACGGUAACGU
UGCAGGUCGUCUUGCAGGGCUUCUCGCAAGACGACAUCUUCAUCGCCAACGACG
>hsa-mir-433 MI0001723 Homo sapiens miR-433 stem-loop
CCGGGGAGAAGUACGGUGAGCCUGUCAUUAUUCAGAGAGGCUAGAUCCUCUGUGUUGAGA
AGGAUCAUGAUGGGCUCCUCGGUGUUCUCCAGG
>rno-mir-433 MI0001724 Rattus norvegicus miR-433 stem-loop
CCGGGGAGAAGUACGGUGAGCCUGUCAUUAUUCAGAGAGGCUAGAUCCUCUGUGUUGAGA
AGGAUCAUGAUGGGCUCCUCGGUGUUCUCCAGG
>hsa-mir-329-1 MI0001725 Homo sapiens miR-329-1 stem-loop
GGUACCUGAAGAGAGGUUUUCUGGGUUUCUGUUUCUUUAAUGAGGACGAAACACACCUGG
UUAACCUCUUUUCCAGUAUC
>hsa-mir-329-2 MI0001726 Homo sapiens miR-329-2 stem-loop
GUGGUACCUGAAGAGAGGUUUUCUGGGUUUCUGUUUCUUUAUUGAGGACGAAACACACCU
GGUUAACCUCUUUUCCAGUAUCAA
>hsa-mir-453 MI0001727 Homo sapiens miR-453 stem-loop
GCAGGAAUGCUGCGAGCAGUGCCACCUCAUGGUACUCGGAGGGAGGUUGUCCGUGGUGAG
UUCGCAUUAUUUAAUGAUGC
>hsa-mir-451 MI0001729 Homo sapiens miR-451 stem-loop
CUUGGGAAUGGCAAGGAAACCGUUACCAUUACUGAGUUUAGUAAUGGUAAUGGUUCUCUU
GCUAUACCCAGA
>mmu-mir-451 MI0001730 Mus musculus miR-451 stem-loop
CUUGGGAAUGGCGAGGAAACCGUUACCAUUACUGAGUUUAGUAAUGGUAACGGUUCUCUU
GCUGCUCCCACA
>rno-mir-451 MI0001731 Rattus norvegicus miR-451 stem-loop
UUUGGGAAUGGCGAGGAAACCGUUACCAUUACUGAGUUUAGUAAUGGUAAUGGUUCUCUU
GCUGCUCCCACA
>dre-mir-451 MI0001732 Danio rerio miR-451 stem-loop
AGAGGCGGCGAAACCGUUACCAUUACUGAGUUUAGUAAUGGUAAGGGUUCUGCUGCCUUU
>hsa-mir-452 MI0001733 Homo sapiens miR-452 stem-loop
GCUAAGCACUUACAACUGUUUGCAGAGGAAACUGAGACUUUGUAACUAUGUCUCAGUCUC
AUCUGCAAAGAAGUAAGUGCUUUGC
>mmu-mir-452 MI0001734 Mus musculus miR-452 stem-loop
GCUAAGCAGUUACAACUGUUUGCAGAGGAAACUGAGACUUUAUAACUAUGUCUCAGUCUC
AUCUGCAAAGAGGUAAGUGCUUUGC
>hsa-mir-409 MI0001735 Homo sapiens miR-409 stem-loop
UGGUACUCGGGGAGAGGUUACCCGAGCAACUUUGCAUCUGGACGACGAAUGUUGCUCGGU
GAACCCCUUUUCGGUAUCA
>mtr-MIR162 MI0001738 Medicago truncatula miR162 stem-loop
AGAUGAGGUGAAGUUCGUCACUGGAUGCAGCGGUUCAUCGAUCUGUUCCUGAAUUUUGUU
UGUCUCGUAAAACAAACAUGAAUCGGUCGAUAAACCUCUGCAUCCAGCGCUCACUUUCCC
CUCU
>mtr-MIR160 MI0001739 Medicago truncatula miR160 stem-loop
AGAUAUAUAUACUAAUUGCGUGCCUGGCUCCCUGUAUGCCAUUUGUAGAGUUCAUCAAGA
UGUUGAUGACUUUAAUGAAUGGCGUGCGAGGAGCCAUGCAUGUUGUGUAUAUUUUCUAU
>mtr-MIR166 MI0001740 Medicago truncatula miR166 stem-loop
CAGACAUACGAAGGAGUUCAGGGGAAUGGUGUCUGAUUCGAGACCAUUCGUCACAAGUAA
ACAGUAGCCUUGAGAAUGAUCUCGGACCAGGCUUCAUUCCCCCUAGCUCAUAGUAUCAUG
C
>mtr-MIR169a MI0001741 Medicago truncatula miR169a stem-loop
AAGAGGCAGAGAGAGUAAUGCAGCCAAGGAUGACUUGCCGACAACAUUGGCGAAUGUUCA
UGUGAUUUCUGCCUCAUUGUGCCGGCAAGUUGUCCUUGGCUAUGUUAGUCUCUCAUCUUC
U
>mtr-MIR169b MI0001742 Medicago truncatula miR169b stem-loop
AAGAGGCAGAGAGAGUAAUGCAGCCAAGGAUGACUUGCCGACAACGUUGGCGAAUGUUCA
UGUGAUUUCUGCCUCAUUGUGCCGGCCAGUUGUCCUUGGCUAUGUUAGUCUCUCAUCUUC
U
>mtr-MIR399b MI0001743 Medicago truncatula miR399b stem-loop
UCAUAGGGCAUGUCUCUAUUGGUAGGUGAUAUGGUGAUAUUUCAUUUGAAUUAGAGGCUU
CAGAAAUUCACUUGCCAAAGGAGAGCUGCCCUGUGAGUGUUUAGCUUAAACA
>mtr-MIR399d MI0001744 Medicago truncatula miR399d stem-loop
UAAAGUAAGCAAAUCAGUCAUAGGGCAUGUCUCUAUUGGCAGGUGAUAUGGUGAUAUUUC
AUUUGACUUUAAGGCUCUAAAAAUUCACUUGCCAAAGGAGAGCUGCCCUACGAGUGUUUA
GCUUAAACA
>mtr-MIR393 MI0001745 Medicago truncatula miR393 stem-loop
AACUGCAACUUGAGGAGGCAUCCAAAGGGAUCGCAUUGAUCCUAUAAUAUUUCAACUUUA
GUCACUUUAAUUUUCUCUCAUAUAAUACUUAAUUGGGAUCAUGCCAUCCCUUUGGAUUUC
UCCUUUAGUAGCUAC
>mtr-MIR395a MI0001746 Medicago truncatula miR395a stem-loop
UUUUUGUUGAUUGUUUCUUAGAGUUCCUUUGAACGCUUCAUGCAUGAGAAUAUGUAUUUG
GUCUAAUAUCCAUUAGAAAAGAUAGUUCUUCAUCAAUGAAGUGUUUGGGGGAACUCUUGG
GUUCAACCAGCACCA
>mtr-MIR395b MI0001747 Medicago truncatula miR395b stem-loop
UACUUGUUGAUUUUCUCUUGGAGUUCCUCUGAAUGCUUCAAACAUGAGACAAUCUUGAUA
GAAAUUAUGGAUAGUUCUUGUUCAAUGAAGUAUUUGGGGGAACUCUUGGAAUUGAAUCAA
CAUA
>mtr-MIR399c MI0001748 Medicago truncatula miR399c stem-loop
GUUCUGCUGUUGAGGAAUGAUAGGGAAAAUCUCUUUUGGCAGAGAGGAGUAAAAAUCUUA
AACAGGAAUGUUUCUGGUUUGCCAAAGGAGAUUUGCCCUGCCAUUUUUGACAGCUAUUG
>mtr-MIR399a MI0001749 Medicago truncatula miR399a stem-loop
UCCAAGUUGCAGUUGAAUUACAGGGUGAGUUCUCCAUUGGCAGGUAGCUAGUCACUAUAU
GAUAUGCAUUGCAAUCAUUUCUUAGUGUGCAAUCUGCCAAAGGAGAUUUGCCCAGCGAUU
CUCCUGCAACUCUA
>mtr-MIR399e MI0001750 Medicago truncatula miR399e stem-loop
UCCAAGUUGCAGUUGAAUUACAGGGUGAGUUCUCCAUUGGCAGGUAGCUAGCCACUAUAU
GAUAUGCAUUGCAAUCAUCACUUAGUGUGUAAUCUGCCAAAGGAGAUUUGCCCAGCGAUU
CUCAUGCAACUCUA
>mtr-MIR319 MI0001751 Medicago truncatula miR319 stem-loop
UAUUAAGAAAAAUAGUUCAAGAGAGCUCUCUUCAGUCCACUCAUGGAUAGGAAAAGGUUU
UGAAUUAGCUGCUGACUCAUUCAUUCAAACACAAUAAGAAGAAGCAUGAUGAAUAUGCUA
UAUUGUGAAUGUGUGAAUGAUGCGGGAGCUAAAUUUCAUCUUUCUCUUGUCUUUGCUUGG
ACUGAAGGGAGCUCCCUUUUGCUGUUUAUAUAUCA
>mtr-MIR156 MI0001752 Medicago truncatula miR156 stem-loop
AGCCAUGAAUCAGUCCGAGAUGACAGAAGAGAGAGAGCACACCCACCUGAUUACAAGUAA
CAAAAAACUACCAACUAUCAACAUUUUGUCUACUAUGAAGAAAAUCACAUGUCUAGACUA
UAGUUACGAAUGGAAGAUACAUUCAAUGAUGUUUAUGAAAAUUUGAGACGGUCGAGGACU
AUAGUUACUCUAUCGCAUACAUUUAAUGACAAAAAAAAUUGUGUACUCUUAUUUAUUUUC
AAUACAUCUUCAUUCAAUUUCUAUGCAAGAAUCAAAAUGCAGUAUAAAAAAUUGCAUUCA
AUAUCAUGGUAAAAAAAUUGUUCAAAAAAAGUAAAUAUCAUGGUAAAAAAAUCAUUAGAU
UUUGCAAUAAGUAAGAGUCAAGUUUUACCUUGUGAGGAAUUCCUCCCAACAGAAUCAUGG
GAGCUCUUUCUUCUUCUCUCAUUGUGCCCUGCCAGUCUCC
>mtr-MIR171 MI0001753 Medicago truncatula miR171 stem-loop
UGAAUUCCCCUCCGCUUUUUGAUGUUGGCUUGUCUCAAUCAAAUCAAAGUUCUUGAAAUU
UGAGUUCUUUAGUCUGAUUGAGUCGUGCCAAUAUCAUAUUAAGCGAUAAAAGUC
>sof-MIR156 MI0001754 Saccharum officinarum miR156 stem-loop
GGUGGAGAAGAGGUGGAGGCUGACAGAAGAGAGUGAGCACACAUGGUGCCUUUCUUGCAU
GAUGAACGAUCGAGAGGUUCAUGCUCGAAGCUAUGCGUGCUCACUUCUCUCUCUGUCAGC
CGUUAGAACUCUCUCUC
>sof-MIR396 MI0001755 Saccharum officinarum miR396 stem-loop
AGAUGGCCUUCUUUGUGAUCUUCCACAGCUUUCUUGAACUGCAUCUCUAAGAGGAGCAGC
UCGAAGCCUCGAACUCUACCUGCAUGAGCAGGUGCAGUUCAAUAAAGCUGUGGGAAACUG
CAGAGAGAGGCCAA
>sof-MIR159a MI0001756 Saccharum officinarum miR159a stem-loop
CCUGAUGCUUGGAUUUGAAGCGGAGCUCCUAUCAUUCCAAUGAAGGGCCGUUCUGAAGGG
UUGUUCCGCUGCUCGUUCAUGGUUCCCACUAUCCUAUCUCAUCAUGUAUGUGUGUAUGUA
UUUUCGAGAGGGAGGAGAGGAGCUAGACUCUCAUGGUGGUCGUCUUUGAGAUAGGCUUGU
GGUUUGCAUGACCGAGGAGCUGCACCGUCCCCUUGCUGGCCGCUCUUUGGAUUGAAGGGA
GCUCUGCAUCCUGAUCCAUCCAUCC
>sof-MIR159b MI0001757 Saccharum officinarum miR159b stem-loop
CCUGAUGCUUGGAUUUGAAGCGGAGCUCCUAUCAUUCCAAUGAAGGGCCGUUCUGAAGGG
UGGUUCCGCUGCUCGUUCAUGGUUCCCACUAUCCUAUCUCAUCAUGUAUGUGUGUAUGUA
UUUUCGGAGAGGGAGGAGAGGAGCUAGACUCUCACGGUGGUCGUCUUUGAGAUAGGCUUG
UGGUUUGCAUGACCGAGGAGCUGCACCGUCCCCUUGCUGGCCGCUCUUUGGAUUGAAGGG
AGCUCUGCAUCCUGAACCAUCCAUCC
>sof-MIR159d MI0001758 Saccharum officinarum miR159d stem-loop
CCUGAUGCUUGGAUUUGAAGCGGAGCUCCUAUCAUUCCAAUGAAGGGCCGUUCUGAAGGG
UUGUUCCGCUGCUCGUUCAUGGUUCCCACUAUCCUAUCUCAUCAUGUAUGUGUGUAUGUA
UUUUCGAGAGGGAGGAGAGGAGCUAGACUCUCAUGGGGGUCGUCUAUGAGAUACGCUUGU
GGUUUGCAUGACCGAUGAGCUGCACCGUCCCCUUGCUGGCCGCUCUUUGGAUUGAAGGGA
GCUCUGCAUCCUGAUCCAUCCAUCC
>sof-MIR159e MI0001759 Saccharum officinarum miR159e stem-loop
CUGAUGCUUGGAUUUGAAGCGGAGCUCCUAUCAUUCCAAUGAAGGGCCGUUCUGAAGGGU
GGUUCCGCUGCUCGUUCAUGGUUCCCACUAUCCUAUCUCAUCAUGUAUGUGUGUAUGUAU
UUUCGAGAGGGAGGAGAGGAGCUAGACUCUCACGGUGGUCGUCUUUGAGAUAGGCUUGUG
GUUUGCAUGACCGAAGAGCUGCACCGUCCCCUUGCUGGCCGCUCUUUGGAUUGAAAGGAG
CUCUUGCAUCUGAUCCAUCCAUCC
>sof-MIR159c MI0001760 Saccharum officinarum miR159c stem-loop
UGAAGACGACGACGAAGAAGAAGAUGGCGAAGAAAAGUGAUCGAAGAGCUCCCUUCGAUC
CAAUCCAGGAGGGGAAGUGGUCGGUUGCAGCUGCCGGUUCAUGGAUGCCUCUCUGGUGCA
GCAAUGACUAAUGCUCACCUGCACUUGCAUGGGUGUGCAUGACCCGGGAGAUGAACCCAC
CAUCAUCUUUCCCUCGUGCUUGGAUUGAAGGGAGCUCCUCUCUCUUUCCUCUCUCUCU
>sof-MIR167a MI0001761 Saccharum officinarum miR167a stem-loop
AGUGGUGCACCACAAGUUGGUGAAGCUGCCAGCAUGAUCUGAUGGUGGUAUAUAUGAAUA
UAUGAUGUCUUUACCUCUGAUCUCUCCCUGACUGUCACCGAUCCAUGAAUCCAGGAUGAG
GGGAGGGAAGAAAGAGGGAUAAUGAGCAUCAGGUCAUGCUGUAGUUUCAUCUGCUGGUGG
GAGCACAU
>sof-MIR167b MI0001762 Saccharum officinarum miR167b stem-loop
AGUGGUGCACCACAAGUUGGUGAAGCUGCCAGCAUGAUCUGAUGGUGGUAUAUAUGAAUA
UAUGAUGUCUUUACCUCUGAUCUCUCCCUGACUGUCACGGAUCCAUGAAUCCAGGAUGAG
GGGAGGGAAGAAAGAGGGAUAAUGAGCAUCAGGUCAUGCUGUAGUUUCAUCUGCUGGUGG
GAGCACAU
>sof-MIR168a MI0001763 Saccharum officinarum miR168a stem-loop
GCCGCCGCGCCGCCUCGGGCUCGCUUGGUGCAGAUCGGGACCCGCCGCCCGGCCGACGGG
ACGGAUCCCGCCUUGCACCAAGUGAAUCGGAGCCGGCGCAGCCA
>sof-MIR168b MI0001764 Saccharum officinarum miR168b stem-loop
CCGCCCCGCGCCGUCUGGGCUCGCUUGGGCAGAUCGGGACCCGCCGCCCGGCCGACGGGA
CGGAUCCCGCCUUGCACCAAGUGAAUCGGAGCCGGCGCAGCCA
>sof-MIR408a MI0001765 Saccharum officinarum miR408a stem-loop
AGAAGAUGGGUAUGGUUGGAGACAGGGAUGAGGCAGAGCAUGGGAUGAGGCCAUCAACAA
AAUUUCCAAUUUCUGUCCUCCGCUAGGCCGCUACUGCAUUUCUGUUUGCUUGCUCACAAA
ACGGAGGGAUUUGUGAGAGUUAUCAGGCAGAAAGAACAAAGAAGGUGCCUCCCUGGUGAA
GUGGUGAUGGCCUGACCUGAGACGGCUGAGAGCUCAGCUGGUGUCCUGUUGUUGCUUCCU
CCCCUGCACUGCCUCUUCCCUGGCUCCCCACCGUUGCCCUUGC
>sof-MIR408b MI0001766 Saccharum officinarum miR408b stem-loop
AGAAGAUGGGUAUGGUUGGAGACAGGGAUGAGGCAGAGCAUGGGAUGGGGCCAUCAACAA
AAUUUCCAAUUUCUGUCCUCCGCUAGGCCGCUACUGCAUUUAUGUUUGCUUGCUCACAAA
ACGGAGGGAUUUGUGAGAGUUAUCAGGCAGAAAGAACAAAGAAGGUGCCUCCCUGGUGAA
GUGGUGAUGGCCUGACCUGAGAGGGCUGAGAGCUCAGCUGGUGUCCUGGUGUUGUUGCUU
CCUCCCCUGCACUGCCUCUUCCCUGGCUCCCCACCGUUGCCCUUGC
>sof-MIR408c MI0001767 Saccharum officinarum miR408c stem-loop
AGAAGAUGGGUAUGGUUGGAGACAGGGAUGAGGCAGAGCAUGGGAUGGGGCCAUCAACAA
AAUUUCCAAUUUCUGUCCUCCGCUAGGCCGCUACUGCAUUUCUGUUUGCUUGCUCACAAA
ACGGAGGGAUUUGUGAGAGUUAUCAGGCAGAAAGAACAAAGAAGGUGCCUCCCUGGUGAA
GUGGUGAUGGCCUGACCUGAGAGGGCUGAGAGCUCAGCUGGUGUCCUGGUGUUGUUGCUU
CCUCCCCUGCACUGCCUCUUCCCUGGCUCCCCACCGUUGCCCUUGC
>sof-MIR408d MI0001768 Saccharum officinarum miR408d stem-loop
GGAAGGUAUGUUUGAUUGGAGACAGGGACGAGGCAGAGCAUGGGAUGGGGCCAUCAACAA
AAUUUCCAAUUUCCGUUUGCUUGCUCACAAAACGAAGGUGCCUGCCUCCCUGGUGAUGGC
CUGACCUGAGAGGGCUGAGAGCUCAGCUGGUGUCCUGGUGUUGUUGCUUCCACCCCUGCA
CUGCCUCUUCCCUGGCUCCCCACCGUUGCCCUUGC
>sof-MIR408e MI0001769 Saccharum officinarum miR408e stem-loop
AGAAGAUGGGUAUGGUUGGAGACAGGGAUGAGGCAGAGCAUGGGAUGAGGCCAUCAACAA
AAUUUCCAAUUUCUGUCCUCCGCUAGGCCGCUACUGCAUUUAUGUUUGCUUGCUCACAAA
ACGGAGGGAUUUGUGAGAGUUAUCAGGCAGAAAGAACAAAGAAGGUGCCUCCCUGGUGAA
GUGGUGAUGGCCUGACCUGAGACGGAUGAGAGCUCAGCUGGUGUCCUGUUGUUGCUUACU
UCCCUGCACUGACUCUUCCCUGGCUCCCCACCGUUGCCCUUGC
>gma-MIR156d MI0001770 Glycine max miR156d stem-loop
CUACUUGGUAAUUAAGGUUGUUGACAGAAGAUAGAGAGCACAGAUGAUGAUAUGCAUAUU
AUAUAAUAUAUAGCAGGGAACUCAUGAUGAAUUGUGCAUCUUACUCCUUUGUGCUCUCUA
UACUUCUGUCAUCACCUUCAGCCUCCAUUUC
>gma-MIR156e MI0001771 Glycine max miR156e stem-loop
AGGAGGUGUUGGUGAUGCUGUUGACAGAAGAUAGAGAGCACUGAUGAUGAAAUGCAUGAA
AGGGAAUGGCAUCUCACUCCUUUGUGCUCUCUAGUCUUCUGUCAUCAUCCUUCUCCCUCC
CCUC
>gma-MIR156c MI0001772 Glycine max miR156c stem-loop
ACUUGACCACUAGGCUUAUCUCUUUCCGUUUCUGAGCAUGCAUACUCAUUCACAGCAUCA
AAAUGCACAGAUCCUGAUGGAGAUUGCACAGGGCAGGUGAUGCUAGAUUGCACCAUACUC
AAAUCUGGACUUUGUGAUUGAAGUGUUGACAGAAGAUAGAGAGCACAACCUGAGUCAAAG
GAUCC
>gma-MIR159 MI0001773 Glycine max miR159 stem-loop
AAUUAAAGGGGAUUAUGAAGUGGAGCUCCUUGAAGUCCAAUUGAGGAUCUUACUGGGUGA
AUUGAGCUGCUUAGCUAUGGAUCCCACAGUUCUACCCAUCAAUAAGUGCUUUUGUGGUAG
UCUUGUGGCUUCCAUAUCUGGGGAGCUUCAUUUGCCUUUAUAGUAUUAACCUUCUUUGGA
UUGAAGGGAGCUCUACACCCUUCUCUUCUUUUCU
>gma-MIR160 MI0001774 Glycine max miR160 stem-loop
CAUGCAUACAUAUGUGUAUGUGCCUGGCUCCCUGUAUGCCAUUUGUAGAGCUCAUCGAAG
CAUCAAUGACCUUUGUGGAUGGCGUAUGAGGAGCCAAGCAUAUUUCAUAUACAUACAUG
>gma-MIR166a MI0001775 Glycine max miR166a stem-loop
ACGGAAGCUUUGUCUUUUGAGGGGAAUGUUGUCUGGCUCGAGGACCCUUCUUCAUCUUGA
UCUUGUGUAGACUACUAUGCUUGUGGUCAAGGAAUACAUAGUGUUGUCGGACCAGGCUUC
AUUCCCCCCAAUUAUAUGCUUCCAAA
>gma-MIR166b MI0001776 Glycine max miR166b stem-loop
GCUUGCAAAGGUGAGGUUGAGAGGAAUGUUGUCUGGCUCGAGGUCAUGGAGGAGGAGGAG
GAGUAGAGUACUGAGAUCAGUGAAAGUUUCCAAUGGAAAUUUACCCUCUUACACAAAAAA
AUGAUUCUCGGACCAGGCUUCAUUCCCCCCACCCAACUUUUGCUUUU
>gma-MIR167a MI0001777 Glycine max miR167a stem-loop
GAAGUUCGCAAAGGAAAAAGUGAAGCUGCCAGCAUGAUCUACCUUUGGUUAGAGAGCUCA
AGAGUGCUAACCCUGACUAGGUCAUGCUGUGACAGCCUCACUCCUUCCUAUUUGGGGAC
>gma-MIR167b MI0001778 Glycine max miR167b stem-loop
AAGGGUCACAAAGGAAAAAGUGAAGCUGCCAGCAUGAUCUAGCUUUGGUUAGUGGGAGCG
AGAUAGUGCUAACCCUCACUAGGUCAUGCUGUGCUAGCCUCACUCCUUCCUAUUUGGAGA
C
>gma-MIR168 MI0001779 Glycine max miR168 stem-loop
GGCACGAGGCGGUCUCUAAUUCGCUUGGUGCAGGUCGGGAACCGGUUUUCGCGCGGAAUG
GAGGAGCGGUCGCCGGCGCCGAAUUGGAUCCCGCCUUGCAUCAACUGAAUCGGAGGCCGC
GGUGAAC
>gma-MIR172a MI0001780 Glycine max miR172a stem-loop
UUAACAGUCGUUAUUUGCGGAUGUAGCAUCAUCAAGAUUCACAUGCAAGCGCAGGUGGUG
GGUGGGACUUGAUGCAAUCUAAGUGCUGUGCCAGCCAAGCCAUAGGUCUUUUGGAACUGA
GAAUCUUGAUGAUGCUGCAUCAGCCAUAAACGACUUCAC
>gma-MIR172b MI0001781 Glycine max miR172b stem-loop
UUGACAGUCGUUGUUUGCGGAUGUAGCAUCAUCAAGAUUCACAUGCAAAUGAAGGUGGGU
GGGACUAUGAUGCAAUCCAAGUGCUCUGCCAAUCCAUCGGUCUUUUUGAUGUGAGAAUCU
UGAUGAUGCUGCAUCAGCCAUAAACGGCUUUAA
>gma-MIR319a MI0001782 Glycine max miR319a stem-loop
CGUUGAAGACCCUAAGGUAAGAGAGCUUUCUUCAGUCCACUCAUGGGUGACAGUAAGAUU
CAAUUAGCUGCCGACUCAUUCAUCCAAAUGUUGAGUGUAAGCGAAUAAAUAUACUCAGCA
GAUGAGUGAAUGAUGCGGGAGACAAAUUGAAUCUUAAGUUUCCUGUACUUGGACUGAAGG
GAGCUCCCUUUUCCUUUUGUCUCUUAC
>gma-MIR319b MI0001783 Glycine max miR319b stem-loop
UAAGUCCUAAGCGACGGUAAGAGAGCUUUCUUCAGUCCACUUAUGGGUGACAAUAAGAUU
UCAAUUAGCUGCCGACUCAUUCAUCCAAAUGCUGAGUGAAAGCGAAGAAAGAUACUCAGC
AAAUGAGUGAAUGAUGCGGGAGACAAAUUGAUUCUUAAGUGUCCUGUACUUGGACUGAAG
GGAGCUCCCUUUUUCUUUUGAAUCUUCU
>gma-MIR156a MI0001784 Glycine max miR156a stem-loop
CACACCAGAUUGAGAGAGGCUGACAGAAGAGAGUGAGCACAUGCUAGUGGUAUUUGUAUG
AGGGCAUACAAUUGCGGGUGCGUGCUCACUUCUCUAUCUGUCAGCUUCCCAUUCUUUUUU
AC
>gma-MIR396a MI0001785 Glycine max miR396a stem-loop
UCAUGGCUCUCUUUGUAUUCUUCCACAGCUUUCUUGAACUGCAUCCAAAGAGUUCCUUUG
CAUGCAUGCCAUGGCACUCUUACUCCCAAAUCUUGUUUUGCGGUUCAAUAAAGCUGUGGG
AAGAUACAGAUAGGGUCAAC
>gma-MIR396b MI0001786 Glycine max miR396b stem-loop
CUCAAGUCCUGGUCAUGCUUUUCCACAGCUUUCUUGAACUUCUUAUGCAUCUUAUAUCUC
UCCACCUCCAGGAUUUUAAGCCCUAGAAGCUCAAGAAAGCUGUGGGAGAAUAUGGCAAUU
CAGGCU
>gma-MIR398a MI0001787 Glycine max miR398a stem-loop
CUCGGAGGAGUGAAUCUGAGAACACAAGGCUGGUUUGCACUGCUAUAUCAUCUAUUGGUA
UAAGGUGAAUUUACUUUGUGUUCUCAGGUCACCCCUUUGAGCCAACCUGUUGACAU
>gma-MIR398b MI0001788 Glycine max miR398b stem-loop
AGUCCAAAUGGUUUAUCUCAGAGGAGUGGAUCUGAGAACACAAGGCUGGUUUGCACUGCU
AUAUUAUGAUCGAUUGGUAUAAGGUGAAUUUACUUUGUGUUCUCAGGUCACCCCUUUGAG
CCAACCUGUUGACAU
>gma-MIR319c MI0001789 Glycine max miR319c stem-loop
UUGGGAGGGAAAGAGAGUGAAGGAGCUUCCCUCAGCCCAUUCAUGGAGAUAACGAAAGAU
UGGGUUGCUGAAUUAACUGCUAGCUCACACAUUCAUUCAUACAAUAGUAUUCAAUUAGGG
UAAUAUUGUGUGAAUGAAGCGGGAGUAUAUAGUAUCUAUAUUGCAACCCUCUUUCUCUGU
GCUUGGACUGAAAGGAGCUCCUUCUUUUUCUGCUCCCUCCA
>gma-MIR156b MI0001790 Glycine max MIR156b stem-loop
UGAUGUGAGAUAUCUCAUGUUGACAGAAGAGAGAGAGCACAACCCGGGAAUGGCUAAAGG
AGUCUUUGCCUUUGUUGGGAGUGUGCCCUCUCUUCCUCUGUCAUCAUCACAUUCACAUGC
>gma-MIR169 MI0001791 Glycine max miR169 stem-loop
AAGAGGAAGAGAGAGUGAUGCAGCCAAGGAUGACUUGCCGGCGUUAUUAUUUGCUCAUGU
UCAUGCUCACCGGUUUCCUUGCCGGCAAGUUGUGUUUGGCUAUGUUUUGCUCUCUUCUUC
U
>zma-MIR171d MI0001792 Zea mays miR171d stem-loop
AGAAAUGGAAGUGUAACUAUGGUGUUGGCUCGGCUCACUCAGAAGUUGAAGCCGAAUCCA
AAUGGUAGCUGCCGGCGUUUCUGAUUGAGCCGUGCCAAUAUCUCAGUACUCUUUCAUGCU
G
>zma-MIR171f MI0001793 Zea mays miR171f stem-loop
UUGGUUGUUGGCUGAGAGAGUGCGAUGUUGGCAUGGCUCAAUCAACUCGCCGGCCGCGGG
UGGCUUAUAGCUUAAUUCUGCGCAUUCGAUCGAGGUGCGGGCGCAGUGUUUAAUUGAUUG
AGCCGUGCCAAUAUCACAACCUUCUCUAGCCUAUA
>zma-MIR394a MI0001794 Zea mays miR394a stem-loop
GGCGCUUACUGAAGAGUUCCUUGGCAUUCUGUCCACCUCCUCUCGCCGAUCUUGCAGAAA
GUUUACCAGUUCUGUUGCAUUUUUUUUGGAGGUGGGCAUACUGCCAAUGGAGCUGUGUAG
GCCUCC
>zma-MIR394b MI0001795 Zea mays miR394b stem-loop
UGGCGCUUACUGAGAGUUCCUUGGCAUUCUGUCCACCUCCCUUCUUGACGAUCUUGCAGA
AAGUUUGCUUUUUUUGUUUGUUUGGAGGUGGGCAUACUGCCAAUGGAGCUGCGUAGGCCU
CC
>zma-MIR395b MI0001796 Zea mays miR395b stem-loop
GCAACGUUUUGUGUUACUAGGAGUUCCCUACAAGCACUUCACAAUACCUUGGCUCAAUAA
AUUAAAGGCCAGUUGUGAAGUGUUUGGGGGAACUCUUGGUAUCAUGAAGCAUUU
>zma-MIR395c MI0001798 Zea mays miR395c stem-loop
UCUUGGUUGGUUCUCCCUUGGAGUUCCCUGCAAACACUUCACCAGCUAGGCCAUAGUGCC
GGCCCUUGCACAAUGUUGUAUCUGAUCACCUAGCUAGUGUGAAGUGUUUGGAGGAACUCU
AGGUGUUAUCCAGCAAUG
>zma-MIR395a MI0001799 Zea mays miR395a stem-loop
UAUUGGUUGGUUGUCACCUGGAGUUCUCCUCAAACCACUUCAGUUGCUGCACCUAGCUAG
UUUAAUGGCACUGUGCUUGCGUGCAAGCGGCCGGAGCUGUGUGUAGCUAGUGAAGUGUUU
GGGGGAACUCUGGGUGUCAAUCAGCAAUU
>zma-MIR396b MI0001800 Zea mays miR396b stem-loop
AGAUGGCCUUCUUUGUGAUCUUCCACAGCUUUCUUGAACUGCAUCUCUCAGAGGAGCGGC
AGCUUCAACUCCUCCACCCGCAUCAGCAGGUGCAUGCAGUUCAAUAAAGCUGUGGGAAAC
UGCAGAGAGAGGCCAG
>zma-MIR396a MI0001801 Zea mays miR396a stem-loop
ACAUGGCCCUCCUUGCCGUCUUCCACAGCUUUCUUGAACUGCAUGCCGCCGGCUGGUGGA
UGCUGCGCGCUUGAAUUCCGGUCGAUCCCAAGAGGCGCAGUUCAAUAAAGCUGUGGGAAA
CUGCAGAGAGAGGCCAC
>zma-MIR399a MI0001802 Zea mays miR399a stem-loop
UGUGAAGAGGGUGAGAAUCACAGUGCGGUUCUCCUCUGGCACGAAGGCUGGCCAGAGCAG
CUUAUAUUGCCACCACCCUUCCUUGCCAAAGGAGAAUUGCCCUGCCAUUCACAACCCUGC
AAU
>zma-MIR399c MI0001803 Zea mays miR399c stem-loop
UGCUUGCUGAGCAUGAAUUACAGGGUACGUCUCCUUUGGCACAGCAGAAUGCACACAUCA
UCAGUCGAGAGAGUAAGCUCGCUGCGUGCUCGCCGGCCUGGGAGCGGAAGUCGCAGGCCA
AAUGGCGGCGGUGCAGAUGCAUGAACAGCAGCUGCCGUAUAUAUGCGUGCCAAAGGAGAA
UUGCCCUGCGAUUCUAGGCUCAGCGAU
>zma-MIR399b MI0001804 Zea mays miR399b stem-loop
GUAGCUCAGGGUGCGAAUCACAGUGCAGCUCUCCUCUGGCAUGAAGGCUGUGAGAGAGGC
AUGACAAUUUCUGGCCUUGCCCUGCCAAAGGAGAGCUGUCCUGCCAUUCAUUAGCCCUGC
AA
>zma-MIR399d MI0001805 Zea mays miR399d stem-loop
UCAAGGUGAGAAUCACAGUGUGGCUCUCCUCUGGCAUGAAGGCGCGGCUGAGAGGCACGA
ACAGUUUCUGGCCUUCCCCUGCCAAUGCCAAAGGAGAGCUGCCCUGCCAUUCGUUAGCCC
UGCAA
>zma-MIR399e MI0001806 Zea mays miR399e stem-loop
AUGCCUAAGCUGUCCAGUUUCAGGGCUUCUCUUUCUUGGCAGGGAAGCAUGAGAUGCCAU
AGCUCUCUGCUCUCUUCAACCCUCUGCCAAAGGAGAGUUGCCCUGUAACAGGACUCAGCU
UAUG
>zma-MIR399f MI0001807 Zea mays miR399f stem-loop
CAGGAUGUGCACCUGCAUUUCUGGGCAACUUCUCCUUUGGCAGAUGCGCGAGAAUGUGCC
ACUGCUGCCAAAGGAAAUUUGCCCCGGAAUUCAUCUGCACAAGCA
>zma-MIR156j MI0001808 Zea mays miR156j stem-loop
CGAGUGGACCUCGGGAGCGAUGACAGAAGAGAGAGAGCACAACCCAGCACCAGCGAGGAA
AAGCCUCGCUUCUGCGAGGGCCGUGUGCUCUCUGCUCUCACUGUCAUCGCCCACAGGCCA
CCGAA
>zma-MIR159a MI0001809 Zea mays miR159a stem-loop
UCGAUGCUUUGGGUUUGAAGCGGAGCUCCUAUCAUUCCAAUGAAGGGUCGUUCCGAAGGG
CUGGUUCCGCUGCUCGUUCAUGGUUCCCACUAUCCUAUCUCAUCAUGUGUAUAUAUGUAA
UCCAUGGGGGAGGGUUUCUCUCGUCUUUGAGAUAGGCUUGUGGUUUGCAUGACCGAGGAG
CUGCACCGCCCCCUUGCUGGCCGCUCUUUGGAUUGAAGGGAGCUCUGCAUCCUGAUCCAC
CCCUCC
>zma-MIR159b MI0001810 Zea mays miR159b stem-loop
UAGACGGUCUGGUCUUAAGGCGGUGCUCCCUUCAAACCAAUAAACGGUCGAUCUGAUGGG
UGGUACAGCUGCUCGUUCAUGGUUCCCACUGUCCCAUCUCAUCAGAGAGAGAGAGAGAUG
CUUGAGAUGGGCUUGUGGUUUGCAUGACCGAGGAGCUGCACGUCCCCUUCGUUGACCGCU
GUUUGGAUUGAAGGGAGCUCUGCAUCUUGGUCCCAAGACUU
>zma-MIR159c MI0001811 Zea mays miR159c stem-loop
AUGAUUAAGAAAGGCGAUCGAAGAGCUCCCUUCGAUCCAAUCCAGGAGGGGAAGUGGUCG
GUUGCAGCUGCCGGUUCAUGGAUACCUCUCUGGUGCAGCAAUGGCCGCUGCUCACCUCUG
CACUUGCAUGGGUGUGCAUGACCCGGGAGAUGAGCCCGCCAUCAUCUUUCCCUCGUGCUU
GGAUUGAAGGGAGCUCCUCUCUGUCUGUCUGUCUGUC
>zma-MIR159d MI0001812 Zea mays miR159d stem-loop
AAGAAGAUGCCGAUCGAUCGAAGAGCUCCCUUCGAUCCAAUCCAGGAGGGAAAGUGGUCG
GCUGCAGCUGCCGGUUCAUGGAUACCUCUCUGGUGCAGCAAUGGCCGAGAUGCUCACCUG
CACUUGCAUGGGUGUGCAUGACCCGGGAGACGAACCGACCAUCAUCUUUCCCUCGUGCUU
GGAUUGAAGGGAGCUCCUCUCUCUCUCUCUCUCUUAU
>zma-MIR319a MI0001813 Zea mays miR319a stem-loop
GGUUCAUGUUUUCUCUGGAAGAGAGCUCUCUUCAGUCCACUCUGAAAUGGCUGUAGGGUU
UCAUUAGCUGCCGACUCAUCCAUUCACCUGCCAAGAACCAUGGACAGGUCUGGUCUUGGU
AGCCGAGUGGGUGGCGCGGGAGCUAAAAUCAAGCUCUACGCUGUUUGUGGUUGGACUGAA
GGGUGCUCCCUUUUGUUUGCUCAAACGCU
>zma-MIR319c MI0001814 Zea mays miR319c stem-loop
GGUUUAUGGCUUCUGUGGAAGAGAGCUCUCUUCAGUCCACUCUAAAAUGGCUGUAGGGUU
UCAUUAGCUGCCGACUCAUCCAUUCACCUGCCAAGAACCAUGGGCAAGCGGUAGGUCUGG
UCUUGGUAGCCGAGUGGGUGGCGCGGGAGCUAAAAUCAAACUCUACGCUGUUUACGGUUG
GACUGAAGGGUGCUCCCUUCAAUUUGCCCAAACACU
>zma-MIR319b MI0001815 Zea mays miR319b stem-loop
GACGACGAUGGCUGGAUGGAAGAGAGCGUCCUUCAGUCCACUCAGGGGCGGUGCUAGGGU
CGAAUUAGCUGCCGACUCAUUCACCCACAUGCCAAGCAAACGGCCAUGGAAACCAGCUUU
GCAGAUGAGUGAAUGAAGCGGGAGGUAAAAGCUUCGAUCUCGCACCGUCUUUGCUUGGAC
UGAAGGGUGCUCCCUCCUCCCUCGCUCCUUGUU
>zma-MIR319d MI0001816 Zea mays miR319d stem-loop
UGGUCGCCGGCCGGAUGGAAGAGAGCGUCCUUCAGUCCACUCAGGGGCGGUGCUAGGGUC
GGAUUAGCUGCCGACUCAUUCACCCACAUGCCAAGCAAACGGCCAUGGAAACGAGCUUCG
CAGAUGAGUGAAUGAAGCGGGAGGUAAAAGCUUCGAUCUCGCACCGUCUUUGCUUGGACU
GAAGGGUGCUCCCUCCGAUCCUUUCCUUGUUU
>zma-MIR166k MI0001817 Zea mays miR166k stem-loop
GCAUGCUCGGGUUAGGUCAGGGGGAUUGUUGUCUGGCUCGGGGUCUCCGGUCGAGAUCGA
UUCAUAACAUAUACGUACGUGCUUCUAGCCUUGCCGGCGGAGCUAGUCGUUGUCGUCGAC
CGGAGAUUUCGGACCAGGCUUCAAUCCCUUUGACCAUGCGGCAUUAGG
>zma-MIR166j MI0001818 Zea mays miR166j stem-loop
CAAGUUGAAGAUUAGGUUAAGGGGUUUGUUUGUCUGGUUCAAGGUCGCCACACAGCAGGG
AAAACCCAUUUCGCCUUGAAGCAUGCACCAUGAUGGGUGUACCUGUUGGUGAUCUCGGAC
CAGGCUUCAAUCCCUUUAACUAGCGUCUGCAUAU
>zma-MIR167e MI0001819 Zea mays miR167e stem-loop
UUGGUGUGUCCUCUAGUAGCUGAAGCUGCCAGCAUGAUCUGAGGUGUCCACAGCAUAUAU
AUGGAAGCAGCUAGCGAUCAGAUCAUGCUGUGCAGUUUCAUCUGCUCGUGGACGCACAC
>zma-MIR167f MI0001820 Zea mays miR167f stem-loop
CGUGCACCUUAUUAAGCAGCUGAAGCUGCCAGCAUGAUCUGAUCUUUCGUUUACUGGCAA
CUUUGGAUACCUAAGAUCCAGAUCGUGCUGCGCAGUUUCACCUGCUAAUUGGAGCACAG
>zma-MIR167g MI0001821 Zea mays miR167g stem-loop
AGUGGUGCACCACGAGUUGGUGAAGCUGCCAGCAUGAUCUGGUUAUGAUGGUGGUGGUAU
AUGUAAGAUGGAUGUAAUCUAUACUACUACCGGCCCCUGUCACUCUCUCUCUCUCCCCCG
UCCCUGACUGUCAUAUAUGGAUCGACGAAUCCAAGAUGAGAGGGGAAGGGAGAGAGAGAG
AGGGUAAUUAAUGAGCACCAGGACCAGGUCAUGCUGUAGUUUCAUCUGCUGGUGGCCGCA
CAU
>zma-MIR167h MI0001822 Zea mays miR167h stem-loop
ACUUUGCUGCUGUGAGAGGUUGAAGCUGCCAGCAUGAUCUGGCUGCUCAGACGCCGGCGG
GCGUCUCGAGUGCUCGCUCGAUCGUCGGUGACGCUUGGAUUCACCAGAUCAUGUUGCAGC
UUCACUCUCUCGCAGCCAGCAAA
>zma-MIR167i MI0001823 Zea mays miR167i stem-loop
ACUUCGCUGGUGUGAGAGCUUGAAGCUGCCAGCAUGAUCUGGCUACUCAAACGCCGCCGG
CCUCCCAAGUGCUCGAUCGGUGGCGCUUCACCAGAUCAUGUUGCAGCUUCACUCUCUCGC
AACCAGCGAA
>zma-MIR168a MI0001824 Zea mays miR168a stem-loop
GAAGCCGCGCCGCCUCGGGCUCGCUUGGUGCAGAUCGGGACCCGCCGCCCGGCCGACGGG
ACGGAUCCCGCCUUGCACCAAGUGAAUCGGAGCCGGCGGAGCGA
>zma-MIR168b MI0001825 Zea mays miR168b stem-loop
UCCGCCGCGCCGUCUCGGGCUCGCUUGGUGCAGAUCGGGACCCGCCGCCCGGCCGACGGG
ACGGAUCCCGCCUUGCAUCAAGUGAAUCGGAGCCGGCGCAGCGA
>zma-MIR169c MI0001826 Zea mays miR169c stem-loop
AUGAGGUAGAGAACGGGAUGCAGCCAAGGAUGACUUGCCGGCUCCUGGAACCUGGAGGCG
UCUCAGCUUGCUGUGCUGUGGCUUAGAACUUAGUCGGCAAGUCUGUCCUUGGCUACACCU
AGUUCUCUUCCUCU
>zma-MIR169f MI0001827 Zea mays miR169f stem-loop
ACCAGAGCUGAUUCGUUCAGUAGCCAAGGAUGACUUGCCUAGGUAUAUAUGCAUGGGCUA
UGGCUACAUGCCUGAGAGCCAGUCUCUUGUGACGCUGAGCAUGUAUAGUGUAGGCAUGUC
UUCCUUGGCUACUCGGAGCGGCUCUAGUCA
>zma-MIR169g MI0001828 Zea mays miR169g stem-loop
CAGAGCUAGCCUGCCUCUGGUAGCCAAGGAUGACUUGCCUACAUGGUCUCGCUAGUUCCG
GUUGUUGCAUGCAUGCCACUAUGCCAGUCCUGCUGGGUUUGUGGGCGGUCUCCUUGGCUA
GCCUGAGUGGCUCUUGCCUG
>zma-MIR169h MI0001829 Zea mays miR169h stem-loop
CAAUAAGGGCCUGCCUCUGAUAGCCAAGGAUGACUUGCCUAUGUCCUUUGUUUACAAAGG
AUCAGAAUUGUGGACCUUUGUGUUGGUUCGUAGGCAGUCUCCUUGGCUAGCCUGAGUGGC
CCCUAUUG
>zma-MIR169i MI0001830 Zea mays miR169i stem-loop
GAUGAGAGUGGUAGCUCUGGUAGCCAAGGAUGACUUGCCUGUGUGCUGGCCACGCUCCCC
UCAUGCAAGGACCAUCUCGUGUCGACCGACGAGCGAGCGAGCGAUCGAUCGAUGAGAGGA
UGACGAAGCUUGGGGUGUACGUUGGUCUCUCACGGGCAGUCUCCUUGGCUAGCCCUGACU
CACUCUUACCG
>zma-MIR169k MI0001831 Zea mays miR169k stem-loop
CGAUGAGAGCACUGCUCUGGUAGCCAAGGAUGACUUGCCUGUGGCCUCCAUCAGUCGCAG
AGGACGCUGUUCUUCUGCUUGUGGUUGUCGAUCGCAGGCAGUCUCCUUGGCUAGCCCGAG
CGGCUCUCAUCCA
>zma-MIR169j MI0001832 Zea mays miR169j stem-loop
GCGAUAAGAGUCUGUCCAGAUAGCCAAGGAUGACUUGCCUGUGGCUUCUUGGCUUGGCUU
GGCUCGGGCAAAACCUUGUGCACGUUUUAUUGCUCGCCUCGUGGCCUCGAUCACAGGCAG
UCUCCUUGGCUAGUCCGGGCGGGCCCCUUAU
>zma-MIR169d MI0001833 Zea mays miR169d stem-loop
GCAAUAGGGGCCACUCAGGCUAGCCAAGGAGACUGCCUAUGAACCUCUCAAUGGUCCACA
CAUUCAGGUCCUUUGUAAACAAAGGACAUAGGCAAGUCAUCCUUGGCUAUCAGAGGUAGG
CCCUUAUU
>zma-MIR169e MI0001834 Zea mays miR169e stem-loop
GCAAUAGGGGCCACUCAGGCUAGCCAAGGAGACUGCCUACGAACCAACACAAAGGUCCAC
AAUUCUGAUCCUUUGUAAACAAAGGACAUAGGCAAGUCAUCCUUGGCUAUCAGAGGCAGG
CCCUUAUU
>zma-MIR171c MI0001835 Zea mays miR171c stem-loop
GGGGAAUCGAAAACCUACGGGAUAUUGGUGCGGUUCAAUCAGAAAGCUUGCGCUCCAAAG
CCCAGGGGCUCCACUCUUUGACUGAGCCGUGCCAAUAUCACGUCCUCGCUUUGCUUGC
>zma-MIR171j MI0001836 Zea mays miR171j stem-loop
AAUGGCCGCGAGCUAGACGGGGUAUUGACGCGGUUCAAUUCGAGAGCUCGAGCCCUAGCA
GAGGCCAGGGGGGGUGGGGCUCUGCUCUCUGAUUGAGCCGUGCCAAUAUCACGUCCCACU
CGCCCUCGC
>zma-MIR171e MI0001837 Zea mays miR171e stem-loop
AGAAAUGGAAUAGUAGCUAUGAUGUUGGCUCGGCUCACUCAGACGACGUACGCGCGCGAG
AUCAUGUGCUAUGCCGCUGCUGUUUCUGAUUGAGCCGUGCCAAUAUCUUAGUACUCUUCC
AUGCAU
>zma-MIR171i MI0001838 Zea mays miR171i stem-loop
CUGGUUGGCUGAGAGAGUGCGAUGUUGGCACGGUUCAAUCAAAUCGCCGGCCGGGUUGAC
UUGUUGAUUGAGCCGUGCCAAUAUCACAACCUUCUCUAGCCUAG
>zma-MIR171g MI0001839 Zea mays miR171g stem-loop
AGAACGAGGCGACAUGGCAUGGUAUUGACUUGGCUCAUCUCUCGCCCACACCAGAAUCCA
CAAGUGCCGGAGGAGGUGAGCCGAGCCAAUAUCACUUCAUGUCAUCUAGCGU
>zma-MIR172e MI0001840 Zea mays miR172e stem-loop
CAGCCAGCCGGUGAUUUCUGGAGUGGCAUCAUCAAGAUUCACACACUGCAUGCCAACAUA
AUGCGCGUGUUCAUGCAUCCAUCGCCGCCGCUGCAUCAUGCAUCAUAUAUAAUAUAUAUA
UAUGUGUAUGUGUGGGAAUCUUGAUGAUGCUGCAUUGGAUAUCAAGGGCUAUAU
>zma-MIR166l MI0001841 Zea mays miR166l stem-loop
AAAGAACGGGAGGAGGGUUUCUGGAAUGGAGGCUGGUCCAAGAUCCUUAGGUGUUAAAGC
AUUAUAUUGCCUUGUUUCUGGUUUUGUGUUUGAGAUCUCGGACCAGGCUUCAUUCCUCAA
ACCCACGCUCCCGACAC
>zma-MIR166m MI0001842 Zea mays miR166m stem-loop
UCCUUGGUCUGGGGGUUUGUGGGGAAUGUUGGCUGGCUCGAGGCAUCCGCGUCCUGGCUC
GCAGUCGCAGCGCAGAUCGUGUUUUGCCUGCUACCGGCCGGACAGAUCGAGAGGCGUCGG
ACCAGGCUUCAUUCCUCGCAAACCGGUGCAUCCCCA
>zma-MIR171k MI0001843 Zea mays miR171k stem-loop
GGGAGGAAGAAGACGACAUGGCGUGGUAUUGUUUCGGCUCAUGUCCUUCUUGACUGGAUG
UGAUGUGAGCCGAACCAAUAUCACUCAUGUAUUCUUCAUUCUGA
>zma-MIR171h MI0001844 Zea mays miR171h stem-loop
GGGAGGAAGGAGACGACAUGGCGUGGUAUUGUUUCGGCUCAUGUCCUUCUUCGAUCGAGU
CUUGCCGUUGGAUUUGGAUGUGAUGUGAGCCGAACCAAUAUCACUCAUGUACUCUUCAUU
CCCA
>zma-MIR393 MI0001845 Zea mays miR393 stem-loop
CCAGGAAGCUGGUGGAGGACUCCAAAGGGAUCGCAUUGAUCUAUUCUCACCUGCCGCCUG
CUGCAUGCGAUGCGAGUCGACGACAAGAUCAGUGCAAUCCCUUUGGAAUUUUCCACUCGC
GCCUUC
>zma-MIR408 MI0001846 Zea mays miR408 stem-loop
GGGGUUGGUUUUGAUUUGGAGACAGGGAUGAGACAGAGCAUGGGAUGGGGCCAUCAACAA
AGUGGAGGGACUAGCUUGCGAGGCAGAAAGAAGGUGCCAGUGCCGGUGCCUCCCCGGUGA
AACGAUGAUGGGAGUGUUGUUGCUCCCUCCCCUGCACUGCCUCUUCCCUGGCUCCGAUCC
CCCACCGUUGC
>zma-MIR156k MI0001847 Zea mays miR156k stem-loop
GGCUUAGGCCCCGAAGAGAUUGACAGAAGAGAGCGAGCACCUGGCGCGGCGACCGGCAUG
GAACGCAUGCCGUCCCCGCCGCGUGCUCGCUUCUCUUUCUGUCAGCCUCUCCCUCGUCCU
GAG
>zma-MIR160f MI0001848 Zea mays miR160f stem-loop
GAGGUGAAAGAUAGGGAAUAUGCCUGGCUCCCUGUAUGCCGCUCGCAUGGCUACCACCGC
CUGUGGUCGUUGCGGCUGGCGUGCGAGGUGCCAGGCAUGUUUUAAUAAUUAUCUCC
>sbi-MIR399h MI0001849 Sorghum bicolor miR399h stem-loop
AGUGUUCAGGGUAAGAAUCACAGUGCGGUUCUCCUCUGGCAUGGAGGCCAACAUAGCAGG
CAUUGGAGAAUGCACAGCGCUAUCGCCAUCCCUGCCAAAGGAGAAUUGCCCUGCCAUUCG
GUAUAACCCUGG
>sbi-MIR399i MI0001850 Sorghum bicolor miR399i stem-loop
AUGCCUAAGCUGUCCAGUUUCAGGGCUUCUCUUUCUUGGCAGGGAGCAUGAGAAGCCAUA
GCUCUGCUCUGUUCUGCCCUCUGCCAAAGGAGAGUUGCCCUGUAACAGGACUCAGCUUAU
G
>sbi-MIR159b MI0001851 Sorghum bicolor miR159b stem-loop
UGAAUGAAGAUAUGAAGAAGAAGACGACGACGAUGAAGAAGGCGAAGAAAAGCGAACAAA
GAGCUCCCUUCGAUCCAAUCCAGGAGGGGAAGUGGUCGGUUGCAGCUGCCGGUUCAUGGA
UGCCUCUCUGGUGCAGCAAUGACUGAUGCUCACCUGCACUUGCAUGGGUGUGCAUGACCC
GGGAGAUGAACCCACCAUCAUCUUUCCCUCGUGCUUGGAUUGAAGGGAGCUCCUCUCUCU
UUCUCUCUUUCUC
>sbi-MIR164c MI0001852 Sorghum bicolor miR164c stem-loop
UAUGGUGUGUUUGUGCAGGGUGGAGAAGCAGGACACGUGAGCGACCAUCCAGUUUCCAUC
GCUGGCUCUCCGCUGCGGGCGCUGCCGUGCGUUGGAUCGUCGUUGGGUGGUCGCUCAUGU
GUCCGUCCUCUCCACCGAGCACCGGUACAUCCG
>sbi-MIR166g MI0001853 Sorghum bicolor miR166g stem-loop
UCAUGCUCGGAUUAGGUUAGGGGGAUUGUUGUCUGGCUCGGGGUCUCCGGUCGAGAAUCC
UUGGCCUUGCCGGAGUUGUCGUUGACCGGAGAUUUCGGACCAGGCUUCAAUCCCUUUAAC
CAUGCGGCAUUUAG
>sbi-MIR171f MI0001854 Sorghum bicolor miR171f stem-loop
UGAGAGAAUAAGACGACAUGGCGUGAUGUUGUUUCGGCUCAUGCAUAUCCUUCUUGAGUG
UAUCAUCAGGAAAGAGGCGAUGAGCCGAACCAAUAUCACUCAUGUAUUCUUCAUUCAUA
>sbi-MIR395f MI0001855 Sorghum bicolor miR395f stem-loop
ACAAUGUUUGGUGUUACCACGAGUUCCCUUCAAGCACUUCAUGAGGCACCAUUAAAUAAC
UCUAUUUAAGAUUAGGUGUAAUAUGAAGUGUUUGGGGGAACUCUUGGUGAUACUCAACAU
CG
>sbi-MIR156e MI0001856 Sorghum bicolor miR156e stem-loop
CGAUUAGGCCCUGAAGAGAUUGACAGAAGAGAGCGAGCACCCGGCGCGGCGGCCGGCAUG
GAGCGCAUGCCGUCCCCGCCGCGUGCUCGCUUCUCUUUCUGUCAGCCUCUCUCUCGUCCU
GGG
>dre-let-7a-1 MI0001857 Danio rerio let-7a-1 stem-loop
GACGGUGGGAUGAGGUAGUAGGUUGUAUAGUUUUAGGGUCACACCCACACUGGGAGAUAA
CUAUACAACCUACUGUCUUUCUCAAAGUC
>dre-let-7a-2 MI0001858 Danio rerio let-7a-2 stem-loop
GCCCCCAGGCUGAGGUAGUAGGUUGUAUAGUUUAGAAUAACAUCACUGGAGAUAACUGUA
CAACCUCCUAGCUUUCCCUGAGAU
>dre-let-7a-3 MI0001860 Danio rerio let-7a-3 stem-loop
GAGACUGUCGUUUGGGGUGAGGUAGUAGGUUGUAUAGUUUGAGGGUUUAACCCUUGCUGU
CAGAUAACUAUACAACUUACUGUCUUUCCCGAAGUGGCCGUAGUGUC
>dre-let-7a-4 MI0001861 Danio rerio let-7a-4 stem-loop
GCGAUGUCUCGGGAUGAGGUAGUAGGUUGUAUAGUUUAGAGUUACAACACGGGAGAUAAC
UGUACAGCCUCCUAGCUUUCCUCGAGCAGACGC
>dre-let-7a-5 MI0001862 Danio rerio let-7a-5 stem-loop
GUACGUGUUUUUGGUGUCUGGACAAGGUGAGGUAGUAGGUUGUAUAGUUUGGUGGGAGGG
AUCAAACCCUGUUCAGGUGAUAACUAUACAGUCUAUUGCCUUCCUUGUGUCACCUAAGGU
CUGC
>dre-let-7a-6 MI0001863 Danio rerio let-7a-6 stem-loop
CACAGUGAACCUGUGUGUUUCUUCAAGGUGAGGUAGUAGGUUGUAUAGUUUGUGGGAAGG
AUCACAUCCUAUUCAGGUGAUAACUAUACAGUCUAUUGCCUUCCCUGAGAGACACAAUGA
CCACGAGUG
>dre-let-7b MI0001865 Danio rerio let-7b stem-loop
UCGGACAGGGUGAGGUAGUAGGUUGUGUGGUUUCAGGGUUGUGUUUUUGCCCCAUCAGGA
GUUAACUAUACAACCUACUGCCUUCCCUGAAGGG
>dre-let-7c-1 MI0001866 Danio rerio let-7c-1 stem-loop
CUGAGAGUGUGUGCAUCCAGGCUGAGGUAGUAGGUUGUAUGGUUUAGAAUUUUGCCCUGG
GAGUUAACUGUACAACCUUCUAGCUUUCCUUGGAGCUCACAAGCCAG
>dre-let-7c-2 MI0001867 Danio rerio let-7c-2 stem-loop
GUGUGCAUCCAGGCUGAGGUAGUAGGUUGUAUGGUUUCGAAUGACACCAUGGGAGUUAAC
UGUACAACCUUCUAGCUUUCCUUGGAGUACAC
>dre-let-7d-1 MI0001868 Danio rerio let-7d-1 stem-loop
UGUGCGUUGCGGUGUGAGGUAGUUGGUUGUAUGGUUUUGCAUAAUAAACAGCCCGGAGUU
AACUGUACAACCUUCUAGCUUUCCCUGCGGCUGCACG
>dre-let-7d-2 MI0001870 Danio rerio let-7d-2 stem-loop
CGCUGCAGGCUGAGGUAGUUGGUUGUAUGGUUUUGCAUCAUAAUCAGCCUGGAGUUAACU
GUACAACCUUCUAGCUUUCCCUGCGGUG
>dre-let-7e MI0001871 Danio rerio let-7e stem-loop
GCUGUUCUUGGGGCUGAGGUAGUAGAUUGAAUAGUUGUGGAGCCCUGCGCUCUCUCUCUG
AGAUAACUAUACAAUCUACUGUCUUUCCUAAGGCGACAGC
>dre-let-7f MI0001872 Danio rerio let-7f stem-loop
UGGUAAUGCUUGUGCAGUGUGAGGUAGUAGAUUGUAUAGUUGUAGGGUAGUGAUUUUAUC
CUGUGUAGAAGAUAACUAUACAAUCUAUUGCCUUCCCUGAGGGGCAGAAAUACACA
>dre-let-7g-1 MI0001873 Danio rerio let-7g-1 stem-loop
GGGGGCUGUGGAAUGAGGUAGUAGUUUGUAUAGUUUGGGAUCACACCAGAUCUGGGAGAU
AACUAUACAGCCUACUGUCUUUCUCACAGCUGCUCC
>dre-let-7g-2 MI0001874 Danio rerio let-7g-2 stem-loop
GUGGACUGUGGGAUGAGGUAGUAGUUUGUAUAGUUUUAGGAUCACACCAGAUCUGGGAGA
UAACUAUACAGUCUACUGUCUUUCCCACGGUUACCGC
>dre-let-7h MI0001875 Danio rerio let-7h stem-loop
GAGUUGGCUGUGUUGUGGUGAGGUAGUAAGUUGUGUUGUUGUUGGGGAUCAGUAUAGUAU
GGCCCUUGAAGGAGAUAACUAUACAAUUUACUGCCUUCCAUAAUGCAGACUCUC
>dre-let-7i MI0001876 Danio rerio let-7i stem-loop
GUGUACUGGCUGAGGUAGUAGUUUGUGCUGUUGGUUGGGAUGUGACAUUGCCCGUUAUGG
AGAUGACUGCGCAAGCUACUCCCUUGCCAGUGCUG
>dre-mir-1-2 MI0001877 Danio rerio miR-1-2 stem-loop
GCCUACUUGGUGUACAUACUUCUUUAUGUGCCCAUAUGAACAUAUAAAAGCUAUGGAAUG
UAAAGAAGUAUGUAUUCUUGGUCAGGU
>dre-mir-1-1 MI0001878 Danio rerio miR-1-1 stem-loop
GCCCAUAUAUCCCGCUUGGUAGACAUACUUCUUUAUAUGCCCAUAUGAACAAGAGCAGCU
AUGGAAUGUAAAGAAGUAUGUAUCCCAGGUGAGAGAAAAACGGGGC
>dre-mir-7a-3 MI0001879 Danio rerio miR-7a-3 stem-loop
UGUGUGUGUGUUCUGCCCUCUGCGGAGUGGAAGACUAGUGAUUUUGUUGUGAAAAUGAAC
AAAAACCAACAACAAACCGCAGUCGUCCUCUCAGCACGGGGCCCACACCUGCAGAGCACA
>dre-mir-9-1 MI0001880 Danio rerio miR-9-1 stem-loop
GGGGUUGGCUGUUAUCUUUGGUUAUCUAGCUGUAUGAGUGUUAUUCAUUCUUCAUAAAGC
UAGAUAACCGAAAGUAACAAGAAUCCC
>dre-mir-9-2 MI0001881 Danio rerio miR-9-2 stem-loop
GCUCUCCUCUGGUGACUUUUGCACUUGGAGGCGUGUUGUUAUCUUUGGUUAUCUAGCUGU
AUGAGUGUGCUGGCCGUCAUAAAGCUAGAUAACCGAAAGUAAGAGCCGCUUCUAUCAGCA
ACGUAUGGAGCAUUGC
>dre-mir-9-4 MI0001882 Danio rerio miR-9-4 stem-loop
UGGGUUAGUUUUUCUCUUUGGUUAUCUAGCUGUAUGAGUUUAUGUGAUAUCAUAAAGCUA
GAGAACCGAAUGUAUAAACUAAUUCCA
>dre-mir-9-3 MI0001883 Danio rerio miR-9-3 stem-loop
UCAGGGGGUUGGUUUCUCUCUUUGGUUAUCUAGCUGUAUGAGUUAUAACACUGUCAUAAA
GCUAGAUAACCGAAAGUAGAAAUAAUUCCCAAAAUCUUUGG
>dre-mir-9-5 MI0001884 Danio rerio miR-9-5 stem-loop
GGAAGCGAGUUGUUAUCUUUGGUUAUCUAGCUGUAUGAGUAUUUUGCACUUCAUAAAGCU
AGAUAACCGAAAGUAAAAACUGCCUCC
>dre-mir-9-6 MI0001885 Danio rerio miR-9-6 stem-loop
GGAGGUAGUUGCUAUCUUUGGUUAUCUAGCUGUAUGAGUGUUUAUCUGCCUUCAUAAAGC
UAGAUAACCGAAAGUAGAAACGUCCUCC
>dre-mir-9-7 MI0001886 Danio rerio miR-9-7 stem-loop
GGGUUAGUUUUUCUCUUUGGUUAUCUAGCUGUAUGAGUUAUGAAAUAUCAUAAAGCUAGA
GAACCGAAAGUAGAAACUAUACCU
>dre-mir-10b-2 MI0001887 Danio rerio miR-10b-2 stem-loop
GUAGUCGUCUAUAUGUACCCUGUAGAACCGAAUUUGUGUCCAAAACAUCAAAAUCGCAAA
UACGUCUCUACAGGAAUACAUGGGCGACGUAA
>dre-mir-10c MI0001888 Danio rerio miR-10c stem-loop
CCUGUCAUCUAUAUAUACCCUGUAGAUCCGGAUUUGUGUAAACAGACGCACAGUCACAAA
UUCGUAUCUAGGGGAGUAUGUAGUUGAUGUAUAGG
>dre-mir-10d-1 MI0001889 Danio rerio miR-10d-1 stem-loop
UGGAAGCUUUGUUCCGUCGUCUAUAUAUACCCUGUAGAACCGAAUGUGUGUUUACACAGC
AAAUUCACAGAUUCGGUUUUAGGGGAGUAUAUGGACGAUGCAAAAACGUCUGCUUUCA
>dre-mir-10d-2 MI0001890 Danio rerio miR-10d-2 stem-loop
UGGAAGCUUUGUUCCGUCGUCUAUAUAUACCCUGUAGAACCGAAUGUGUGUUUACACAGC
AAAUUCACAGAUUCGGUUUUAGGGGAGUAUAUGGACGAUGCAAAAACGUCUGCUUUCA
>dre-mir-15a-1 MI0001891 Danio rerio miR-15a-1 stem-loop
CCUGUCGGUACUGUAGCAGCACAGAAUGGUUUGUGAGUUAUAACGGGGGUGCAGGCCGUA
CUGUGCUGCGGCAACAACGACAGG
>dre-mir-15a-2 MI0001892 Danio rerio miR-15a-2 stem-loop
GCCGAGGCUCUCUAGGUGAUGGUGUAGCAGCACAGAAUGGUUUGUGGUGAUACAGAGAUG
CAGGCCAUGAUGUGCUGCAGCAUCAAUUCCUGGGACCUACGC
>dre-mir-15b MI0001893 Danio rerio miR-15b stem-loop
GUCUGUCGUCAUCUUUUUAUUUAGCCCUGAGUGCCCUGUAGCAGCACAUCAUGGUUUGUA
AGUUAUAAGGGCAAAUUCCGAAUCAUGAUGUGCUGUCACUGGGAGCCUGGGAGUUUCUCC
AUUAACAUGACAGC
>dre-mir-16a MI0001894 Danio rerio miR-16a stem-loop
CCUUCCUCGCUUUAGCAGCACGUAAAUAUUGGUGUGUUAUAGUCAAGGCCAACCCCAAUA
UUAUGUGUGCUGCUUCAGUAAGGCAGG
>dre-mir-16b MI0001895 Danio rerio miR-16b stem-loop
CCUGAACUUGGCCGUGUGACAGACUGGCUGCCUGGCUGUAGCAGCACGUAAAUAUUGGAG
UCAAAGCACUUGCGAAUCCUCCAGUAUUGACCGUGCUGCUGGAGUUAGGCGGGCCGUUUA
CCGUCUGCGGGGGCCUCGGG
>dre-mir-16c MI0001896 Danio rerio miR-16c stem-loop
GAGGUUGUGUGUGUGUGCGUGUGUUGUCUUGCUUUAGCAGCAUGUAAAUAUUGGAGUUAC
UCCUUGGCCAAUGCCUCCAAUAUUGCUCGUGCUGCUGAAGCAAGAAGUCACCAAGCAGCA
CAUGCACGUCAUCCUU
>dre-mir-17a-1 MI0001897 Danio rerio miR-17a-1 stem-loop
GGACUUUCUUGAGUGGACUUGGUUGGUGUCAAUGUAUUGUCAAAGUGCUUACAGUGCAGG
UAGUAUUAUGGAAUAUCUACUGCAGUGGAGGCACUUCUAGCAAUACACUUGACCAUUUUA
ACCUUCCUCCAGGCAUCC
>dre-mir-17a-2 MI0001898 Danio rerio miR-17a-2 stem-loop
GUCACUGUAGUGUCAAAGUGCUUACAGUGCAGGUAGUUCAAUAUAAUCUACUGCAGUGGA
GGCACUUCAAGCUUUACCGUGAC
>dre-mir-20b MI0001899 Danio rerio miR-20b stem-loop
GAGUUUGUCCUGGCAGUUCCAAAGUGCUCACAGUGCAGGUAGUGCCAGUGGAUCUACUGC
AAUGUCUGCACUUCAAGUAUUGCCGGACGCCUUC
>dre-mir-18a MI0001900 Danio rerio miR-18a stem-loop
GGCUUUGUGCUAAGGUGCAUCUAGUGCAGAUAGUGAAGUAGACUAGCACCUACUGCCCUA
AGUGCUCCUUCUGGCACGAGGGU
>dre-mir-18b MI0001901 Danio rerio miR-18b stem-loop
UACUGCUUAUGCUAAGGUGCAUUUAGUGCAGAUAGUGAAAUAGACUAGCACCUACUGCCC
UAAGUGCCCCUUCUGGCAUAAGGGGCU
>dre-mir-18c MI0001902 Danio rerio miR-18c stem-loop
GCCUUCCUGCUAAGGUGCAUCUUGUGUAGUUAGUGAAGUAGUCUAGUAUCUACUGCGCUA
GAUGUUCCUUUUGGCAGGAGUAGCU
>dre-mir-19a MI0001903 Danio rerio miR-19a stem-loop
UGGUGCAGUUCUCUGCUAGUUUUGCAUAGUUGCACUACAAGAAAACGGGAGUUGUGCAAA
UCUAUGCAAAACUGAUGGUGGCCUGCUGC
>dre-mir-19b MI0001904 Danio rerio miR-19b stem-loop
GCUGGACCCCCGGUCAGUUUUGCUGGUUUGCAUUCAGCUUUUAAGACUGUGCGCUGUGCA
AAUCCAUGCAAAACUGAUUGUGGCAGC
>dre-mir-19c MI0001905 Danio rerio miR-19c stem-loop
UGGAAAAGCCCUGUUAUCUGGGGUGAGUUUUGCAGGAUUGCAUCCGGCUUUAUUACAACA
UGCUGUGCAAAUCCAUGCAAAACUCGCUGCGCCAGGGACAAACCA
>dre-mir-19d MI0001906 Danio rerio miR-19d stem-loop
GUUGUGUGGCGGUCAGCUUUGCGGGGUGGGCAGUCAGCCUCCGUGUGGCCGCUGUGCAAA
CCCAUGCAAAACUGAGCGCUGCGCUAC
>dre-mir-20a MI0001907 Danio rerio miR-20a stem-loop
UCUUAAAUAAAUCUCCUAAUGUUGCAGUUGUGUUAGAGUUUCAGCAGUGCUAAAGUGCUU
AUAGUGCAGGUAGUAUUUCUGUCAUCUACUGCAGUGUGAGCACUUGAAGUACUUCUAGCU
UAAUGCGUCUGGGAUCCGAAGAUUUCUGCUAGA
>dre-mir-21-1 MI0001908 Danio rerio miR-21-1 stem-loop
UUAUGUGUCUUUAUUGGCGUGGAUAUAAGUCUUUCCCAGUGUGUCAGAUAGCUUAUCAGA
CUGGUGUUGGCUGUUACAUUCGCCCGGCGACAACAGUCUGUAGGCUGUCUGACAUUUUGG
GCAUUUUCUUCUCCGAUUAAAAAUAUGA
>dre-mir-21-2 MI0001909 Danio rerio miR-21-2 stem-loop
AGACAGACAGUAAAAGUGUCCCUUUCUGUCAUGUAGCUUAUCAGACUGGUGUUGGCUUUG
AGUUUUUGGCAACAGCAGUCUAAUAGGCUGUCUGACAUUUUGGGCUUAUUCGACGUACGG
UUUGUUU
>dre-mir-22a-1 MI0001910 Danio rerio miR-22a-1 stem-loop
GCUGACCUGCAGCAGUUCUUCACUGGCAAGCUUUAUGUCCUUGUGUACCAGCUAAAGCUG
CCAGCUGAAGAACUGUUGUGGUUGGC
>dre-mir-22a-2 MI0001911 Danio rerio miR-22a-2 stem-loop
GCUGACCUGCAGCAGUUCUUCACUGGCAAGCUUUAUGUCCUUGUGUACCAGCUAAAGCUG
CCAGCUGAAGAACUGUUGUGGUUGGC
>dre-mir-22b MI0001912 Danio rerio miR-22b stem-loop
GUUACUUCACAGUCGUUCUUCACUGGCUAGCUUUAUGUGGCAGCACCUUAAAGCUGCCAG
UUGAAGAGCUGUUGUGGGUAAC
>dre-mir-23a-1 MI0001913 Danio rerio miR-23a-1 stem-loop
GCUGUGGCGGGGAGGGUUCCUGGCACCGUGAUUUGGUGGAUAAACAGAAAUGAAAAUCAC
AUUGCCAGGGAUUUCCACUCCUGCACGGU
>dre-mir-23a-2 MI0001915 Danio rerio miR-23a-2 stem-loop
CUCUUCUGCCGGCCAGGGGAAUUCCUGGCAGAGUGAUUUUUAAACCUAAUGACUGAAUCA
CAUUGCCAGGGAUUUCCAAUGGCUCGUGUGACUCAGAG
>dre-mir-23a-3 MI0001916 Danio rerio miR-23a-3 stem-loop
CCAGCUGGAGGGAUUCCUGGCAGAGUGAUUUGGGAUUAUAUCAUAAAAUCACAUUGCCAG
GGAUUUCCAACCAGCUGU
>dre-mir-23b MI0001917 Danio rerio miR-23b stem-loop
GUGGCUGUGUGGGUUCUUGGCAUGCUGAUUUGUGACUGUAGUAAAAAAAAAUCACAUUGC
CAGGGAUUACCACACUACCAC
>dre-mir-24-4 MI0001918 Danio rerio miR-24-4 stem-loop
GAGGGCUGUUCCCACUUGUGCCUGCUAAACUGGUAUCAGUAUGUUGAUUUAGUGCUGGCU
CAGUUCAGCAGGAACAGGUGUGAAGUCCUC
>dre-mir-24-2 MI0001919 Danio rerio miR-24-2 stem-loop
GGGCUGGUCUCCUGUGCCUGCUGUGCUGAUAAUCAGUGGACGGCUGUGACUGGCUCAGUU
CAGCAGGAACAGGGGCCUGGUC
>dre-mir-24-3 MI0001920 Danio rerio miR-24-3 stem-loop
GCUGAACGGGAGUCAUAUGAGAGAUAGAUGGAGCUGGCCUCCCGUGCCUACUGAGCUGAU
UACAGUACUGUGCAAACACUGGCUCAGUUCAGCAGGAACAGGAGUCUGGUCCACAAACUC
CACCAAACACUGCUGCUUCAGC
>dre-mir-24-1 MI0001921 Danio rerio miR-24-1 stem-loop
ACCUGAGCUCCGGUGCCUUCUGAGCUGAUAUCAGUUGUAGUAAAUCACUGGCUCAGUUCA
GCAGGAACAGGAGUGUGGCC
>dre-mir-25 MI0001922 Danio rerio miR-25 stem-loop
GCCGGCGCUGAGAGGCGGAGACUUGGGCAGCUGCCGUCAUUCCCAGAAGGCAUUGCACUU
GUCUCGGUCUGACAGUGGCGGC
>dre-mir-26a-1 MI0001923 Danio rerio miR-26a-1 stem-loop
UUUGGCCUGGUUCAAGUAAUCCAGGAUAGGCUUGUGAUGUCCGGAAAGCCUAUUCGGGAU
GACUUGGUUCAGGAAUGA
>dre-mir-26a-2 MI0001925 Danio rerio miR-26a-2 stem-loop
GUGUGGACUUGAGUGCUGGAAGUGGUUGUUCCCUUGUUCAAGUAAUCCAGGAUAGGCUGU
CUGUCCUGGAGGCCUAUUCAUGAUUACUUGCACUAGGUGGCAGCCGUUGCCCUUCAUGGA
ACUCAUGC
>dre-mir-26a-3 MI0001926 Danio rerio miR-26a-3 stem-loop
CUAAGCUGAUACUGAGUCAGUGUGUGGCUGCAACCUGGUUCAAGUAAUCCAGGAUAGGCU
UUGUGGACUAGGGUUGGCCUGUUCUUGGUUACUUGCACUGGGUUGCAGCUACUAAACAAC
UAAGAAGAUCAGAAGAG
>dre-mir-26b MI0001927 Danio rerio miR-26b stem-loop
GCAUUUGGCCUUUGCCUGGUUCAAGUAAUCCAGGAUAGGUUAGUUCCCACUAGUACGGCC
UAUUCUUGGUUACUUGUUUCAGGAGGAGGCUACGAGC
>dre-mir-27a MI0001928 Danio rerio miR-27a stem-loop
UCUGGAUAUGAUGUCUGCUGAAGUUUCGUGAGGUGCAGGACUUAGCUCACUCUGUGAACA
GAUCUCGGAUAUCCUAUGUUCACAGUGGCUAAGUUCCGCUCCUCUGAGGCCCACACUCGA
AAUCAGCCAGG
>dre-mir-27b MI0001929 Danio rerio miR-27b stem-loop
UCUUUUCUAGCAGGUGCAGAGCUUAGCUGAUUGGUGAACAGUGAUUGAACUCUUUGUUCA
CAGUGGCUAAGUUCUGCAUCUGAGGAGAGGA
>dre-mir-27c MI0001930 Danio rerio miR-27c stem-loop
GGUUGUGUGGUGUCAGGACUUAACCCACUUGUGAACAAUGCAUCGAACUUCAAUGUUCAC
AGUGGUUAAGUUCUGCCGCCCCUAGACC
>dre-mir-27d MI0001931 Danio rerio miR-27d stem-loop
UUCUGAGCGGGUGCAGAGCUUGGCUGAUUGGUGAACGUGCAUGGCUUGUGUUUUUGUUCA
CAGUGGCUAAGUUCUUCACCCGAAAAGAA
>dre-mir-27e MI0001932 Danio rerio miR-27e stem-loop
GUCAUCACUCGCUCACGGCGCAGAGCUUAGCUAAUCGGUGAGCAUUGAUCCCUUAAGAAA
ACUGUUCACAGUGGCUAAGUUCAGUGUCUGGAGUGAACGGGAUGAC
>dre-mir-29b-1 MI0001933 Danio rerio miR-29b-1 stem-loop
CUGCUCCUGGAAGCUGAAUUCAGAUGGUGCCAUAGAGUAUUUUAUGGCAUCUAGCACCAU
UUGAAAUCAGUGUUCCUGGGCCG
>dre-mir-29b-2 MI0001934 Danio rerio miR-29b-2 stem-loop
UCUCCUCCUGGAAGCUGGUUUCAAGUGGUGUUUUAGAGUGCUGAUCAAAUGAAUCUAGCA
CCAUUUGAAAUCAGUGUUCUUGGGGUGAGA
>dre-mir-29b-3 MI0001936 Danio rerio miR-29b-3 stem-loop
UCUUCCUCCAGAUGCUGGUUUCACAUGGUGGUUUAGAUGUGUUCUACCAAAGUCUAGCAC
CAUUUGAAAUCAGUGUUCUUGGGGAGGG
>dre-mir-29a-1 MI0001938 Danio rerio miR-29a-1 stem-loop
UGAAGACCCUCAUCUCUCUCUCUCUCUCCCCACCAAACGAUGACUGAUUUCCUUUGGUGC
UUAGAGUCCCAUCUGUCAUCUAGCACCAUUUGAAAUCGGUUAUAAUGACUGGGGAUCAAU
UCUUCA
>dre-mir-30a MI0001940 Danio rerio miR-30a stem-loop
GGCUCCUUGCAGUUGUAAACAUUCCCGACUGGAAGUUGUAAUGCAGAAAAUCUCAGCUUU
CAGUCUGAUGUUUGCUGCUACUGGUGGCC
>dre-mir-30b MI0001941 Danio rerio miR-30b stem-loop
UUCCAGUGUAGUCGCUGUAAACAUCCUACACUCAGCUGUGAGCUGCAGACGAGGCUGGGC
GGAGGGUGUUUGCUGUGACUGUCUGGAG
>dre-mir-30c MI0001944 Danio rerio miR-30c stem-loop
CUUCAGGGAGUGUAAACAUCCUACACUCUCAGCUGGAGCGCAGCCGAGGCCGGGAGUGGG
AUGUUUGCGCUCUCUGGCU
>dre-mir-30d MI0001946 Danio rerio miR-30d stem-loop
GUGCUGUAUAUGGGUAUAACUGGUUGUUCAUGCCUGUAAACAUCCCCGACUGGAAGCUGU
GCUACGCGGAAAACGAGCUUUCAGUUGGAUGUUUGCUGUCAUCGUCCAGUUCUGUCGCCU
UGUAUUAC
>dre-mir-30e-2 MI0001950 Danio rerio miR-30e-2 stem-loop
UACGGGCUACUGUAAACAUCCUUGACUGGAAGCUGGUGCACAUGAUGGAGCUUUCAGUCG
GAUGUUUGCAGCAGCCAACU
>dre-mir-92a-1 MI0001951 Danio rerio miR-92a-1 stem-loop
UGGUCCCUUUCUGCGCAGGUUGGGAUUGGUAGCAAUGCUGUGUGUUUUGAAGGUAUUGCA
CUUGUCCCGGCCUGUAAAGGAUUGU
>dre-mir-92a-2 MI0001952 Danio rerio miR-92a-2 stem-loop
ACAGCAUCCCUUUCUUUGCAGGUUGGGAUCGGCCGCAAUGCUCUGUGCUGGAAGUAUUGC
ACUUGUCCCGGCCUGUGAAGAGCAUGGGAAAUUGU
>dre-mir-92b MI0001953 Danio rerio miR-92b stem-loop
UCCUACGGGCAGGGAGGUGUGGGAUGUUGUGCAGUGUUGUUCAAUCUCCCGCCAAUAUUG
CACUCGUCCCGGCCUCCCUGAC
>dre-mir-93 MI0001954 Danio rerio miR-93 stem-loop
GUGUGUGUUAAAAGUGCUGUUUGUGCAGGUAGUGUGUUUCCUCUACUGUAGGAGCAGCAC
UUCACAACACACAC
>dre-mir-96 MI0001955 Danio rerio miR-96 stem-loop
GCUGGGCGCUCUUCUUUGCCUGUUUUGGCACUAGCACAUUUUUGCUUUUUUAUAUAUACC
UUGAGCAAUUAUGUGUAGUGCCAAUAUGGGACAAGACAGACAUGCUACUUAAAAAAAAAA
UCAGC
>dre-mir-99-1 MI0001956 Danio rerio miR-99-1 stem-loop
GCCACUUGUCAUUAACCCGUAGAUCCGAUCUUGUGAUAAGUUUGAUGGCACAAGCUCGAU
UCUAUGGGUCUCUGUCUCUGUGGU
>dre-mir-99-2 MI0001957 Danio rerio miR-99-2 stem-loop
CACUUGUCACAAACCCGUAGAUCCGAUCUUGUGGCGUAAUCGGCAACCCAAGCUCGAUUC
UGUGGGUCUCUGUCACUGUG
>dre-mir-100-1 MI0001958 Danio rerio miR-100-1 stem-loop
GAAGAGACCUGCCUGCUGACACAAACCCGUAGAUCCGAACUUGUGGUGACUGUCCACACA
AGCUUGUAUCUAUAGGUAUCUGUCUGUGUGGCCUUC
>dre-mir-100-2 MI0001959 Danio rerio miR-100-2 stem-loop
AGCUGCCACAAACCCGUAGAUCCGAACUUGUGGUGUCUCUGUGCACAAGCUCGUGUCUAU
AGGUAUGUGUCUGCG
>dre-mir-101a MI0001960 Danio rerio miR-101a stem-loop
GGCUGCCCUGGUUCAGUUAUCACAGUGCUGAUGCUGUCCAUCUUAAAGGUACAGUACUGU
GAUAACUGAAGGAUGGCUGCC
>dre-mir-101b MI0001961 Danio rerio miR-101b stem-loop
GCUCCUCCGUCAUGAAUUGUCCAUUUUCAGUUAUCAUGGUACCGGUGCUGUGUGCCUGUC
AAGUACAGUACUAUGAUAACUGAAGAUUGACAAUGCCAAACAUCAGUGGAGU
>dre-mir-103 MI0001962 Danio rerio miR-103 stem-loop
UUGCCCUGGUCUGUCAGCCUCUUUACGGUGCUGCCUUGUGGAAUCUGGAUCAAGCAGCAU
UGUACAGGGCUAUGAGAGACCCGGGCCC
>dre-mir-107 MI0001963 Danio rerio miR-107 stem-loop
UCUGUGUGCUCUGAGCUUCUUUACAGUGUUGUCUUGUGGCAUGGAGAUCAAGCAGCAUUG
UACAGGGCUAUCACAGCACACUGAACAGC
>dre-mir-122 MI0001965 Danio rerio miR-122 stem-loop
UCCAGAGCUGUGGAGUGUGACAAUGGUGUUUGUAUCAUCUGUCGUCAAACGCCAUUAUCA
CACUAAAUAGCCACGG
>dre-mir-124-1 MI0001966 Danio rerio miR-124-1 stem-loop
GGCUCUCGCUGUACGUGUUCACAGUGGACCUUGAUUUAUUGUAUUUCAAUUAAGGCACGC
GGUGAAUGCCAACAGCACAGCC
>dre-mir-124-2 MI0001967 Danio rerio miR-124-2 stem-loop
CCUGCUUUUCUUCGUGUUCACAGCGGACCUUGAUUUAAAUGUCCAUACAAUUAAGGCACG
CGGUGAAUGCCAAGAGAGAUGGC
>dre-mir-124-3 MI0001968 Danio rerio miR-124-3 stem-loop
GGCUCUGUGGGAUUUCAGACUCUGGCUUUCCGUGUUCACAGCGGACCUUGAUUUAAUGUC
UUACAAUUAAGGCACGCGGUGAAUGCCAAGAGCGGAGCCUUUUAACAUCAGCAGGCC
>dre-mir-124-4 MI0001969 Danio rerio miR-124-4 stem-loop
GGUUUUUGCUCUUUGUGUUCACAGUGGACCUUGAUUUAAUUUCAAUACAAUUAAGGCACG
CGGUGAAUGCCAAGAGAGAAGCC
>dre-mir-124-5 MI0001970 Danio rerio miR-124-5 stem-loop
GGGUUUUGCUCGUGCGUUCUUUUUGAGUUCUCGCUCUGCGUGUUCACAGCGGACCUUGAU
UUAAUGUCCAUACAAUUAAGGCACGCGGUGAAUGCCAAGAGAAGAAUCUCUCCAGCAACG
AGUUUGCGC
>dre-mir-124-6 MI0001971 Danio rerio miR-124-6 stem-loop
GGGUGGUGACACAGGCCCGCCACUCUGCGUGUUCACGGCGGACCUUGAUUUAAUAUCCAU
ACAAUUAAGGCACGCGGUGAAUGCCAAGAGAGGGGUCUUAAAACGACAAACCC
>dre-mir-125a-1 MI0001972 Danio rerio miR-125a-1 stem-loop
GUAUGUCUCUUUGUCCCUGAGACCCUUAACCUGUGAGGUCAAACUAGGUCACAGGUGAGG
UCCUCAGGAACAGGGCUGCAUGC
>dre-mir-125a-2 MI0001973 Danio rerio miR-125a-2 stem-loop
GAUCAGUCCAAAUCGAUGUAUGUCUGUGUCCCUGAGACCCUUAACCUGUGAUGUCUUCCA
AGGUCACAGGUGAGGUCCUUGGGAACACGGCUGUAUAUGAUGACGUC
>dre-mir-125b-1 MI0001975 Danio rerio miR-125b-1 stem-loop
UUCUGUUGCAGGUUGGCGGUUGGUCUGCAAAUGUGCCUCUCACAAUCCCUGAGACCCUAA
CUUGUGACGUUUUCCUGUUAUGUGCACGGGUUAGGUUCUUGGGAGCUGAGAGGGGUGCUC
UGUCAUCAGCCCGCCGGCGUCGGAA
>dre-mir-125b-2 MI0001976 Danio rerio miR-125b-2 stem-loop
GUGCCCCUCUCCUUCCCUGAGACCCUAACUUGUGACGUUCUGCUUCGAUGUCCACGGGUU
GGGUUCUCGGGAGCUGUGAGAGGCAC
>dre-mir-125b-3 MI0001977 Danio rerio miR-125b-3 stem-loop
CCCGUGCGGCCACCGCUGCACUCCUCCUGGUCCCUGAGACCCUAACUUGUGAGCUUUGUG
UGCUAAAAAUCACAGGUUAAGCUCUUGGGACCUGGGCAGAGGGCAAAAGCACUGG
>dre-mir-125c MI0001978 Danio rerio miR-125c stem-loop
GCUCUCCUCCUGUUCCCUGAGACCCUAACUCGUGAGGUCUUUUUCCAAAAUCACGGGUCA
GGAGCUUGGGAGACAGGUGGAGGGC
>dre-mir-126 MI0001979 Danio rerio miR-126 stem-loop
GAGCCAUUUUAACUGCUUCACAGUCCAUUAUUACUUUUGGUACGCGCUAGGCCAGACUCA
AACUCGUACCGUGAGUAAUAAUGCACUGUGGCAGUGGGUUU
>dre-mir-128-1 MI0001980 Danio rerio miR-128-1 stem-loop
UGGAGGAGGAGUGCUGGGAGACGGGGCCGUGGCACUGUAUGAGAUUCAUGUAGGCUUUCU
CACAGUGAACCGGUCUCUUUUUCCAGCCCUCACUGACA
>dre-mir-128-2 MI0001981 Danio rerio miR-128-2 stem-loop
UCUGCUCAUGGGUCUGUCAGUAGUAGGACAGGGGGCCGUUUCUACUGUCAGAGAUGCUGC
CACUCGUCUCACAGUGAACCGGUCUCUUUUCCUGCUAUUCACUUCUGCAAUAAUAUGAGC
AGA
>dre-mir-129-2 MI0001982 Danio rerio miR-129-2 stem-loop
GUCUUUCACGAAUCUUUUUGCGGUCUGGGCUUGCUGUUCUCAACUAUCAAUGGGAAGCCC
UUACCCCAAAAAGCAUUUGCGGAGGGC
>dre-mir-129-1 MI0001983 Danio rerio miR-129-1 stem-loop
GUCCUUUUCAGGUCUUUUUGCGGUCUGGGCUUGCUGUUCCUUGAACCAGUAGCCAGGAAG
CCCUUACCCCAAAAAGUAUCUGCAGAGGAC
>dre-mir-130a-1 MI0001984 Danio rerio miR-130a-1 stem-loop
UGUCUGUCCAGUGCCCCUUUUAUAUUGUACUACUGAUAACCCAGUUAUUAAAGCAGUGCA
AUGUUAAAAGGGCAUUGGCCAGGGA
>dre-mir-130a-2 MI0001985 Danio rerio miR-130a-2 stem-loop
UGUCUGUCCAGUGCCCCUUUUAUAUUGUACUACUGAUAACCCAGUUAUUAAAGCAGUGCA
AUGUUAAAAGGGCAUUGGCCAGGGA
>dre-mir-130b MI0001986 Danio rerio miR-130b stem-loop
CUGUUGCCUGACACUCUUUCCCUGUUGCACUACUGUGGGAGCUGCAGCAAAGCAGUGCAA
UAAUGAAAGGGCAUCAGUCCACUG
>dre-mir-130c-1 MI0001987 Danio rerio miR-130c-1 stem-loop
GGGAGAGGUCUGUACGGUGAUAUUGACCAUGUUUUGUCCAUUGCCCUUUUUCUGUUGUAC
UACUGGCCAAUCAGAAGAGCAGUGCAAUAUUAAAAGGGCAUUGGCUGAUAGAACAGAGUC
CUUCACCUCUCACCCUCUCCU
>dre-mir-130c-2 MI0001988 Danio rerio miR-130c-2 stem-loop
UUGUUGACCAGGGCCCUUUUUCUGUUGUACUACUGUGCAGUCAGAUGAGCAGUGCAAUAU
UAAAAGGGCAUUGGCUGACAA
>dre-mir-132-1 MI0001989 Danio rerio miR-132-1 stem-loop
GUCUCCAUGGCGACCGUGGCAUUAGAUUGUUACUGUAGGAACAGAAUUUUUGGUAACAGU
CUACAGCCAUGGUCGCUAGUGGGCA
>dre-mir-132-2 MI0001991 Danio rerio miR-132-2 stem-loop
UCCCUUCCUCUGCUGUCUCCAUGCUGACCGUGGCUUUAGAUUGUUACUGUAGCGUUGGCA
CGUGGUAACAGUCUACAGCCAUGGUCGCCAAGGGGCAGGUGUUACAGCGACUACUGGGA
>dre-mir-133a-2 MI0001992 Danio rerio miR-133a-2 stem-loop
AAUGCUUUGCUAAAGCUGGUAAAAUGGAACCAAAUCAACUGUUUUAUGGAUUUGGUCCCC
UUCAACCAGCUGUAGCUGUGCAUU
>dre-mir-133a-1 MI0001993 Danio rerio miR-133a-1 stem-loop
CAUCAAACCACAAUGCUUUGCUAAAGCUGGUAAAAUGGAACCAAAUCACCUCUUCAAUGG
AUUUGGUCCCCUUCAACCAGCUGUAGCUAUGCUUUGAUG
>dre-mir-133b MI0001994 Danio rerio miR-133b stem-loop
CACGCCUUGCUGUGGCUGGUCAAAUGGAACCAAGUCAGGUGUUUCUGCGAGGUUUGGUCC
CCUUCAACCAGCUACUGCGUCGUG
>dre-mir-133c MI0001995 Danio rerio miR-133c stem-loop
GAAACACGGCUUAGUUGCUGGUAAAACGGAACCAAGUCGGGUGUUUGCGAGAGGUUUGGU
CCCUUUCAACCAGCUACUGCGCCGUGAAUUC
>dre-mir-135c-1 MI0001996 Danio rerio miR-135c-1 stem-loop
UGCUGUGUUUUAUGGCUUUCUAUUCCUAUGUGAUUUUCUUCUGCCGUGUCACAUAGGGUU
CAAAGCCAUUGGGUACAGAG
>dre-mir-135c-2 MI0001997 Danio rerio miR-135c-2 stem-loop
UGCUGUGUUUUAUGGCUUUCUAUUCCUAUGUGAUUUUCUUCUGCCGUGUCACAUAGGGUU
CAAAGCCAUUGGGUACAGAG
>dre-mir-135c-3 MI0001998 Danio rerio miR-135c-3 stem-loop
UGCAGUCUAAAGCAACUCAAAACACUACUGUGCUUUAUGGCUUUCUAUUCCUAUGUGAUU
UUGAUAUGAUGUAUCAUGUAGGGUUCAAAGCCAUUAGGUACAGAGUGGCUUAUCAGCAGU
GGAUGUA
>dre-mir-137-1 MI0002000 Danio rerio miR-137-1 stem-loop
GGCUCUCUUCGGUGACGGGUAUUCUUGGGUGGAUAAUACGGCUCUCGUUGUUAUUGCUUA
AGAAUACGCGUAGUUGAGGAGAGUC
>dre-mir-137-2 MI0002001 Danio rerio miR-137-2 stem-loop
GUUCUGUUGUUUCCCUCUAUAAAGGACUCUCUUCGGUGACGGGUAUUCUUGGGUGGAUAA
UACGGCUCUCGUUGUUAUUGCUUAAGAAUACGCGUAGUCGAGGAGAGUCAUGUCGGCGGC
GAGAGAGC
>dre-mir-138 MI0002002 Danio rerio miR-138 stem-loop
UGUGUGCUGCAGCUGGUGUUGUGAAUCAGGCCGAUGUCACACGUCAGCGAUAACCCGGCU
AUUUCACAACACCAGGGUGGCACCACA
>dre-mir-140 MI0002003 Danio rerio miR-140 stem-loop
GUGUUUGUCUCCUGUGUCCCGUCAGUGGUUUUACCCUAUGGUAGGUUACGUCAUGCUGUU
CUACCACAGGGUAGAACCACGGACGGGAUGUCUGGAGGUGUCUGC
>dre-mir-141 MI0002004 Danio rerio miR-141 stem-loop
GUCUCUAGGGUACAUCUUACCUGACAGUGCUUGGCUGUUCACUGAUGUUCUAACACUGUC
UGGUAACGAUGCACUCUGGUGAC
>dre-mir-142a MI0002005 Danio rerio miR-142a stem-loop
CGUACAGUGCAGUCAUCCAUAAAGUAGAAAGCACUACUAAACCCCUCGCCACAGUGUAGU
GUUUCCUACUUUAUGGAUGAGUGUACUGUUG
>dre-mir-142b MI0002006 Danio rerio miR-142b stem-loop
ACAGUGCAGUCACUCAUAAAGUAGACAGCACUACUAAACUUCUCUACACAGUGUAGUGUU
UCCUACUUUAUGGAUGAGUGUACUGU
>dre-mir-143-1 MI0002007 Danio rerio miR-143-1 stem-loop
GAUCUACAGUCGUCUGGCCCGCGGUGCAGUGCUGCAUCUCUGGUCAACUGGGAGUCUGAG
AUGAAGCACUGUAGCUCGGGAGGACAACACUGUCAGCUC
>dre-mir-143-2 MI0002008 Danio rerio miR-143-2 stem-loop
GAUCUACAGUCGUCUGGCCCGCGGUGCAGUGCUGCAUCUCUGGUCAACUGGGAGUCUGAG
AUGAAGCACUGUAGCUCGGGAGGACAACACUGUCAGCUC
>dre-mir-144 MI0002009 Danio rerio miR-144 stem-loop
GCUCUCUAGACAGGAUAUCAUCGUAUACUGUAAGUUCAUUAUUGAGACACUACAGUAUAG
AUGAUGUACUAUCCAGGGGGUCAACGAGC
>dre-mir-145 MI0002010 Danio rerio miR-145 stem-loop
UCAGUCUUCAUCAUUUCCUCAUCCCCGGGGUCCAGUUUUCCCAGGAAUCCCUUGGGCAAU
CGAAAGGGGGAUUCCUGGAAAUACUGUUCUUGGGGUUGGGGGUGGACUACUGA
>dre-mir-146a MI0002012 Danio rerio miR-146a stem-loop
GAGUUUGUUUUGAGCACUUUUCCCUGAGAACUGAAUUCCAUAGAUGGUGUUCAUGAAAAG
UUCAUCUAUGGGCUCAGUUCUUCUGGCAAUCUGUUUAAUGUCUGCUACAAAUUC
>dre-mir-146b-1 MI0002013 Danio rerio miR-146b-1 stem-loop
GCUCUUGGCUUUGAGAACUGAAUUCCAAGGGUGUCUGCUUUAUAUUCAGCCCACGGAGUU
CAGUUCUUAAGUUUGGAUGC
>dre-mir-146b-2 MI0002014 Danio rerio miR-146b-2 stem-loop
GCUCUUGGCUUUGAGAACUGAAUUCCAAGGGUGUCUGCUUUAUAUUCAGCCCACGGAGUU
CAGUUCUUAAGUUUGGAUGC
>dre-mir-148 MI0002015 Danio rerio miR-148 stem-loop
CUUUCCAAGUAAAGUUCUGUGAUACACUCCGACUCUGAAUGUUUGCAGUCAGUGCAUUAC
AGAACUUUGUUUUGGGAGU
>dre-mir-150 MI0002016 Danio rerio miR-150 stem-loop
CAUCUCCGUCUCUCCCAAUCCUUGUACCAGUGUCUGAUUUACAGAUGACGCUGGACGGGG
UUUGGGGGGGGCUGAGGGA
>dre-mir-152 MI0002017 Danio rerio miR-152 stem-loop
CUGUUCACCUGGCUCAAGUUCUGUGAUACACUCAGACUUUGAAUCAGUGGUAGUCAGUGC
AUGACAGAACUUUGGCCCGG
>dre-mir-153b MI0002019 Danio rerio miR-153b stem-loop
GAGCGAUGGAGCGCGGUAGCGAGGUAUUGCACAGCUGUCUGUGUCAUUUUUGUGGUUUGC
AGCUAGUAGUCUGGUUCCAGUUGCAUAGUCACAAAAAUGAGCACAGACAGAUGUGACUGC
AGCAACGCUGAUGAAACGCUCCAUCGCC
>dre-mir-153a MI0002021 Danio rerio miR-153a stem-loop
GGUUGCCAGUGUCAUUUUUGUGAUGUUGCAGCUAGUUAUAUGAGCCCAGUUGCAUAGUCA
CAAAAGUGAUCAUUGGAAACU
>dre-mir-153c MI0002022 Danio rerio miR-153c stem-loop
GAUGGAGAUCAGUAGGUCCCUGGACGUAGCACACCUCCCAGUGUCAUUUUUGUGAUUUGC
AGCUAGUAGUCUGGGUCCAGUUGCAUAGUCACAAAAAUGAUCAUUGGUAGGUGUGAGUGC
AGCAGGAGUGAGGCUUACCGGAUCCUCCAUC
>dre-mir-155 MI0002023 Danio rerio miR-155 stem-loop
UGGUGCAGGUUUAAUGCUAAUCGUGAUAGGGGUUUAGUGCUGAUGAACACCUAUGCUGUU
AGCAUUAAUCUUGCGCUA
>dre-mir-181c MI0002024 Danio rerio miR-181c stem-loop
GGGUCCUGAUUCACAUUCAUUGCUGUCGGUGGGUUUUAUCUCUUCGACUCGCCGGACAAU
GAAUGAGAACUACGGCUC
>dre-mir-184 MI0002026 Danio rerio miR-184 stem-loop
GUCGAACACGUCUCCUUAUCACUUUUCCAGCCCAGCUAUCCAUUUAGUAUUCGUUGGACG
GAGAACUGAUAAGGGCAUGUGCCCGAU
>dre-mir-190 MI0002027 Danio rerio miR-190 stem-loop
UCUGGAGGUGAGGUAGACCUGGAAGCCUUUCUGCAGGCCUCUGUUUGAUAUGUUUGAUAU
AUUAGGUUGUUAUUCUGUCCAACUAUAUAUCAAACAUAUUCCUACAGUGUCCUGCUCUGU
CUCCAG
>dre-mir-462 MI0002028 Danio rerio miR-462 stem-loop
GUCUGGAUGGUAACGGAACCCAUAAUGCAGCUGUUUGGUUGAUUGAUUGACAGCUGUCUG
UGGAUUCCGUGCCCCUCCUUUCUUGCAGGAGCUCAUUGAGAU
>dre-mir-193a-1 MI0002029 Danio rerio miR-193a-1 stem-loop
GACAUUAAUGUGUUAGAGGUUGGGUCUUUGCGGGCAAGGUGAGUAGUUAAAUUUACUCUC
AACUGGCCUACAAAGUCCCAGUUUCUGGCUCAUGUUAUC
>dre-mir-193a-2 MI0002030 Danio rerio miR-193a-2 stem-loop
GAAAGUGUGUCAGAGGCUGGGUCUUUGCGGGCAAGGUGAGUUUUCCUUUUAUUCAACUGG
CCUACAAAGUCCCAGUUUUCGGCCCAUGUGACCAUCUC
>dre-mir-193a-3 MI0002031 Danio rerio miR-193a-3 stem-loop
GAAAGUGUGUCAGAGGCUGGGUCUUUGCGGGCAAGGUGAGUUUUCCUUUUAUUCAACUGG
CCUACAAAGUCCCAGUUUUCGGCCCAUGUGACCAUCUC
>dre-mir-193b MI0002032 Danio rerio miR-193b stem-loop
GUGAUUUCAGUGACGGGACUUUGGGGGCGAGAUGAGUAUUGAUCUCUAUCCAACUGGCCC
GCAAAGUCCCGCUUCUGGGACUCAC
>dre-mir-194a MI0002033 Danio rerio miR-194a stem-loop
UGGUGCUGACUGCUUGUAACAGCAACUCCAUGUGGAAGGUUUGUGUCUUCCAGUGGAGCU
GCUGUUGCGUGCAGAUAGUCACCA
>dre-mir-194b MI0002034 Danio rerio miR-194b stem-loop
GCUCGCUGGGUGUAACAGCCGCUCCAUGUGGAAAAUGCAUUCAAGUGCCCAUGGAGAAGC
UGUUACCUGCAGAGAGU
>dre-mir-196a-2 MI0002035 Danio rerio miR-196a-2 stem-loop
UCGAGUGGUUUAGGUAGUUUCAUGUUGUUGGGAUUACAUUCAAACUCUGCAACGUGAAAC
UGUCUUAAUUGCCCCA
>dre-mir-196b MI0002036 Danio rerio miR-196b stem-loop
GUCUGUGAUUUAGGUAGUUUCAAGUUGUUGGGCUGGACGUUUAAUUUCACAGGAACCUGA
AACUGCCUGAAUUGCUCCA
>dre-mir-200a MI0002037 Danio rerio miR-200a stem-loop
GGCACUUAGCAGCCAUCUUACCGGACAGUGCUGGACUGUAUAACUGUUUUCUAACACUGU
CUGGUAACGAUGUUUGUUGGGUGACC
>dre-mir-200b MI0002038 Danio rerio miR-200b stem-loop
GGUAGUCGUCUCCAUCUUACGAGGCAGCAUUGGAUUUCAUUACUUUUUCUAAUACUGCCU
GGUAAUGAUGAUGAUUGCUGCC
>dre-mir-200c MI0002039 Danio rerio miR-200c stem-loop
UGGAUGCCUGGCUCCAUCUUACAAGGCAGUUUUGGAUGUUAUAUCUUCUCUAAUACUGCC
UGGUAAUGAUGCAGAUGGUCAUCUA
>dre-mir-202 MI0002040 Danio rerio miR-202 stem-loop
CUGUUCCUUUUUCCUAUGCAUAUACCUCUUUGACAUGCUGCUUUAAAGAGGCAUAGGGCA
UGGGAAAAUGGGGCGG
>dre-mir-203b MI0002041 Danio rerio miR-203b stem-loop
UCCUCUUUGGCCGAGUGGUUCUCAACAGUUCAACAGUUCUUUUGAUGAUUGUGAAAUGUU
CAGGACCACUUGAUCAGACGAAGGA
>dre-mir-204-2 MI0002042 Danio rerio miR-204-2 stem-loop
GUGUUGCUCUAGUGACCAGUUUGUGACCUCCUGGGUUUCCCUUUGUCAUCCUAUGCCUGC
AGUUCCUGAUGAGGCUGGGACAGCAAAGGGAGGUUCAGAUGUCGACCUGUACUACAGUCA
AUAC
>dre-mir-204-3 MI0002043 Danio rerio miR-204-3 stem-loop
GUGUUGCUCUAGUGACCAGUUUGUGACCUCCUGGGUUUCCCUUUGUCAUCCUAUGCCUGC
AGUUCCUGAUGAGGCUGGGACAGCAAAGGGAGGUUCAGAUGUCGACCUGUACUACAGUCA
AUAC
>dre-mir-206-1 MI0002045 Danio rerio miR-206-1 stem-loop
GAAUGUUGCCUCUUGUGAAGACAUGCUUCCUUAUAUGCCCAUAUUAAUGCUCAAGUUAUG
GAAUGUAAGGAAGUGUGUGGUUUCAGGGGGAAAUUUGUC
>dre-mir-206-2 MI0002046 Danio rerio miR-206-2 stem-loop
GAGUUGGCUGUUGCUUAUUGAGACGACAUACUUCCUUAUAUCCCCAUAUUCAGAAUUAAU
CUAUGGAAUGUAAGGAAGUGUGUGGCUUCAGUGAGAUCUCAUCAUCAUC
>dre-mir-216a-2 MI0002047 Danio rerio miR-216a-2 stem-loop
GCUGAUUUUUGGCAUAAUCUCAGCUGGCAACUGUGAGUAGUGUUUUCAUCCCUCUCACAG
GCGCUGCUGGGGUUCUGUCACACACAGCA
>dre-mir-216b-1 MI0002048 Danio rerio miR-216b-1 stem-loop
ACUGACUGGGUAAUCUCUGCAGGCAACUGUGAUGUGAUUACAGUCUCACAUUGACCUGAA
GAGGUUGAGCAGUCUGU
>dre-mir-216b-2 MI0002049 Danio rerio miR-216b-2 stem-loop
CUGACUGGGUAAUCUCUGCAGGCAACUGUGAUGUGAUUACAGUCUCACAUUGACCUGAAG
AGGUUGUGCAGUCUGU
>dre-mir-217-2 MI0002050 Danio rerio miR-217-2 stem-loop
AUGAGAACUUUCUGAUGUUGGUGAUACUGCAUCAGGAACUGAUUGGAUGAUAUUCAGGAG
CCAUCAGUUCCUGAUGCACUCCCAUCAGCAUCGAAAGA
>dre-mir-218a-1 MI0002051 Danio rerio miR-218a-1 stem-loop
CAGCUGUCUCUUGUGCUUGAUCUAACCAUGUGCCGCCGCCUACACAAGCCUCACAUGGUU
CCGUCAAGCACCAGGGACCGCUG
>dre-mir-218a-2 MI0002052 Danio rerio miR-218a-2 stem-loop
GCGGGGUUUUCCUUUGUGCUUGAUCUAACCAUGUGGUUGCAGACUCAGACUAAUACAUGG
UUCUGUCAAGCACCAUGGAAGGUCUUGC
>dre-mir-218b MI0002053 Danio rerio miR-218b stem-loop
CAGGACACCAUUGUGCUUGAUCUAACCAUGCAGUUCCCUUUCUGUCCAUGGUUGUGCCAA
GCACUUUGGAGACUUG
>dre-mir-219-3 MI0002054 Danio rerio miR-219-3 stem-loop
CUUCUCUUUUAAGUUCAUCUGUCUGGUUUGAUACUGACGGUCAGGUGCUGAUUGUCCAAA
CGCAAUUCUUGUGCUUGUGUGAAACAGGAGUUGUGGAUGGACAUCACGCUCCUGUCUGGU
CCUCACAUCUACAGGAUGGGCCAAGUAAAG
>dre-mir-301a-1 MI0002059 Danio rerio miR-301a-1 stem-loop
GCUGUUAACAGGUGCUCUGACUUCAUUGCACUACUGUAUUGGACAGCUAGCAGUGCAAUA
GUAUUGUCAAAGCGUCUGAGAGCAGC
>dre-mir-301a-2 MI0002060 Danio rerio miR-301a-2 stem-loop
GCUGUUAACAGGUGCUCUGACUUCAUUGCACUACUGUAUUGGACAGCUAGCAGUGCAAUA
GUAUUGUCAAAGCGUCUGAGAGCAGC
>dre-mir-301b MI0002061 Danio rerio miR-301b stem-loop
AAGGUCUGUUGCUUUGACGAUGUUGCACUACUGAACCAUCUAAUCAAGCAGUGCAAUAGU
AUUGUCAUUGCAUUCGGCUUU
>dre-mir-301c MI0002062 Danio rerio miR-301c stem-loop
UGAGGUCAGCUGCUCUGACGAUGUUGCACUACUGUACCAUCCAUUCUAGCAGUGCAAUAG
UAUUGUCAUAGCAUUUAGCCUCU
>dre-mir-338-1 MI0002063 Danio rerio miR-338-1 stem-loop
GGUUUCUCCCUGCAACAAUCUCCUGAUGCUGCCUGAGUGUUUUUCUUCCACUCCAGCAUC
AGUGAUUUUGUUGCCGGAGGUCACC
>dre-mir-338-2 MI0002064 Danio rerio miR-338-2 stem-loop
GGUUUCUCCCUGCAACAAUCUCCUGAUGCUGCCUGAGUGUUUUUCUUCCACUCCAGCAUC
AGUGAUUUUGUUGCCGGAGGUCACC
>dre-mir-338-3 MI0002065 Danio rerio miR-338-3 stem-loop
GUGUGUGUGUGUGUUUCUGGUGCCUGCUGAGAACAAUAUCCUGAUGCUGAAUGAGUGUGU
UGAAGGAAACUCCAGCAUCAGUGAUUUUGUUGCCAGAGGAGCACUUUGGGCAUCCUGUGU
AUAU
>dre-mir-338-4 MI0002066 Danio rerio miR-338-4 stem-loop
GUGUGUGUGUGUGUUUCUGGUGCCUGCUGAGAACAAUAUCCUGAUGCUGAAUGAGUGUGU
UGAAGGAAACUCCAGCAUCAGUGAUUUUGUUGCCAGAGGAGCACUUUGGGCAUCCUGUGU
AUAU
>dre-mir-363 MI0002067 Danio rerio miR-363 stem-loop
UAAAUGCAAAUAUUUGUCUUGCUGUUUUCGGGUGGAUGACUCUGCAAUUUUAUUAGUGAU
GGAAAAACUUCAAUAAAAAUUGCACGGUAUCCAUCUGUAAUCCGCUGGAUUCCAUUACCU
GCGUUUG
>dre-mir-365-1 MI0002068 Danio rerio miR-365-1 stem-loop
CCGCAGGGAGAAUGAGGGGCUUUUGGGGGCACUUGUGUUUCAGUUUCACCAUCAUAAUGC
CCCUAAAAAUCCUUAUUGCUCUUGCACUG
>dre-mir-365-2 MI0002069 Danio rerio miR-365-2 stem-loop
AGGCAGCAAGAAAAAUGAGGGACUUUUAGGGGCAGCUGUGUUUUAUUAACCCAGUCAUAA
UGCCCCUAAAAAUCCUUAUUGCUCUUGCAAUUUUCAGC
>dre-mir-365-3 MI0002070 Danio rerio miR-365-3 stem-loop
AAGUCAGCAAGAAAAGUGAGGGACUUUUAGGGGCAGCUGUGUUAUACUGACCCAGUCAUA
AUGCCCCUAAAAAUCCUUAUUGCUCUUGCAGUGCUCAAC
>dre-mir-365-4 MI0002071 Danio rerio miR-365-4 stem-loop
AAGUCAGCAAGAAAAGUGAGGGACUUUUAGGGGCAGCUGUGUUAUACUGACCCAGUCAUA
AUGCCCCUAAAAAUCCUUAUUGCUCUUGCAGUGCUCAAC
>dre-mir-375-1 MI0002072 Danio rerio miR-375-1 stem-loop
UGCACUUGCUUUACGUUGAGCCACACGCACAAUACAUGUGGAUUCAGUUUUGUUCGUUCG
GCUCGCGUUAAGCAAGUGCA
>dre-mir-375-2 MI0002073 Danio rerio miR-375-2 stem-loop
UGUACUUGUCUCACGUUGAGCCACACGCACAAUGCCUGCAGAUGAAAGGGUUUUGUUCGU
UCGGCUCGCGUUACGCAGAUGCA
>dre-mir-454a MI0002074 Danio rerio miR-454a stem-loop
UUGCAGGUCGUUUAAGAAUUAAUCCUAAUUCUUGGGACCCUAUCAGUAUUGCCUCUGCUG
UCCACUGUGUUCAGAGUAGUGCAAUAUUGCUAAUAGGGUUUUAGGUUUUAGGUUGUACCU
UCAG
>dre-mir-454b MI0002076 Danio rerio miR-454b stem-loop
GAUAAAUGCAUCUUGCAGGCGAGACCCUAUCAAUAUUGCCUCUGCUUUUCUCACUGUUUA
UGGAGUAGUGCAAUAUUGCUUAUAGGGUCUUGACUUUAAGGCUAAUCUGCAAUAUC
>dre-mir-455 MI0002077 Danio rerio miR-455 stem-loop
UCCCUGGUGUGAGGGUAUGUGCCCUUGGACUACAUCGUGGAAGCCAGCACCAUGCAGUCC
AUGGGCAUAUACACUUGCCUCAAGGCCUAGAUCUUC
>dre-mir-430c-2 MI0002079 Danio rerio miR-430c-2 stem-loop
CACAUUAAGAUCACUUCAAACAGGAGCAUUGAUUUGUCCUUUGUUCAUAAGUGCUUCUCU
UUGGGGUAGUUUUAAUAAG
>dre-mir-430c-3 MI0002080 Danio rerio miR-430c-3 stem-loop
CACAUUAAGAUCACUUCAAACAGGAGCAUUGAUUUGUCCUUUGUUCAUAAGUGCUUCUCU
UUGGGGUAGUUUUAAUAAG
>dre-mir-430c-4 MI0002081 Danio rerio miR-430c-4 stem-loop
CACAUUAAGAUCACUUCAAACAGGAGCAUUGAUUUGUCCUUUGUUCAUAAGUGCUUCUCU
UUGGGGUAGUUUUAAUAAG
>dre-mir-430c-5 MI0002082 Danio rerio miR-430c-5 stem-loop
CACAUUAAGAUCACUUCAAACAGGAGCAUUGAUUUGUCCUUUGUUCAUAAGUGCUUCUCU
UUGGGGUAGUUUUAAUAAG
>dre-mir-430c-6 MI0002083 Danio rerio miR-430c-6 stem-loop
AUUAAGAUCACUACAAACAGGAGCAUUGAUUUGUCCUUUGUUCAUAAGUGCUUCUCUUUG
GGGUAGUUUUAAUAAGGACAAG
>dre-mir-430c-7 MI0002087 Danio rerio miR-430c-7 stem-loop
AUUAAGAUCACUUCAAACAGGAGCAUUGAUUUGUCCUUUGUUCAUAAGUGCUUCUCUUUG
GGGUAGUUUUAAU
>dre-mir-430c-8 MI0002088 Danio rerio miR-430c-8 stem-loop
AUUAAGAUCACUUCAAACAGGAGCAUUGAUUUGUCCUUUGUUCAUAAGUGCUUCUCUUUG
GGGUAGUUUUAAUAAGGACAAG
>dre-mir-430c-9 MI0002089 Danio rerio miR-430c-9 stem-loop
AUUAAGAUCACUUCAAACAGGAGCAUUGAUUUGUCCUUUGUUCAUAAGUGCUUCUCUUUG
GGGUAGUUUUAAUAAGGACAAG
>dre-mir-430c-10 MI0002090 Danio rerio miR-430c-10 stem-loop
AUUAAGAUCACUUCAAACAGGAGCAUUGAUUUGUCCUUUGUUCAUAAGUGCUUCUCUUUG
GGGUAGUUUUAAUAAGGACAAG
>dre-mir-430c-11 MI0002091 Danio rerio miR-430c-11 stem-loop
AUUAAGAUCACUUCAAACAGGAGCAUUGAUUUGUCCUUUGUUCAUAAGUGCUUCUCUUUG
GGGUAGUUUUAAUAAGGACAAG
>dre-mir-430c-12 MI0002092 Danio rerio miR-430c-12 stem-loop
AUUAAGAUCACUUCAAACAGGAGCAUUGAUUUGUCCUUUGUUCAUAAGUGCUUCUCUUUG
GGGUAGUUUUAAUAAGGACAAG
>dre-mir-430c-13 MI0002093 Danio rerio miR-430c-13 stem-loop
AUUAAGAUCACUUCAAACAGGAGCAUUGAUUUGUCCUUUGUUCAUAAGUGCUUCUCUUUG
GGGUAGUUUUAAUAAGGACAAG
>dre-mir-430c-14 MI0002094 Danio rerio miR-430c-14 stem-loop
AUUAAGAUCACUUCAAACAGGAGCAUUGAUUUGUCCUUUGUUCAUAAGUGCUUCUCUUUG
GGGUAGUUUUAAUAAGGACAAG
>dre-mir-430c-15 MI0002095 Danio rerio miR-430c-15 stem-loop
AUUAAGAUCACUUCAAACAGGAGCAUUGAUUUGUCCUUUGUUCAUAAGUGCUUCUCUUUG
GGGUAGUUUUAAUAAGGACAAG
>dre-mir-430c-16 MI0002096 Danio rerio miR-430c-16 stem-loop
AUUAAGAUCACUUCAAACAGGAGCAUUGAUUUGUCCUUUGUUCAUAAGUGCUUCUCUUUG
GGGUAGUUUUAAUAAGGACAAG
>dre-mir-430c-17 MI0002097 Danio rerio miR-430c-17 stem-loop
AUUAAGAUCACUUCAAACAGGAGCAUUGAUUUGUCCUUUGUUCAUAAGUGCUUCUCUUUG
GGGUAGUUUUAAUAAGGACAAG
>dre-mir-430c-18 MI0002098 Danio rerio miR-430c-18 stem-loop
AUUAAGAUCACUUCAAACAGGAGCAUUGAUUUGUCCUUUGUUCAUAAGUGCUUCUCUUUG
GGGUAGUUUUAAUAAGGACAAG
>dre-mir-430c-19 MI0002099 Danio rerio miR-430c-19 stem-loop
AUUAAGAUCACUUCAAACAGGAGCAUUGAUUUGUCCUUUGUUCAUAAGUGCUUCUCUUUG
GGGUAGUUUUAAUAAGGACAAG
>dre-mir-430c-20 MI0002100 Danio rerio miR-430c-20 stem-loop
AUUAAGAUCACUUCAAACAGGAGCAUUGAUUUGUCCUUUGUUCAUAAGUGCUUCUCUUUG
GGGUAGUUUUAAUAAGGACAAG
>dre-mir-430c-21 MI0002101 Danio rerio miR-430c-21 stem-loop
AUUAAGAUCACUUCAAACAGGAGCAUUGAUUUGUCCUUUGUUCAUAAGUGCUUCUCUUUG
GGGUAGUUUUAAUAAGGACAAG
>dre-mir-430a-2 MI0002111 Danio rerio miR-430a-2 stem-loop
GUCACUAUCGGUACCCUCACAAAGGCACUGACUUGGAUGCUGUAAUUGGUAAGUGCUAUU
UGUUGGGGUAGUUUCAAGUGAC
>dre-mir-430a-3 MI0002112 Danio rerio miR-430a-3 stem-loop
GUCACUAUCGGUACCCUCACAAAGGCACUGACUUGGAUGCUGUAAUUGGUAAGUGCUAUU
UGUUGGGGUAGUUUCAAGUGAC
>dre-mir-430a-4 MI0002113 Danio rerio miR-430a-4 stem-loop
CUAUCGGUACCCUCACAAAAACACUGACUUUGAUGCUGUAUUUGGUAAGUGCUAUUUGUU
GGGGUAGUUUCAAGUGA
>dre-mir-430a-5 MI0002114 Danio rerio miR-430a-5 stem-loop
GGACAAGGUUUUAAUCUGCUACUAUUGUCACUAUCGGUACCCUCACAAAGGCACUGACUU
GGAUGCUGUAAUUGGUAAGUGCUAUUUGUUGGGGUAGUUUCAAGUGACCUGUGCUACAAG
AGAAUGUUGUCU
>dre-mir-430a-6 MI0002115 Danio rerio miR-430a-6 stem-loop
GGACAAGGUUUUAAUCUGCUACUAUUGUCACUAUCGGUACCCUCACAAAGGCACUGACUU
GGAUGCUGUAAUUGGUAAGUGCUAUUUGUUGGGGUAGUUUCAAGUGACCUGUGCUACAAG
AGAAUGUUGUCU
>dre-mir-430a-7 MI0002116 Danio rerio miR-430a-7 stem-loop
GGACAAGGUUUUAAUCUGCUACUAUUGUCACUAUCGGUACCCUCACAAAGGCACUGACUU
GGAUGCUGUAAUUGGUAAGUGCUAUUUGUUGGGGUAGUUUCAAGUGACCUGUGCUACAAG
AGAAUGUUGUCU
>dre-mir-430a-8 MI0002117 Danio rerio miR-430a-8 stem-loop
GGACAAGGUUUUAAUCUGCUACUAUUGUCACUAUCGGUACCCUCACAAAGGCACUGACUU
GGAUGCUGUAAUUGGUAAGUGCUAUUUGUUGGGGUAGUUUCAAGUGACCUGUGCUACAAG
AGAAUGUUGUCU
>dre-mir-430a-9 MI0002118 Danio rerio miR-430a-9 stem-loop
GGACAAGGUUUUAAUCUGCUACUAUUGUCACUAUCGGUACCCUCACAAAGGCACUGACUU
GGAUGCUGUAAUUGGUAAGUGCUAUUUGUUGGGGUAGUUUCAAGUGACCUGUGCUACAAG
AGAAUGUUGUCU
>dre-mir-430a-10 MI0002119 Danio rerio miR-430a-10 stem-loop
GGACAAGGUUUUAAUCUGCUACUAUUGUCACUAUCGGUACCCUCACAAAGGCACUGACUU
GGAUGCUGUAAUUGGUAAGUGCUAUUUGUUGGGGUAGUUUCAAGUGACCUGUGCUACAAG
AGAAUGUUGUCU
>dre-mir-430a-11 MI0002120 Danio rerio miR-430a-11 stem-loop
GGACAAGGUUUUAAUCUGCUACUAUUGUCACUAUCGGUACCCUCACAAAGGCACUGACUU
GGAUGCUGUAAUUGGUAAGUGCUAUUUGUUGGGGUAGUUUCAAGUGACCUGUGCUACAAG
AGAAUGUUGUCU
>dre-mir-430a-12 MI0002121 Danio rerio miR-430a-12 stem-loop
GUCUCUAUCGGUACCCUCACAAAAGCACUGACUUUGAUGCUGUAUUUGGUAAGUGCUAUU
UGUUGGGGUAGUUUCAAGUGAC
>dre-mir-430a-13 MI0002122 Danio rerio miR-430a-13 stem-loop
GUCUCUAUCGGUACCCUCACAAAAGCACUGACUUUGAUGCUGUAUUUGGUAAGUGCUAUU
UGUUGGGGUAGUUUCAAGUGAC
>dre-mir-430a-14 MI0002123 Danio rerio miR-430a-14 stem-loop
GUCUCUAUCGGUACCCUCACAAAAGCACUGACUUUGAUGCUGUAUUUGGUAAGUGCUAUU
UGUUGGGGUAGUUUCAAGUGAC
>dre-mir-430a-15 MI0002124 Danio rerio miR-430a-15 stem-loop
GUCUCUAUCGGUACCCUCACAAAAGCACUGACUUUGAUGCUGUAUUUGGUAAGUGCUAUU
UGUUGGGGUAGUUUCAAGUGAC
>dre-mir-430a-16 MI0002125 Danio rerio miR-430a-16 stem-loop
GUCUCUAUCGGUACCCUCACAAAAGCACUGACUUUGAUGCUGUAUUUGGUAAGUGCUAUU
UGUUGGGGUAGUUUCAAGUGAC
>dre-mir-430a-17 MI0002126 Danio rerio miR-430a-17 stem-loop
GUCUCUAUCGGUACCCUCACAAAAGCACUGACUUUGAUGCUGUAUUUGGUAAGUGCUAUU
UGUUGGGGUAGUUUCAAGUGAC
>dre-mir-430a-18 MI0002131 Danio rerio miR-430a-18 stem-loop
CACCAUUGUCUCUAUCGGUACCCUCACAAAAGCACUGACUUUGAUGCUGUAUUUGGUAAG
UGCUAUUUGUUGGGGUAGUUUUAAGUGACAUGUG
>dre-mir-430a-19 MI0002132 Danio rerio miR-430a-19 stem-loop
CACCAUUGUCUCUAUCGGUACCCUCACAAAAGCACUGACUUUGAUGCUGUAUUUGGUAAG
UGCUAUUUGUUGGGGUAGUUUUAAGUGACAUGUG
>dre-mir-430a-20 MI0002133 Danio rerio miR-430a-20 stem-loop
GGACAAGGUUUUAAUCUGCUGCUAUUGUCACUAUCGGUACCCUCACAAAGGCACUGACUU
GGAUGCUGUAAUUGGUAAGUGCUAUUUGUUGGGGUAGUUUCAAGUGACCUGUGCUACAAG
AGAAUGUUGUCU
>dre-mir-430a-21 MI0002134 Danio rerio miR-430a-21 stem-loop
GGACAAGGUUUUAAUCUGCUGCUAUUGUCACUAUCGGUACCCUCACAAAGGCACUGACUU
GGAUGCUGUAAUUGGUAAGUGCUAUUUGUUGGGGUAGUUUCAAGUGACCUGUGCUACAAG
AGAAUGUUGUCU
>dre-mir-430a-22 MI0002135 Danio rerio miR-430a-22 stem-loop
GACAAGAUUUUAGUCUGCCACCAUUGUCUCUAUCGGUACCCUCACAAAAGCACUGACUUU
GAUGCUGUAAUUGGUAAGUGCUAUUUGUUGGGGUAGUUUCAAGUGACCUGUGCUACAAGA
GAAUGUUGUC
>dre-mir-430a-23 MI0002138 Danio rerio miR-430a-23 stem-loop
UUUAAAUAAACUAUUACCGUCAGGCUUUCACAAGCCAGCCUCAAAGUUUGUUCUCAAACU
UUAAGAAUCUAGUUGGUAAGUGCUAUUUGUUGGGGUAGUUUCAAGUGA
>dre-mir-430i-1 MI0002139 Danio rerio miR-430i-1 stem-loop
GUCUCUAUCGGUACCCUCACAAAAGCACUGACUUUGAUGCUGUAUUUGGUAAGUGCUAUU
UGUUGGCGUAGUUUCAAGUGAC
>dre-mir-430i-2 MI0002140 Danio rerio miR-430i-2 stem-loop
GUCUCUAUCGGUACCCUCACAAAAGCACUGACUUUGAUGCUGUAUUUGGUAAGUGCUAUU
UGUUGGCGUAGUUUCAAGUGAC
>dre-mir-430i-3 MI0002141 Danio rerio miR-430i-3 stem-loop
GUCUCUAUCGGUACCCUCACAAAAGCACUGACUUUGAUGCUGUAUUUGGUAAGUGCUAUU
UGUUGGCGUAGUUUCAAGUGAC
>dre-mir-430b-2 MI0002142 Danio rerio miR-430b-2 stem-loop
CAGUUGAGGUCAACUCUAACUUUAGCAUCUUUCUUUUAAGCAAAGUAGAAAGUGCUAUCA
AGUUGGGGUAGAUGUUUGCUG
>dre-mir-430b-3 MI0002143 Danio rerio miR-430b-3 stem-loop
CAGUUGAGGUCAACUCUAACUUUAGCAUCUUUCUUUUAAGCAAAGUAGAAAGUGCUAUCA
AGUUGGGGUAGAUGUUUGCUG
>dre-mir-430b-4 MI0002144 Danio rerio miR-430b-4 stem-loop
CAGUUGAGGUCAACUCUAACUUUAGCAUCUUUCUUUUAAGCAAAGUAGAAAGUGCUAUCA
AGUUGGGGUAGAUGUUUGCUG
>dre-mir-430b-6 MI0002146 Danio rerio miR-430b-6 stem-loop
CAGUUGACGUCAACUCUAACUUUAGCAUCUUUCUUUUAAGCAGAGUAGAAAGUGCUAUCA
AGUUGGGGUAGAUGUUUGCUG
>dre-mir-430b-7 MI0002147 Danio rerio miR-430b-7 stem-loop
CAGUUGACGUCAACUCUAACUUUAGCAUCUUUCUUUUAAGCAGAGUAGAAAGUGCUAUCA
AGUUGGGGUAGAUGUUUGCUG
>dre-mir-430b-8 MI0002148 Danio rerio miR-430b-8 stem-loop
CAGUUGACGUCAACUCUAACUUUAGCAUCUUUCUUUUAAGCAGAGUAGAAAGUGCUAUCA
AGUUGGGGUAGAUGUUUGCUG
>dre-mir-430b-9 MI0002149 Danio rerio miR-430b-9 stem-loop
CAGUUGACGUCAACUCUAACUUUAGCAUCUUUCUUUUAAGCAGAGUAGAAAGUGCUAUCA
AGUUGGGGUAGAUGUUUGCUG
>dre-mir-430b-10 MI0002150 Danio rerio miR-430b-10 stem-loop
CAGUUGACAUCAACUCUAACUUUAGCAUCUUUCUUUUAAGCAAAGUAGAAAGUGCUAUCA
AGUUGGGGUAGAUGUUUGCUG
>dre-mir-430b-11 MI0002151 Danio rerio miR-430b-11 stem-loop
CAGUUGACAUCAACUCUAACUUUAGCAUCUUUCUUUUAAGCAAAGUAGAAAGUGCUAUCA
AGUUGGGGUAGAUGUUUGCUG
>dre-mir-430b-12 MI0002152 Danio rerio miR-430b-12 stem-loop
CAGUUGACAUCAACUCUAACUUUAGCAUCUUUCUUUUAAGCAAAGUAGAAAGUGCUAUCA
AGUUGGGGUAGAUGUUUGCUG
>dre-mir-430b-13 MI0002153 Danio rerio miR-430b-13 stem-loop
CAGUUGACAUCAACUCUAACUUUAGCAUCUUUCUUUUAAGCAAAGUAGAAAGUGCUAUCA
AGUUGGGGUAGAUGUUUGCUG
>dre-mir-430b-14 MI0002154 Danio rerio miR-430b-14 stem-loop
CAGUUGACAUCAACUCUAACUUUAGCAUCUUUCUUUUAAGCAAAGUAGAAAGUGCUAUCA
AGUUGGGGUAGAUGUUUGCUG
>dre-mir-430b-15 MI0002155 Danio rerio miR-430b-15 stem-loop
CAGUUGACAUCAACUCUAACUUUAGCAUCUUUCUUUUAAGCAAAGUAGAAAGUGCUAUCA
AGUUGGGGUAGAUGUUUGCUG
>dre-mir-430b-16 MI0002156 Danio rerio miR-430b-16 stem-loop
CAGUUGACAUCAACUCUAACUUUAGCAUCUUUCUUUUAAGCAAAGUAGAAAGUGCUAUCA
AGUUGGGGUAGAUGUUUGCUG
>dre-mir-430b-17 MI0002157 Danio rerio miR-430b-17 stem-loop
CAGUUGACAUCAACUCUAACUUUAGCAUCUUUCUUUUAAGCAAAGUAGAAAGUGCUAUCA
AGUUGGGGUAGAUGUUUGCUG
>dre-mir-430b-18 MI0002158 Danio rerio miR-430b-18 stem-loop
CAGUUGACAUCAACUCUAACUUUAGCAUCUUUCUUUUAAGCAAAGUAGAAAGUGCUAUCA
AGUUGGGGUAGAUGUUUGCUG
>dre-mir-430b-5 MI0002166 Danio rerio miR-430b-5 stem-loop
CAGUUGACAUCAACUCUAACUUUAGCAUCUUUCUUUUAAGCAAAGUAAAAAGUGCUAUCA
AGUUGGGGUAGAUGUUUGCUG
>dre-mir-430b-19 MI0002170 Danio rerio miR-430b-19 stem-loop
CAGUUGACAUCAACUCUAACUUUAGCAUCUUUCUUUUAAGCAGAGCAGAAAGUGCUAUCA
AGUUGGGGUAGAUGUUUGCUG
>dre-mir-430b-20 MI0002171 Danio rerio miR-430b-20 stem-loop
CAGUUGAGGUCAACUCUAACUUUAGCAUCUUUCUUUUAAGCAUAGUAGAAAGUGCUAUCA
AGUUGGGGUAGAUGUUUACUG
>dre-mir-430b-21 MI0002172 Danio rerio miR-430b-21 stem-loop
CAGUUGAGGUCAACUCUAACUUUAGCAUCUUUCUUUUAAGCAUAGUAGAAAGUGCUAUCA
AGUUGGGGUAGAUGUUUACUG
>dre-mir-430b-22 MI0002173 Danio rerio miR-430b-22 stem-loop
CAGUUGAGGUCAACUCUAACUUUAGCAUCUUUCUUUUAAGCAAAGUAGAAAGUGCUAUCA
AGUUGGGGUAGAUGUUUGUUG
>dre-mir-430b-23 MI0002174 Danio rerio miR-430b-23 stem-loop
CAGUUGAGGUCAACUCUAACUUUAGCAUCUUUCUUUUAAGCAAAGUAGAAAGUGCUAUCA
AGUUGGGGUAGAUGUUUGUUG
>dre-mir-430j MI0002175 Danio rerio miR-430j stem-loop
CAGUUGAGAUCAACUCUAACUUUAGCAUCUUUCUUUUAAGCAAAGUAGAAAGUGCUAUCA
AAUUGGGGUAGAUGUUUGCUG
>dre-mir-456 MI0002176 Danio rerio miR-456 stem-loop
GCUGGUUGUGUGUGCAGGCAUCUUUCCAGUCUACAUGUGGAUCCAGGAGUCUGCAGGCUG
GUUAGAUGGUUGUCACGUACCCAGC
>dre-mir-457a MI0002177 Danio rerio miR-457a stem-loop
UGCCUGACAGAAGCAGCACAUCAAUAUUGGCAGCUGCCCUCUCUCUGGGUUGCCAGUAUG
GUUUGUGCUGCUCCCGUCAGACA
>dre-mir-457b MI0002178 Danio rerio miR-457b stem-loop
GAAUGUACUAAAGCAGCACAUAAAUACUGGAGGUGAUUGUGGUGUUAUCCAGUAUUGCUG
UUCUGCUGUAGUAAGACC
>dre-mir-458 MI0002179 Danio rerio miR-458 stem-loop
GUGCAGAUAGCAGCGCCAUUUACAGAGCUAUAAGCAUCAUAGUUGUCAUAGCUCUUUGAA
UGGUACUGCCAUAUGCAC
>dre-mir-459 MI0002180 Danio rerio miR-459 stem-loop
CCUCUUGCUCUCAGUAACAAGGAUUCAUCCUGUUGUGGUACUCAAAUCCAACAGGGAAUC
UCUGUUACUGGGGUUAAGGUU
>dre-mir-460 MI0002181 Danio rerio miR-460 stem-loop
CUCCUCGGCUCCUGCAUUGUACACACUGUGCGGAAAACAUGGACAUGCACAGCGCAUACA
AUGUGGAUGCUGUGGAG
>dre-mir-461 MI0002183 Danio rerio miR-461 stem-loop
AUUUUGAAAAUCAGGAAUGGGCUAAAUGCCAAUCAAAAUAAAGCAAGUCUUUGGUCCAGA
CCAGGUAAUACAAAAUAAG
>ptc-MIR156a MI0002184 Populus trichocarpa miR156a stem-loop
AAAGAAAGACUGACAGAAGAGAGUGAGCACACACGAAAGUAUAUGGUAUGAAGGCAUUCC
AUUGCAGGGUGUGUGCUCACAUCUCUUCUGUCAGCUUCCAC
>ptc-MIR156b MI0002185 Populus trichocarpa miR156b stem-loop
GUAAGGGAGGUGACAGAAGAGAGUGAGCACACAGGGUACUUUCUUGCAUGACAUCCAUGC
UUGAAACUUUGCGUGCUCACUCUCUAUCUGUCACCCCACCA
>ptc-MIR156c MI0002186 Populus trichocarpa miR156c stem-loop
CAUUAGAAACUGACAGAAGAGAGUGAGCACACAGAGGCAUAUUUGUAUAAAUCUAUACCA
UUGCUUUUGCGUGCUCACUUCUCAUUCUGUCAGCUUCCAG
>ptc-MIR156d MI0002187 Populus trichocarpa miR156d stem-loop
GUAAGUGAGUUGACAGAAGAGAGUGAGCACACAGGGUACUUUCUUGCAUGACGUUCAUGC
UUGAAGCUUUGCGUGCCCACCCUCUAUCUGUCACCCCAUCA
>ptc-MIR156e MI0002188 Populus trichocarpa miR156e stem-loop
CAUUAGAAAUUGACAGAAGAGAGUGAGCACACAGAGGCAUAUUUGUAUAAAAUUAUACCA
UUGCUUUUGCGUGCUCAUUUCUCUUUCUGUCACUUCCAGA
>ptc-MIR156f MI0002189 Populus trichocarpa miR156f stem-loop
AGAGAAAGACUGACAGAAGAGAGUGAGCACACACGAAAGCUAAUUGUAUGAAAGCAUACC
AUUGCAGGGUGUGUGCUCACUUCUCUUCUGUCAGCUUACAU
>ptc-MIR156g MI0002190 Populus trichocarpa miR156g stem-loop
GGUGAUGUUGUUGACAGAAGAUAGAGAGCACAGAUGAUGAAAUGCAUGGAGCUUAAUUGC
AUCUCACUCCUUUGUGCUCUCUAGUCUUCUGUCAUCACCUUCA
>ptc-MIR156h MI0002191 Populus trichocarpa miR156h stem-loop
GGUGAUGCUGUUGACAGAAGAUAGAGAGCACUGACGAUGAAAUGCAUGGAGCUUAAUUGC
AUCUCACUCCUUUGUGCUCUCUAGUCUUCUGUCAUCACCUUCA
>ptc-MIR156i MI0002192 Populus trichocarpa miR156i stem-loop
UGUGAUGUUGUUGACAGAAGAUAGAGAGCACAGAUGAUGUUUUGCAGUAGACUCUGGAUC
UCACUCCUUUGUGCUCUCUAUGCUUCUGCCAUCACCUUC
>ptc-MIR156j MI0002193 Populus trichocarpa miR156j stem-loop
GGUGAUGUUGUUGACAGAAGAUAGAGAGCACAGAUGAUGAUAUGCAAUGGACUCUGCAUC
CCACUCCUUUGUGCUCUCUAUGCUUCUGUCAUCACUUUCA
>ptc-MIR156k MI0002194 Populus trichocarpa miR156k stem-loop
UUAUGCAUGCUGACAGAAGAGAGGGAGCACAACCCUGUAAUAGCUAAAGAGAGUCUUUGC
UUUUGUUGGACUGUGCUUUCUCUUCUUCUGUCACCAACCAA
>ptc-MIR159a MI0002195 Populus trichocarpa miR159a stem-loop
GAUUAGGGAGUGGAGCUCCUUGAAGUCCAAUAGAGGUUCUUGCUGGGUAGAUUAAGCUGC
UAAGCUAUGGAUCCACAGUCCUAUCUAUCAACUGAAGGAUAGGUUUGCGGCUUGCAUAUC
UCAGGAGCUUUAUUGCCUAAUGUUAGAUCCCUUUUUGGAUUGAAGGGAGCUCUAAACCCA
UAA
>ptc-MIR159b MI0002196 Populus trichocarpa miR159b stem-loop
GAUUAUGGAGUGGAGCUCCUUGAAGUCCAAUAGAAGCUCCUGCUGGGUAGAUCGAGCUGC
UGAGCUAUGAAUCCCACAGCCCUAUCACCAUCAGUCAUUUUGAUGGGCCUGCGGCUUGCA
UAUCUCAGGAGCUUUAUUACCUAAUGUUAGAUCUUUUUUUGGAUUGAAGGGAGCUCUAAA
CCUUUGA
>ptc-MIR159c MI0002197 Populus trichocarpa miR159c stem-loop
GAUUAGGGAGUGGAGCUCCUUGAAGUCCAAUAGAGGUUCUUGCUGGGUAGAUUAAGCUGC
UAAGCUAUGGAUCCACAGUCCUAUCUAUCAACCGAAGGAUAGGUUUGCGGCUUGCAUAUC
UCAGGAGCUUUAUUGCCUAAUGUUAGAUCCCUUUUUGGAUUGAAGGGAGCUCUAAACCCA
UAA
>ptc-MIR159d MI0002198 Populus trichocarpa miR159d stem-loop
UUGUAAAUUUGGGAGCUUUCUUUGGUUCAAAAUGAGGAAAGAAAGUGGGUAUACUCGUCU
GCUUGUUCAUGGAUACCUCUGGGUUGCGCAGGAUAUAUUAGUUAGGGCUACAGCUUAAGG
GUUUGCAUGGCCAAGGAGACGUUGCCUGCCUUCUCCUUUCGUUUCUUGGAUUGAAGGGAG
CUCCUACAUGUAUC
>ptc-MIR159e MI0002199 Populus trichocarpa miR159e stem-loop
ACCAUUAAAUAGGAGCUUGCUCACUCCAGAUCUGAAAGGAGGUGAUAGGAAACCACUUCU
GCUACUUCAUGAAUACCCGUGGGUGUGCGCGUAGCCAUGGUGAGCUGCGCAGGCUAAGGG
UCUGCAUGUGCUAGGAGAUGUGGUUGCCUUGAUCUUUUUGGUCUUGGGGUGAAGGGAGCU
CCUAUAGUCCCA
>ptc-MIR159f MI0002200 Populus trichocarpa miR159f stem-loop
GAGGCUCAAUGGAGCUCUCCCCACUCCAUGCCUGAAAGGAGUUCGAUGGUAGACCAUGGC
UGCUAGUUCAUGAAUACCCUUGGGUGCGCAGAAUUAGCAACGGUGCAGGCGAAGUUGCGC
AGGCUAAGGGUCUGCAUGACCUAGGAGACGUGGUUACCCUGACCCUUUUUGUAUUGGAGU
GAAGGGAGCUCGAUGGUCUUU
>ptc-MIR160a MI0002201 Populus trichocarpa miR160a stem-loop
ACAUGGGUUAUGCCUGGCUCCCUGUAUGCCACAAGCAAAGACCAAUCUUUUGUUUUAGAU
UGGCUGUUGCCGGUGGCGUGCGAGGAGCCAAGCAUACUCUCU
>ptc-MIR160b MI0002202 Populus trichocarpa miR160b stem-loop
AUAUUAUAUGUGCCUGGCUCCCUGUAUGCCAUUUGCAGAGCCCAACGGAUCCUCGAUGGC
CUCCGUGGAUGGCGUAUGAGGAGCCAUGCAUAUUCGCA
>ptc-MIR160c MI0002203 Populus trichocarpa miR160c stem-loop
AUAUUAUAUGUGCCUGGCUCCCUGUAUGCCAUUUGCAGAGCCCACCGGUUCUUCGAUGGC
CUCCGUGGAUGGCGUAUGAGGAGCCAUGCAUAUUCACA
>ptc-MIR160d MI0002204 Populus trichocarpa miR160d stem-loop
AAAUGGGUUAUGCCUGGCUCCCUGUAUGCCACAGCAAAGACCAAUCUCUUCUGUCUUAGA
UUGGCUGCUGCCGGUGGCGUGCGAGGAGCCAAGCAUACUCUCU
>ptc-MIR160e MI0002205 Populus trichocarpa miR160e stem-loop
AAGAAUGGCCUGCCUGGCUCCCUGAAUGCCAUCUAGGAAGCUUGUCAAAGAGUGUUGGCA
ACCUUUCUAUUUGGCAUGAGGGGAGUCGAGCAGGCCAAUU
>ptc-MIR160f MI0002206 Populus trichocarpa miR160f stem-loop
AAGAAUGGUCUGCCUGGCUCCCUGAAUGCCAUCUAGGAAGCUUGUCAAAGAGUGUUGGCA
ACCUCUCUAACUGGCAUGAGGGGAGUCACGCAGGCCCAAC
>ptc-MIR160g MI0002207 Populus trichocarpa miR160g stem-loop
GGGAUCAAUCUGCCUGGCUCCCUGGAUGCCAACUAAGAAAUUUGUCGAGUGGUCUUGACU
CUUCAUAGUUGGCAUCAGAGGAGUCAUGCAGGUCCAAC
>ptc-MIR160h MI0002208 Populus trichocarpa miR160h stem-loop
GAUCCCUGUGUGCCUGGCUCCCUGCAUGCCAUUUGCAUAGCUCAUCAGAACGUCGGUGGC
CUUGGUGGAUGGCGUGCAACGAGUCAUGCAUGCUGUGA
>ptc-MIR162a MI0002209 Populus trichocarpa miR162a stem-loop
UGGGAAGACACUGGAGGCAGCGGUUCAUCGAUCUCUUCCUGGCCAAUUUUUUGUUUAGCA
CGAAAAACAUGAACCGAUCGAUAAACCUCUGCAUCCAGCGCUUCCUU
>ptc-MIR162b MI0002210 Populus trichocarpa miR162b stem-loop
UGAGAAGACACUGGAGGCAGCGGUUCAUCGAUCUUUUCCUGAAGAUUUUUUUGUUUUACA
CGAACAACACGAACCGAUCGAUAAACCUCUGCAUCCAGUGCUUCCCU
>ptc-MIR162c MI0002211 Populus trichocarpa miR162c stem-loop
UGAGAAGACACUGGAGGCAGCGGUUCAUCGAUCUUUUCCUGAAGAUUUUUUUGUUUUACA
CGAACAACACGAACCGAUCGAUAAACCUCUGCAUCCAGUGCUUCCCU
>ptc-MIR164a MI0002212 Populus trichocarpa miR164a stem-loop
GGUUCCUUGCUGGAGAAGCAGGGCACGUGCAAAAUCCUGAUGAAGUGCUUACACUUUGCA
CGCGCUCUUCUUCUCCAACACGGGC
>ptc-MIR164b MI0002213 Populus trichocarpa miR164b stem-loop
GUGAGCAAGAUGGAGAAGCAGGGCACGUGCACUACUAACUCAUGCACACAGAGAGGGAGA
CGCAUUUCUUGCUGGAGUUACGAGUUACGACUCUUACCUACUAUUGAUUUUGUUAGCUCC
AGUGAGUUAGUUAUUCAUGUGCCUGUCUUCCUCAUCAUGAUC
>ptc-MIR164c MI0002214 Populus trichocarpa miR164c stem-loop
UAGCUCUUGCUGGAGAAGCAGGGCACGUGCAAGCUCUCUCCUCAAGCUUUCCUUGCACGU
GCUCCCCUUCUCCAACAUGGGU
>ptc-MIR164d MI0002215 Populus trichocarpa miR164d stem-loop
UGGCUCACGCUGGAGAAGCAGGGCACGUGCAAAAUCCUUCUCGGCUUCCAGAUGCUGAUG
AAGCACUCUUUGCACGUGCUCCCCUCCUCCAACAUGAGU
>ptc-MIR164e MI0002216 Populus trichocarpa miR164e stem-loop
GUGAGCAAGAUGGAGAAGCAGGGCACGUGCAUUACUAACUCAUGCACACAGAGUGAGAGA
GACAUUUCUUGCUGGAGUUAUGACUCUUACCUACUAUAGAUUGUGUUGGCUUCAGCGAGU
UAGUUCUUCAUGUGCCUGUCUUCCCCAUCAUGAUC
>ptc-MIR164f MI0002217 Populus trichocarpa miR164f stem-loop
UGAGCCAUGCUGGAGAAGCAGGGCACAUGCUAAAUCUAUCAGCUUGAAAGUCUGAUAGUU
UUGCAUGUGCUCUAUCUCUCCAGCUUGGAC
>ptc-MIR166a MI0002218 Populus trichocarpa miR166a stem-loop
UUUCUUUUGAGGGGAAUGUUGUCUGGCUCGAGGUCACUAAUGGGAUCUAUGAUUUUAUCU
CAAUUGAUUGAUUUUCUUUUAAAUUCUAGUAAAUUGAAUUGAGAGAUAUCAUGAUCAACU
UAUAUUUAAUGAUGUCGGACCAGGCUUCAUUCCCCCCAAUUGUU
>ptc-MIR166b MI0002219 Populus trichocarpa miR166b stem-loop
UAACUGUUGAGGGGAUUGCUGUCUGGUUCGAUGUCAUUCAUGUGAAGCUUUAACAUUAAU
GUAGUAUUGAGUGAUUUCGGACCAGGCUUCAUUCCCCCCAACUAUA
>ptc-MIR166c MI0002220 Populus trichocarpa miR166c stem-loop
CUUUUUUUGAGGGGAAUGUUGUCUGGCUCGAGGACUCUUUCUUGAUCAGUCUGAUCAAGU
GUUCUAUCUUUAGAUCUAAUAUCUUAGAUCAUGUGUUAGGGUCGUCGGACCAGGCUUCAU
UCCCCCCAAUUAUU
>ptc-MIR166d MI0002221 Populus trichocarpa miR166d stem-loop
CGUGAGUUGAGGGGAAUGUUGGCUGGCUCGAAGCUUAAGCAAAGAGUUUUCUCUCAAGAA
ACAACUGUUAAGGCUUCGGACCAGGCUUCAUUCCCCUCAACCAAU
>ptc-MIR166e MI0002222 Populus trichocarpa miR166e stem-loop
UAACUGUUGAGGGGAUUGUCGUCUGGUUCGAUGUCAUUCAUGAGAAGCUCAAACAUAAAC
GUAAUAUUGAAUGAUUUCGGACCAGGCUUCAUUCCCCCCAACAAUG
>ptc-MIR166f MI0002223 Populus trichocarpa miR166f stem-loop
GGUGUGUUGAGGGGAAUGUUGGCUGGCUCGAAGCUUAAGCAAAGAGUUUCCUAACAUGAA
ACAACUGUUAAGGCUUCGGACCAGGCUUCAUUCCCCUCAAACAUA
>ptc-MIR166g MI0002224 Populus trichocarpa miR166g stem-loop
ACACAGUUGAGGGGAAUGCUGUCUGGUUCGAGACCAUUCACCUGAAGAGCACGCAUUCAU
CUUUUGAGUGAUCUCGGACCAGGCUUCAUUCCCCCCAACUCAA
>ptc-MIR166h MI0002225 Populus trichocarpa miR166h stem-loop
ACACAGUUGAGGGGAAUGCUGUCUGAUUCGAGACCAUUCACUUUAAGCACACAUUCAUCU
UUCGAAUGAUCUCGGACCAGGCUUCAUUCCCCCCAACUCAA
>ptc-MIR166i MI0002226 Populus trichocarpa miR166i stem-loop
UGUCUUUUGAGGGGAAUGUUGUUUGGUUCAAGGCCUGGCCACCCCAUGUCUUGGAAUUUA
AAAUAUCAUGUCCUCGGACCAGGCUUCAUUCCCCUCAAUUACU
>ptc-MIR166j MI0002227 Populus trichocarpa miR166j stem-loop
UCUUUUUUGAGGGGAAUGUUGUCUGGCUCGAGGACUUUUUGUUCAUCAAUCUAAUCGAAC
UUUCUACCUGUAGAUCUAGUAUCUUAUUUAAGAUUGAUCACGUAUUAGGGUUGUCGGACC
AGGCUUCAUUCCCCCCAAUCAUU
>ptc-MIR166k MI0002228 Populus trichocarpa miR166k stem-loop
UCUUUUUUGAGGGGAAUGUUGUCUGGCUCGAGGACUUUUUGUUCAUCAAUCUAAUCGAAC
UUUCUACCUGUAGAUCUAGUAUCUUAUUUAAGAUUGAUCACGUAUUAGGGUUGUCGGACC
AGGCUUCAUUCCCCCCAAUCAUU
>ptc-MIR166l MI0002229 Populus trichocarpa miR166l stem-loop
UAACUUUUGUGGUGAAUGUUGUCUGGUUCAAGGCAUGGCCACCACAUCUCUUGGUGAAUA
UAUGUCCUCGGACCAGGCUUCAUUCCCCUCAAUUAAU
>ptc-MIR166m MI0002230 Populus trichocarpa miR166m stem-loop
UGAGGAUGUGGGGGAAUGUCGUCUGACUCGAGACAACAGGUAAACUGAAGGAAUGGCCGG
AGUUUAAGAGUUCUCUCGGACCAGGCUUCAUUCCCCUCAUCCACA
>ptc-MIR166n MI0002231 Populus trichocarpa miR166n stem-loop
AAGGGGUGUUUGGAAUGAAGUUUGAUCCAAGAUCCUUGUCUCUCCCGUUAACUUAGUCUC
UGUUACUGUUAGGUUUUCAUUACUGAGUGUAUUUGCAGCCCCCUUGUCUGAUUUUAGCAU
CAUGAGAGUAGGAAGUGCUGGUGAUCAUAGGGUUUGGUUCAAGAUCCAUUUGACUCUUCU
CUUUAUAUCUCUCCUGUGUCCUAGCUGGUAAUCUGUAGUAGUCUUAAUUAUCCCUUACUU
CUUGUUAAUUUUUAGGUUUGAUCUUGCAAGUAAUUAUAUUUGGAAAAUAUCAUAAAAUGA
UCUCGGACCAGGCUUCAUUCCUUACACCUUG
>ptc-MIR166o MI0002232 Populus trichocarpa miR166o stem-loop
AAGGGGUGUUUGGAAUGAAGUUUGAUCCAAGAUCCUUGUCUCUCCCGUUCAUUUAGUAAU
GUUACUGCUAGGUUUCGCUAUGUAUUGAUCAGUGUAUACACAGCAGCUACGAGCUAGGCC
UUGUGUUUCAGAUUUUAGCUUCAAUAUAGAGUGAGCACUAGUGAUAGAGUUUGAUUCAAG
AUCCAUCUCAUGUGUGCUAGCUAGCUUUUAAAUUUUUAAUCAGAUCCCUACUUCCUGUUA
AUUCUUAGGUUUUAUCUUGCAAGUUAUUAUAUUUAGUAAACAUCAUGAACUGAUCUCGGA
CCAGGCUUCAUUCCUUACACCGAA
>ptc-MIR166p MI0002233 Populus trichocarpa miR166p stem-loop
UAAGGUUGAGAGGAACGCUGUCUGGGUCGAGGUCAUGGAGGCCAUGAUUAUACAUAAAUG
GCAUUAUCUGAUGACAGCCCAGAUAAUCGAUGCACCUGUCUUGAACCUAAAUGAUUCUCG
GACCAGGCUCCAUUCCUUCCAACCAU
>ptc-MIR166q MI0002234 Populus trichocarpa miR166q stem-loop
UUAGGUUGAGAGGAAUGUUGUCUGGCUCGAGGUCAUUGAGGCCAUGAUUAUACAGACAUG
GCAUUACCUGAUGACAGCCGAGAAAAUUCAAAGUCUGUGUGUAUCUUGUACCUCGAUGAU
UCUCGGACCAGGCUUCAUUCCUUCCAACAAA
>ptc-MIR167a MI0002235 Populus trichocarpa miR167a stem-loop
CACUAGCAGUUGAAGCUGCCAGCAUGAUCUAACUUCCUUGCUUCUUUAUCAAGGAUGGAU
UUAGAUCAUGUGGUGGUUUCACCUGUUGA
>ptc-MIR167b MI0002236 Populus trichocarpa miR167b stem-loop
AGGGAAAAAGUGAAGCUGCCAGCAUGAUCUAUCUUUGGUUAGAGAAAGAAAGGACUAACC
CUAGCUAGGUCAUGCUGUGACAGCCUCACUCCUUCC
>ptc-MIR167c MI0002237 Populus trichocarpa miR167c stem-loop
CACUAGCAGUUGAAGCUGCCAGCAUGAUCUAAAUUAACCUCCUUCUUUAUCAAGGAUGGA
UUAGAUCAUGUGGUAGUUUCACCUGCUGA
>ptc-MIR167d MI0002238 Populus trichocarpa miR167d stem-loop
AGGGAAAAGGUGAAGCUGCCAGCAUGAUCUAUCUUUGGUUAGAGAAGGAUAGAAGCGAAA
GAACUAACCCUAGCUAGGUCAUGCUCUGACAGCCUCACUCCUUCC
>ptc-MIR167e MI0002239 Populus trichocarpa miR167e stem-loop
CACUAGUAGUUGAAGCUGCCAGCAUGAUCUGAACUUUCCUUAAUUUUCCUAUACGGGAAA
GACUAGAUCAUGUGGUAGUUUCAUCUAUUGA
>ptc-MIR167f MI0002240 Populus trichocarpa miR167f stem-loop
CUCUAUCAGUUGAAGCUGCCAGCAUGAUCUUAGCCUUCCUCCUUUGUUGAGGAAAGAAAC
AGAUCAUGUGGCAGUUUCACCUGUUGU
>ptc-MIR167g MI0002241 Populus trichocarpa miR167g stem-loop
CACUAUCAGUUGAAGCUGCCAGCAUGAUCUUAACCUCCCUCCUUUGUCGAGGAAAGAACA
GAUCAUGUGGCAGUUUCACCUGAAGU
>ptc-MIR167h MI0002242 Populus trichocarpa miR167h stem-loop
CGCUAUUAGUUGAAGCUGCCAACAUGAUCUGAGCUUUCCUUAAUUUUCCUAUACAGGAAA
GACUAGAUCAUGUGGCAGUUUCACCUAUUGA
>ptc-MIR168a MI0002243 Populus trichocarpa miR168a stem-loop
GGUCUCUGAUUCGCUUGGUGCAGGUCGGGAACUGAUUCGGCGAUUUGAUUGCCAGAUGGC
UCGACAUGACUGGUUGUUGUGGAAAAAGAAAAGGAAGGAAACAGGAAAAAAAACAAAGAA
UAGCGAAUUGGAUCCCGCCUUGCAUCAACUGAAUCGGAGG
>ptc-MIR168b MI0002244 Populus trichocarpa miR168b stem-loop
GGUCUCUAAUUCGCUUGGUGCAGGUCGGGAACUGAUUCGGCGAUUUGAUUGCCAGAUGGC
UAAACACGAUUGGCUGUGAGGCAAAUUAUAAAAAGAAAGAGAAUUGGAUCCCGCCUUGCA
UCAACUGAAUCGGAGA
>ptc-MIR169a MI0002245 Populus trichocarpa miR169a stem-loop
AAGUGGUAUGCAGCCAAGGAUGACUUGCCGACUUAACUGAUCUGUAUAAAUUAAUGCAUG
UGUAGUCAAAAUUACUACUACUAUAUAUUAAUCUGAUCUGUGACCACAAAUUAACUAACU
ACUAGCUAGUAAUUAGUUGGCAAGUUGUCCAUGGCUACAUGCUGC
>ptc-MIR169aa MI0002246 Populus trichocarpa miR169aa stem-loop
GUAGAGAUCGAGCCAAGAAUGACUUGUCGGCAGGCUAGCAAUUGCUACGUAUAGAGCAAU
AUGUAUGCUAGAAUGAGUAUUCCGCCAGGUCGUUCUUGGCUCAACUUUG
>ptc-MIR169ab MI0002247 Populus trichocarpa miR169ab stem-loop
CUUGUUUGGUAGCCAAGGACGACUUGCCCACCACCAUCUCAGUUGGGUCCAAUAUAUUAC
UGGGCACCUUCCAUUUGGUUUUGGGCAAGCACCUUGGCUAGCUGACA
>ptc-MIR169ac MI0002248 Populus trichocarpa miR169ac stem-loop
UCUUGUUUGUAGCCAAGGACGACUUGCCCACAAUAUGUAUCGUGAGCGUUUCCAAUUUGC
AACCUCAUACUUGGUUUGUUUUGGGCAGUCUCCUUGGCUAUGCAGAU
>ptc-MIR169ad MI0002249 Populus trichocarpa miR169ad stem-loop
GAUGUUCGGUAGCCAAGGACGACUUGCCCACACUAUGAGACAAGUGGUUAGAAUUAGCAA
CUUCUUAAUUGGUUAUGGGAAGUCUCCUUGGCUAUGCUGAC
>ptc-MIR169ae MI0002250 Populus trichocarpa miR169ae stem-loop
CUUGUUUGGUAGCCAAGGACGACUUGCCCACCACCAUCUUAGUUGGGUCCAAUAUAUUAC
UGGGCACCUUCCAUUUGGUUUUGGGCAAGCACCUUGGCUAGCUGACA
>ptc-MIR169af MI0002251 Populus trichocarpa miR169af stem-loop
CCUGUUUGGUAGCCAAGGACGACUUGCCCACCACCAUCUUAGUUGGGUCCAGUAUAUUAC
UGGGCACCUUCCAUUUGGUUUUGGGCAAGCACCUUGGCUAGCUGACA
>ptc-MIR169b MI0002252 Populus trichocarpa miR169b stem-loop
AAGAUUGAUGCAGCCAAGGAUGACUUGCCGACGACUCGUUUUUGCUUUCAUCAAUAUACG
CAUAAUUAAGAAGAGAUGAAUCCGUUGGCAGGUUGUUCUUGGCUACAUUUUUC
>ptc-MIR169c MI0002253 Populus trichocarpa miR169c stem-loop
AAGUUUGAUGCAGCCAAGGAUGACUUGCCGACGACUCAAUUUUUGCUUCCAUAUGGUAGA
AGAGAUGAAUAGGUUGGCAGGUUUUCCUUGGCUACAUUUUCC
>ptc-MIR169d MI0002254 Populus trichocarpa miR169d stem-loop
GAGUCGAAUGCAGCCAAGGAUGACUUGCCGGCAUUUCCUCCUAAGUAGCGAGCCCGGCAA
GGCUUCUAUUUGGCACGCCCGGCCGGCGGGUUGUCCUUGGCUAUAUUUGGU
>ptc-MIR169e MI0002255 Populus trichocarpa miR169e stem-loop
UAUCGUGGCGCAGCCAAGGAUGACUUGCCGGCAAGCUCCUCACACGUAUUUUGUUUCGAG
UUUCAUUGAUGGCAUUGCUAGAUAGAUAUAUAUGAUUUCGUAAUUCAAACUUUUGGGCCA
UUGUCUGGUUGAAAUGAUCGGCAAGCUGUCCUUGGCUAUGUCUCUA
>ptc-MIR169f MI0002256 Populus trichocarpa miR169f stem-loop
UUAUGUGGUGCAGCCAAGGAUGACUUGCCGGAAUAAGCUAUGAUCAAUAGCUAUAGCUAU
GGUAUUUUUCAUCCUAGGUUUGGCUAUAUAUAUAUAUAUAUAUAGCCAGUUAAUUGCUAU
AAAUCUCAGCACAUUUAUGUUUUAUAUGUCUGCACACAGACACACACAUCAUUGAAUGUU
GAUGUUCCACCUCCUAUGAUCAGUAGUCAAUCGGCAAGUCAUCUCUGGCUACUCAACUC
>ptc-MIR169g MI0002257 Populus trichocarpa miR169g stem-loop
GAGUAGAAUGCAGCCAAGGAUGACUUGCCGGCAUUUCCUCCUAGGUAGCUAGCAAGCCUU
CUAUUUGGCAUGCCUGUCCGGCAGGUUGUCCUUGGCUAAAUUUUGU
>ptc-MIR169h MI0002258 Populus trichocarpa miR169h stem-loop
GAGUGUAAUUCAGCCAAGGAUGACUUGCCGGCAGCACGGGAUCUCAGAGCUUAAUAACUA
GAAGAUCAAGGCUGUCAUUACUUUUCCGGCCGGCAAGUUGCCCUUGGCUACAUUGUAC
>ptc-MIR169i MI0002259 Populus trichocarpa miR169i stem-loop
UCUUGUUUGGUAGCCAAGGAUGACUUGCCUGCUCCAUUGUAGGAGGUUUCCGAAAAAAUG
CAGACAUGUAUAAUUUCGAAACCCCUGUUUCGUUUCAGGCAGUCUCCUUGGCUAACUUGA
CUG
>ptc-MIR169j MI0002260 Populus trichocarpa miR169j stem-loop
UCUUGUUUGAUAGCCAAGGAUGACUUGCCUGCUACUUGCAAGAGUUUCUGCAAAGAGAUC
AGAACCAAAUAUGCAUGGAAUUAUAUGUAAUGAAACUCUUGUUUGAUUGCCAGGCAGUCU
CCUUGGCUAGCCUGACA
>ptc-MIR169k MI0002261 Populus trichocarpa miR169k stem-loop
UCUUGUUUGGUAGCCAAGGAUGACUUGCCUGUAGCCUCCCUCGGAUUCAUGAACACGAGC
AUUUAUGUGGUGCUCAAAAGAAAAGGAGAGAAUGAUCCCAGCUGGCAGCGACAAGGUCAA
UCCAUUGAAGUAGCGAGAAGCAGGUGAUUUAUAGCUAGAAUCCACAAGAGGUUCCCAGCA
AGUGUCCUUGGCUAACGAGACGG
>ptc-MIR169l MI0002262 Populus trichocarpa miR169l stem-loop
UCUUGUUUGAUAGCCAAGGAUGACUUGCCUGCUACAUACAAGAGAUCAUUAUGCAUAAAU
AGAACGAAAUAUGUACAUGGUAUUAAUUAAUGCAGUGAAAACUCUUGUUUGGUUGCCAGG
CAGUCUCCUUGGCUAAGCUGACA
>ptc-MIR169m MI0002263 Populus trichocarpa miR169m stem-loop
UCUUGUUUGGUAGCCAAGGAUGACUUGCCUGCUCCCUUCAAGGAGGUUUCAUGAAAUGCA
GACAUGAUCUCUCGAAACCCCUGUUGGGUUUCAGGCGGUCUCCUUGGCUAACUUGACAG
>ptc-MIR169n MI0002264 Populus trichocarpa miR169n stem-loop
AGAGUGGAUUUGAGCCAAGGAUGACUUGCCGCAGAUGCAUGGUCCUUGCUGCUGAUCACA
UACCAAGGGGGGUUUUGGGUGGCAAGCAUCCUUGGUUCUCCUUCGCU
>ptc-MIR169o MI0002265 Populus trichocarpa miR169o stem-loop
CCUUGCGUGGAAGCCAAGGAUGACUUGCCUGAGAAUUUUAGGAAGGUUUCUAUAUGAAAG
CUUUUUAUUAGUUUUGCAGGAAGUCAACCUUGGCUUUCCUAUAG
>ptc-MIR169p MI0002266 Populus trichocarpa miR169p stem-loop
CCUUGCGUGGAAGCCAAGGAUGACUUGCCUGAGAAUUUUAGGAAGGUUUCUAUAUGAAAG
CUUUUUAUUAGUUUUGCAGGAAGUCAACCUUGGCUUUCCUAUAG
>ptc-MIR169q MI0002267 Populus trichocarpa miR169q stem-loop
UCUUGUUAGUUAGCCAAGGACGACUUGCCUGUUCCUAGCAAUUUGGGAUUUGCCCUGGAC
UAAGAGGCAGGACCCUCAUUCCGGGUUUCAGGCAGUCUCCUUGGCUAGGUUGACA
>ptc-MIR169r MI0002268 Populus trichocarpa miR169r stem-loop
GAGGGUUUGGUAGCCAAGGAUGACUUGCCUAUUUCCUCCAUAAGGCUUUAAAAAGCAUGA
AAUGUGGUUUAGAGCUCAAUUGAAGGGUUCAUAGGCAGUCUACUUUGGUUAUCCUAGCU
>ptc-MIR169s MI0002269 Populus trichocarpa miR169s stem-loop
AGAGUGUGAUUCAGCCAAGGAUGACUUGCCGGCAGCAGGUAAGAGCAAAGCUCCGUUUUU
GGAAGUUCAAGGAUAUCUUAACUUUUCCGGCCGGCAAGCUGUCCUUGGCUACAUUGUACU
>ptc-MIR169t MI0002270 Populus trichocarpa miR169t stem-loop
CUAGAGUCCGAGCCAAGAAUGACUUGCCGGCAGGCUAGCAUUUGCUAGCUACAGGGCAAG
AUGUAUGCUAAAGUGACAUUCCGCCAGGUUGUUCUUGGCUCUACUUUG
>ptc-MIR169u MI0002271 Populus trichocarpa miR169u stem-loop
GAGGGUUGGGUAGCCAAGGACGACUUGCCUAUUUCCUCCAUGGGGUCCUGAAAAGAAUGA
AAUACUGUCGUUCAGAGCUCAUUGGUAGGGUUCAUAGGCAGUCUCCUUUGGCUAUCCUAA
CU
>ptc-MIR169v MI0002272 Populus trichocarpa miR169v stem-loop
CGUGUUUGGUAGCCAAGGAUGACUUGCCCACUCCAUUGAAAGAGUUUUUCAAGCAUAUGG
UAGUGUAGAACUUUUCUUUGGUUCUGGGCAGUCAUCUUGGCUAUGCUGAC
>ptc-MIR169w MI0002273 Populus trichocarpa miR169w stem-loop
CGUGUUUGGUAGCCAAGGAUGACUUGCCCACUCUAUGGAAAGAGUUCUCAAGCACACGGC
AGAGAGGACCCUUACUUCGGCUCUGGGCAGUCACCUUGGCUAUGCUGAC
>ptc-MIR169x MI0002274 Populus trichocarpa miR169x stem-loop
UGCUGUUUUCUAGCCAAGGAUGACUUGCUCGUUAGCCCUUGAAAGAUGUUUCAAAUUUAG
GCUGCAUAUGCUCAGAACCUUUUUCUGGCUUCAGGCAAUCAUCUUGGCUAAAUGACAG
>ptc-MIR169y MI0002275 Populus trichocarpa miR169y stem-loop
UCUUGUUUAGUAGCCAUGGAUGAAUUGCCUGCUUCCAAAAUGAGGUGUCAAGCCGAGAUA
AACAUACAAGUUUGAUCCCUCAUUGGGGUUCCCAGGCAGUCAUCAGCUUGGCUAACUUGA
CAG
>ptc-MIR169z MI0002276 Populus trichocarpa miR169z stem-loop
UAGUAGAAUGCAGCCAAGAAUGAUUUGCCGGCGCCGGCCAGCACUUGUUGCAAAGCAACU
AAGCAAGGGCUUCAAAUGUUUUUGGCACCCCGGCAAGUUGUUCUUGGCUACAUUUGGA
>ptc-MIR171a MI0002277 Populus trichocarpa miR171a stem-loop
UCAGAGAAAACGGGAUAUUGGUACGGUUCAAUCAGAAAGUAAUGCUCCCAAAAGUAUAGA
GUACUAUUGUUUGAUUGAGCCGUGCCAAUAUCACGUACACUCAU
>ptc-MIR171b MI0002278 Populus trichocarpa miR171b stem-loop
UUAUAUAUAACGAGAUAUUGGUGCGGUUCAAUCAGAUAGUAAUGCUCCAUAAGCAUAGAG
CUCUAUUGUUUGAUUGAGCCGUGCCAAUAUCACGUAUAUGUUG
>ptc-MIR171c MI0002279 Populus trichocarpa miR171c stem-loop
AAAAGAAAGCGAUGUUGGUGAGGUUCAAUCCGAAGACGGAUUUACACGUGAAAGUAAUUG
UAAAAUACGAUCUCAGAUUGAGCCGCGCCAAUAUCACUUUCUCA
>ptc-MIR171d MI0002280 Populus trichocarpa miR171d stem-loop
AAAAGAAAGCGAUGUUGGUGAGGUUCAAUCCGAAGACAGAUUUACACGAGUGAAAGUAAA
AUCCGAUCUCAGAUUGAGCCGCGCCAAUAUCACUUUUCAG
>ptc-MIR171e MI0002281 Populus trichocarpa miR171e stem-loop
GUGGAAAUUUGAUGUUGGCAGAGCUCAAUCAAAUCAAAGCACUCAAUGGUUGGGUUCUUU
CAUCUGAUUGAGCCGUGCCAAUAUCGCAUUAAAU
>ptc-MIR171f MI0002282 Populus trichocarpa miR171f stem-loop
GUGUCAUUGCGAUGUUGGCCCGGUUCACUCAGAGAAAAGACACCAUUUUUUUUCAAGAAG
AUCAUCAAAGCUUGAAAGAAUAAUGGUGGUCGGUCGUCUCUGAUUGAGCCGUGCCAAUAU
CUUAGUGCUC
>ptc-MIR171g MI0002283 Populus trichocarpa miR171g stem-loop
GAAAGUGGGGGAUGUUGGGAUGGCUCAAUCAUGUCAAAUCUCCCAAAUUAUGAUGUUGGG
UCUUUUAAUCUGAUUGAGCCGUGCCAAUAUCACACUUCUU
>ptc-MIR171h MI0002284 Populus trichocarpa miR171h stem-loop
GAAAGUGGGGGAUGUUGGGAUGGCUCAAUCAUAUCAAAUCUCCCAAACUAUGAUGUUGGG
UCGUUUAAUCUGAUUGAGCCGUGCCAAUAUCACACUAACU
>ptc-MIR171i MI0002285 Populus trichocarpa miR171i stem-loop
GAGUGACUAUGAUAUUGGCCUGGUUCACUCAGAUCACGACUUCAGAGCAAAGUGUCUUUC
UUCUUCUUCUUCUUCUUCUUGUUUUAUGUUCGUUUGAUUUGAUUGAGCCGUGCCAAUAUC
UCAGUACUC
>ptc-MIR171j MI0002286 Populus trichocarpa miR171j stem-loop
CUAACUCAAGAUAUUGGCACAGUUCAUCCUCACAGUGGCCUUGAUGAAUGAUUCAAAUCU
AUGGUUGGAUUGAGCCGCGCCAAUACUGUGUGCCA
>ptc-MIR172a MI0002287 Populus trichocarpa miR172a stem-loop
UUGUUUGCAGGUGCAGCAUCAUCAAGAUUCACAUUCAAAUAGAUGUACCGAAGCUAUACA
GCUAUGUAGCUAGCUAGCAAUGUAUAAUCAUUGUAGGUGAGAAUCUUGAUGAUGCUGCAU
CAGCCAUAA
>ptc-MIR172b MI0002288 Populus trichocarpa miR172b stem-loop
UUGUUUGCGGGUGGAGCAUCAUCAAGAUUCACAUGCAAAUGCACGGCCGGUGAUGUUAAG
AGUUAAAUCUUUCUUUGUUUCUGUUCAUCUGCCAAAGUUCUUUGGAAGUGAGAAUCUUGA
UGAUGCUGCAUCGGCAAUAA
>ptc-MIR172c MI0002289 Populus trichocarpa miR172c stem-loop
UUGUUUGCAGGUGCAGCAUCAUCAAGAUUCACAUUCAAACAGAUGUACGGCAGCUAGCUA
GCUAGAUAGAUAGACAGCAAUGUAUUUCUUUGAAGGUGAGAAUCUUGAUGAUGCUGCAUC
AGCCAUAA
>ptc-MIR172d MI0002290 Populus trichocarpa miR172d stem-loop
GCAUUGGCGGAUGCGGCAUCAUCAAGAUUCACAAGCUUUAAGGCUUGAGUGAGAGGGGUG
GCAUACGGUCACCUCCUUUAGCAAGCUUUAAGGCUUGAGUGAGAGGGGUGGCAUACGGUC
ACCUCCUUUAGUCCAAAGGGUCCUUUUUUAUGGGAAUCUUGAUGAUGCUGCAUCGGCAAA
UA
>ptc-MIR172e MI0002291 Populus trichocarpa miR172e stem-loop
AUAUUGGCCGAUGCGGCAGCAUCAAGAUUCACAAACUUUAAGGCUUGAGUUGGGGUGGUA
CACGGUCACCUCCUUUACUCGAAAGGUUCCUUAAUUUCUGAUGGGAAUCUUGAUGAUGCU
GCAUCGGCAAAUA
>ptc-MIR172f MI0002292 Populus trichocarpa miR172f stem-loop
UUGUUUGCGGGUGCUGCAUCACCAAGAUUCACAUGCAAAUGCAUGGCCGAUGAUAUAUGU
UAGAAAUUUUUUUUAUAUAAAAAAGAUAUCUUUCUUUCUUUCUGAUCAUCUGCCAAAGUU
CUUUGGAAGUGAGAAUCUUGAUGAUGCUGCAUCGGCAAUAA
>ptc-MIR172g MI0002293 Populus trichocarpa miR172g stem-loop
CUGUUUGCCUAUGGAGCAUCAUCAAGAUUCACAAGCUUUAUUAGGGCUAGUGUGUGGUGA
UGAUGGUGGCUUUUGGUGGUCCCUUUUUUUCAAUCCAAUAGCCCUUUGAAUUGGGAAUCU
UGAUGAUGCUGCAGCGGCAAUAA
>ptc-MIR172h MI0002294 Populus trichocarpa miR172h stem-loop
CUGUUUGCCGAUGGAGCACCAUCAAGAUUCACAAACUUUAUUAGGGCUAAUAAGUGGUGA
UGAUGGUGGCUUUUGGUGGUCCCUUCGUUUCAACCCAAUAGCCAUUUGAAUUGGGAAUCU
UGAUGAUGCUGCAGCGGCAAUAA
>ptc-MIR172i MI0002295 Populus trichocarpa miR172i stem-loop
AUGUGGUGAAGGCAGCAAGUCGCGGGUUGUUGUUGGCGAAAUGGUUCUGUUGGUUGAAUG
GAAGAGUAGCUGAAGGAACAGUUUUGGUCGAAGAAGAGAAUCCUGAUGAUGCUGCAACAC
AGAGC
>ptc-MIR319a MI0002296 Populus trichocarpa miR319a stem-loop
UAAUAGCUAAGAGAGCUUUCUUCAGUCCACUCAUGGGUGGUAGUAGGAUUUAAUUAGCUG
CCGACUCAUUCAUCCAAAUACUGAGUUAAAGGACAAGGAGAUUACCCAGUAAAUGAGUGA
AUGAUGCGGGAGACAAAUUGAAUCCUAAGCUUCCUGUACUUGGACUGAAGGGAGCUCCCU
UUCCUUUU
>ptc-MIR319b MI0002297 Populus trichocarpa miR319b stem-loop
UAAUAGAUAAGAGAGCUUUUUUCGGUCCACUUAUAGAUAGUAAUAUGAUUUAAUUAGUUA
CCGACUCAUUCAUCCAAAUACUGAGUUAUGAGCUAAGAUUACCCAGUAAAUGAAUGAGUG
AUGCGGGAGACAAAUUAAAUCUUAAACUUCCUAUCAUUGGACUGAAGGGAGCUCCCUUUA
CUGUU
>ptc-MIR319c MI0002298 Populus trichocarpa miR319c stem-loop
AAUGGUUUAAGAGAGCUUUCUUCAGUCCACUCAUGGACGGGCGAAGGGUUUGGAUUAGCU
GCCGACUCAUUCAUUCAAACACAGUAGAAAUUAAGGGAGCAGUAUGGCUGCUAUUGUGAA
UGUGUGAAUGAUGCGGGAGAUAAAUUUCAUCCUUUUCUUCUCUGUGCUUGGACUGAAGGG
AGCUCCCUUUAAUCGU
>ptc-MIR319d MI0002299 Populus trichocarpa miR319d stem-loop
AAUGGUUUAACAGAGCUUCCUUCAGUCCACUCAUGGACGGGCGAAGGGUUUGGAUUAGCU
GCCGACUCAUUCAUUCAAACACAGUAGACAAGGAGUGGCAGCGGCUGCUAUUGUGAAUGU
GUGAAUGACGCGGGAGAUUAAUUUCAUCCUUUUCUUCUCUGUGCUUGGACUGAAGGGAGC
UCCCUUUAAUUGU
>ptc-MIR319e MI0002300 Populus trichocarpa miR319e stem-loop
GGAGGGGCUGAGGUGCUCCUUUUAGUCCAAUACGGAGGGCUGAGAAGCGGCUAGAGCUGC
CAUCUCAUGCAUUUAGGCAAUGCUUAACAUUUGACGAAGAGAGGUUAAGCUUGGCCACUU
GCAUGGUGUGGGAGCAACUCCUUCCGCAUGCUUUGCUCGCCCAUUGGACUGAAGGGAGCU
CCUGGUUUUACC
>ptc-MIR319f MI0002301 Populus trichocarpa miR319f stem-loop
UAAUGGUGGGAGAGAGCUUCCUUCAGCCCACUCAUGGAUAGGAGAAAGGGGUUGAAUUAG
CUGCCGACUCAUUCAUUCAAGCACCAGUAGAAAAAGGGGAAUGGAUAUUCUUUUGCUACU
GUGAUUGUGUGAAUGAUGCGGGAGAUAAUUUUACAUCCCCUCUUUUUCUGUGCUUGGACU
GAAGGGAGCUCCUUCCUUCUAU
>ptc-MIR319g MI0002302 Populus trichocarpa miR319g stem-loop
UAAUCGUGGGAGAGAGCUUCUUUCAGCCCACUCGUGGAUAGGACAAAGGGGUUGAACUAG
CUGCCGACUCAUUCAUUCAAGCACUAGUAGAAAAAAAGGCGAACGGUGUUUCUUUUGCUA
CUGUGAUUGUGUGAAUGAUGCGGGAGAUAAUUUUCCAUCCUCUCCUUUUCUGUGCUUGGA
CUGAAGGGAGCUCCUUCCUUCUCU
>ptc-MIR319h MI0002303 Populus trichocarpa miR319h stem-loop
UUGUAGGGGCUAAAGUGCUCCUUUUAGUCCAAUAAGGAGGGCUGAGAAGCGGCUAGAGCU
GCCAUCUCAUGCAUUUAGGCAAUGCUUAACAUUUGGCAAAGAGGUUUAAGCUUGGCCAGG
UGCAUGGUGUGGGAGCAACUCCUUCCGCAUGCUUUGUUCGCCCAUUGGACUGAAGGGAGC
UCCUGGUUUUACCAC
>ptc-MIR319i MI0002304 Populus trichocarpa miR319i stem-loop
GUGCAGAAAUGGAGGUUCCUUCCAGCCUCAAGCAUCUUUAAGAUGGUGGCGAUGUCUAUU
UUGGGCUGAAGGGAGCUCCCAAUUCUUCU
>ptc-MIR390a MI0002305 Populus trichocarpa miR390a stem-loop
AGAAUCUGUUAAGCUCAGGAGGGAUAGCGCCAUGAGCAUGACAAAGUCUAUGUUUGAGUU
AAUCUCAACAAAAUCAAUCCAGUCAUCAGUGGCGCUAUCUAUCCUGAGUUCUAUGGGUU
>ptc-MIR390b MI0002306 Populus trichocarpa miR390b stem-loop
AGAAUCUGUUAAGCUCAGGAGGGAUAGCGCCCUAAGGAUAAUCAUGGGCUCUUUUUAUGU
GGUUUUUGAUUCUCAGUGGCGCUAUCCAUCCUGAGUUUCAUUGCUU
>ptc-MIR390c MI0002307 Populus trichocarpa miR390c stem-loop
AGGAUCUGUUAAGCUCAGGAGGGAUAGCGCCAUGAGCUGAUGAUAAGUUGAUGUUUGAUG
GGUUAAUCUCAACAUAAUCAAUCUAGUCAUUAGUGGCGCUAUCUAUCCUGAGUUCUAUAG
GUU
>ptc-MIR390d MI0002308 Populus trichocarpa miR390d stem-loop
AGAAUCUGUUAAGCUCAGGAGGGAUAGCGCCCUAAGGAUAACCAUGGGCUCUUUUUAUUU
GGUUUUUGACUAUCAGUGGCGCUAUCCAUCCUGAGUUUUACUGGUU
>ptc-MIR393a MI0002309 Populus trichocarpa miR393a stem-loop
AGAGGAGGCAUCCAAAGGGAUCGCAUUGAUCCCAAGUGUCUGUCCCCCAUAAUUUUGGAU
CAUGCUAUCCCUUUGGAUUCCUCCU
>ptc-MIR393b MI0002310 Populus trichocarpa miR393b stem-loop
AGAGGAGGCAUCCAAAGGGAUCGCAUUGAUCCCGAGUGUCCCUGGCCAUAAUUUUGGAUC
AUGCUAUCCCUUUGGAUUCCUCCU
>ptc-MIR393c MI0002311 Populus trichocarpa miR393c stem-loop
GCUGGAGUGUUCCAAAGGGAUCGCAUUGAUCUAAUGACUCUCGAUGUCUAAAUCAUAUUA
AUGUUUAGUUUUUUCGUUGGAUCAUGCGAUCCCUUAGGAAUUUUCCA
>ptc-MIR393d MI0002312 Populus trichocarpa miR393d stem-loop
GUUGGAGUGUUCCAAAGGGAUCGCAUUGAUCUAAUGACUUUUGAUGUCUAUAUGAUGUUA
AUGUUUAGUCAUUUCAUUGGAUCAUGCGAUCCCUUAGGAAUUUUCCA
>ptc-MIR394a MI0002313 Populus trichocarpa miR394a stem-loop
ACAGAGUUUUUUGGCAUUCUGUCCACCUCCAUCUGUAGAAACUACAAGUUGUUCUACUUU
CUGGAGGUGGGCAUACUGCCAACUGAGCUC
>ptc-MIR394b MI0002314 Populus trichocarpa miR394b stem-loop
ACAGAGUUUAUUGGCAUUCUGUCCACCUCCUAUCUUUAGAAAUUAGAAUAUCUCUUUCAU
AUGGAGGUGGGCAUACUGCCAACCGAGCUC
>ptc-MIR395a MI0002315 Populus trichocarpa miR395a stem-loop
GGUCACCCUGAGUUCCUCCUAGCUUCUUCAGUACCCGUGGAAAGCUAAUGCUACAAUUAU
CUUGAGCUGGUAAGACUGGCAGGUGUCAGAUGUGGAUGUGUUAAAGGUAAUAUUAUUGAU
UAUUUACGGCGCCAUUCAAGUAUUUGUUCUACUGUUAGAGGAUUUAAUCAAGUAUAUGUG
GUAUUACUCCUGAUUUGCUGAAGGGUUUGGAGGAACUCUAGGUGCU
>ptc-MIR395b MI0002316 Populus trichocarpa miR395b stem-loop
GUGUCCCCUAGAGUUCCCUUGAGCACUUCACUGGGACCCUUCAGACCGAAAGAGUAUUAU
CUUUCCCACUGAAGUGUUUGGGGGAACUCCUGGUGUCA
>ptc-MIR395c MI0002317 Populus trichocarpa miR395c stem-loop
GUGUCCCCUAGAGUUCCUCUGAGCACUUCAUUGGGAAUCUUCGAUUAAAUGAAAGAGUAU
UAUCAUUCCUACUGAAGUGUUUGGGGGAACUCCUGGUGUCA
>ptc-MIR395d MI0002318 Populus trichocarpa miR395d stem-loop
GUGUCCCCUAGAGUUCCUCUGAGCACUUCACUGGGAAUUUCCGAUCAAAUGAAAGAGUAU
UAUCAUUCCUACUGAAGUGUUUGGGGGAACUCCUGGUGUCA
>ptc-MIR395e MI0002319 Populus trichocarpa miR395e stem-loop
CUGUCCCCCGGAGUUUCCCUGACCACUUCACUGGGGCUAUAAUUCUACUCUUCGUGUUUA
AGGGUAGAGGCAACCCUUCCUCACUGAAGUGUUUGGGGGAACUCUGGGUGGCA
>ptc-MIR395f MI0002320 Populus trichocarpa miR395f stem-loop
CUGUCCCCCGGAGUUUCCCUGACCACUUCACUGGGGCUAUAAUUCUACUCCUCGUGUUUA
AGGGUAGAGGCAACCCUUCCUCACUGAAGUGUUUGGGGGAACUCUGGGAGGCA
>ptc-MIR395g MI0002321 Populus trichocarpa miR395g stem-loop
GUGUCCCCUAGAGUUCCUCUGAGCACUUCAUUGGGGAUCUUCCAUCGACCUGAAAGAGUA
UUAUCAUUCCUACUGAAGUGUUUGGGGGAACUCCUGGUGUCA
>ptc-MIR395h MI0002322 Populus trichocarpa miR395h stem-loop
GUGUCCCCUAGAGUUCCUCUGAGCACUUCAUUGGGGAUCUUCCAUCGACCUGAAAGAGUA
UUAUCAUUCCUACUGAAGUGUUUGGGGGAACUCCUGGUGUCA
>ptc-MIR395i MI0002323 Populus trichocarpa miR395i stem-loop
GUGUCCCCUAGAGUUCCUCUGAGCACUUCAAUGGGGAUCUUCCAUCGACCUGAAAGAGUA
UUAUCAUUCCUACUGAAGUGUUUGGGGGAACUCCUGGUGUCA
>ptc-MIR395j MI0002324 Populus trichocarpa miR395j stem-loop
GUGUCCCCUAGAGUUCCUCUGAGCACUUCAAUGGGGAUCUUCCAUCGACCUGAAAGAGUA
UUAUCAUUCCUACUGAAGUGUUUGGGGGAACUCCUGGUGUCA
>ptc-MIR396a MI0002325 Populus trichocarpa miR396a stem-loop
CUUGGUAUUCUUCCACAGCUUUCUUGAACUGCACCUAUUUGAAUAUUGUUGUUGAUGUUG
CCGUGCAUGUACAUAUGACAUUGUAUUUUUGUUGCGGUUCAAUAAAGCUGUGGGAAGAUA
CAA
>ptc-MIR396b MI0002326 Populus trichocarpa miR396b stem-loop
CUUUGUAUUCUUCCACAGCUUUCUUGAACUGCACCUAUUAGAUUAAUGUUGAUGUUGUUG
UGCGAUAUGCCAUGACCAUAUGACAUUGUAUUCAUUUUUGCUGCGGUUCAAUAAAGCUGU
GGGAAGAUACAA
>ptc-MIR396c MI0002327 Populus trichocarpa miR396c stem-loop
UGCCAUGUUUUUCCACAGCUUUCUUGAACUUCCUAGAGCCUAGAGGUGCUGCUAGCUAUA
CAUAUAACUUAAGAAGUUCAAGAAAGCCGUGGAAUAGCAUGA
>ptc-MIR396d MI0002328 Populus trichocarpa miR396d stem-loop
GGUCAUGCUUUUCCACAGCUUUCUUGAACUUCCUUGCCAUGCUUAACUUGUGUGUGUGUG
UGUGUGUGUGUGUAGAUCACUAUAUAUCUGUAUAGUUAUACACAUUUAGCUAGCUAGCAC
CAUGGAAGCUCAAGAAAGCCGUGGGAGAACAUGG
>ptc-MIR396e MI0002329 Populus trichocarpa miR396e stem-loop
GGUCAUGCUUUUCCACAGCUUUCUUGAACUUCUUUGCCUUGCUUAAUCUGUGUAUAUAUA
GAUCACUACAUGUACAGCUCCUAUAUAUAUAAAUAUAUGUAUGUAUAGCGCCAUGGAAGC
UCAAGAAAGCUGUGGGAGAACAUGG
>ptc-MIR396f MI0002330 Populus trichocarpa miR396f stem-loop
CUUGGUGAUUUUCCACGGCUUUCUUGAACUGUAUAUAUUAUCAAUGGCUUUUUACAAGAC
UGGAAGAUGGUUUCCAUGGAGAAGAAUUGUCACAAAAACAGUUCAAGAAAGCCCUGAAAA
AUUAUUU
>ptc-MIR396g MI0002331 Populus trichocarpa miR396g stem-loop
UUGCAUGCUUUUCCACGGCUUUCUUGAACUUGGCACUCAAGAGACAUGAGAGUAAAGGGC
UAGGCUUUCUUUUCUAUUCCUUUCGUUCUUUGAAAUUUUCCUGUUCAAAGAAUCCAUACA
UAUCAGUCUCUUUAGUACAAAGCUCAAGAAAGCCGUGGGAAAAUAUGA
>ptc-MIR397a MI0002332 Populus trichocarpa miR397a stem-loop
UGGAGAACCAUCAUUGAGUGCAGCGUUGAUGAAAUCCUCCAUUUUGUGCUAUUAAACUGU
UACCAACCCUUUAUGGGGCAUGGCAUCAUUUCACCAGCGCUGCAUUCAAUCAUGUUUUUC
>ptc-MIR397b MI0002333 Populus trichocarpa miR397b stem-loop
UAAUUAUACACCAUUGAGUGCAGCGUUGAUGAAAUUCUCUUGUUAGCUUACUUAGCUAUU
UUCUCACGAUGGCGUGGAAUCAUUUCACCAGCGCUGCAUUCAACCAUGUUUUUC
>ptc-MIR397c MI0002334 Populus trichocarpa miR397c stem-loop
CAAGUUUAGUUCAUUGAGUGGAGCUUUGAUGACAAUUUGUUUUAAAAGCUCUACUGUAUU
CGAACAAUAUG
>ptc-MIR398a MI0002335 Populus trichocarpa miR398a stem-loop
GUACACCCCAGAGGAGUGGCUCCAGAGAACACAGGGGGUUGGUUUUCUAGCUGUAAGCUA
CAAGAUGGACAAAGCACUCUGUGUUCUCAGGUCACCCCUUUGGGGCACC
>ptc-MIR398b MI0002336 Populus trichocarpa miR398b stem-loop
AGGGUUCCGACAGGAGCGGCCUUGGGUCACAUGUGGCGGCAUCCAAUGUACUUCAUGUGU
UCUCAGGUCGCCCCUGCCGGGCUUC
>ptc-MIR398c MI0002337 Populus trichocarpa miR398c stem-loop
AGGAUUCCUACAGGAGCGACCUGAAAUCACAUGUGGGCUGCACCCUCCUGGGUUAUCUUG
AGCAACAUGUGUUCUCAGGUCGCCCCUGCCGGGCUUU
>ptc-MIR399a MI0002338 Populus trichocarpa miR399a stem-loop
GCAAUAAUUACCGGGCAAUUACUCCUUUGGCAGCUGGCCACUCAACGGCGGCAGGUGAUC
AAAUUCACCAAUGCAAACAAGUAAGCUCGCUGCCAAAGGAGAUUUGCCCCGCAAUUCAUC
>ptc-MIR399b MI0002339 Populus trichocarpa miR399b stem-loop
GGUGCAGUUGCAUUACAGGGCAAGCUUCCAUUGGCAUGCAGCCACUAAGACACGCAAUAU
CUAACACUUGAUGCAUUCCUGUAGAGUGCGGCGCCAUGCCAAAGGAGAUUUGCCCGGCAA
UUCUUC
>ptc-MIR399c MI0002340 Populus trichocarpa miR399c stem-loop
GGUGCAGUUGCAUUACAGGGCAAGCUUCCAUUGGCAUGCAGCCACUAAGACACGCAAUAU
CUAACACUUGAUGCAUUCCUGUAGAGUGCGGCGCCAUGCCAAAGGAGAUUUGCCCGGCAA
UUCUUC
>ptc-MIR399d MI0002341 Populus trichocarpa miR399d stem-loop
GGAUGCAUUACUGGGCAAUUCUUCUGUUGGCAGCUGGUGACUCAUACUGCACUAGCUGAG
AUUAAGCAGCAAGAGUUUGCUCACUGCCAAAGAAGAUUUGCCCCGCAAUUCCUU
>ptc-MIR399e MI0002342 Populus trichocarpa miR399e stem-loop
GGAUGCAUUACUGGGCAAUUCUUCUGUUGGCAGUUGGUGACUCAUACUGCACUAGCUGAG
AUUAAGCAGCAAGAGUUUGCUCACUGCCAAAGAAGAUUUGCCCCGCAAUUCAUU
>ptc-MIR399f MI0002343 Populus trichocarpa miR399f stem-loop
UAAAGAAUAACAGGGCUUUAUCCUCCUUUGGCAAACAGAACAUGGAAAUAAAUGCCUGCA
UAUUUCUGUUUUGCCAAAGGAGAAUUGCCCUGCCAUUCGAU
>ptc-MIR399g MI0002344 Populus trichocarpa miR399g stem-loop
UGAUGAAUAACUGUGCAAUUCUCCUUUGGCAGACGUAUAUGGCGUUCGGACACCAACUUU
GGACUGCCAAAGGAGAAUUGCCCUGCCAUUCAAC
>ptc-MIR399h MI0002345 Populus trichocarpa miR399h stem-loop
AAACCAGUUGCAGGGCACCUCUCUUCCUUGGCAGACAGUACUAAUGGUGCCUAUAGCUUC
AAGCUGAGAGGGUAUGCGAGAAUCUUGAUCCCAAUAUAGGCUUGCCAAAGGAGAGUUUCC
CUGUGACCGUUU
>ptc-MIR399i MI0002346 Populus trichocarpa miR399i stem-loop
AAACCAGUUGUAGGGUACCUCUUACUUGGCAAGCAAUGGUGAUUGUUGCAAACAUUGCAG
AAUUUGAUCUCGGUGUCUUGCCAAAGGAGAGUUGCCCUAUGACUGUUU
>ptc-MIR399j MI0002347 Populus trichocarpa miR399j stem-loop
UGCAUUACAGGGCAAGACCUCCAUUGGCAGGCAGCCACUAAAGCAUGCAUUUAAAUUAUG
CGUUCUUUUAAGUGUGCCCUCUGCCAAAGGAGAUUUGUCCGGCAAAUCUUCU
>ptc-MIR399k MI0002348 Populus trichocarpa miR399k stem-loop
GGAGCAUUGCUGAGCAAAUUUCCUUUGGCAGAUACCAUAAGUAACAAGAGCUUAUGUUGU
UCAUUUGCCAAAGGAGAUUUGCUCACCAAUUCCA
>ptc-MIR399l MI0002349 Populus trichocarpa miR399l stem-loop
AACUAGUUAAAUGGCUUCUCUUCUUUGGCAGGUGAUGGUAUAGAUUACAACUUAUAGCUU
UAAUCUAGUAUUCAGUUACCCGCCAAAGGAGAGUUGCCCUCUAACUUCC
>ptc-MIR403a MI0002350 Populus trichocarpa miR403a stem-loop
AGGCAUAUUUCAGGUUUGUGCAUGAAUCUAAUAUAGCUAAAAAAAUCCCAUCAAACACAA
AUUAAAAUACUAGAUAGCAAUCAGCACUAGUUUAGUAUAGUAUUAGAUUCACGCACAAAC
UCGUAAUCUGUC
>ptc-MIR403b MI0002351 Populus trichocarpa miR403b stem-loop
ACUCAUAUCUCUAGUUUGUUCGUGGAUCUGACGCCAUCACAACCGUUCAUUUCACGACCA
UCCAAUGGCGUUAGAUUCACGCACAAACUCGCGAUCUGUC
>ptc-MIR408 MI0002352 Populus trichocarpa miR408 stem-loop
AGAGACAGAUGAAGACGGGGAACAGGCAGAGCAUGGAUGGAGCUACUAACAGAAGUACUU
GUUUUGGCUCUACCCAUGCACUGCCUCUUCCCUGGCUUGUGGCUC
>ptc-MIR472a MI0002354 Populus trichocarpa miR472a stem-loop
UUAUCGGGUGGGUGAGCGGGGAAGAUAACUUUGGUUUUUGAGAUAGUACUUGUUAUUUUC
CCUACUCCACCCAUCCCAUAG
>ptc-MIR472b MI0002355 Populus trichocarpa miR472b stem-loop
UUACUGGAUGGGUGAGUGGGGAAGAUAACUAAGCUCUGUUUGUUAUUUUCCCAACUCCAC
CCAUCCCAUAG
>ptc-MIR473a MI0002356 Populus trichocarpa miR473a stem-loop
GCAGGCUGGAGGCUCUUGUGGGGGGGUAUAAACAGGCUAUGUGUUGCUCAAGGCUCUCUA
UGCAUGGUCUCAGGGUGGCAAUCAUUGUUCACUCUCCCUCAAGGCUUCCAACGCAAUAAC
CAGCUACGUACAUGUAACUGUGUUACGGCUGCAGGCUUGAGGCCUUUGGGGGAGAGUGGU
CAA
>ptc-MIR473b MI0002357 Populus trichocarpa miR473b stem-loop
UGCUCGCUCUCCCUCAGGGCUUCCAACGCAGUAAGCAGGUACGUGCAUGUCAGCAUAUUC
UCGCUGCAGGCUCGAGGUCUUUGGUGAGAGUAGUGAUCAA
>ptc-MIR474a MI0002358 Populus trichocarpa miR474a stem-loop
UCCAAAAGUUGCUGGGUUUGGCUGGGCAGGCGGACCCAAUGCUAUUGGGUUCAGCAGGAC
CCAACACUUCUUUCCUUCUCUUCUAUCACCAGCACCCUUUGAAA
>ptc-MIR474b MI0002359 Populus trichocarpa miR474b stem-loop
UUCAAAAGUUGUUGGGUUUGGCUGGGCAGCCAGAUCCAGUGCUAUUGGGUCCUGUUAGAC
AACGCUAUUUGGUCUUGUCAAGCUAGAUCCAACAUUACUUUUUGACU
>ptc-MIR474c MI0002360 Populus trichocarpa miR474c stem-loop
GACAGUAAAGCUACAUCCAAUAGUCCUGGAUUCUGGUCAAUAAGUGCAAAAGCUGUUGGG
UUUGGCUGGGCAGCU
>ptc-MIR475a MI0002361 Populus trichocarpa miR475a stem-loop
CAUCUUGAUCAAUGGCCAUUGUAAGAGUAGAAGGAUCCAUGAAGCAAUAACUCUCUUUGC
UAAAAUGUGUGAUAAAACAUUGACUCCUGGUAUUUCACUCUUACAGUGCCCAUUGAUUAA
GAUG
>ptc-MIR475b MI0002362 Populus trichocarpa miR475b stem-loop
AUCUUGAUCAAUGGCCAUUGUAAGAGUAGAAGGAUCCAUGAAGCAAUAACUCUCUUUGCU
GAAAUGUGCGACCAAAUAGACUCUUGAUAUUUCAUUCUUACAGUGCCCAUUGAUUAAGAU
>ptc-MIR475c MI0002363 Populus trichocarpa miR475c stem-loop
UAACAUCUUGAACAAUGGCCAUUGUAAGAGUAAGUGGUCCAUGAGUCAAUAACUCUCUUU
GCAGAAAUGCAUGACAAAGCAUUGACUCCUAUUUCACCCUUACAAUGUCCAUUGAUUAAG
AGGUU
>ptc-MIR475d MI0002364 Populus trichocarpa miR475d stem-loop
AUAACAUCCUGAUCAAUGGCCAUUGUAAGAGUAGAAGGAUCCAUGAAGCAAAACAUUGAC
UCCUGAUAUUCCACUCUUACAGAGUCCAUUGAUUAAGAUGUUA
>ptc-MIR476a MI0002365 Populus trichocarpa miR476a stem-loop
UUAAGCUAGUAAUCCUUCUUUGCAAAGUCAUUUAUUAUUUUUCCUUCAAUUACUAUAAUC
AAUGACUUUGCAAAGAUAGAUUUACUAGCUAAAUCU
>ptc-MIR476b MI0002366 Populus trichocarpa miR476b stem-loop
GCUAGUAAUUCUUCUUUGCAAAAUCAUUAAUUAUCCUAGCUCUAAUUACUAUAAUUAAUG
GCUUUGCAAAGAUAGAUUUACUAGCUAAAUCUU
>ptc-MIR476c MI0002367 Populus trichocarpa miR476c stem-loop
GCUAGUAAUUCUUCUUUGCAAAAUCAUUAAUUAUCCUAGCUCUAAUUACUAUAAUUAAUG
GCUUUGCAAAGAUAGAUUUACUAGCUAAAUCUU
>ptc-MIR477a MI0002368 Populus trichocarpa miR477a stem-loop
CAAUCUCCCUCAGAGGCUUCCAAUAUCUCAGUUUAUAGUAAUUGCUUCAAAUAACGAGAA
UGUUGGAUGCCUUUGGGGGAGAUUG
>ptc-MIR477b MI0002369 Populus trichocarpa miR477b stem-loop
CAAUCUCCCUCAGAGGCUUCCAAUAUCUCAGUUUAUAGUAAUUGCUUCAAAUAAUGAGAA
UGUUGGAUGCCUUUGGGUGAGAUUG
>ptc-MIR478a MI0002370 Populus trichocarpa miR478a stem-loop
CUCCCUUUUAGGGUUAAAACGUCAACAUUUUAGACGAGUCUCUUAUUUUUAGGGACUGGU
GUUAUUUUUUGACGUGUCUUCUAUUUUUAGGGACUG
>ptc-MIR478b MI0002371 Populus trichocarpa miR478b stem-loop
UCUCCCUUUUAGGGUUAAAACGUCAACAUUUUAGACGAGUCUCCUAUUUUUAGGGACUGG
UGUUAUUUUUUGACGUGUCUUCUAUUUUUAGGGACC
>ptc-MIR478c MI0002372 Populus trichocarpa miR478c stem-loop
UCUCCUUUUUAGGGUUAAAUGUCAAUAUUUUAGACGAGUUUUCUAUUUUUAGGGUCUGGU
GUUAUUUUUUGACGUGUCUUCUAUUUUUAGGGACC
>ptc-MIR478d MI0002373 Populus trichocarpa miR478d stem-loop
AUCCUAAUCUAUAAGUCUCCUAUUUUUAGAGAUGGACGUUAACUUUUUUGUGAAUAGCCU
AGUUGACGUGUCUUCUAUUUUUAGGAACCAAGAAUG
>ptc-MIR478e MI0002374 Populus trichocarpa miR478e stem-loop
GAGUCUUCUAUCUUUAAGAACGGACAUCAUAUUUCUCGUGAAUGGUCUAAUUGACGAGUC
UUCUAUUUUUAGGGAUAGACACUAG
>ptc-MIR478f MI0002375 Populus trichocarpa miR478f stem-loop
AAGUAUCUUAUUUUUAGGAGCCGAUGUCAUUUUUUUGACAUGUCUUCUAUUUUUAGGGAC
CGA
>ptc-MIR478h MI0002376 Populus trichocarpa miR478h stem-loop
UCUCCUUUUUAGGGACAAACGUCAAUAUUUUAGACGAGUCUCCUAAUUUUUAGGGACUGG
UGUCAUUUUUAACGUGUCUCCUAUUUUUAGGGACC
>ptc-MIR478i MI0002377 Populus trichocarpa miR478i stem-loop
AGUCUCCUAAUUUUUAGGGACUGAUGUUAUUUUUAACGUGUCUCCUAUUUUUAGGGACC
>ptc-MIR478j MI0002378 Populus trichocarpa miR478j stem-loop
AGUCUCCUAAUUUUUAGGGACUGAUGUUAUUUUUAACGUGUCUCCUAUUUUUAGGGACC
>ptc-MIR478k MI0002379 Populus trichocarpa miR478k stem-loop
AGUCUCCUAAUUUUUAGGGACUGAUGUUAUUUUUAACGUGUCUCCUAUUUUUAGGGACC
>ptc-MIR478l MI0002380 Populus trichocarpa miR478l stem-loop
AGUCUCCUAAUUUUUAGGGACUGAUGUUAUUUUUAACGUGUCUCCUAUUUUUAGGGACC
>ptc-MIR478m MI0002381 Populus trichocarpa miR478m stem-loop
AGUCUCCUAAUUUUUAGGGACUGAUGUUAUUUUUAACGUGUCUCCUAUUUUUAGGGACC
>ptc-MIR478n MI0002382 Populus trichocarpa miR478n stem-loop
AGUCUCCUAAUUUUUAGGGACUGAUGUUAUUUUUAACGUGUCUCCUAUUUUUAGGGACC
>ptc-MIR478o MI0002383 Populus trichocarpa miR478o stem-loop
UCUCCUUUUUAGGAAUAAACGUUAAUAUUUUAGACGAGUCUCCUAAAUUUUAGGGACUGA
UGUCAUUUUUAACGUGUCUCCUAUUUUUAGGGACC
>ptc-MIR478p MI0002384 Populus trichocarpa miR478p stem-loop
UCUCCUUUUUUGGGACAAACGUUAAUAUUUUAGACGAGUCUCCUAAUUUUUAGGGACUAA
UGUCAUUUUUAACGUGUCUCCUAUUUUUAGGGACC
>ptc-MIR478q MI0002385 Populus trichocarpa miR478q stem-loop
UCUCCUUUUUAGGGAUAAACGUUAAUGUUUUAGACGAGUCUCCUAAAUUUUAGGGACUAA
UGUCAUUUUUAACGUGUCUCCUAUUUUUAGGGACC
>ptc-MIR478r MI0002386 Populus trichocarpa miR478r stem-loop
AGUCUCCUAGUUUGAGGGACUGAUAUCAUUUUUAACGUGUCUCCUAUUUUUAGGGACC
>ptc-MIR478s MI0002387 Populus trichocarpa miR478s stem-loop
UCUCAUUUUUAGGGAUAAACGUUAAUGUUUUAGACGAGUCUCCUAAAUUUUAGGGACUAA
UGUCAUUUUUAACGUGUCUCCUAUUUUUAGGGACC
>ptc-MIR478u MI0002388 Populus trichocarpa miR478u stem-loop
UCUCCUUUUUAGGGAUAAACGUUAAUAUUUUAGACGAGUCUCCUAAUUUUUAGGGACUGA
UGUCAUUUUUAACGUGUCUCCUAUUUUUAGGGACC
>ptc-MIR479 MI0002389 Populus trichocarpa miR479 stem-loop
GGUGUGAUAUUGGUCCGGCUCAUCUUCUGUGCAUAAGCAUCUGAAGUUCUUCACUCAUGA
AGACGAGCCGAAUCAAUAUCACUCU
>ptc-MIR480a MI0002390 Populus trichocarpa miR480a stem-loop
UAAUAUGUUUGGGGUUGAUCCUUGUUUAGUUAUAAUAGACCCACACCUGACUGCUUAGAA
UUAUUUGUUAUCGCAUAUCCGACUACAUUAUUGACGUUGAAAAACAGAGAACUACUACAU
CAUUGACGUUGAACCAUAAA
>ptc-MIR480b MI0002391 Populus trichocarpa miR480b stem-loop
UAAUAUGUUUGGGGUUGAUCCUUGUUUAGUUAUAAUAGACCCACACCUGACUGCUUAGAA
UUAUUUGUUAUCGCCUAUCCGACUACAUUAUUGACGUUGAAAAACAGAGAACUACUACAU
CAUUGAUGUUGAACCAUAAA
>ptc-MIR481a MI0002392 Populus trichocarpa miR481a stem-loop
GAAGGUUAAGUGUGUUGGGGUAGUGGAGAUGGUCAAAGAUGUUAGAGAAUAAUAUAAAUC
AUAUCCUAGGACCUCACUUAACAGCUUAAGCUA
>ptc-MIR481b MI0002393 Populus trichocarpa miR481b stem-loop
AUCCUAGGACCUCACUUAACAGCUUAAGCUAUUGGGUUGAGAUGGUUCUUUGACAUGAUA
UCAGAGCCUUGAUAACCAAGUGGUCUCGAGUUUGAAUCUCAUCAUCCUCAUUUAUUUGAU
AAAAAAUACUUAAAGGGGUGUGUUAGAGAAUAAUAUAAAUCAUAUUCUGGAACCUCACCU
AACAGCUUAAGCUAUUGGGUUGAAAUGAUUCUUUGACAUU
>ptc-MIR481c MI0002394 Populus trichocarpa miR481c stem-loop
AUCCUAGGACCUCACUUAACAGCUUAAGCUUUUGGGUUGAGAUGAUUCUUUGACAUGAUA
UCAGAGCUUUGAUGACCAAGCGGUCACGAGUUCGAAUCUCACCAUCCCCAUUUAUUUGAU
AAAAUUAAGCACAAGGUAAUGUGAGUCUGUGCAAGUUUCAAGCCCAAAGAGCUUUCACUU
GAGGGGGUGUGUUAG
>ptc-MIR481d MI0002395 Populus trichocarpa miR481d stem-loop
GGCAGUCAAAGAGGGGGCAAGGAAAGGGGAGAAUUAUGUUACUGUCACUUGGCUGUUAUU
CGUAGAACUAGAAUGACAUUGAGGGUGUUAGAGAAUAAUAUAAAUCAUAUUCUAAGACCU
CACCUAACAGCUUAAGCUAUU
>ptc-MIR481e MI0002396 Populus trichocarpa miR481e stem-loop
AUCCUAGGACCUCACCUAACAGCUUAAGCUAUUGGGUUGAGAUGAUUCUUUGACAUGGUA
UCAGAGCCUUGAUGACCAAGUGGUCACGAGUUCGAAUCUCACCACUCCUAUUUAUUUGAU
AAAAAUCAAGCACAAGGUAAUGUGGGCCUAUGCAAGUUUCAAGCCCAAAGAGCUUUCACU
UGAGGGGGUGUAUUAG
>ptc-MIR482 MI0002397 Populus trichocarpa miR482 stem-loop
UCUUUGGAGAUGGGAGAGUAUGCAAGAAGGAAAAAUUCAUGAUUUAAUAUUCUUUCUUGC
CUACUCCUCCCAUUCCAUCUG
>mmu-mir-463 MI0002398 Mus musculus miR-463 stem-loop
CUUUACCUAAUUUGUUGUCCAUCAUGUAAAACAUAAAUGAUGAUAGACACCAUAUAAGGU
AGAGGAAGGUUCACU
>mmu-mir-464 MI0002399 Mus musculus miR-464 stem-loop
ACCUUGUUAUGGGGGUCUGGGGUAAGGAGUGGUCAUCAGGGGGUACUACCAAGUUUAUUC
UGUGAGAUAGA
>mmu-mir-465 MI0002400 Mus musculus miR-465 stem-loop
GCCCUAUUUAGAAUGGCACUGAUGUGAUAAAAUAAAAAAUUGAUCAGGGCCUUUCUAAGU
AGAGUAAGGCUUAC
>mmu-mir-466 MI0002401 Mus musculus miR-466 stem-loop
UAUAUGUGUUUAUGUGUGUGUACAUGUACAUAUGUGAAUAUGAUAUCCAUAUACAUACAC
GCACACAUAAGAC
>mmu-mir-467a MI0002402 Mus musculus miR-467a stem-loop
CUGUGUGCGUAAGUGCCUGCAUGUAUAUGCGUGUAUAUUUUAUGCAUAUACAUACACACA
CCUACACACACAU
>mmu-mir-468 MI0002403 Mus musculus miR-468 stem-loop
AUAAGAAACUUGGCGUGUCGUGACUGAUGUACUGAUAAGAAACUCAGUGUGAUAUGACUG
AUGUGCGUGUGUCUGUCU
>mmu-mir-469 MI0002404 Mus musculus miR-469 stem-loop
CGCGGUGCCUCUUUCAUUGAUCUUGGUGUCCUCAAAUUGAAAGCCAAGGAAGAGGUGGGG
GGCGUGGUAGCCUU
>mmu-mir-470 MI0002405 Mus musculus miR-470 stem-loop
CAGUGCUCUUCUUGGACUGGCACUGGUGAGUUAAACUAAAUACAACCAGUACCUUUCUGA
GAAGAGUAAAGCUCA
>mmu-mir-471 MI0002406 Mus musculus miR-471 stem-loop
GUGCUUUACGUAGUAUAGUGCUUUUCACAUUAAACAAAAAGUGAAAGGUGCCAUACUAUG
UAUAGGA
>ath-MIR447a MI0002407 Arabidopsis thaliana MIR447a stem-loop
CAUUCUUAAUAUAUAAUACUACUUUUUCAUCCAUUAAACCCCUUACAAUGUCGAGUAAAC
GAAGCAUCUGUCCCCUGGUAUUGUCUUCGAGCUUGGUGUUUUUUUCUAGCCAACUCCAAG
UUCUCGAGUUGAUCAUUGUUUGUAUUCUUGAGACAUUAUUUGGGGACGAGAUGUUUUGUU
GACUCGAUAUAAGAAGGGGCUUUAUGGAAGAAAUUGUAGUAUUAUAUAUCGAGAGUG
>ath-MIR447b MI0002408 Arabidopsis thaliana MIR447b stem-loop
CAUUCUUAAUAUACAAUACUACUUUUUCAUCCAUUAAUCCCCUUACAAUGUCGAGUAAAC
GAAGCAUCUGUCCCCUGGUAUUGUCUUCGAGCUUGGUGUGUUUUUCUAGCCAGCCCCAAG
UUCUCGAGUUGAUCAUUGUUUGUAUUCUGACACAUUAUUUGGGGACGAGAUGUUUUGUUG
ACUCGAUAUAAGAAGGGGCUUUAUGGAAGAAAUUGUAGUAUUAUAUAUUGAGAAUG
>ath-MIR447c MI0002409 Arabidopsis thaliana MIR447c stem-loop
CAUUCUUAAUAUACAAUACUUCUUUUUCAUGCAUUAAGCCCCUUACAAUGUCGAGUAAAC
AAAGCAUGUGUCCGCUAAUAUUGUCUUCGAGCUUGGUAUUUUUGUAUUCUGAUACGGUAU
UUGGGGACGACAUCUUUUGUUGACUCGAUAUAAGAAGGGGGUUUGUGGAAGAAAUUGUAG
UAUUAUAUAUCAAGAAUG
>ssc-mir-105-1 MI0002410 Sus scrofa miR-105-1 stem-loop
UGUGCAUCGUAGUCAAAUGCUCAGACUCCUGUGGUGGCUGCUCAUGCACCACGGAUGUUU
GAGCAUGUGCUACGGUGUCUA
>ssc-mir-105-2 MI0002411 Sus scrofa miR-105-2 stem-loop
UGUGCAUCGUGGUCAAAUGCUCAGACUCCUUGGUGGCUGCUUAUGCACCACGGAUGUUUG
AGCAUGUGCUAUGGUGUCUA
>ssc-mir-106a MI0002412 Sus scrofa miR-106a stem-loop
CCUUGGCCGUGUAAAAGUGCUUACAGUGCAGGUAGCUUUUUGAGAUCUACUGCAAUGCAA
GCACUUCUUACAUUACCAUGG
>ssc-mir-122a MI0002413 Sus scrofa miR-122a stem-loop
CCUUAGCAGAGCUGUGGAGUGUGACAAUGGUGUUUGUGUCCAAACUAUCAAACGCCAUUA
UCACACUAAAUAGCUACUGUUAGGC
>ssc-mir-125b MI0002414 Sus scrofa miR-125b stem-loop
ACCAGACUUUUCCUAGUCCCUGAGACCCUAACUUGUGAGGUAUUUUAGUAACAUCACAAG
UCAGGCUCUUGGGACCUAGGCGGAGGGGA
>ssc-mir-135-1 MI0002415 Sus scrofa miR-135-1 stem-loop
AGGCCUCGCUGUUCUCUAUGGCUUUUUAUUCCUAUGUGAUUCUACUGCUCAUUCAUAUAG
GGAUUGGAGCCGUGGCGCACGGCGGGGACA
>ssc-mir-135-2 MI0002416 Sus scrofa miR-135-2 stem-loop
AGAUAAAUUCACUCUAGUGCUUUAUGGCUUUUUAUUCCUAUGUGAUAGUAAUAAAGUCUC
AUGUAGGGAUGGAAGCCAUGAAAUACAUUGUGAAAAAUCA
>ssc-mir-145 MI0002417 Sus scrofa miR-145 stem-loop
CACCUUGUCCUCACGGUCCAGUUUUCCCAGGAAUCCCUUAGAUGCUGAGAUGGGGAUUCC
UGUAAAUACUGUUCUUGAGGUCAUGG
>ssc-mir-148a MI0002418 Sus scrofa miR-148a stem-loop
GAGGCAAAGUUCUGAGACACUCCGACUCUGAAUAUGAUAGAAGUCAGUGCACUACAGAAC
UUUGUCUC
>ssc-mir-15b MI0002419 Sus scrofa miR-15b stem-loop
UUGAGGCCUUAAAGUACUGCCGCAGCACAUCAUGGUUUACAUACUACAAUCAAGAUGCGA
AUCAUUAUUUGCUGCUCUAGAAAUUUAAGGAAAUUCAU
>ssc-mir-181b MI0002420 Sus scrofa miR-181b stem-loop
AUGGCUGCACUCAACAUUCAUUGCUGUCGGUGGGUUUGAGUCUGAAUCAACUCACUGAUC
AAUGAAUGCAAACUGCGGACCAAACA
>ssc-mir-184 MI0002421 Sus scrofa miR-184 stem-loop
CCAGUCACAUCCCCUUAUCACUUUUCCAGCCAGCUUUGUGACUCUAAAUGUUGGACGGAG
AACUGAUAAGGGUAGGUGAUUGA
>ssc-mir-19a MI0002422 Sus scrofa miR-19a stem-loop
GCAGUCCUCUGUUAGUUUUGCAUAGUUGCACUACAAGAAGAAUGUAGUUGUGCAAAUCUA
UGCAAAACUGAUGGUGGCCUGC
>ssc-mir-20 MI0002423 Sus scrofa miR-20 stem-loop
GUAGCACUAAAGUGCUUAUAGUGCAGGUAGUGUUUAGUUAUCUACUGCAUUAUGAGCACU
UAAAGUACUGC
>ssc-mir-216 MI0002424 Sus scrofa miR-216 stem-loop
GAUGGCUGUGAGUUGGCUUAAUCUCAGCUGGCAACUGUGAGAUGUUCAUACAAUCCCCCA
CAGUGGUCUCUGGGAUUAUGCUAAACAGAGCAAUUUCCUUGCCCU
>ssc-mir-217 MI0002425 Sus scrofa miR-217 stem-loop
AUAAUUAUUACAGAGUUUUUGAUGUCGCAGAUACUGCAUCAGGAACUGAUUGGAUAAGAA
UUGGUCACCAUCAGUUCUUAAUGCAUUGCCUUCAGCAUCUAAACAAG
>ssc-mir-224 MI0002426 Sus scrofa miR-224 stem-loop
GGGCUUUCAAGUCACUAGUGGUUCCGUUUAGUAGAAGGUUUUGCAUUGUUUCAAAAUGGU
GCCCUAGUGACUACAAAGCCC
>ssc-mir-23a MI0002427 Sus scrofa miR-23a stem-loop
CGGCUGGGGUUCCUGGGGAUGGGAUUUGCUGCCUGUCACAAAUCACAUUGCCAGGGAUUU
CCAAUCGACC
>ssc-mir-24 MI0002428 Sus scrofa miR-24 stem-loop
CUCUGCCUCCCGUGCCUACUGAGCUGAAACACAGUUGAUUUGUGCAGACUGGCUCAGUUC
AGCAGGAACAGG
>ssc-mir-26a MI0002429 Sus scrofa miR-26a stem-loop
GGCUGUGGCUGGAUUCAAGUAAUCCAGGAUAGGCUGUUUCCAUCUGUGAGGCCUAUUCUU
GAUUACUUGUUUCUGGAGGCAGCU
>ssc-mir-28 MI0002430 Sus scrofa miR-28 stem-loop
GGUCCUUGCCCUCAAGGAGCUCACACUCUAUUGAGUUGCCUUUCUGUCUUCCCCACUAGA
UUGUGAGCUCCUGGAGGGCAGGCACU
>ssc-mir-29b MI0002431 Sus scrofa miR-29b stem-loop
CUUCAGGAAGCUGGUUUCAUAUGGUGGUUUAGAUUUAAAAAGUGAUUGUCUAGCACCAUU
UGAAAUCAGUGUUCUUGGGGG
>ssc-mir-301 MI0002432 Sus scrofa miR-301 stem-loop
GCUAACAAAUGCUCUGACUUUAUUGCACUACUGUACUUUACAGCUACCAGUCCAAUAGUA
UUGUCAAAGCAUCUGAGAGCAG
>ssc-mir-323 MI0002433 Sus scrofa miR-323 stem-loop
UUGGUACUUGGAGAGAGGUGGUCCGUGGCGCGUUCGCUUUAUUUAUGGCGCACAUUACAC
GGUCGACCUCUUUGCGGUAUCUAAUC
>ssc-mir-326 MI0002434 Sus scrofa miR-326 stem-loop
UCUGUCUGUUGGGCUGGAGGCAGGGCCUUUGUGCAGGCGGGUUGUGCUCAGAUCGCCUCU
GGGCCCUUCCUCCAGCCCAGAGGCGGAUUCA
>ssc-mir-7 MI0002435 Sus scrofa miR-7 stem-loop
UGGAUGUUGGUCUAGUUCUGUGUGGAAGACUAGUGAUUUUGUUGUUUUUAGAUAACUAAA
UCGACAACAAAUCACAGUCUGCCAUAUGGCACAGGCCAUGCCUCUACAG
>ssc-mir-95 MI0002436 Sus scrofa miR-95 stem-loop
AACACAGUGGGCGCUCAAUAAAUGUUUGUUGAAUUGAGAUGCGUUAAAUUCAACGGGUAU
UUAUUGAGCACCCACUCUGUG
>ssc-mir-140 MI0002437 Sus scrofa miR-140 stem-loop
CCUGCCAGUGGUUUUACCCUAUGGUAGGUUACGUCAUGCUGUUCUACCACAGGGUAGAAC
CACGGACAGG
>ssc-mir-181c MI0002438 Sus scrofa miR-181c stem-loop
CAAGGGUUUGGGGGAACAUUCAACCUGUCGGUGAGUUUGGGCAGCUCAGGCAAACCAUCG
ACCGUUGAGUGGACCCCGAGGCCUGGA
>ssc-mir-183 MI0002439 Sus scrofa miR-183 stem-loop
CUGUGUAUGGCACUGGUAGAAUUCACUGUGAACAGUCUCGGUCAGUGAAUUACCGAAGGG
CCAUAAACAG
>ssc-mir-205 MI0002440 Sus scrofa miR-205 stem-loop
CUCUUGUCCUUCAUUCCACCGGAGUCUGUCUCAUACCCAACCAGAUUUCAGUGGAGUGAA
GCUCAGGAG
>ssc-mir-214 MI0002441 Sus scrofa miR-214 stem-loop
GGCCUGGCUGGACGGAGUUGUCAUGUGUCUGCCUGUCUACACUUGCUGUGCAGAACAUCC
GCUCACCUGUACAGCAGGCACAGACAGGCAGUCACAUGACAACCCAGCCU
>ssc-mir-27a MI0002442 Sus scrofa miR-27a stem-loop
UGGCCUGGGGAGCAGGGCUUAGCUGCUUGUGAGCAGGUCCACAGCAAGUCGUGUUCACAG
UGGCUAAGUUCCGCCCCCUGGA
>ssc-mir-32 MI0002443 Sus scrofa miR-32 stem-loop
GGAGAUAUUGCACAUUACUAAGUUGCAUGUUGUCACGGCCUCAGUGCAAUUUAGUGUGUG
UGAUAUUUUC
>ssc-mir-325 MI0002444 Sus scrofa miR-325 stem-loop
AGUGCUUGGUUCCUAGUAGGUGUUCAGUAAGUGUUUGUGACAUAAUUCGUUUAUUGAGCA
CCUCCUAUCAAUCAAGCACUGUGCUAGGUUCUGG
>ssc-let-7c MI0002445 Sus scrofa let-7c stem-loop
UGUGUGCAUCCGGGUUGAGGUAGUAGGUUGUAUGGUUUAGAGUUACACCGUGGGAGUUAA
CUGUACAACCUUCUAGCUUUCCUUGGAGCACACU
>ssc-let-7f MI0002446 Sus scrofa let-7f stem-loop
UGUGGGAUGAGGUAGUAGAUUGUAUAGUUUUAGGGUCAUACCCCAUCUUGGAGAUAACUA
UACAGUCUACUGUCUUUCCCACG
>ssc-let-7i MI0002447 Sus scrofa let-7i stem-loop
CUGGCUGAGGUAGUAGUUUGUGCUGUUGGUCGGGUUGUGACAUUGCCCGCUGUGGAGAUA
ACUGCGCAAGCUACUGCCUUGCUAG
>ssc-mir-103 MI0002448 Sus scrofa miR-103 stem-loop
CUUACUGCCCUCGGCUUCUUUACAGUGCUGCCUUGUUGCAUAUGGAUCAAGCAGCAUUGU
ACAGGGCUAUGAAGGCACUGAG
>ssc-mir-107 MI0002449 Sus scrofa miR-107 stem-loop
UUCUCUCUGCUUUCAGCUUCUUUACAGUGUUGCCUUGUGGCAUGGAGUUCAAGCAGCAUU
GUACAGGGCUAUCAAAGCACAGAGAGC
>ssc-mir-124a MI0002450 Sus scrofa miR-124a stem-loop
AGGCCUCUCUCUCCGUGUUCACAGCGGACCUUGAGUUAAAUGUCCAUACAAUUAAGGCAC
GCGGUGAAUGCCAAGAAUGGGGCUG
>ssc-mir-128a MI0002451 Sus scrofa miR-128a stem-loop
UGAGCUGUUGGAUUCGGGGCCGUAGCACUGUCUGAGAGGUUUACAUUUCUCACAGUGAAC
CGGUCUCUUUUUCAGCUGCUUC
>ssc-mir-136 MI0002452 Sus scrofa miR-136 stem-loop
UGAGCCCUCGGAGGACUCCAUUUGUUUUGAUGAUGGAUUCUUACGCUCCAUCAUCGUCUC
AAAUGAGUCUUCAGAGGGUUCU
>ssc-mir-139 MI0002453 Sus scrofa miR-139 stem-loop
GUGUAUUCUACAGUGCACGUGUCUCCAGUGUGGCUCGGAGGCUGGAGACGCAGGCCAUGU
UGGAGUAAC
>ssc-mir-153 MI0002454 Sus scrofa miR-153 stem-loop
AGCGGUGGCCAGUGUCAUUUUUGUGAUGUUGCAGCUAGUAAUAUGAGCCCAGUUGCAUAG
UCACAAAAGUGAUCAUUGGAAACUGUG
>ssc-mir-18 MI0002455 Sus scrofa miR-18 stem-loop
GUGCUUUUUGUUCUAAGGUGCAUCUAGUGCAGAUAGUGAAGUAGAUUAGCAUCUACUGCC
CUAAGUGCUCCUUCUGGCAUAAGAAGUUAUGU
>ssc-mir-186 MI0002456 Sus scrofa miR-186 stem-loop
UGCUUAUAACUUUCCAAAGAAUUCUCCUUUUGGGCUUUAUGAUUUUAUUUUAAGCCCAAA
GGUGAAUUUUUUGGGAAGUUUG
>ssc-mir-196 MI0002457 Sus scrofa miR-196 stem-loop
UUGCUCAGCUGAUCUGUGGCUUAGGUAGUUUCAUGUUGUUGGGAUUGAGUUUUGAACUCG
GCAACAAGAAACUGCCUGAGUUACAUCAGUCGGUUAUCGUCGAGGGC
>ssc-mir-204 MI0002458 Sus scrofa miR-204 stem-loop
GGCUACAGUCCUUCUCAUGUGACUCGUGGACUUCCCUUUGUCAUCCUAUGCCUGAGAAUA
UAUGAAGGAGGCUGGGAAGGCAAAGGGACGUUCAAUUGUCAUCACUGGC
>ssc-mir-21 MI0002459 Sus scrofa miR-21 stem-loop
UGUACCACCUUGUCGGGUAGCUUAUCAGACUGAUGUUGACUGUUGAAUCUCAUGGCAACA
GCAGUCGAUGGGCUGUCUGACAUUUUGGUAUC
>ssc-mir-29c MI0002460 Sus scrofa miR-29c stem-loop
AUCUCUUACACAGGCUGACCGAUUUCUCCUGGUGUUCAGAGUCUGUUUUUGUCUAGCACC
AUUUGAAAUCGGUUAUGAUGUANGGGGA
>ssc-mir-30c MI0002461 Sus scrofa miR-30c stem-loop
GACAGAUACUGUAAACAUCCUACACUCUCAGCUGUGGAAAGUAAGAAAGCUGGGAGAAGG
CUGUUUACUCUCUCUGCCUU
>ssc-mir-9-1 MI0002462 Sus scrofa miR-9-1 stem-loop
CGGGGUUGGUUGUUAUCUUUGGUUAUCUAGCUGUAUGAGUGGUGUGGAGUCUUCAUAAAG
CUAGAUAACCGAAAGUAAAAAUAACCCCA
>ssc-mir-9-2 MI0002463 Sus scrofa miR-9-2 stem-loop
GGAAGCGAGUUGUUAUCUUUGGUUAUCUAGCUGUAUGAGUGUAUUGGUCUUCAUAAAGCU
AGAUAACCGAAAGUAAAAACUCCUUCA
>hsa-mir-412 MI0002464 Homo sapiens miR-412 stem-loop
CUGGGGUACGGGGAUGGAUGGUCGACCAGUUGGAAAGUAAUUGUUUCUAAUGUACUUCAC
CUGGUCCACUAGCCGUCCGUAUCCGCUGCAG
>hsa-mir-410 MI0002465 Homo sapiens miR-410 stem-loop
GGUACCUGAGAAGAGGUUGUCUGUGAUGAGUUCGCUUUUAUUAAUGACGAAUAUAACACA
GAUGGCCUGUUUUCAGUACC
>hsa-mir-376b MI0002466 Homo sapiens miR-376b stem-loop
CAGUCCUUCUUUGGUAUUUAAAACGUGGAUAUUCCUUCUAUGUUUACGUGAUUCCUGGUU
AAUCAUAGAGGAAAAUCCAUGUUUUCAGUAUCAAAUGCUG
>hsa-mir-483 MI0002467 Homo sapiens miR-483 stem-loop
GAGGGGGAAGACGGGAGGAAAGAAGGGAGUGGUUCCAUCACGCCUCCUCACUCCUCUCCU
CCCGUCUUCUCCUCUC
>hsa-mir-484 MI0002468 Homo sapiens miR-484 stem-loop
AGCCUCGUCAGGCUCAGUCCCCUCCCGAUAAACCCCUAAAUAGGGACUUUCCCGGGGGGU
GACCCUGGCUUUUUUGGCG
>hsa-mir-485 MI0002469 Homo sapiens miR-485 stem-loop
ACUUGGAGAGAGGCUGGCCGUGAUGAAUUCGAUUCAUCAAAGCGAGUCAUACACGGCUCU
CCUCUCUUUUAGU
>hsa-mir-486 MI0002470 Homo sapiens miR-486 stem-loop
GUAUCCUGUACUGAGCUGCCCCGAGCUGGGCAGCAUGAAGGGCCUCGGGGCAGCUCAGUA
CAGGAUGC
>hsa-mir-487a MI0002471 Homo sapiens miR-487a stem-loop
GGUACUUGAAGAGUGGUUAUCCCUGCUGUGUUCGCUUAAUUUAUGACGAAUCAUACAGGG
ACAUCCAGUUUUUCAGUAUC
>kshv-mir-K12-10a MI0002472 Kaposi sarcoma-associated herpesvirus miR-K12-10a stem-loop
CUGGAGGCUUGGGGCGAUACCACCACUCGUUUGUCUGUUGGCGAUUAGUGUUGUCCCCCC
GAGUGGCCAG
>kshv-mir-K12-10b MI0002473 Kaposi sarcoma-associated herpesvirus miR-K12-10b stem-loop
CUGGAGGCUUGGGGCGAUACCACCACUCGUUUGUCUGUUGGCGAUUGGUGUUGUCCCCCC
GAGUGGCCAG
>kshv-mir-K12-11 MI0002474 Kaposi sarcoma-associated herpesvirus miR-K12-11 stem-loop
CGCUUUGGUCACAGCUUAAACAUUUCUAGGGCGGUGUUAUGAUCCUUAAUGCUUAGCCUG
UGUCCGAUGCG
>kshv-mir-K12-1 MI0002475 Kaposi sarcoma-associated herpesvirus miR-K12-1 stem-loop
CGAUUACAGGAAACUGGGUGUAAGCUGUACAUAAUCCCCGGCAGCACCUGUUUCCUGCAA
CCCUCGU
>kshv-miR-K12-2 MI0002476 Kaposi sarcoma-associated herpesvirus miR-K12-2 stem-loop
GGGUCUACUUCGCUAACUGUAGUCCGGGUCGAUCUGAGCCAUUGAAGCAAGCUUCCAGAU
CUUCCAGGGCUAGAGCUGCCGCGGUGACACC
>kshv-mir-K12-9 MI0002477 Kaposi sarcoma-associated herpesvirus miR-K12-9 stem-loop
GGGUCUACCCAGCUGCGUAAACCCCGCUGCGUAAACACAGCUGGGUAUACGCAGCUGCGU
AAACCC
>kshv-mir-K12-8 MI0002478 Kaposi sarcoma-associated herpesvirus miR-K12-8 stem-loop
CGCGCACUCCCUCACUAACGCCCCGCUUUUGUCUGUUGGAAGCAGCUAGGCGCGACUGAG
AGAGCACGCG
>kshv-mir-K12-7 MI0002479 Kaposi sarcoma-associated herpesvirus miR-K12-7 stem-loop
GCGUUGAGCGCCACCGGACGGGGAUUUAUGCUGUAUCUUACUACCAUGAUCCCAUGUUGC
UGGCGCUCACGG
>kshv-mir-K12-6 MI0002480 Kaposi sarcoma-associated herpesvirus miR-K12-6 stem-loop
CUUGUCCAGCAGCACCUAAUCCAUCGGCGGUCGGGCUGAUGGUUUUCGGGCUGUUGAGCG
AG
>kshv-mir-K12-5 MI0002481 Kaposi sarcoma-associated herpesvirus miR-K12-5 stem-loop
UGACCUAGGUAGUCCCUGGUGCCCUAAGGGUCUACAUCAAGCACUUAGGAUGCCUGGAAC
UUGCCGGUCA
>kshv-mir-K12-4 MI0002482 Kaposi sarcoma-associated herpesvirus miR-K12-4 stem-loop
AUAACUAGCUAAACCGCAGUACUCUAGGGCAUUCAUUUGUUACAUAGAAUACUGAGGCCU
AGCUGAUUAU
>kshv-mir-K12-3 MI0002483 Kaposi sarcoma-associated herpesvirus miR-K12-3 stem-loop
GGCUAUCACAUUCUGAGGACGGCAGCGACGUGUGUCUAACGUCAACGUCGCGGUCACAGA
AUGUGACACC
>mml-mir-200c MI0002484 Macaca mulatta miR-200c stem-loop
CCCUCGUCUUACCCAGCAGUGUUUGGGUGCGGUUGGGAGUCUCUAAUACUGCCGGGUAAU
GAUGGAGG
>mml-mir-141 MI0002485 Macaca mulatta miR-141 stem-loop
UGGCCGGCCCUGGGUCCAUCUUCCAGUACAGUGUUGGAUGGUCUAAUUGUGAAGCUCCUA
ACACUGUCUGGUAAAGAUGGCCCCCGGGUCGGUUU
>ggo-mir-200c MI0002486 Gorilla gorilla miR-200c stem-loop
CCUCGUCUUACCCAGCAGUGUUUGGGUGCGGUUGGGAGUCUCUAAUACUGCCGGGUAAUG
AUGGAGG
>ggo-mir-141 MI0002487 Gorilla gorilla miR-141 stem-loop
CGGCCGGCCCUGGGUCCAUCUUCCAGUACAGUGUUGGAUGGUCUAAUUGUGAAGCUCCUA
ACACUGUCUGGUAAAGAUGGCCCCCGGGUGGGUUC
>ppy-mir-200c MI0002488 Pongo pygmaeus miR-200c stem-loop
CCCUCGUCUUACCCAGCAGUGUUUGGGUGCGGUUGGGAGUCUCUAAUACUGCCGGGUAAU
GAUGGAGG
>ppy-mir-141 MI0002489 Pongo pygmaeus miR-141 stem-loop
UGGCCGGCCCUGGGUUCAUCUUCCAGUACAGUGUUGGAUGGUCUAAUUGUGAAGCUCCUA
ACACUGUCUGGUAAAGAUGGCCCCCGGGUGGGUUC
>ppa-mir-141 MI0002490 Pan paniscus miR-141 stem-loop
UGGCCGGCCCUGGGUCCAUCUUCCAGUACAGUGUUGGAUGGUCUAAUUGUGAAGCUCCUA
ACACUGUCUGGUAAAGAUGCCCCCGGGGUGGGUUC
>ggo-mir-15b MI0002491 Gorilla gorilla miR-15b stem-loop
UUGAGGCCUUAAAGUACUGUAGCAGCACAUCAUGGUUUACAUGCUACAGUCAAGAUGCGA
AUCAUUAUUUGCUGCUCUAGAAAUUUAAGGAAAUUCAU
>age-mir-15b MI0002492 Ateles geoffroyi miR-15b stem-loop
UUGAGGCCUUAAAGUACUGUAGCAGCACAUCAUGGUUUACAUACUACAGUCAAGAUGCGA
AUCAUUAUUUGCUGCUCUAGAAAUUUAAGGAAAUUCAU
>ppa-mir-15b MI0002493 Pan paniscus miR-15b stem-loop
UUGAGGCCUUAAAGUACUGUAGCAGCACAUCAUGGUUUACAUGCUACAGUCAAGAUGCGA
AUCAUUAUUUGCUGCUCUAGAAAUUUAAGGAAAUUCAU
>ppy-mir-15b MI0002494 Pongo pygmaeus miR-15b stem-loop
UUGAGGCCUUAAAGUACUGUAGCAGCACAUCAUGGUUUACAUGCUACAGUCAAGAUGCGA
AUCAUUAUUUGCUGCUCUAGAAAUUUAAGGAAAUUCAU
>ptr-mir-15b MI0002495 Pan troglodytes miR-15b stem-loop
UUGAGGCCUUAAAGUACUGUAGCAGCACAUCAUGGUUUACAUGCUACAGUCAAGAUGCGA
AUCAUUAUUUGCUGCUCUAGAAAUUUAAGGAAAUUCAU
>mml-mir-15b MI0002496 Macaca mulatta miR-15b stem-loop
UUGAGGCCUUAAAGUACUGUAGCAGCACAUCAUGGUUUACAUACUACAGUCAAGAUGCGA
AUCAUUAUUUGCUGCUCUAGAAAUUUAAGGAAAUUCAU
>lla-mir-15b MI0002497 Lagothrix lagotricha miR-15b stem-loop
UUGAGGCCUUAAAGUACUGUAGCAGCACAUCAUGGUUUACAUACUACAGUCAAGAUGCGA
AUCAUUAUUUGCUGCUCUAGAAAUUUAAGGAAAUUCAU
>mne-mir-15b MI0002498 Macaca nemestrina miR-15b stem-loop
UUGAGGCCUUAAAGUACUGUAGCAGCACAUCAUGGUUUACAUACUACAGUCAAGAUGCGA
AUCAUUAUUUGCUGCUCUAGAAAUUUAAGGAAAUUCAU
>ptr-mir-23b MI0002499 Pan troglodytes miR-23b stem-loop
CUCAGGUGCUCUGGCUGCUUGGGUUCCUGGCAUGCUGAUUUGUGACUUAAGAUUAAAAUC
ACAUUGCCAGGGAUUACCACGCAACCACGACCUUGGC
>ppy-mir-23b MI0002500 Pongo pygmaeus miR-23b stem-loop
CUCAGGUGCUCUGGCUGCUUGGGUUCCUGGCAUGCUGAUUUGUGACUUAAGAUUAAAAUC
ACAUUGCCAGGGAUUACCACGCAACCACGACCUUGGC
>ppa-mir-23b MI0002501 Pan paniscus miR-23b stem-loop
CUCAGGUGCUCUGGCUGCUUGGGUUCCUGGCAUGCUGAUUUGUGACUUAAGAUUAAAAUC
ACAUUGCCAGGGAUUACCACGCAACCACGACCUUGGC
>mml-mir-30b MI0002502 Macaca mulatta miR-30b stem-loop
ACCAAGUUUCAGUUCAUGUAAACAUCCUACACUCAGCUGUAAUACAUGGAUUGGCUGGGA
GGUGGAUGUUUACUUCAGCUGACUUGGA
>ptr-mir-30b MI0002503 Pan troglodytes miR-30b stem-loop
ACCAAGUUUCAGUUCAUGUAAACAUCCUACACUCAGCUGUAAUACAUGGAUUGGCUGGGA
GGUGGAUGUUUACUUCAGCUGACUUGGA
>ggo-mir-30b MI0002504 Gorilla gorilla miR-30b stem-loop
ACCAAGUUCCAGUUCAUGUAAACAUCCUACACUCAGCUGUAAUACAUGGAUUGGCUGGGA
GGUGGAUGUUUACUUCAGCUGACUUGGA
>lla-mir-30b MI0002505 Lagothrix lagotricha miR-30b stem-loop
ACCGAGUUUCAGUUCAUGUAAACAUCCUACACUCAGCUGUAAUACAUGGAUUGGCUGAGA
GGUGGAUGUUUACUUCAGCUGACUUGGA
>mne-mir-30b MI0002506 Macaca nemestrina miR-30b stem-loop
ACCAAGUUUCAGUUCAUGUAAACAUCCUACACUCAGCUGUAAUACAUGGAUUGGCUGGGA
GGUGGAUGUUUACUUCAGCUGACUUGGA
>age-mir-30b MI0002507 Ateles geoffroyi miR-30b stem-loop
ACCGAGUUUCAGUUCAUGUAAACAUCCUACACUCAGCUGUAAUACAUGGAUUGGCUGAGA
GGUGGAUGUUUACUUCAGCUGACUUGGA
>ppa-mir-30b MI0002508 Pan paniscus miR-30b stem-loop
ACCAAGUUUCAGUUCAUGUAAACAUCCUACACUCAGCUGUAAUACAUGGAUUGGCUGGGA
GGUGGAUGUUUACUUCAGCUGACUUGGA
>ggo-mir-125b-1 MI0002509 Gorilla gorilla miR-125b-1 stem-loop
UGCGCUCCUCUCAGUCCCUGAGACCCUAACUUGUGAUGUUUACCGUUUAAAUCCACGGGU
UAGGCUCUUGGGAGCUGCGAGUCGUGCU
>age-mir-125b-1 MI0002510 Ateles geoffroyi miR-125b-1 stem-loop
UGCGCUCCUCUCAGUCCCUGAGACCCUAACUUGUGAUGUUUACCGUUUAAAUCCACGGGU
UAGGCUCUUGGGAGCUGCGAGUCGUGCU
>ppa-mir-125b MI0002511 Pan paniscus miR-125b stem-loop
UGCGCUCCUCUCAGUCCCUGAGACCCUAACUUGUGAUGUUAACCGUUUAAAUCCACGGGU
UAGGCUCUUGGGAGCUGCGAGUCGUAAU
>ppy-mir-125b-1 MI0002512 Pongo pygmaeus miR-125b-1 stem-loop
UGCGCUCCUCUCAGUCCCUGAGACCCUAACUUGUGAUGUUUACCGUUUAAAUCCACGGGU
UAGGCUCUUGGGAGCUGCGAGUCGUGCU
>ptr-mir-125b-1 MI0002513 Pan troglodytes miR-125b-1 stem-loop
UGCGCUCCUCUCAGUCCCUGAGACCCUAACUUGUGAUGUUUACCGUUUAAAUCCACGGGU
UAGGCUCUUGGGAGCUGCGAGUCGUGCU
>mml-mir-125b-1 MI0002514 Macaca mulatta miR-125b-1 stem-loop
UGCGCUCCUCUCAGUCCCUGAGACCCUAACUUGUGAUGUUUACCGUUUAAAUCCACGGGU
UAGGCUCUUGGGAGCUGCGAGUCGUGCU
>sla-mir-125b MI0002515 Saguinus labiatus miR-125b stem-loop
UGCGCUCCUCUCAGUCCCUGAGACCCUAACUUGUGAUGUUUACCGUUUAAAUCCACGGGU
UAGGCUCUUGGGAGCUGCGAGUCGUGCU
>lla-mir-125b-1 MI0002516 Lagothrix lagotricha miR-125b-1 stem-loop
UGCGCUCCUCUCAGUCCCUGAGACCCUAACUUGUGAUGUUUACCGUUUAAAUCCACGGGU
UAGGCUCUUGGGAGCUGCGAGUCGUGCU
>mne-mir-125b-1 MI0002517 Macaca nemestrina miR-125b-1 stem-loop
UGCGCUCCUCUCAGUCCCUGAGACCCUAACUUGUGAUGUUUACCGUUUAAAUCCACGGGU
UAGGCUCUUGGGAGCUGCGAGUCGUGCU
>mml-mir-128a MI0002518 Macaca mulatta miR-128a stem-loop
UGAGCUGUUGGAUUCGGGGCCGUAGCACUGUCUGAGAGGUUUACAUUUCUCACAGUGAAC
CGGUCUCUUUUUCAGCUGCUUC
>ptr-mir-128a MI0002519 Pan troglodytes miR-128a stem-loop
UGAGCUGUUGGAUUCGGGGCCGUAGCACUGUCUGAGAGGUUUACAUUUCUCACAGUGAAC
CGGUCUCUUUUUCAGCUGCUUC
>ppy-mir-128a MI0002520 Pongo pygmaeus miR-128a stem-loop
UGAGCUGUUGGAUUCGGGGCCGUAGCACUGUCUGAGAGGUUUACAUUUCUCACAGUGAAC
CGGUCUCUUUUUCAGCUGCUUC
>sla-mir-128a MI0002521 Saguinus labiatus miR-128a stem-loop
UGAGCUGUUGGAUUCGGGGCCGUAGCACUGUCUGAGAGGUUUACAUUUCUCACAGUGAAC
CGGUCUCUUUUUCAGCUGCUUC
>age-mir-128a MI0002522 Ateles geoffroyi miR-128a stem-loop
UGAGCUGUUGGAUUCGGGGCCGUAGCACUGUCUGAGAGGUUUACAUUUCUCACAGUGAAC
CGGUCUCUUUUUCAGCUGCUUC
>ppa-mir-128a MI0002523 Pan paniscus miR-128a stem-loop
UGAGCUGUUGGAUUCGGGGCCGUAGCACUGUCUGAGAGGUUUACAUUUCUCACAGUGAAC
CGGUCUCUUUUUCAGCUGCUUC
>mml-mir-130a MI0002524 Macaca mulatta miR-130a stem-loop
UGCUGCUGGCCAGAGCUCUUUUCACAUUGUGCUACUGUCUGCACCUGUCACUAGCAGUGC
AAUGUUAAAAGGGCAUUGGCCCCCCAGUA
>ggo-mir-130a MI0002525 Gorilla gorilla miR-130a stem-loop
UGCUGCUGGCCAGAGCUCUUUUCACAUUGUGCUACUGUCUGCACCUGUCACUAGCAGUGC
AAUGUUAAAAGGGCAUUGGCCGUGUAGUG
>mne-mir-130a MI0002526 Macaca nemestrina miR-130a stem-loop
UGCUGCUGGCCAGAGCUCUUUUCACAUUGUGCUACUGUCUGCACCUGUCACUAGCAGUGC
AAUGUUAAAAGGGCAUUGGCCGUGUAGUG
>ppa-mir-130a MI0002527 Pan paniscus miR-130a stem-loop
UGCUGCUGGCCAGAGCUCUUUUCACAUUGUGCUACUGUCUGCACCUGUCACUAGCAGUGC
AAUGUUAAAAGGGCAUUGGCCGUGUAGUG
>ggo-mir-133a MI0002528 Gorilla gorilla miR-133a stem-loop
ACAAUGCUUUGCUAGAGCUGGUAAAAUGGAACCAAAUCGCCUCUUCAAUGGAUUUGGUCC
CCUUCAACCAGCUGUAGCUAUGCAUUGA
>age-mir-133a MI0002529 Ateles geoffroyi miR-133a stem-loop
ACAAUGCUUUGCUAGAGCUGGUAAAAUGGAACCAAAUCGCCUCUUCAAUGGAUUUGGUCC
CCUUCAACCAGCUGUAGCUAUGCAUUGA
>ppa-mir-133a MI0002530 Pan paniscus miR-133a stem-loop
ACAAUGCUUUGCUAGAGCUGGUAAAAUGGAACCAAAUCGCCUCUUCAAUGGAUUUGGUCC
CCUUCAACCAGCUGUAGCUAUGCAUUGA
>ppy-mir-133a MI0002531 Pongo pygmaeus miR-133a stem-loop
ACAAUGCUUUGCUAGAGCUGGUAAAAUGGAACCAAAUCGCCUCUUCAAUGGAUUUGUCCC
CUUCAACCAGCUGUAGCUAUGCAUUGA
>ptr-mir-133a MI0002532 Pan troglodytes miR-133a stem-loop
ACAAUGCUUUGCUAGAGCUGGUAAAAUGGAACCAAAUCGCCUCUUCAAUGGAUUUGGUCC
CCUUCAACCAGCUGUAGCUAUGCAUUGA
>mml-mir-133a MI0002533 Macaca mulatta miR-133a stem-loop
ACAAUGCUUUGCUAGAGCUGGUAAAAUGGAACCAAAUCGCCUCUUCAAUGGAUUUGUCCC
CUUCAACCAGCUGUAGCUAUGCAUUGA
>sla-mir-133a MI0002534 Saguinus labiatus miR-133a stem-loop
ACAAUGCUUUGCUAGAGCUGGUAAAAUGGAACCAAAUCGCCUCUUCAAUGGAUUUGGUCC
CCUUCAACCAGCUGUAGCUAUGCAUUGA
>lla-mir-133a MI0002535 Lagothrix lagotricha miR-133a stem-loop
ACAAUGCUUUGCUAGAGCUGGUAAAAUGGAACCAAAUCGCCUCUUCAAUGGAUUUGGUCC
CCUUCAACCAGCUGUAGCUAUGCAUUGA
>mne-mir-133a MI0002536 Macaca nemestrina miR-133a stem-loop
ACAAUGCUUUGCUAGAGCUGGUAAAAUGGAACCAAAUCGCCUCUUCAAUGGAUUUGGUCC
CCUUCAACCAGCUGUAGCUAUGCAUUGA
>lla-mir-135-1 MI0002537 Lagothrix lagotricha miR-135-1 stem-loop
AGGCCUCGCUGUUCUCUAUGGCUUUUUAUUCCUAUGUGAUUCUACUGCUCACUCAUAUAG
GGAUUGGAGCCGUGGCGCACGGCGGGGACA
>age-mir-135-1 MI0002538 Ateles geoffroyi miR-135-1 stem-loop
AGGCCUCGCUGUUCUCUAUGGCUUUUUAUUCCUAUGUGAUUCUACUGCUCACUCAUAUAG
GGAUUGGAGCCGUGGCGCACGGCGGGGACA
>ppa-mir-135-1 MI0002539 Pan paniscus miR-135-1 stem-loop
AGGCCUCGCUGUUCUCUAUGGCUUUUUAUUCCUAUGUGAUUCUACUGCUCACUCAUAUAG
GGAUUGGAGCCGUGGCGCACGGCGGGGACG
>mml-mir-135 MI0002540 Macaca mulatta miR-135 stem-loop
AGAUAAAUUCACUCUAGUGCUUUAUGGCUUUUUAUUCCUAUGUGAUAGUAAUAAAGUCUC
AUGUAGGGAUGGAAGCCAUGAAAUACAUUGUGAAAAAUCA
>ptr-mir-135 MI0002541 Pan troglodytes miR-135 stem-loop
AGAUAAAUUCACUCUAGUGCUUUAUGGCUUUUUAUUCCUAUGUGAUAGUAAUAAAGUCUC
AUGUAGGGAUGGAAGCCAUGAAAUACAUUGUGAAAAAUCA
>ggo-mir-135 MI0002542 Gorilla gorilla miR-135 stem-loop
AGAUAAAUUCACUCUAGUGCUUUAUGGCUUUUUAUUCCUAUGUGAUAGUAAUAAAGUCUC
AUGUAGGGAUGGAAGCCAUGAAAUACAUUGUGAAAAAUCA
>ppy-mir-135 MI0002543 Pongo pygmaeus miR-135 stem-loop
AGAUAAAUUCACUCUAGUGCUUUAUGGCUUUUUAUUCCUAUGUGAUAGUAAUAAAGUCUC
AUGUAGGGAUGGAAGCCAUGAAAUACAUUGUGAAAAAUCA
>lla-mir-135-2 MI0002544 Lagothrix lagotricha miR-135-2 stem-loop
AGAUAAAUUCACUCUAGUGCUUUAUGGCUUUUUAUUCCUAUGUGAUAGUAAUAAAGUCUC
AUGUAGGGAUGGAAGCCAUGCACCACAUAAUGUAAAAUCA
>age-mir-135-2 MI0002545 Ateles geoffroyi miR-135-2 stem-loop
AGAUAAAUUCACUCUAGUGCUUUAUGGCUUUUUAUUCCUAUGUGAUAGUAAUAAAGUCUC
AUGUAGGGAUGGAAGCCAUGAAAUACAUUGUGAAAAAUCA
>ppa-mir-135-2 MI0002546 Pan paniscus miR-135-2 stem-loop
AGAUAAAUUCACUCUAGUGCUUUAUGGCUUUUUAUUCCUAUGUGAUAGUAAUAAAGUCUC
AUGUAGGGAUGGAAGCCAUGAAAUACAUUGUGAAAAAUCA
>ptr-mir-140 MI0002547 Pan troglodytes miR-140 stem-loop
UGUGUCUCUCUCUGUGUCCUGCCAGUGGUUUUACCCUAUGGUAGGUUACGUCAUGCUGUU
CUACCACAGGGUAGAACCACGGACAGGAUACCGGGGCACC
>mne-mir-140 MI0002548 Macaca nemestrina miR-140 stem-loop
UGUGUCUCUCUCUGUGUCCUGCCAGUGGUUCUACCCUAUGGUAGGUUACGUCAUGCUGUU
CUACCACAGGGUAGAACCACGGACAGGAUACCGGGGCACC
>ptr-mir-143 MI0002549 Pan troglodytes miR-143 stem-loop
GCGCAGCGCCCUGUCUCCCAGCCUGAGGUGCAGUGCUGCAUCUCUGGUCAGUUGGGAGUC
UGAGAUGAAGCACUGUAGCUCAGGAAGAGAGAAGUUUUUCUGCAGC
>ggo-mir-143 MI0002550 Gorilla gorilla miR-143 stem-loop
GCGCAGCGCCCUGUCUCCCAGCCUGAGGUGCAGUGCUGCAUCUCUGGUCAGUUGGGAGUC
UGAGAUGAAGCACUGUAGCUCAGGAAGAGAGAAGUUGUUCUGCAGC
>ppy-mir-143 MI0002551 Pongo pygmaeus miR-143 stem-loop
GCGCAGCGCCCUGUCUCCCAGCCUGAGGUGCAGUGCUGCAUCUCUGGUCAGUUGGGAGUC
UGAGAUGAAGCACUGUAGCUCAGGAAGAGAGAAGUUGUUCUGCAGC
>lla-mir-143 MI0002552 Lagothrix lagotricha miR-143 stem-loop
GCGCAGCGCCCUGUCUCCCAGCCUGAGGUGCAGUGCUGCAUCUCUGGUCAGUUGGGAGUC
UGAGAUGAAGCACUGUAGCUCAGGAAGAGAGAAGUUGUUCUGCAGC
>ppa-mir-143 MI0002553 Pan paniscus miR-143 stem-loop
GCGCAGCGCCCUGUCUCCCAGCCUGAGGUGCAGUGCUGCAUCUCUGGUCAGUUGGGAGUC
UGAGAUGAAGCACUGUAGCUCAGGAAGAGAGAAGUUUUUCUGCAGC
>ptr-mir-144 MI0002554 Pan troglodytes miR-144 stem-loop
UGGGGCCCUGGCUGGGAUAUCAUCAUAUACUGUAAGUUUGCGAUGAGACACUACAGUAUA
GAUGAUGUACUAGUCCGGGCACCCUC
>ppy-mir-144 MI0002555 Pongo pygmaeus miR-144 stem-loop
UGGGGCCCUGGCUGGGAUAUCAUCAUAUACUGUAAGUUUGCGAUGAGACACUACAGUAUA
GAUGAUGUACUAGUCUGGGCACCCCC
>mne-mir-144 MI0002556 Macaca nemestrina miR-144 stem-loop
UGGGGCCCUGGCUGGGAUAUCAUCAUAUACUGUAAGUUUGUGAUGAGACACUACAGUAUA
GAUGAUGUACUAGUCCGGGCACCCCC
>ppa-mir-144 MI0002557 Pan paniscus miR-144 stem-loop
UGGGGCCCUGGCUGGGAUAUCAUCAUAUACUGUAAGUUUGCGAUGAGACACUACAGUAUA
GAUGAUGUACUACUCCGGGCACCCUC
>mml-mir-145 MI0002558 Macaca mulatta miR-145 stem-loop
CACCUUGUCCUCACGGUCCAGUUUUCCCAGGAAUCCCUUAAAUGCUAAGAUGGGGAUUCC
UGGAAAUACUGUUCUUGAGGUCAUGGUU
>ptr-mir-145 MI0002559 Pan troglodytes miR-145 stem-loop
CACCUUGUCCUCACGGUCCAGUUUUCCCAGGAAUCCCUUAGAUGCUAAGAUGGGGAUUCC
UGGAAAUACUGUUCUUGAGGUCAUGGUU
>ggo-mir-145 MI0002560 Gorilla gorilla miR-145 stem-loop
CACCUUGUCCUCACGGUCCAGUUUUCCCAGGAAUCCCUUAGAUGCUAAGAUGGGGAUUCC
UGGAAAUACUGUUCUUGAGGUCAUGGUU
>ppy-mir-145 MI0002561 Pongo pygmaeus miR-145 stem-loop
CACCUUGUCCUCACGGUCCAGUUUUCCCAGGAAUCCCUUAGAUGCUAAGAUGGGGAUUCC
UGGAAAUACUGUUCUUGAGGUCAUGGUU
>mne-mir-145 MI0002562 Macaca nemestrina miR-145 stem-loop
CACCUUGUCCUCACGGUCCAGUUUUCCCAGGAAUCCCUUAAAUGCUAAGAUGGGGAUUCC
UGGAAAUACUGUUCUUGAGGUCAUGGUU
>mml-mir-153-1 MI0002563 Macaca mulatta miR-153-1 stem-loop
CUCACAGCUGCCAGUGUCAUUUUUGUGAUCUGCAGCUAGUAUUCUCACUCCAGUUGCAUA
GUCACAAAAGUGAUCAUUGGCAGGUGUGGC
>ppy-mir-153 MI0002564 Pongo pygmaeus miR-153 stem-loop
CUCACAGCUGCCAGUGUCAUUUUUGUGAUCUGCAGCUAGUAUUCUCACUCCAGUUGCAUA
GUCACAAAAGUGAUCAUUGGCAGGUGUGGC
>mne-mir-153-1 MI0002565 Macaca nemestrina miR-153-1 stem-loop
CUCACAGCUGCCAGUGUCAUUUUUGUGAUCUGCAGCUAGUAUUCUCACUCCAGUUGCAUA
GUCACAAAAGUGAUCAUUGGCAGGUGUGGC
>mml-mir-153-2 MI0002566 Macaca mulatta miR-153-2 stem-loop
AGCGGUGGCCAGUGUCAUUUUUGUGAUGUUGCAGCUAGUAAUAUGAGCCCAGUUGCAUAG
UCACAAAAGUGAUCAUUGGAAACUGUG
>ggo-mir-153 MI0002567 Gorilla gorilla miR-153 stem-loop
AGCGGUGGCCAGUGUCAUUUUUGUGAUGUUGCAGCUAGUAAUAUGAGCCCAGUUGCAUAG
UCACAAAAGUGAUCAUUGGAAACUGUG
>mne-mir-153-2 MI0002568 Macaca nemestrina miR-153-2 stem-loop
AGCGGUGGCCAGUGUCAUUUUUGUGAUGUUGCAGCUAGUAAUAUGAGCCCAGUUGCAUAG
UCACAAAAGUGAUCAUUGGAAACUGUG
>ptr-mir-9 MI0002569 Pan troglodytes miR-9 stem-loop
GGAAGCGAGUUGUUAUCUUUGGUUAUCUAGCUGUAUGAGUGUAUUGGUCUUCAUAAAGCU
AGAUAACCGAAAGUAAAAACUCCUUCA
>ggo-mir-9 MI0002570 Gorilla gorilla miR-9 stem-loop
GGAAGCGAGUUGUUAUCUUUGGUUAUCUAGCUGUAUGAGUGUAUUGGUCUUCAUAAAGCU
AGAUAACCGAAAGUAAAAACUCCUUCA
>lla-mir-9 MI0002571 Lagothrix lagotricha miR-9 stem-loop
GGAAGCGAGUUGUUAUCUUUGGUUAUCUAGCUGUAUGAGUGUAUUGGUCUUCAUAAAGCU
AGAUAACCGAAAGUAAAAACUCCUUCA
>mne-mir-9 MI0002572 Macaca nemestrina miR-9 stem-loop
GGAAGCGAGUUGUUAUCUUUGGUUAUCUAGCUGUAUGAGUGUAUUGGUCUUCAUAAAGCU
AGAUAACCGAAAGUAAAAACUCCUUCA
>age-mir-9 MI0002573 Ateles geoffroyi miR-9 stem-loop
GGAAGCGAGUUGUUAUCUUUGGUUAUCUAGCUGUAUGAGUGUAUUGGUCUUCAUAAAGCU
AGAUAACCGAAAGUAAAAACUCCUUCA
>ggo-mir-125b-2 MI0002574 Gorilla gorilla miR-125b-2 stem-loop
ACCAGACUUUUCCUAGUCCCUGAGACCCUAACUUGUGAGGUAUUUUAGUAACAUCACAAG
UCAGGCUCUUGGGACCUAGGCGGAGGGGA
>age-mir-125b-2 MI0002575 Ateles geoffroyi miR-125b-2 stem-loop
ACCAGACUUUUCCUAGUCCCUGAGACCCUAACUUGUGAGGUAUUUUAGUAACAUCACAAG
UCAGGCUCUUGGGACCUAGGCGGAGGGGA
>lca-mir-125b MI0002576 Lemur catta miR-125b stem-loop
ACCAGACUUUUCCUAGUCCCUGAGACCCUAACUUGUGAGGUAUUUUAGUAACAUCACAAG
UCAGGCUCUUGGGACCUAGGCGGAGGGGA
>ppy-mir-125b-2 MI0002577 Pongo pygmaeus miR-125b-2 stem-loop
ACCAGACUUUUCCUAGUCCCUGAGACCCUAACUUGUGAGGUAUUUUAGUAACAUCACAAG
UCAGGCUCUUGGGACCUAGGCGGAGGGGA
>ptr-mir-125b-2 MI0002578 Pan troglodytes miR-125b-2 stem-loop
ACCAGACUUUUCCUAGUCCCUGAGACCCUAACUUGUGAGGUAUUUUAGUAACAUCACAAG
[truncated: 235,101 more chars]
