# Supplementary material for: A bootstrap based analysis pipeline for efficient classification of phylogenetically related animal miRNAs
Source: BMC Genomics. 2007 Mar 6;8:66. doi: 10.1186/1471-2164-8-66 (PMC1832191; doi:10.1186/1471-2164-8-66)
Supplement: Additional File 9 — The software and instruction for the PBC analysis pipeline. The PERL scripts of the programs used in the PBC analysis pipeline, and the instructions. The miRNAs sequences are retrieved from miRBase [10] (Release 8.2). [file 1471-2164-8-66-S9.zip › release82/mature.fa]

>cel-let-7 MIMAT0000001 Caenorhabditis elegans let-7
UGAGGUAGUAGGUUGUAUAGUU
>cel-lin-4 MIMAT0000002 Caenorhabditis elegans lin-4
UCCCUGAGACCUCAAGUGUGA
>cel-miR-1 MIMAT0000003 Caenorhabditis elegans miR-1
UGGAAUGUAAAGAAGUAUGUA
>cel-miR-2 MIMAT0000004 Caenorhabditis elegans miR-2
UAUCACAGCCAGCUUUGAUGUGC
>cel-miR-34 MIMAT0000005 Caenorhabditis elegans miR-34
AGGCAGUGUGGUUAGCUGGUUG
>cel-miR-35 MIMAT0000006 Caenorhabditis elegans miR-35
UCACCGGGUGGAAACUAGCAGU
>cel-miR-36 MIMAT0000007 Caenorhabditis elegans miR-36
UCACCGGGUGAAAAUUCGCAUG
>cel-miR-37 MIMAT0000008 Caenorhabditis elegans miR-37
UCACCGGGUGAACACUUGCAGU
>cel-miR-38 MIMAT0000009 Caenorhabditis elegans miR-38
UCACCGGGAGAAAAACUGGAGU
>cel-miR-39 MIMAT0000010 Caenorhabditis elegans miR-39
UCACCGGGUGUAAAUCAGCUUG
>cel-miR-40 MIMAT0000011 Caenorhabditis elegans miR-40
UCACCGGGUGUACAUCAGCUAA
>cel-miR-41 MIMAT0000012 Caenorhabditis elegans miR-41
UCACCGGGUGAAAAAUCACCUA
>cel-miR-42 MIMAT0000013 Caenorhabditis elegans miR-42
CACCGGGUUAACAUCUACAG
>cel-miR-43 MIMAT0000014 Caenorhabditis elegans miR-43
UAUCACAGUUUACUUGCUGUCGC
>cel-miR-44 MIMAT0000015 Caenorhabditis elegans miR-44
UGACUAGAGACACAUUCAGCU
>cel-miR-45 MIMAT0000016 Caenorhabditis elegans miR-45
UGACUAGAGACACAUUCAGCU
>cel-miR-46 MIMAT0000017 Caenorhabditis elegans miR-46
UGUCAUGGAGUCGCUCUCUUCA
>cel-miR-47 MIMAT0000018 Caenorhabditis elegans miR-47
UGUCAUGGAGGCGCUCUCUUCA
>cel-miR-48 MIMAT0000019 Caenorhabditis elegans miR-48
UGAGGUAGGCUCAGUAGAUGCGA
>cel-miR-49 MIMAT0000020 Caenorhabditis elegans miR-49
AAGCACCACGAGAAGCUGCAGA
>cel-miR-50 MIMAT0000021 Caenorhabditis elegans miR-50
UGAUAUGUCUGGUAUUCUUGGGUU
>cel-miR-51 MIMAT0000022 Caenorhabditis elegans miR-51
UACCCGUAGCUCCUAUCCAUGUU
>cel-miR-52 MIMAT0000023 Caenorhabditis elegans miR-52
CACCCGUACAUAUGUUUCCGUGCU
>cel-miR-53 MIMAT0000024 Caenorhabditis elegans miR-53
CACCCGUACAUUUGUUUCCGUGCU
>cel-miR-54 MIMAT0000025 Caenorhabditis elegans miR-54
UACCCGUAAUCUUCAUAAUCCGAG
>cel-miR-55 MIMAT0000026 Caenorhabditis elegans miR-55
UACCCGUAUAAGUUUCUGCUGAG
>cel-miR-56* MIMAT0000027 Caenorhabditis elegans miR-56*
UGGCGGAUCCAUUUUGGGUUGUA
>cel-miR-56 MIMAT0000028 Caenorhabditis elegans miR-56
UACCCGUAAUGUUUCCGCUGAG
>cel-miR-57 MIMAT0000029 Caenorhabditis elegans miR-57
UACCCUGUAGAUCGAGCUGUGUGU
>cel-miR-58 MIMAT0000030 Caenorhabditis elegans miR-58
UGAGAUCGUUCAGUACGGCAAU
>cel-miR-59 MIMAT0000031 Caenorhabditis elegans miR-59
UCGAAUCGUUUAUCAGGAUGAUG
>cel-miR-60 MIMAT0000032 Caenorhabditis elegans miR-60
UAUUAUGCACAUUUUCUAGUUCA
>cel-miR-61 MIMAT0000033 Caenorhabditis elegans miR-61
UGACUAGAACCGUUACUCAUCUC
>cel-miR-62 MIMAT0000034 Caenorhabditis elegans miR-62
UGAUAUGUAAUCUAGCUUACAG
>cel-miR-63 MIMAT0000035 Caenorhabditis elegans miR-63
UAUGACACUGAAGCGAGUUGGAAA
>cel-miR-64 MIMAT0000036 Caenorhabditis elegans miR-64
UAUGACACUGAAGCGUUACCGAA
>cel-miR-65 MIMAT0000037 Caenorhabditis elegans miR-65
UAUGACACUGAAGCGUAACCGAA
>cel-miR-66 MIMAT0000038 Caenorhabditis elegans miR-66
CAUGACACUGAUUAGGGAUGUGA
>cel-miR-67 MIMAT0000039 Caenorhabditis elegans miR-67
UCACAACCUCCUAGAAAGAGUAGA
>cel-miR-70 MIMAT0000042 Caenorhabditis elegans miR-70
UAAUACGUCGUUGGUGUUUCCAU
>cel-miR-71 MIMAT0000043 Caenorhabditis elegans miR-71
UGAAAGACAUGGGUAGUGA
>cel-miR-72 MIMAT0000044 Caenorhabditis elegans miR-72
AGGCAAGAUGUUGGCAUAGC
>cel-miR-73 MIMAT0000045 Caenorhabditis elegans miR-73
UGGCAAGAUGUAGGCAGUUCAGU
>cel-miR-74 MIMAT0000046 Caenorhabditis elegans miR-74
UGGCAAGAAAUGGCAGUCUACA
>cel-miR-75 MIMAT0000047 Caenorhabditis elegans miR-75
UUAAAGCUACCAACCGGCUUCA
>cel-miR-76 MIMAT0000048 Caenorhabditis elegans miR-76
UUCGUUGUUGAUGAAGCCUUGA
>cel-miR-77 MIMAT0000049 Caenorhabditis elegans miR-77
UUCAUCAGGCCAUAGCUGUCCA
>cel-miR-78 MIMAT0000050 Caenorhabditis elegans miR-78
UGGAGGCCUGGUUGUUUGUGC
>cel-miR-79 MIMAT0000051 Caenorhabditis elegans miR-79
AUAAAGCUAGGUUACCAAAGCU
>cel-miR-227 MIMAT0000052 Caenorhabditis elegans miR-227
AGCUUUCGACAUGAUUCUGAAC
>cel-miR-80 MIMAT0000053 Caenorhabditis elegans miR-80
UGAGAUCAUUAGUUGAAAGCCGA
>cel-miR-81 MIMAT0000054 Caenorhabditis elegans miR-81
UGAGAUCAUCGUGAAAGCUAGU
>cel-miR-82 MIMAT0000055 Caenorhabditis elegans miR-82
UGAGAUCAUCGUGAAAGCCAGU
>cel-miR-83 MIMAT0000056 Caenorhabditis elegans miR-83
UAGCACCAUAUAAAUUCAGUAA
>cel-miR-84 MIMAT0000057 Caenorhabditis elegans miR-84
UGAGGUAGUAUGUAAUAUUGUA
>cel-miR-85 MIMAT0000058 Caenorhabditis elegans miR-85
UACAAAGUAUUUGAAAAGUCGUGC
>cel-miR-86 MIMAT0000059 Caenorhabditis elegans miR-86
UAAGUGAAUGCUUUGCCACAGUC
>cel-miR-87 MIMAT0000060 Caenorhabditis elegans miR-87
GUGAGCAAAGUUUCAGGUGU
>cel-miR-90 MIMAT0000061 Caenorhabditis elegans miR-90
UGAUAUGUUGUUUGAAUGCCCC
>hsa-let-7a MIMAT0000062 Homo sapiens let-7a
UGAGGUAGUAGGUUGUAUAGUU
>hsa-let-7b MIMAT0000063 Homo sapiens let-7b
UGAGGUAGUAGGUUGUGUGGUU
>hsa-let-7c MIMAT0000064 Homo sapiens let-7c
UGAGGUAGUAGGUUGUAUGGUU
>hsa-let-7d MIMAT0000065 Homo sapiens let-7d
AGAGGUAGUAGGUUGCAUAGU
>hsa-let-7e MIMAT0000066 Homo sapiens let-7e
UGAGGUAGGAGGUUGUAUAGU
>hsa-let-7f MIMAT0000067 Homo sapiens let-7f
UGAGGUAGUAGAUUGUAUAGUU
>hsa-miR-15a MIMAT0000068 Homo sapiens miR-15a
UAGCAGCACAUAAUGGUUUGUG
>hsa-miR-16 MIMAT0000069 Homo sapiens miR-16
UAGCAGCACGUAAAUAUUGGCG
>hsa-miR-17-5p MIMAT0000070 Homo sapiens miR-17-5p
CAAAGUGCUUACAGUGCAGGUAGU
>hsa-miR-17-3p MIMAT0000071 Homo sapiens miR-17-3p
ACUGCAGUGAAGGCACUUGU
>hsa-miR-18a MIMAT0000072 Homo sapiens miR-18a
UAAGGUGCAUCUAGUGCAGAUA
>hsa-miR-18a* MIMAT0002891 Homo sapiens miR-18a*
ACUGCCCUAAGUGCUCCUUCU
>hsa-miR-19a MIMAT0000073 Homo sapiens miR-19a
UGUGCAAAUCUAUGCAAAACUGA
>hsa-miR-19b MIMAT0000074 Homo sapiens miR-19b
UGUGCAAAUCCAUGCAAAACUGA
>hsa-miR-20a MIMAT0000075 Homo sapiens miR-20a
UAAAGUGCUUAUAGUGCAGGUAG
>hsa-miR-21 MIMAT0000076 Homo sapiens miR-21
UAGCUUAUCAGACUGAUGUUGA
>hsa-miR-22 MIMAT0000077 Homo sapiens miR-22
AAGCUGCCAGUUGAAGAACUGU
>hsa-miR-23a MIMAT0000078 Homo sapiens miR-23a
AUCACAUUGCCAGGGAUUUCC
>hsa-miR-189 MIMAT0000079 Homo sapiens miR-189
GUGCCUACUGAGCUGAUAUCAGU
>hsa-miR-24 MIMAT0000080 Homo sapiens miR-24
UGGCUCAGUUCAGCAGGAACAG
>hsa-miR-25 MIMAT0000081 Homo sapiens miR-25
CAUUGCACUUGUCUCGGUCUGA
>hsa-miR-26a MIMAT0000082 Homo sapiens miR-26a
UUCAAGUAAUCCAGGAUAGGC
>hsa-miR-26b MIMAT0000083 Homo sapiens miR-26b
UUCAAGUAAUUCAGGAUAGGUU
>hsa-miR-27a MIMAT0000084 Homo sapiens miR-27a
UUCACAGUGGCUAAGUUCCGC
>hsa-miR-28 MIMAT0000085 Homo sapiens miR-28
AAGGAGCUCACAGUCUAUUGAG
>hsa-miR-29a MIMAT0000086 Homo sapiens miR-29a
UAGCACCAUCUGAAAUCGGUU
>hsa-miR-30a-5p MIMAT0000087 Homo sapiens miR-30a-5p
UGUAAACAUCCUCGACUGGAAG
>hsa-miR-30a-3p MIMAT0000088 Homo sapiens miR-30a-3p
CUUUCAGUCGGAUGUUUGCAGC
>hsa-miR-31 MIMAT0000089 Homo sapiens miR-31
GGCAAGAUGCUGGCAUAGCUG
>hsa-miR-32 MIMAT0000090 Homo sapiens miR-32
UAUUGCACAUUACUAAGUUGC
>hsa-miR-33 MIMAT0000091 Homo sapiens miR-33
GUGCAUUGUAGUUGCAUUG
>hsa-miR-92 MIMAT0000092 Homo sapiens miR-92
UAUUGCACUUGUCCCGGCCUG
>hsa-miR-93 MIMAT0000093 Homo sapiens miR-93
AAAGUGCUGUUCGUGCAGGUAG
>hsa-miR-95 MIMAT0000094 Homo sapiens miR-95
UUCAACGGGUAUUUAUUGAGCA
>hsa-miR-96 MIMAT0000095 Homo sapiens miR-96
UUUGGCACUAGCACAUUUUUGC
>hsa-miR-98 MIMAT0000096 Homo sapiens miR-98
UGAGGUAGUAAGUUGUAUUGUU
>hsa-miR-99a MIMAT0000097 Homo sapiens miR-99a
AACCCGUAGAUCCGAUCUUGUG
>hsa-miR-100 MIMAT0000098 Homo sapiens miR-100
AACCCGUAGAUCCGAACUUGUG
>hsa-miR-101 MIMAT0000099 Homo sapiens miR-101
UACAGUACUGUGAUAACUGAAG
>hsa-miR-29b MIMAT0000100 Homo sapiens miR-29b
UAGCACCAUUUGAAAUCAGUGUU
>hsa-miR-103 MIMAT0000101 Homo sapiens miR-103
AGCAGCAUUGUACAGGGCUAUGA
>hsa-miR-105 MIMAT0000102 Homo sapiens miR-105
UCAAAUGCUCAGACUCCUGU
>hsa-miR-106a MIMAT0000103 Homo sapiens miR-106a
AAAAGUGCUUACAGUGCAGGUAGC
>hsa-miR-107 MIMAT0000104 Homo sapiens miR-107
AGCAGCAUUGUACAGGGCUAUCA
>dme-miR-1 MIMAT0000105 Drosophila melanogaster miR-1
UGGAAUGUAAAGAAGUAUGGAG
>dme-miR-2a MIMAT0000106 Drosophila melanogaster miR-2a
UAUCACAGCCAGCUUUGAUGAGC
>dme-miR-2b MIMAT0000107 Drosophila melanogaster miR-2b
UAUCACAGCCAGCUUUGAGGAGC
>dme-miR-3 MIMAT0000108 Drosophila melanogaster miR-3
UCACUGGGCAAAGUGUGUCUCA
>dme-miR-4 MIMAT0000109 Drosophila melanogaster miR-4
AUAAAGCUAGACAACCAUUGA
>dme-miR-5 MIMAT0000110 Drosophila melanogaster miR-5
AAAGGAACGAUCGUUGUGAUAUG
>dme-miR-6 MIMAT0000111 Drosophila melanogaster miR-6
UAUCACAGUGGCUGUUCUUUUU
>dme-miR-7 MIMAT0000112 Drosophila melanogaster miR-7
UGGAAGACUAGUGAUUUUGUUGU
>dme-miR-8 MIMAT0000113 Drosophila melanogaster miR-8
UAAUACUGUCAGGUAAAGAUGUC
>dme-miR-9a MIMAT0000114 Drosophila melanogaster miR-9a
UCUUUGGUUAUCUAGCUGUAUGA
>dme-miR-10 MIMAT0000115 Drosophila melanogaster miR-10
ACCCUGUAGAUCCGAAUUUGU
>dme-miR-11 MIMAT0000116 Drosophila melanogaster miR-11
CAUCACAGUCUGAGUUCUUGC
>dme-miR-12 MIMAT0000117 Drosophila melanogaster miR-12
UGAGUAUUACAUCAGGUACUGGU
>dme-miR-13a MIMAT0000118 Drosophila melanogaster miR-13a
UAUCACAGCCAUUUUGAUGAGU
>dme-miR-13b MIMAT0000119 Drosophila melanogaster miR-13b
UAUCACAGCCAUUUUGACGAGU
>dme-miR-14 MIMAT0000120 Drosophila melanogaster miR-14
UCAGUCUUUUUCUCUCUCCUA
>mmu-let-7g MIMAT0000121 Mus musculus let-7g
UGAGGUAGUAGUUUGUACAGU
>mmu-let-7i MIMAT0000122 Mus musculus let-7i
UGAGGUAGUAGUUUGUGCUGU
>mmu-miR-1 MIMAT0000123 Mus musculus miR-1
UGGAAUGUAAAGAAGUAUGUA
>mmu-miR-15b MIMAT0000124 Mus musculus miR-15b
UAGCAGCACAUCAUGGUUUACA
>mmu-miR-23b MIMAT0000125 Mus musculus miR-23b
AUCACAUUGCCAGGGAUUACC
>mmu-miR-27b MIMAT0000126 Mus musculus miR-27b
UUCACAGUGGCUAAGUUCUGC
>mmu-miR-29b MIMAT0000127 Mus musculus miR-29b
UAGCACCAUUUGAAAUCAGUGUU
>mmu-miR-30a-5p MIMAT0000128 Mus musculus miR-30a-5p
UGUAAACAUCCUCGACUGGAAG
>mmu-miR-30a-3p MIMAT0000129 Mus musculus miR-30a-3p
CUUUCAGUCGGAUGUUUGCAGC
>mmu-miR-30b MIMAT0000130 Mus musculus miR-30b
UGUAAACAUCCUACACUCAGCU
>mmu-miR-99a MIMAT0000131 Mus musculus miR-99a
ACCCGUAGAUCCGAUCUUGU
>mmu-miR-99b MIMAT0000132 Mus musculus miR-99b
CACCCGUAGAACCGACCUUGCG
>mmu-miR-101a MIMAT0000133 Mus musculus miR-101a
UACAGUACUGUGAUAACUGAAG
>mmu-miR-124a MIMAT0000134 Mus musculus miR-124a
UAAGGCACGCGGUGAAUGCC
>mmu-miR-125a MIMAT0000135 Mus musculus miR-125a
UCCCUGAGACCCUUUAACCUGUG
>mmu-miR-125b MIMAT0000136 Mus musculus miR-125b
UCCCUGAGACCCUAACUUGUGA
>mmu-miR-126-5p MIMAT0000137 Mus musculus miR-126-5p
CAUUAUUACUUUUGGUACGCG
>mmu-miR-126-3p MIMAT0000138 Mus musculus miR-126-3p
UCGUACCGUGAGUAAUAAUGC
>mmu-miR-127 MIMAT0000139 Mus musculus miR-127
UCGGAUCCGUCUGAGCUUGGC
>mmu-miR-128a MIMAT0000140 Mus musculus miR-128a
UCACAGUGAACCGGUCUCUUUU
>mmu-miR-130a MIMAT0000141 Mus musculus miR-130a
CAGUGCAAUGUUAAAAGGGCAU
>mmu-miR-9 MIMAT0000142 Mus musculus miR-9
UCUUUGGUUAUCUAGCUGUAUG
>mmu-miR-9* MIMAT0000143 Mus musculus miR-9*
UAAAGCUAGAUAACCGAAAGU
>mmu-miR-132 MIMAT0000144 Mus musculus miR-132
UAACAGUCUACAGCCAUGGUCG
>mmu-miR-133a* MIMAT0003473 Mus musculus miR-133a*
GCUGGUAAAAUGGAACCAAAU
>mmu-miR-133a MIMAT0000145 Mus musculus miR-133a
UUGGUCCCCUUCAACCAGCUGU
>mmu-miR-134 MIMAT0000146 Mus musculus miR-134
UGUGACUGGUUGACCAGAGGGG
>mmu-miR-135a MIMAT0000147 Mus musculus miR-135a
UAUGGCUUUUUAUUCCUAUGUGA
>mmu-miR-136 MIMAT0000148 Mus musculus miR-136
ACUCCAUUUGUUUUGAUGAUGGA
>mmu-miR-137 MIMAT0000149 Mus musculus miR-137
UUAUUGCUUAAGAAUACGCGUAG
>mmu-miR-138 MIMAT0000150 Mus musculus miR-138
AGCUGGUGUUGUGAAUC
>mmu-miR-140 MIMAT0000151 Mus musculus miR-140
CAGUGGUUUUACCCUAUGGUAG
>mmu-miR-140* MIMAT0000152 Mus musculus miR-140*
UACCACAGGGUAGAACCACGGA
>mmu-miR-141 MIMAT0000153 Mus musculus miR-141
UAACACUGUCUGGUAAAGAUGG
>mmu-miR-142-5p MIMAT0000154 Mus musculus miR-142-5p
CAUAAAGUAGAAAGCACUAC
>mmu-miR-142-3p MIMAT0000155 Mus musculus miR-142-3p
UGUAGUGUUUCCUACUUUAUGG
>mmu-miR-144 MIMAT0000156 Mus musculus miR-144
UACAGUAUAGAUGAUGUACUAG
>mmu-miR-145 MIMAT0000157 Mus musculus miR-145
GUCCAGUUUUCCCAGGAAUCCCUU
>mmu-miR-146 MIMAT0000158 Mus musculus miR-146
UGAGAACUGAAUUCCAUGGGUU
>mmu-miR-149 MIMAT0000159 Mus musculus miR-149
UCUGGCUCCGUGUCUUCACUCC
>mmu-miR-150 MIMAT0000160 Mus musculus miR-150
UCUCCCAACCCUUGUACCAGUG
>mmu-miR-151 MIMAT0000161 Mus musculus miR-151
CUAGACUGAGGCUCCUUGAGG
>mmu-miR-152 MIMAT0000162 Mus musculus miR-152
UCAGUGCAUGACAGAACUUGGG
>mmu-miR-153 MIMAT0000163 Mus musculus miR-153
UUGCAUAGUCACAAAAGUGAUC
>mmu-miR-154 MIMAT0000164 Mus musculus miR-154
UAGGUUAUCCGUGUUGCCUUCG
>mmu-miR-155 MIMAT0000165 Mus musculus miR-155
UUAAUGCUAAUUGUGAUAGGGG
>ath-miR156a MIMAT0000166 Arabidopsis thaliana miR156a
UGACAGAAGAGAGUGAGCAC
>ath-miR156b MIMAT0000167 Arabidopsis thaliana miR156b
UGACAGAAGAGAGUGAGCAC
>ath-miR156c MIMAT0000168 Arabidopsis thaliana miR156c
UGACAGAAGAGAGUGAGCAC
>ath-miR156d MIMAT0000169 Arabidopsis thaliana miR156d
UGACAGAAGAGAGUGAGCAC
>ath-miR156e MIMAT0000170 Arabidopsis thaliana miR156e
UGACAGAAGAGAGUGAGCAC
>ath-miR156f MIMAT0000171 Arabidopsis thaliana miR156f
UGACAGAAGAGAGUGAGCAC
>ath-miR157a MIMAT0000172 Arabidopsis thaliana miR157a
UUGACAGAAGAUAGAGAGCAC
>ath-miR157b MIMAT0000173 Arabidopsis thaliana miR157b
UUGACAGAAGAUAGAGAGCAC
>ath-miR157c MIMAT0000174 Arabidopsis thaliana miR157c
UUGACAGAAGAUAGAGAGCAC
>ath-miR157d MIMAT0000175 Arabidopsis thaliana miR157d
UGACAGAAGAUAGAGAGCAC
>ath-miR158a MIMAT0000176 Arabidopsis thaliana miR158a
UCCCAAAUGUAGACAAAGCA
>ath-miR159a MIMAT0000177 Arabidopsis thaliana miR159a
UUUGGAUUGAAGGGAGCUCUA
>ath-miR160a MIMAT0000178 Arabidopsis thaliana miR160a
UGCCUGGCUCCCUGUAUGCCA
>ath-miR160b MIMAT0000179 Arabidopsis thaliana miR160b
UGCCUGGCUCCCUGUAUGCCA
>ath-miR160c MIMAT0000180 Arabidopsis thaliana miR160c
UGCCUGGCUCCCUGUAUGCCA
>ath-miR161 MIMAT0000181 Arabidopsis thaliana miR161
UUGAAAGUGACUACAUCGGGG
>ath-miR162a MIMAT0000182 Arabidopsis thaliana miR162a
UCGAUAAACCUCUGCAUCCAG
>ath-miR162b MIMAT0000183 Arabidopsis thaliana miR162b
UCGAUAAACCUCUGCAUCCAG
>ath-miR163 MIMAT0000184 Arabidopsis thaliana miR163
UUGAAGAGGACUUGGAACUUCGAU
>ath-miR164a MIMAT0000185 Arabidopsis thaliana miR164a
UGGAGAAGCAGGGCACGUGCA
>ath-miR164b MIMAT0000186 Arabidopsis thaliana miR164b
UGGAGAAGCAGGGCACGUGCA
>ath-miR165a MIMAT0000187 Arabidopsis thaliana miR165a
UCGGACCAGGCUUCAUCCCCC
>ath-miR165b MIMAT0000188 Arabidopsis thaliana miR165b
UCGGACCAGGCUUCAUCCCCC
>ath-miR166a MIMAT0000189 Arabidopsis thaliana miR166a
UCGGACCAGGCUUCAUUCCCC
>ath-miR166b MIMAT0000190 Arabidopsis thaliana miR166b
UCGGACCAGGCUUCAUUCCCC
>ath-miR166c MIMAT0000191 Arabidopsis thaliana miR166c
UCGGACCAGGCUUCAUUCCCC
>ath-miR166d MIMAT0000192 Arabidopsis thaliana miR166d
UCGGACCAGGCUUCAUUCCCC
>ath-miR166e MIMAT0000193 Arabidopsis thaliana miR166e
UCGGACCAGGCUUCAUUCCCC
>ath-miR166f MIMAT0000194 Arabidopsis thaliana miR166f
UCGGACCAGGCUUCAUUCCCC
>ath-miR166g MIMAT0000195 Arabidopsis thaliana miR166g
UCGGACCAGGCUUCAUUCCCC
>ath-miR167a MIMAT0000196 Arabidopsis thaliana miR167a
UGAAGCUGCCAGCAUGAUCUA
>ath-miR167b MIMAT0000197 Arabidopsis thaliana miR167b
UGAAGCUGCCAGCAUGAUCUA
>ath-miR168a MIMAT0000198 Arabidopsis thaliana miR168a
UCGCUUGGUGCAGGUCGGGAA
>ath-miR168b MIMAT0000199 Arabidopsis thaliana miR168b
UCGCUUGGUGCAGGUCGGGAA
>ath-miR169a MIMAT0000200 Arabidopsis thaliana miR169a
CAGCCAAGGAUGACUUGCCGA
>ath-miR170 MIMAT0000201 Arabidopsis thaliana miR170
UGAUUGAGCCGUGUCAAUAUC
>ath-miR171a MIMAT0000202 Arabidopsis thaliana miR171a
UGAUUGAGCCGCGCCAAUAUC
>ath-miR172a MIMAT0000203 Arabidopsis thaliana miR172a
AGAAUCUUGAUGAUGCUGCAU
>ath-miR172b* MIMAT0000204 Arabidopsis thaliana miR172b*
GCAGCACCAUUAAGAUUCAC
>ath-miR172b MIMAT0000205 Arabidopsis thaliana miR172b
AGAAUCUUGAUGAUGCUGCAU
>ath-miR173 MIMAT0000206 Arabidopsis thaliana miR173
UUCGCUUGCAGAGAGAAAUCAC
>ath-miR159b MIMAT0000207 Arabidopsis thaliana miR159b
UUUGGAUUGAAGGGAGCUCUU
>mmu-miR-10b MIMAT0000208 Mus musculus miR-10b
CCCUGUAGAACCGAAUUUGUGU
>mmu-miR-129-5p MIMAT0000209 Mus musculus miR-129-5p
CUUUUUGCGGUCUGGGCUUGCU
>mmu-miR-181a MIMAT0000210 Mus musculus miR-181a
AACAUUCAACGCUGUCGGUGAGU
>mmu-miR-182 MIMAT0000211 Mus musculus miR-182
UUUGGCAAUGGUAGAACUCACA
>mmu-miR-183 MIMAT0000212 Mus musculus miR-183
UAUGGCACUGGUAGAAUUCACUG
>mmu-miR-184 MIMAT0000213 Mus musculus miR-184
UGGACGGAGAACUGAUAAGGGU
>mmu-miR-185 MIMAT0000214 Mus musculus miR-185
UGGAGAGAAAGGCAGUUC
>mmu-miR-186 MIMAT0000215 Mus musculus miR-186
CAAAGAAUUCUCCUUUUGGGCUU
>mmu-miR-187 MIMAT0000216 Mus musculus miR-187
UCGUGUCUUGUGUUGCAGCCGG
>mmu-miR-188 MIMAT0000217 Mus musculus miR-188
CAUCCCUUGCAUGGUGGAGGGU
>mmu-miR-189 MIMAT0000218 Mus musculus miR-189
GUGCCUACUGAGCUGAUAUCAGU
>mmu-miR-24 MIMAT0000219 Mus musculus miR-24
UGGCUCAGUUCAGCAGGAACAG
>mmu-miR-190 MIMAT0000220 Mus musculus miR-190
UGAUAUGUUUGAUAUAUUAGGU
>mmu-miR-191 MIMAT0000221 Mus musculus miR-191
CAACGGAAUCCCAAAAGCAGCU
>hsa-miR-192 MIMAT0000222 Homo sapiens miR-192
CUGACCUAUGAAUUGACAGCC
>mmu-miR-193 MIMAT0000223 Mus musculus miR-193
AACUGGCCUACAAAGUCCCAG
>mmu-miR-194 MIMAT0000224 Mus musculus miR-194
UGUAACAGCAACUCCAUGUGGA
>mmu-miR-195 MIMAT0000225 Mus musculus miR-195
UAGCAGCACAGAAAUAUUGGC
>hsa-miR-196a MIMAT0000226 Homo sapiens miR-196a
UAGGUAGUUUCAUGUUGUUGG
>hsa-miR-197 MIMAT0000227 Homo sapiens miR-197
UUCACCACCUUCUCCACCCAGC
>hsa-miR-198 MIMAT0000228 Homo sapiens miR-198
GGUCCAGAGGGGAGAUAGG
>mmu-miR-199a MIMAT0000229 Mus musculus miR-199a
CCCAGUGUUCAGACUACCUGUUC
>mmu-miR-199a* MIMAT0000230 Mus musculus miR-199a*
UACAGUAGUCUGCACAUUGGUU
>hsa-miR-199a MIMAT0000231 Homo sapiens miR-199a
CCCAGUGUUCAGACUACCUGUUC
>hsa-miR-199a* MIMAT0000232 Homo sapiens miR-199a*
UACAGUAGUCUGCACAUUGGUU
>mmu-miR-200b MIMAT0000233 Mus musculus miR-200b
UAAUACUGCCUGGUAAUGAUGAC
>mmu-miR-201 MIMAT0000234 Mus musculus miR-201
UACUCAGUAAGGCAUUGUUCU
>mmu-miR-202 MIMAT0000235 Mus musculus miR-202
AGAGGUAUAGCGCAUGGGAAGA
>mmu-miR-203 MIMAT0000236 Mus musculus miR-203
UGAAAUGUUUAGGACCACUAG
>mmu-miR-204 MIMAT0000237 Mus musculus miR-204
UUCCCUUUGUCAUCCUAUGCCUG
>mmu-miR-205 MIMAT0000238 Mus musculus miR-205
UCCUUCAUUCCACCGGAGUCUG
>mmu-miR-206 MIMAT0000239 Mus musculus miR-206
UGGAAUGUAAGGAAGUGUGUGG
>mmu-miR-207 MIMAT0000240 Mus musculus miR-207
GCUUCUCCUGGCUCUCCUCCCUC
>hsa-miR-208 MIMAT0000241 Homo sapiens miR-208
AUAAGACGAGCAAAAAGCUUGU
>hsa-miR-129 MIMAT0000242 Homo sapiens miR-129
CUUUUUGCGGUCUGGGCUUGC
>hsa-miR-148a MIMAT0000243 Homo sapiens miR-148a
UCAGUGCACUACAGAACUUUGU
>hsa-miR-30c MIMAT0000244 Homo sapiens miR-30c
UGUAAACAUCCUACACUCUCAGC
>hsa-miR-30d MIMAT0000245 Homo sapiens miR-30d
UGUAAACAUCCCCGACUGGAAG
>mmu-miR-122a MIMAT0000246 Mus musculus miR-122a
UGGAGUGUGACAAUGGUGUUUGU
>mmu-miR-143 MIMAT0000247 Mus musculus miR-143
UGAGAUGAAGCACUGUAGCUCA
>mmu-miR-30e MIMAT0000248 Mus musculus miR-30e
UGUAAACAUCCUUGACUGGA
>mmu-miR-30e* MIMAT0000249 Mus musculus miR-30e*
CUUUCAGUCGGAUGUUUACAG
>hsa-miR-139 MIMAT0000250 Homo sapiens miR-139
UCUACAGUGCACGUGUCU
>hsa-miR-147 MIMAT0000251 Homo sapiens miR-147
GUGUGUGGAAAUGCUUCUGC
>hsa-miR-7 MIMAT0000252 Homo sapiens miR-7
UGGAAGACUAGUGAUUUUGUUG
>hsa-miR-10a MIMAT0000253 Homo sapiens miR-10a
UACCCUGUAGAUCCGAAUUUGUG
>hsa-miR-10b MIMAT0000254 Homo sapiens miR-10b
UACCCUGUAGAACCGAAUUUGU
>hsa-miR-34a MIMAT0000255 Homo sapiens miR-34a
UGGCAGUGUCUUAGCUGGUUGUU
>hsa-miR-181a MIMAT0000256 Homo sapiens miR-181a
AACAUUCAACGCUGUCGGUGAGU
>hsa-miR-181b MIMAT0000257 Homo sapiens miR-181b
AACAUUCAUUGCUGUCGGUGGG
>hsa-miR-181c MIMAT0000258 Homo sapiens miR-181c
AACAUUCAACCUGUCGGUGAGU
>hsa-miR-182 MIMAT0000259 Homo sapiens miR-182
UUUGGCAAUGGUAGAACUCACA
>hsa-miR-182* MIMAT0000260 Homo sapiens miR-182*
UGGUUCUAGACUUGCCAACUA
>hsa-miR-183 MIMAT0000261 Homo sapiens miR-183
UAUGGCACUGGUAGAAUUCACUG
>hsa-miR-187 MIMAT0000262 Homo sapiens miR-187
UCGUGUCUUGUGUUGCAGCCG
>hsa-miR-199b MIMAT0000263 Homo sapiens miR-199b
CCCAGUGUUUAGACUAUCUGUUC
>hsa-miR-203 MIMAT0000264 Homo sapiens miR-203
GUGAAAUGUUUAGGACCACUAG
>hsa-miR-204 MIMAT0000265 Homo sapiens miR-204
UUCCCUUUGUCAUCCUAUGCCU
>hsa-miR-205 MIMAT0000266 Homo sapiens miR-205
UCCUUCAUUCCACCGGAGUCUG
>hsa-miR-210 MIMAT0000267 Homo sapiens miR-210
CUGUGCGUGUGACAGCGGCUGA
>hsa-miR-211 MIMAT0000268 Homo sapiens miR-211
UUCCCUUUGUCAUCCUUCGCCU
>hsa-miR-212 MIMAT0000269 Homo sapiens miR-212
UAACAGUCUCCAGUCACGGCC
>hsa-miR-181a* MIMAT0000270 Homo sapiens miR-181a*
ACCAUCGACCGUUGAUUGUACC
>hsa-miR-214 MIMAT0000271 Homo sapiens miR-214
ACAGCAGGCACAGACAGGCAG
>hsa-miR-215 MIMAT0000272 Homo sapiens miR-215
AUGACCUAUGAAUUGACAGAC
>hsa-miR-216 MIMAT0000273 Homo sapiens miR-216
UAAUCUCAGCUGGCAACUGUG
>hsa-miR-217 MIMAT0000274 Homo sapiens miR-217
UACUGCAUCAGGAACUGAUUGGAU
>hsa-miR-218 MIMAT0000275 Homo sapiens miR-218
UUGUGCUUGAUCUAACCAUGU
>hsa-miR-219 MIMAT0000276 Homo sapiens miR-219
UGAUUGUCCAAACGCAAUUCU
>hsa-miR-220 MIMAT0000277 Homo sapiens miR-220
CCACACCGUAUCUGACACUUU
>hsa-miR-221 MIMAT0000278 Homo sapiens miR-221
AGCUACAUUGUCUGCUGGGUUUC
>hsa-miR-222 MIMAT0000279 Homo sapiens miR-222
AGCUACAUCUGGCUACUGGGUCUC
>hsa-miR-223 MIMAT0000280 Homo sapiens miR-223
UGUCAGUUUGUCAAAUACCCC
>hsa-miR-224 MIMAT0000281 Homo sapiens miR-224
CAAGUCACUAGUGGUUCCGUUUA
>cel-miR-124 MIMAT0000282 Caenorhabditis elegans miR-124
UAAGGCACGCGGUGAAUGCCA
>cel-miR-228 MIMAT0000283 Caenorhabditis elegans miR-228
AAUGGCACUGCAUGAAUUCACGG
>cel-miR-229 MIMAT0000284 Caenorhabditis elegans miR-229
AAUGACACUGGUUAUCUUUUCCAUCGU
>cel-miR-230 MIMAT0000285 Caenorhabditis elegans miR-230
GUAUUAGUUGUGCGACCAGGAGA
>cel-miR-231 MIMAT0000286 Caenorhabditis elegans miR-231
UAAGCUCGUGAUCAACAGGCAGAA
>cel-miR-232 MIMAT0000287 Caenorhabditis elegans miR-232
UAAAUGCAUCUUAACUGCGGUGA
>cel-miR-233 MIMAT0000288 Caenorhabditis elegans miR-233
UUGAGCAAUGCGCAUGUGCGGGA
>cel-miR-234 MIMAT0000289 Caenorhabditis elegans miR-234
UUAUUGCUCGAGAAUACCCUU
>cel-miR-235 MIMAT0000290 Caenorhabditis elegans miR-235
UAUUGCACUCUCCCCGGCCUGA
>cel-miR-236 MIMAT0000291 Caenorhabditis elegans miR-236
UAAUACUGUCAGGUAAUGACGCU
>cel-miR-237 MIMAT0000292 Caenorhabditis elegans miR-237
UCCCUGAGAAUUCUCGAACAGCUU
>cel-miR-238 MIMAT0000293 Caenorhabditis elegans miR-238
UUUGUACUCCGAUGCCAUUCAGA
>cel-miR-239a MIMAT0000294 Caenorhabditis elegans miR-239a
UUUGUACUACACAUAGGUACUGG
>cel-miR-239b MIMAT0000295 Caenorhabditis elegans miR-239b
UUGUACUACACAAAAGUACUG
>cel-miR-240 MIMAT0000296 Caenorhabditis elegans miR-240
UACUGGCCCCCAAAUCUUCGCU
>cel-miR-241 MIMAT0000297 Caenorhabditis elegans miR-241
UGAGGUAGGUGCGAGAAAUGA
>cel-miR-242 MIMAT0000298 Caenorhabditis elegans miR-242
UUGCGUAGGCCUUUGCUUCGA
>cel-miR-243 MIMAT0000299 Caenorhabditis elegans miR-243
CGGUACGAUCGCGGCGGGAUAUC
>cel-miR-244 MIMAT0000300 Caenorhabditis elegans miR-244
UCUUUGGUUGUACAAAGUGGUAUG
>cel-miR-245 MIMAT0000301 Caenorhabditis elegans miR-245
AUUGGUCCCCUCCAAGUAGCUC
>cel-miR-246 MIMAT0000302 Caenorhabditis elegans miR-246
UUACAUGUUUCGGGUAGGAGCU
>cel-miR-247 MIMAT0000303 Caenorhabditis elegans miR-247
UGACUAGAGCCUAUUCUCUUCUU
>cel-miR-248 MIMAT0000304 Caenorhabditis elegans miR-248
UACACGUGCACGGAUAACGCUCA
>cel-miR-249 MIMAT0000305 Caenorhabditis elegans miR-249
UCACAGGACUUUUGAGCGUUGC
>cel-miR-250 MIMAT0000306 Caenorhabditis elegans miR-250
UCACAGUCAACUGUUGGCAUGG
>cel-miR-251 MIMAT0000307 Caenorhabditis elegans miR-251
UUAAGUAGUGGUGCCGCUCUUAUU
>cel-miR-252 MIMAT0000308 Caenorhabditis elegans miR-252
UAAGUAGUAGUGCCGCAGGUAAC
>cel-miR-253 MIMAT0000309 Caenorhabditis elegans miR-253
CACACCUCACUAACACUGACC
>cel-miR-254 MIMAT0000310 Caenorhabditis elegans miR-254
UGCAAAUCUUUCGCGACUGUAGG
>cel-miR-256 MIMAT0000311 Caenorhabditis elegans miR-256
UGGAAUGCAUAGAAGACUGUA
>cel-miR-257 MIMAT0000312 Caenorhabditis elegans miR-257
GAGUAUCAGGAGUACCCAGUGA
>cel-miR-258 MIMAT0000313 Caenorhabditis elegans miR-258
GGUUUUGAGAGGAAUCCUUUU
>cel-miR-259 MIMAT0000314 Caenorhabditis elegans miR-259
AAAUCUCAUCCUAAUCUGGUA
>cel-miR-260 MIMAT0000315 Caenorhabditis elegans miR-260
GUGAUGUCGAACUCUUGUAG
>cel-miR-261 MIMAT0000316 Caenorhabditis elegans miR-261
UAGCUUUUUAGUUUUCACG
>cel-miR-262 MIMAT0000317 Caenorhabditis elegans miR-262
GUUUCUCGAUGUUUUCUGAU
>hsa-miR-200b MIMAT0000318 Homo sapiens miR-200b
UAAUACUGCCUGGUAAUGAUGAC
>dme-miR-263a MIMAT0000319 Drosophila melanogaster miR-263a
GUUAAUGGCACUGGAAGAAUUCAC
>cel-miR-264 MIMAT0000320 Caenorhabditis elegans miR-264
GGCGGGUGGUUGUUGUUAUG
>cel-miR-265 MIMAT0000321 Caenorhabditis elegans miR-265
UGAGGGAGGAAGGGUGGUAU
>cel-miR-266 MIMAT0000322 Caenorhabditis elegans miR-266
AGGCAAGACUUUGGCAAAGC
>cel-miR-267 MIMAT0000323 Caenorhabditis elegans miR-267
CCCGUGAAGUGUCUGCUGCA
>cel-miR-268 MIMAT0000324 Caenorhabditis elegans miR-268
GGCAAGAAUUAGAAGCAGUUUGGU
>cel-miR-269 MIMAT0000325 Caenorhabditis elegans miR-269
GGCAAGACUCUGGCAAAACU
>cel-miR-270 MIMAT0000326 Caenorhabditis elegans miR-270
GGCAUGAUGUAGCAGUGGAG
>cel-miR-271 MIMAT0000327 Caenorhabditis elegans miR-271
UCGCCGGGUGGGAAAGCAUU
>cel-miR-272 MIMAT0000328 Caenorhabditis elegans miR-272
UGUAGGCAUGGGUGUUUG
>cel-miR-273 MIMAT0000329 Caenorhabditis elegans miR-273
UGCCCGUACUGUGUCGGCUG
>dme-miR-184* MIMAT0000330 Drosophila melanogaster miR-184*
CCUUAUCAUUCUCUCGCCCCG
>dme-miR-184 MIMAT0000331 Drosophila melanogaster miR-184
UGGACGGAGAACUGAUAAGGGC
>dme-miR-274 MIMAT0000332 Drosophila melanogaster miR-274
UUUUGUGACCGACACUAACGGGUAAU
>dme-miR-275 MIMAT0000333 Drosophila melanogaster miR-275
UCAGGUACCUGAAGUAGCGCGCG
>dme-miR-92a MIMAT0000334 Drosophila melanogaster miR-92a
CAUUGCACUUGUCCCGGCCUAU
>dme-miR-219 MIMAT0000335 Drosophila melanogaster miR-219
UGAUUGUCCAAACGCAAUUCUUG
>dme-miR-276* MIMAT0000336 Drosophila melanogaster miR-276*
CAGCGAGGUAUAGAGUUCCUACG
>dme-miR-276a MIMAT0000337 Drosophila melanogaster miR-276a
UAGGAACUUCAUACCGUGCUCU
>dme-miR-277 MIMAT0000338 Drosophila melanogaster miR-277
UAAAUGCACUAUCUGGUACGACA
>dme-miR-278 MIMAT0000339 Drosophila melanogaster miR-278
UCGGUGGGACUUUCGUCCGUUU
>dme-miR-133 MIMAT0000340 Drosophila melanogaster miR-133
UUGGUCCCCUUCAACCAGCUGU
>dme-miR-279 MIMAT0000341 Drosophila melanogaster miR-279
UGACUAGAUCCACACUCAUUAA
>dme-miR-33 MIMAT0000342 Drosophila melanogaster miR-33
AGGUGCAUUGUAGUCGCAUUG
>dme-miR-280 MIMAT0000343 Drosophila melanogaster miR-280
UGUAUUUACGUUGCAUAUGAAAUGAUA
>dme-miR-281-1* MIMAT0000344 Drosophila melanogaster miR-281-1*
AAGAGAGCUGUCCGUCGACAGU
>dme-miR-281 MIMAT0000345 Drosophila melanogaster miR-281
UGUCAUGGAAUUGCUCUCUUUGU
>dme-miR-282 MIMAT0000346 Drosophila melanogaster miR-282
AAUCUAGCCUCUACUAGGCUUUGUCUGU
>dme-miR-283 MIMAT0000347 Drosophila melanogaster miR-283
UAAAUAUCAGCUGGUAAUUCU
>dme-miR-284 MIMAT0000348 Drosophila melanogaster miR-284
UGAAGUCAGCAACUUGAUUCCAGCAAUUG
>dme-miR-281-2* MIMAT0000349 Drosophila melanogaster miR-281-2*
AAGAGAGCUAUCCGUCGACAGU
>dme-miR-34 MIMAT0000350 Drosophila melanogaster miR-34
UGGCAGUGUGGUUAGCUGGUUG
>dme-miR-124 MIMAT0000351 Drosophila melanogaster miR-124
UAAGGCACGCGGUGAAUGCCAAG
>dme-miR-79 MIMAT0000352 Drosophila melanogaster miR-79
UAAAGCUAGAUUACCAAAGCAU
>dme-miR-276b MIMAT0000354 Drosophila melanogaster miR-276b
UAGGAACUUAAUACCGUGCUCU
>dme-miR-210 MIMAT0000355 Drosophila melanogaster miR-210
UUGUGCGUGUGACAGCGGCUA
>dme-miR-285 MIMAT0000356 Drosophila melanogaster miR-285
UAGCACCAUUCGAAAUCAGUGC
>dme-miR-100 MIMAT0000357 Drosophila melanogaster miR-100
AACCCGUAAAUCCGAACUUGUG
>dme-miR-92b MIMAT0000358 Drosophila melanogaster miR-92b
AAUUGCACUAGUCCCGGCCUGC
>dme-miR-286 MIMAT0000359 Drosophila melanogaster miR-286
UGACUAGACCGAACACUCGUGCU
>dme-miR-287 MIMAT0000360 Drosophila melanogaster miR-287
UGUGUUGAAAAUCGUUUGCAC
>dme-miR-87 MIMAT0000361 Drosophila melanogaster miR-87
UUGAGCAAAAUUUCAGGUGUG
>dme-miR-263b MIMAT0000362 Drosophila melanogaster miR-263b
CUUGGCACUGGGAGAAUUCAC
>dme-miR-288 MIMAT0000363 Drosophila melanogaster miR-288
UUUCAUGUCGAUUUCAUUUCAUG
>dme-miR-289 MIMAT0000364 Drosophila melanogaster miR-289
UAAAUAUUUAAGUGGAGCCUGCGACU
>dme-bantam MIMAT0000365 Drosophila melanogaster bantam
UGAGAUCAUUUUGAAAGCUGAUU
>mmu-miR-290 MIMAT0000366 Mus musculus miR-290
CUCAAACUAUGGGGGCACUUUUU
>mmu-miR-291a-5p MIMAT0000367 Mus musculus miR-291a-5p
CAUCAAAGUGGAGGCCCUCUCU
>mmu-miR-291a-3p MIMAT0000368 Mus musculus miR-291a-3p
AAAGUGCUUCCACUUUGUGUGCC
>mmu-miR-292-5p MIMAT0000369 Mus musculus miR-292-5p
ACUCAAACUGGGGGCUCUUUUG
>mmu-miR-292-3p MIMAT0000370 Mus musculus miR-292-3p
AAGUGCCGCCAGGUUUUGAGUGU
>mmu-miR-293 MIMAT0000371 Mus musculus miR-293
AGUGCCGCAGAGUUUGUAGUGU
>mmu-miR-294 MIMAT0000372 Mus musculus miR-294
AAAGUGCUUCCCUUUUGUGUGU
>mmu-miR-295 MIMAT0000373 Mus musculus miR-295
AAAGUGCUACUACUUUUGAGUCU
>mmu-miR-296 MIMAT0000374 Mus musculus miR-296
AGGGCCCCCCCUCAAUCCUGU
>mmu-miR-297 MIMAT0000375 Mus musculus miR-297
AUGUAUGUGUGCAUGUGCAUG
>mmu-miR-298 MIMAT0000376 Mus musculus miR-298
GGCAGAGGAGGGCUGUUCUUCC
>mmu-miR-299 MIMAT0000377 Mus musculus miR-299
UGGUUUACCGUCCCACAUACAU
>mmu-miR-300 MIMAT0000378 Mus musculus miR-300
UAUGCAAGGGCAAGCUCUCUUC
>mmu-miR-301 MIMAT0000379 Mus musculus miR-301
CAGUGCAAUAGUAUUGUCAAAGC
>mmu-miR-302 MIMAT0000380 Mus musculus miR-302
UAAGUGCUUCCAUGUUUUGGUGA
>mmu-miR-34c MIMAT0000381 Mus musculus miR-34c
AGGCAGUGUAGUUAGCUGAUUGC
>mmu-miR-34b MIMAT0000382 Mus musculus miR-34b
UAGGCAGUGUAAUUAGCUGAUUG
>mmu-let-7d MIMAT0000383 Mus musculus let-7d
AGAGGUAGUAGGUUGCAUAGU
>mmu-let-7d* MIMAT0000384 Mus musculus let-7d*
CUAUACGACCUGCUGCCUUUCU
>mmu-miR-106a MIMAT0000385 Mus musculus miR-106a
CAAAGUGCUAACAGUGCAGGUA
>mmu-miR-106b MIMAT0000386 Mus musculus miR-106b
UAAAGUGCUGACAGUGCAGAU
>mmu-miR-130b MIMAT0000387 Mus musculus miR-130b
CAGUGCAAUGAUGAAAGGGCAU
>dme-miR-303 MIMAT0000388 Drosophila melanogaster miR-303
UUUAGGUUUCACAGGAAACUGGU
>dme-miR-31b MIMAT0000389 Drosophila melanogaster miR-31b
UGGCAAGAUGUCGGAAUAGCUG
>dme-miR-304 MIMAT0000390 Drosophila melanogaster miR-304
UAAUCUCAAUUUGUAAAUGUGAG
>dme-miR-305 MIMAT0000391 Drosophila melanogaster miR-305
AUUGUACUUCAUCAGGUGCUCUG
>dme-miR-9c MIMAT0000392 Drosophila melanogaster miR-9c
UCUUUGGUAUUCUAGCUGUAGA
>dme-miR-306 MIMAT0000393 Drosophila melanogaster miR-306
UCAGGUACUUAGUGACUCUCAA
>dme-miR-306* MIMAT0000394 Drosophila melanogaster miR-306*
GGGGGUCACUCUGUGCCUGUGC
>dme-miR-9b MIMAT0000395 Drosophila melanogaster miR-9b
UCUUUGGUGAUUUUAGCUGUAUG
>dme-let-7 MIMAT0000396 Drosophila melanogaster let-7
UGAGGUAGUAGGUUGUAUAGU
>dme-miR-125 MIMAT0000397 Drosophila melanogaster miR-125
UCCCUGAGACCCUAACUUGUGA
>dme-miR-307 MIMAT0000398 Drosophila melanogaster miR-307
UCACAACCUCCUUGAGUGAG
>dme-miR-308 MIMAT0000399 Drosophila melanogaster miR-308
AAUCACAGGAUUAUACUGUGAG
>dme-miR-31a MIMAT0000400 Drosophila melanogaster miR-31a
UGGCAAGAUGUCGGCAUAGCUGA
>dme-miR-309 MIMAT0000401 Drosophila melanogaster miR-309
GCACUGGGUAAAGUUUGUCCUA
>dme-miR-310 MIMAT0000402 Drosophila melanogaster miR-310
UAUUGCACACUUCCCGGCCUUU
>dme-miR-311 MIMAT0000403 Drosophila melanogaster miR-311
UAUUGCACAUUCACCGGCCUGA
>dme-miR-312 MIMAT0000404 Drosophila melanogaster miR-312
UAUUGCACUUGAGACGGCCUGA
>dme-miR-313 MIMAT0000405 Drosophila melanogaster miR-313
UAUUGCACUUUUCACAGCCCGA
>dme-miR-314 MIMAT0000406 Drosophila melanogaster miR-314
UAUUCGAGCCAAUAAGUUCGG
>dme-miR-315 MIMAT0000407 Drosophila melanogaster miR-315
UUUUGAUUGUUGCUCAGAAAGC
>dme-miR-316 MIMAT0000408 Drosophila melanogaster miR-316
UGUCUUUUUCCGCUUACUGGCG
>dme-miR-317 MIMAT0000409 Drosophila melanogaster miR-317
UGAACACAGCUGGUGGUAUCCAGU
>dme-miR-318 MIMAT0000410 Drosophila melanogaster miR-318
UCACUGGGCUUUGUUUAUCUCA
>dme-miR-2c MIMAT0000411 Drosophila melanogaster miR-2c
UAUCACAGCCAGCUUUGAUGGGC
>dme-miR-iab-4-5p MIMAT0000412 Drosophila melanogaster miR-iab-4-5p
ACGUAUACUGAAUGUAUCCUGA
>dme-miR-iab-4-3p MIMAT0000413 Drosophila melanogaster miR-iab-4-3p
CGGUAUACCUUCAGUAUACGUAAC
>hsa-let-7g MIMAT0000414 Homo sapiens let-7g
UGAGGUAGUAGUUUGUACAGU
>hsa-let-7i MIMAT0000415 Homo sapiens let-7i
UGAGGUAGUAGUUUGUGCUGU
>hsa-miR-1 MIMAT0000416 Homo sapiens miR-1
UGGAAUGUAAAGAAGUAUGUA
>hsa-miR-15b MIMAT0000417 Homo sapiens miR-15b
UAGCAGCACAUCAUGGUUUACA
>hsa-miR-23b MIMAT0000418 Homo sapiens miR-23b
AUCACAUUGCCAGGGAUUACC
>hsa-miR-27b MIMAT0000419 Homo sapiens miR-27b
UUCACAGUGGCUAAGUUCUGC
>hsa-miR-30b MIMAT0000420 Homo sapiens miR-30b
UGUAAACAUCCUACACUCAGCU
>hsa-miR-122a MIMAT0000421 Homo sapiens miR-122a
UGGAGUGUGACAAUGGUGUUUGU
>hsa-miR-124a MIMAT0000422 Homo sapiens miR-124a
UUAAGGCACGCGGUGAAUGCCA
>hsa-miR-125b MIMAT0000423 Homo sapiens miR-125b
UCCCUGAGACCCUAACUUGUGA
>hsa-miR-128a MIMAT0000424 Homo sapiens miR-128a
UCACAGUGAACCGGUCUCUUUU
>hsa-miR-130a MIMAT0000425 Homo sapiens miR-130a
CAGUGCAAUGUUAAAAGGGCAU
>hsa-miR-132 MIMAT0000426 Homo sapiens miR-132
UAACAGUCUACAGCCAUGGUCG
>hsa-miR-133a MIMAT0000427 Homo sapiens miR-133a
UUGGUCCCCUUCAACCAGCUGU
>hsa-miR-135a MIMAT0000428 Homo sapiens miR-135a
UAUGGCUUUUUAUUCCUAUGUGA
>hsa-miR-137 MIMAT0000429 Homo sapiens miR-137
UAUUGCUUAAGAAUACGCGUAG
>hsa-miR-138 MIMAT0000430 Homo sapiens miR-138
AGCUGGUGUUGUGAAUC
>hsa-miR-140 MIMAT0000431 Homo sapiens miR-140
AGUGGUUUUACCCUAUGGUAG
>hsa-miR-141 MIMAT0000432 Homo sapiens miR-141
UAACACUGUCUGGUAAAGAUGG
>hsa-miR-142-5p MIMAT0000433 Homo sapiens miR-142-5p
CAUAAAGUAGAAAGCACUAC
>hsa-miR-142-3p MIMAT0000434 Homo sapiens miR-142-3p
UGUAGUGUUUCCUACUUUAUGGA
>hsa-miR-143 MIMAT0000435 Homo sapiens miR-143
UGAGAUGAAGCACUGUAGCUCA
>hsa-miR-144 MIMAT0000436 Homo sapiens miR-144
UACAGUAUAGAUGAUGUACUAG
>hsa-miR-145 MIMAT0000437 Homo sapiens miR-145
GUCCAGUUUUCCCAGGAAUCCCUU
>hsa-miR-152 MIMAT0000438 Homo sapiens miR-152
UCAGUGCAUGACAGAACUUGGG
>hsa-miR-153 MIMAT0000439 Homo sapiens miR-153
UUGCAUAGUCACAAAAGUGA
>hsa-miR-191 MIMAT0000440 Homo sapiens miR-191
CAACGGAAUCCCAAAAGCAGCU
>hsa-miR-191* MIMAT0001618 Homo sapiens miR-191*
GCUGCGCUUGGAUUUCGUCCCC
>hsa-miR-9 MIMAT0000441 Homo sapiens miR-9
UCUUUGGUUAUCUAGCUGUAUGA
>hsa-miR-9* MIMAT0000442 Homo sapiens miR-9*
UAAAGCUAGAUAACCGAAAGU
>hsa-miR-125a MIMAT0000443 Homo sapiens miR-125a
UCCCUGAGACCCUUUAACCUGUG
>hsa-miR-126* MIMAT0000444 Homo sapiens miR-126*
CAUUAUUACUUUUGGUACGCG
>hsa-miR-126 MIMAT0000445 Homo sapiens miR-126
UCGUACCGUGAGUAAUAAUGC
>hsa-miR-127 MIMAT0000446 Homo sapiens miR-127
UCGGAUCCGUCUGAGCUUGGCU
>hsa-miR-134 MIMAT0000447 Homo sapiens miR-134
UGUGACUGGUUGACCAGAGGG
>hsa-miR-136 MIMAT0000448 Homo sapiens miR-136
ACUCCAUUUGUUUUGAUGAUGGA
>hsa-miR-146a MIMAT0000449 Homo sapiens miR-146a
UGAGAACUGAAUUCCAUGGGUU
>hsa-miR-149 MIMAT0000450 Homo sapiens miR-149
UCUGGCUCCGUGUCUUCACUCC
>hsa-miR-150 MIMAT0000451 Homo sapiens miR-150
UCUCCCAACCCUUGUACCAGUG
>hsa-miR-154 MIMAT0000452 Homo sapiens miR-154
UAGGUUAUCCGUGUUGCCUUCG
>hsa-miR-154* MIMAT0000453 Homo sapiens miR-154*
AAUCAUACACGGUUGACCUAUU
>hsa-miR-184 MIMAT0000454 Homo sapiens miR-184
UGGACGGAGAACUGAUAAGGGU
>hsa-miR-185 MIMAT0000455 Homo sapiens miR-185
UGGAGAGAAAGGCAGUUC
>hsa-miR-186 MIMAT0000456 Homo sapiens miR-186
CAAAGAAUUCUCCUUUUGGGCUU
>hsa-miR-188 MIMAT0000457 Homo sapiens miR-188
CAUCCCUUGCAUGGUGGAGGGU
>hsa-miR-190 MIMAT0000458 Homo sapiens miR-190
UGAUAUGUUUGAUAUAUUAGGU
>hsa-miR-193a MIMAT0000459 Homo sapiens miR-193a
AACUGGCCUACAAAGUCCCAG
>hsa-miR-194 MIMAT0000460 Homo sapiens miR-194
UGUAACAGCAACUCCAUGUGGA
>hsa-miR-195 MIMAT0000461 Homo sapiens miR-195
UAGCAGCACAGAAAUAUUGGC
>hsa-miR-206 MIMAT0000462 Homo sapiens miR-206
UGGAAUGUAAGGAAGUGUGUGG
>cbr-let-7 MIMAT0000463 Caenorhabditis briggsae let-7
UGAGGUAGUAGGUUGUAUAGUU
>cbr-lin-4 MIMAT0000464 Caenorhabditis briggsae lin-4
UCCCUGAGACCUCAAGUGUGA
>cbr-miR-1 MIMAT0000465 Caenorhabditis briggsae miR-1
UGGAAUGUAAAGAAGUAUGUA
>cbr-miR-34 MIMAT0000466 Caenorhabditis briggsae miR-34
AGGCAGUGUGGUUAGCUGGUUG
>cbr-miR-42 MIMAT0000467 Caenorhabditis briggsae miR-42
CACCGGGUUAACAUCUACAG
>cbr-miR-43 MIMAT0000468 Caenorhabditis briggsae miR-43
UAUCACAGUUUACUUGCUGUCGC
>cbr-miR-44 MIMAT0000469 Caenorhabditis briggsae miR-44
UGACUAGAGACACAUUCAGCU
>cbr-miR-45 MIMAT0000470 Caenorhabditis briggsae miR-45
UGACUAGAGACACAUUCAGCU
>cbr-miR-46 MIMAT0000471 Caenorhabditis briggsae miR-46
UGUCAUGGAGUCGCUCUCUUCA
>cbr-miR-47 MIMAT0000472 Caenorhabditis briggsae miR-47
UGUCAUGGAGGCGCUCUCUUCA
>cbr-miR-48 MIMAT0000473 Caenorhabditis briggsae miR-48
UGAGGUAGGCUCAGUAGAUGCGA
>cbr-miR-49 MIMAT0000474 Caenorhabditis briggsae miR-49
AAGCACCACGAGAAGCUGCAGA
>cbr-miR-50 MIMAT0000475 Caenorhabditis briggsae miR-50
UGAUAUGUCUGAUAUUCUUGGGUU
>cbr-miR-52 MIMAT0000476 Caenorhabditis briggsae miR-52
CACCCGUACAUAUGUUUCCGUGCU
>cbr-miR-57 MIMAT0000477 Caenorhabditis briggsae miR-57
UACCCUGUAGAUCGAGCUGUGUGU
>cbr-miR-58 MIMAT0000478 Caenorhabditis briggsae miR-58
UGAGAUCGUUCAGUACGGCAAU
>cbr-miR-60 MIMAT0000479 Caenorhabditis briggsae miR-60
UAUUAUGCACAUUUUCUAGUCCA
>cbr-miR-67 MIMAT0000480 Caenorhabditis briggsae miR-67
UCACAACCUCCUAGAAAGAGUAGA
>cbr-miR-71 MIMAT0000481 Caenorhabditis briggsae miR-71
UGAAAGACAUGGGUAGUGA
>cbr-miR-73 MIMAT0000482 Caenorhabditis briggsae miR-73
UGGCAAGAUGUUGGCAGUUCAGU
>cbr-miR-74 MIMAT0000483 Caenorhabditis briggsae miR-74
UGGCAAGAAAUGGCAGUCUAGA
>cbr-miR-75 MIMAT0000484 Caenorhabditis briggsae miR-75
UUAAAGCUACCAACCGCCUUCA
>cbr-miR-77 MIMAT0000485 Caenorhabditis briggsae miR-77
UUCAUCAGGCCAUAGCUGUCCA
>cbr-miR-79 MIMAT0000486 Caenorhabditis briggsae miR-79
AUAAAGCUAGGUUACCAAAGCU
>cbr-miR-80 MIMAT0000487 Caenorhabditis briggsae miR-80
UGAGAUCAUUAGUUGAAAGCCGA
>cbr-miR-81 MIMAT0000488 Caenorhabditis briggsae miR-81
UGAGAUCAUCGUGAAAGCUAGU
>cbr-miR-82 MIMAT0000489 Caenorhabditis briggsae miR-82
UGAGAUCAUCGUGAAAGCCAGU
>cbr-miR-85 MIMAT0000490 Caenorhabditis briggsae miR-85
UACAAAGUAUUUGAAAAGGCGUGC
>cbr-miR-86 MIMAT0000491 Caenorhabditis briggsae miR-86
UAAGUGAAUGCUUUGCCACAGUC
>cbr-miR-87 MIMAT0000492 Caenorhabditis briggsae miR-87
GUGAGCAAAGUUUCAGGUGU
>cbr-miR-90 MIMAT0000493 Caenorhabditis briggsae miR-90
UGAUAUGUUGUUUGAAUGCCCC
>cbr-miR-124 MIMAT0000494 Caenorhabditis briggsae miR-124
UAAGGCACGCGGUGAAUGCCA
>cbr-miR-228 MIMAT0000495 Caenorhabditis briggsae miR-228
AAUGGCACUGCAUGAAUUCACGG
>cbr-miR-230 MIMAT0000496 Caenorhabditis briggsae miR-230
GUAUUAGUUGUGCGACCAGGAAA
>cbr-miR-232 MIMAT0000497 Caenorhabditis briggsae miR-232
UAAAUGCAUCUUAACUGCGGUGA
>cbr-miR-233 MIMAT0000498 Caenorhabditis briggsae miR-233
UUGAGCAAUGCGCAUGUGCGGGA
>cbr-miR-234 MIMAT0000499 Caenorhabditis briggsae miR-234
UUAUUGCUCGAGAAUACCCUU
>cbr-miR-236 MIMAT0000500 Caenorhabditis briggsae miR-236
UAAUACUGUCAGGUAAUGACGCU
>cbr-miR-241 MIMAT0000501 Caenorhabditis briggsae miR-241
UGAGGUAGGUGUGAGAAAUGA
>cbr-miR-244 MIMAT0000502 Caenorhabditis briggsae miR-244
UCUUUGGUUGUACAAAGUGGUAUG
>cbr-miR-245 MIMAT0000503 Caenorhabditis briggsae miR-245
AUUGGUCCCCUCCAAGUAGCUC
>cbr-miR-248 MIMAT0000504 Caenorhabditis briggsae miR-248
UACACGUGCUCGGAUAACGCUCA
>cbr-miR-250 MIMAT0000505 Caenorhabditis briggsae miR-250
UCACAGUCAACUGUUGGCACGG
>cbr-miR-251 MIMAT0000506 Caenorhabditis briggsae miR-251
UUAAGUAGUGGUGCCGCUCUUAUU
>cbr-miR-252 MIMAT0000507 Caenorhabditis briggsae miR-252
UAAGUAGUAGUGCCGCAGGUAAC
>cbr-miR-259 MIMAT0000508 Caenorhabditis briggsae miR-259
AAAUCUCAUCCUAAUCUGGUU
>cbr-miR-268 MIMAT0000509 Caenorhabditis briggsae miR-268
GGCAAGAAUUAGAAGCAGUUUUGGU
>hsa-miR-320 MIMAT0000510 Homo sapiens miR-320
AAAAGCUGGGUUGAGAGGGCGAA
>ath-miR319a MIMAT0000511 Arabidopsis thaliana miR319a
UUGGACUGAAGGGAGCUCCC
>ath-miR319b MIMAT0000512 Arabidopsis thaliana miR319b
UUGGACUGAAGGGAGCUCCC
>mmu-miR-19b MIMAT0000513 Mus musculus miR-19b
UGUGCAAAUCCAUGCAAAACUGA
>mmu-miR-30c MIMAT0000514 Mus musculus miR-30c
UGUAAACAUCCUACACUCUCAGC
>mmu-miR-30d MIMAT0000515 Mus musculus miR-30d
UGUAAACAUCCCCGACUGGAAG
>mmu-miR-148a MIMAT0000516 Mus musculus miR-148a
UCAGUGCACUACAGAACUUUGU
>mmu-miR-192 MIMAT0000517 Mus musculus miR-192
CUGACCUAUGAAUUGACA
>mmu-miR-196a MIMAT0000518 Mus musculus miR-196a
UAGGUAGUUUCAUGUUGUUGG
>mmu-miR-200a MIMAT0000519 Mus musculus miR-200a
UAACACUGUCUGGUAACGAUGU
>mmu-miR-208 MIMAT0000520 Mus musculus miR-208
AUAAGACGAGCAAAAAGCUUGU
>mmu-let-7a MIMAT0000521 Mus musculus let-7a
UGAGGUAGUAGGUUGUAUAGU
>mmu-let-7b MIMAT0000522 Mus musculus let-7b
UGAGGUAGUAGGUUGUGUGGUU
>mmu-let-7c MIMAT0000523 Mus musculus let-7c
UGAGGUAGUAGGUUGUAUGGUU
>mmu-let-7e MIMAT0000524 Mus musculus let-7e
UGAGGUAGGAGGUUGUAUAGU
>mmu-let-7f MIMAT0000525 Mus musculus let-7f
UGAGGUAGUAGAUUGUAUAGU
>mmu-miR-15a MIMAT0000526 Mus musculus miR-15a
UAGCAGCACAUAAUGGUUUGUG
>mmu-miR-16 MIMAT0000527 Mus musculus miR-16
UAGCAGCACGUAAAUAUUGGCG
>mmu-miR-18 MIMAT0000528 Mus musculus miR-18
UAAGGUGCAUCUAGUGCAGAUA
>mmu-miR-20a MIMAT0000529 Mus musculus miR-20a
UAAAGUGCUUAUAGUGCAGGUAG
>mmu-miR-21 MIMAT0000530 Mus musculus miR-21
UAGCUUAUCAGACUGAUGUUGA
>mmu-miR-22 MIMAT0000531 Mus musculus miR-22
AAGCUGCCAGUUGAAGAACUGU
>mmu-miR-23a MIMAT0000532 Mus musculus miR-23a
AUCACAUUGCCAGGGAUUUCC
>mmu-miR-26a MIMAT0000533 Mus musculus miR-26a
UUCAAGUAAUCCAGGAUAGGC
>mmu-miR-26b MIMAT0000534 Mus musculus miR-26b
UUCAAGUAAUUCAGGAUAGGUU
>mmu-miR-29a MIMAT0000535 Mus musculus miR-29a
UAGCACCAUCUGAAAUCGGUU
>mmu-miR-29c MIMAT0000536 Mus musculus miR-29c
UAGCACCAUUUGAAAUCGGU
>mmu-miR-27a MIMAT0000537 Mus musculus miR-27a
UUCACAGUGGCUAAGUUCCGC
>mmu-miR-31 MIMAT0000538 Mus musculus miR-31
AGGCAAGAUGCUGGCAUAGCUG
>mmu-miR-92 MIMAT0000539 Mus musculus miR-92
UAUUGCACUUGUCCCGGCCUG
>mmu-miR-93 MIMAT0000540 Mus musculus miR-93
CAAAGUGCUGUUCGUGCAGGUAG
>mmu-miR-96 MIMAT0000541 Mus musculus miR-96
UUUGGCACUAGCACAUUUUUGCU
>mmu-miR-34a MIMAT0000542 Mus musculus miR-34a
UGGCAGUGUCUUAGCUGGUUGUU
>mmu-miR-129-3p MIMAT0000544 Mus musculus miR-129-3p
AAGCCCUUACCCCAAAAAGCAU
>mmu-miR-98 MIMAT0000545 Mus musculus miR-98
UGAGGUAGUAAGUUGUAUUGUU
>mmu-miR-103 MIMAT0000546 Mus musculus miR-103
AGCAGCAUUGUACAGGGCUAUGA
>rno-miR-424 MIMAT0001619 Rattus norvegicus miR-424
CAGCAGCAAUUCAUGUUUUGGA
>rno-miR-322 MIMAT0000547 Rattus norvegicus miR-322
AAACAUGAAGCGCUGCAACA
>mmu-miR-424 MIMAT0000548 Mus musculus miR-424
CAGCAGCAAUUCAUGUUUUGGA
>mmu-miR-322 MIMAT0000549 Mus musculus miR-322
AAACAUGAAGCGCUGCAACA
>rno-miR-323 MIMAT0000550 Rattus norvegicus miR-323
GCACAUUACACGGUCGACCUCU
>mmu-miR-323 MIMAT0000551 Mus musculus miR-323
GCACAUUACACGGUCGACCUCU
>rno-miR-301 MIMAT0000552 Rattus norvegicus miR-301
CAGUGCAAUAGUAUUGUCAAAGCAU
>rno-miR-324-5p MIMAT0000553 Rattus norvegicus miR-324-5p
CGCAUCCCCUAGGGCAUUGGUGU
>rno-miR-324-3p MIMAT0000554 Rattus norvegicus miR-324-3p
CCACUGCCCCAGGUGCUGCUGG
>mmu-miR-324-5p MIMAT0000555 Mus musculus miR-324-5p
CGCAUCCCCUAGGGCAUUGGUG
>mmu-miR-324-3p MIMAT0000556 Mus musculus miR-324-3p
CCACUGCCCCAGGUGCUGCUGG
>rno-miR-325 MIMAT0000557 Rattus norvegicus miR-325
CCUAGUAGGUGCUCAGUAAGUGU
>mmu-miR-325 MIMAT0000558 Mus musculus miR-325
CCUAGUAGGUGCUCAGUAAGUGU
>mmu-miR-326 MIMAT0000559 Mus musculus miR-326
CCUCUGGGCCCUUCCUCCAGU
>rno-miR-326 MIMAT0000560 Rattus norvegicus miR-326
CCUCUGGGCCCUUCCUCCAGU
>rno-miR-327 MIMAT0000561 Rattus norvegicus miR-327
CCUUGAGGGGCAUGAGGGU
>rno-let-7d MIMAT0000562 Rattus norvegicus let-7d
AGAGGUAGUAGGUUGCAUAGU
>rno-let-7d* MIMAT0000563 Rattus norvegicus let-7d*
CUAUACGACCUGCUGCCUUUCU
>rno-miR-328 MIMAT0000564 Rattus norvegicus miR-328
CUGGCCCUCUCUGCCCUUCCGU
>mmu-miR-328 MIMAT0000565 Mus musculus miR-328
CUGGCCCUCUCUGCCCUUCCGU
>rno-miR-329 MIMAT0000566 Rattus norvegicus miR-329
AACACACCCAGCUAACCUUUUU
>mmu-miR-329 MIMAT0000567 Mus musculus miR-329
AACACACCCAGCUAACCUUUUU
>rno-miR-330 MIMAT0000568 Rattus norvegicus miR-330
GCAAAGCACAGGGCCUGCAGAGA
>mmu-miR-330 MIMAT0000569 Mus musculus miR-330
GCAAAGCACAGGGCCUGCAGAGA
>rno-miR-331 MIMAT0000570 Rattus norvegicus miR-331
GCCCCUGGGCCUAUCCUAGAA
>mmu-miR-331 MIMAT0000571 Mus musculus miR-331
GCCCCUGGGCCUAUCCUAGAA
>rno-miR-333 MIMAT0000572 Rattus norvegicus miR-333
GUGGUGUGCUAGUUACUUUU
>rno-miR-140 MIMAT0000573 Rattus norvegicus miR-140
AGUGGUUUUACCCUAUGGUAG
>rno-miR-140* MIMAT0000574 Rattus norvegicus miR-140*
UACCACAGGGUAGAACCACGGACA
>rno-miR-335 MIMAT0000575 Rattus norvegicus miR-335
UCAAGAGCAAUAACGAAAAAUGU
>rno-miR-336 MIMAT0000576 Rattus norvegicus miR-336
UCACCCUUCCAUAUCUAGUCU
>rno-miR-337 MIMAT0000577 Rattus norvegicus miR-337
UUCAGCUCCUAUAUGAUGCCUUU
>mmu-miR-337 MIMAT0000578 Mus musculus miR-337
UUCAGCUCCUAUAUGAUGCCUUU
>rno-miR-148b MIMAT0000579 Rattus norvegicus miR-148b
UCAGUGCAUCACAGAACUUUGU
>mmu-miR-148b MIMAT0000580 Mus musculus miR-148b
UCAGUGCAUCACAGAACUUUGU
>rno-miR-338 MIMAT0000581 Rattus norvegicus miR-338
UCCAGCAUCAGUGAUUUUGUUGA
>mmu-miR-338 MIMAT0000582 Mus musculus miR-338
UCCAGCAUCAGUGAUUUUGUUGA
>rno-miR-339 MIMAT0000583 Rattus norvegicus miR-339
UCCCUGUCCUCCAGGAGCUCA
>mmu-miR-339 MIMAT0000584 Mus musculus miR-339
UCCCUGUCCUCCAGGAGCUCA
>rno-miR-340 MIMAT0000585 Rattus norvegicus miR-340
UCCGUCUCAGUUACUUUAUAGCC
>mmu-miR-340 MIMAT0000586 Mus musculus miR-340
UCCGUCUCAGUUACUUUAUAGCC
>rno-miR-341 MIMAT0000587 Rattus norvegicus miR-341
UCGAUCGGUCGGUCGGUCAGU
>mmu-miR-341 MIMAT0000588 Mus musculus miR-341
UCGAUCGGUCGGUCGGUCAGU
>rno-miR-342 MIMAT0000589 Rattus norvegicus miR-342
UCUCACACAGAAAUCGCACCCGUC
>mmu-miR-342 MIMAT0000590 Mus musculus miR-342
UCUCACACAGAAAUCGCACCCGUC
>rno-miR-343 MIMAT0000591 Rattus norvegicus miR-343
UCUCCCUCCGUGUGCCCAGA
>rno-miR-344 MIMAT0000592 Rattus norvegicus miR-344
UGAUCUAGCCAAAGCCUGACCGU
>mmu-miR-344 MIMAT0000593 Mus musculus miR-344
UGAUCUAGCCAAAGCCUGACUGU
>rno-miR-345 MIMAT0000594 Rattus norvegicus miR-345
UGCUGACCCCUAGUCCAGUGC
>mmu-miR-345 MIMAT0000595 Mus musculus miR-345
UGCUGACCCCUAGUCCAGUGC
>rno-miR-346 MIMAT0000596 Rattus norvegicus miR-346
UGUCUGCCUGAGUGCCUGCCUCU
>mmu-miR-346 MIMAT0000597 Mus musculus miR-346
UGUCUGCCCGAGUGCCUGCCUCU
>rno-miR-347 MIMAT0000598 Rattus norvegicus miR-347
UGUCCCUCUGGGUCGCCCA
>rno-miR-349 MIMAT0000599 Rattus norvegicus miR-349
CAGCCCUGCUGUCUUAACCUCU
>rno-miR-129 MIMAT0000600 Rattus norvegicus miR-129
CUUUUUGCGGUCUGGGCUUGCU
>rno-miR-129* MIMAT0000601 Rattus norvegicus miR-129*
AAGCCCUUACCCCAAAAAGCAU
>rno-miR-20a MIMAT0000602 Rattus norvegicus miR-20a
UAAAGUGCUUAUAGUGCAGGUAG
>rno-miR-20a* MIMAT0000603 Rattus norvegicus miR-20a*
ACUGCAUUACGAGCACUUACA
>rno-miR-350 MIMAT0000604 Rattus norvegicus miR-350
UUCACAAAGCCCAUACACUUUCAC
>mmu-miR-350 MIMAT0000605 Mus musculus miR-350
UUCACAAAGCCCAUACACUUUCA
>rno-miR-7 MIMAT0000606 Rattus norvegicus miR-7
UGGAAGACUAGUGAUUUUGUU
>rno-miR-7* MIMAT0000607 Rattus norvegicus miR-7*
CAACAAAUCACAGUCUGCCAUA
>rno-miR-351 MIMAT0000608 Rattus norvegicus miR-351
UCCCUGAGGAGCCCUUUGAGCCUG
>mmu-miR-351 MIMAT0000609 Mus musculus miR-351
UCCCUGAGGAGCCCUUUGAGCCUG
>rno-miR-352 MIMAT0000610 Rattus norvegicus miR-352
AGAGUAGUAGGUUGCAUAGUA
>rno-miR-135b MIMAT0000611 Rattus norvegicus miR-135b
UAUGGCUUUUCAUUCCUAUGUG
>mmu-miR-135b MIMAT0000612 Mus musculus miR-135b
UAUGGCUUUUCAUUCCUAUGUG
>rno-miR-151* MIMAT0000613 Rattus norvegicus miR-151*
UCGAGGAGCUCACAGUCUAGUA
>rno-miR-151 MIMAT0000614 Rattus norvegicus miR-151
ACUAGACUGAGGCUCCUUGAGG
>rno-miR-101b MIMAT0000615 Rattus norvegicus miR-101b
UACAGUACUGUGAUAGCUGAAG
>mmu-miR-101b MIMAT0000616 Mus musculus miR-101b
UACAGUACUGUGAUAGCUGAAG
>hsa-miR-200c MIMAT0000617 Homo sapiens miR-200c
UAAUACUGCCGGGUAAUGAUGG
>osa-miR156a MIMAT0000618 Oryza sativa miR156a
UGACAGAAGAGAGUGAGCAC
>osa-miR156b MIMAT0000619 Oryza sativa miR156b
UGACAGAAGAGAGUGAGCAC
>osa-miR156c MIMAT0000620 Oryza sativa miR156c
UGACAGAAGAGAGUGAGCAC
>osa-miR156d MIMAT0000621 Oryza sativa miR156d
UGACAGAAGAGAGUGAGCAC
>osa-miR156e MIMAT0000622 Oryza sativa miR156e
UGACAGAAGAGAGUGAGCAC
>osa-miR156f MIMAT0000623 Oryza sativa miR156f
UGACAGAAGAGAGUGAGCAC
>osa-miR156g MIMAT0000624 Oryza sativa miR156g
UGACAGAAGAGAGUGAGCAC
>osa-miR156h MIMAT0000625 Oryza sativa miR156h
UGACAGAAGAGAGUGAGCAC
>osa-miR156i MIMAT0000626 Oryza sativa miR156i
UGACAGAAGAGAGUGAGCAC
>osa-miR156j MIMAT0000627 Oryza sativa miR156j
UGACAGAAGAGAGUGAGCAC
>osa-miR160a MIMAT0000628 Oryza sativa miR160a
UGCCUGGCUCCCUGUAUGCCA
>osa-miR160b MIMAT0000629 Oryza sativa miR160b
UGCCUGGCUCCCUGUAUGCCA
>osa-miR160c MIMAT0000630 Oryza sativa miR160c
UGCCUGGCUCCCUGUAUGCCA
>osa-miR160d MIMAT0000631 Oryza sativa miR160d
UGCCUGGCUCCCUGUAUGCCA
>osa-miR162a MIMAT0000632 Oryza sativa miR162a
UCGAUAAACCUCUGCAUCCAG
>osa-miR164a MIMAT0000633 Oryza sativa miR164a
UGGAGAAGCAGGGCACGUGCA
>osa-miR164b MIMAT0000634 Oryza sativa miR164b
UGGAGAAGCAGGGCACGUGCA
>osa-miR166a MIMAT0000635 Oryza sativa miR166a
UCGGACCAGGCUUCAUUCCCC
>osa-miR166b MIMAT0000636 Oryza sativa miR166b
UCGGACCAGGCUUCAUUCCCC
>osa-miR166c MIMAT0000637 Oryza sativa miR166c
UCGGACCAGGCUUCAUUCCCC
>osa-miR166d MIMAT0000638 Oryza sativa miR166d
UCGGACCAGGCUUCAUUCCCC
>osa-miR166e MIMAT0000639 Oryza sativa miR166e
UCGAACCAGGCUUCAUUCCCC
>osa-miR166f MIMAT0000640 Oryza sativa miR166f
UCGGACCAGGCUUCAUUCCCC
>osa-miR167a MIMAT0000641 Oryza sativa miR167a
UGAAGCUGCCAGCAUGAUCUA
>osa-miR167b MIMAT0000642 Oryza sativa miR167b
UGAAGCUGCCAGCAUGAUCUA
>osa-miR167c MIMAT0000643 Oryza sativa miR167c
UGAAGCUGCCAGCAUGAUCUA
>osa-miR169a MIMAT0000644 Oryza sativa miR169a
CAGCCAAGGAUGACUUGCCGA
>osa-miR171a MIMAT0000645 Oryza sativa miR171a
UGAUUGAGCCGCGCCAAUAUC
>hsa-miR-155 MIMAT0000646 Homo sapiens miR-155
UUAAUGCUAAUCGUGAUAGGGG
>mmu-miR-107 MIMAT0000647 Mus musculus miR-107
AGCAGCAUUGUACAGGGCUAUCA
>mmu-miR-10a MIMAT0000648 Mus musculus miR-10a
UACCCUGUAGAUCCGAAUUUGUG
>mmu-miR-17-5p MIMAT0000649 Mus musculus miR-17-5p
CAAAGUGCUUACAGUGCAGGUAGU
>mmu-miR-17-3p MIMAT0000650 Mus musculus miR-17-3p
ACUGCAGUGAGGGCACUUGUA
>mmu-miR-19a MIMAT0000651 Mus musculus miR-19a
UGUGCAAAUCUAUGCAAAACUGA
>mmu-miR-25 MIMAT0000652 Mus musculus miR-25
CAUUGCACUUGUCUCGGUCUGA
>mmu-miR-28 MIMAT0000653 Mus musculus miR-28
AAGGAGCUCACAGUCUAUUGAG
>mmu-miR-32 MIMAT0000654 Mus musculus miR-32
UAUUGCACAUUACUAAGUUGC
>mmu-miR-100 MIMAT0000655 Mus musculus miR-100
AACCCGUAGAUCCGAACUUGUG
>mmu-miR-139 MIMAT0000656 Mus musculus miR-139
UCUACAGUGCACGUGUCU
>mmu-miR-200c MIMAT0000657 Mus musculus miR-200c
UAAUACUGCCGGGUAAUGAUGG
>mmu-miR-210 MIMAT0000658 Mus musculus miR-210
CUGUGCGUGUGACAGCGGCUGA
>mmu-miR-212 MIMAT0000659 Mus musculus miR-212
UAACAGUCUCCAGUCACGGCC
>mmu-miR-181a* MIMAT0000660 Mus musculus miR-181a*
ACCAUCGACCGUUGAUUGUACC
>mmu-miR-214 MIMAT0000661 Mus musculus miR-214
ACAGCAGGCACAGACAGGCAG
>mmu-miR-216a MIMAT0000662 Mus musculus miR-216a
UAAUCUCAGCUGGCAACUGUG
>mmu-miR-218 MIMAT0000663 Mus musculus miR-218
UUGUGCUUGAUCUAACCAUGU
>mmu-miR-219 MIMAT0000664 Mus musculus miR-219
UGAUUGUCCAAACGCAAUUCU
>mmu-miR-223 MIMAT0000665 Mus musculus miR-223
UGUCAGUUUGUCAAAUACCCC
>mmu-miR-320 MIMAT0000666 Mus musculus miR-320
AAAAGCUGGGUUGAGAGGGCGAA
>mmu-miR-33 MIMAT0000667 Mus musculus miR-33
GUGCAUUGUAGUUGCAUUG
>mmu-miR-211 MIMAT0000668 Mus musculus miR-211
UUCCCUUUGUCAUCCUUUGCCU
>mmu-miR-221 MIMAT0000669 Mus musculus miR-221
AGCUACAUUGUCUGCUGGGUUU
>mmu-miR-222 MIMAT0000670 Mus musculus miR-222
AGCUACAUCUGGCUACUGGGUCUC
>mmu-miR-224 MIMAT0000671 Mus musculus miR-224
UAAGUCACUAGUGGUUCCGUUUA
>mmu-miR-199b MIMAT0000672 Mus musculus miR-199b
CCCAGUGUUUAGACUACCUGUUC
>mmu-miR-181b MIMAT0000673 Mus musculus miR-181b
AACAUUCAUUGCUGUCGGUGGG
>mmu-miR-181c MIMAT0000674 Mus musculus miR-181c
AACAUUCAACCUGUCGGUGAGU
>mmu-miR-128b MIMAT0000675 Mus musculus miR-128b
UCACAGUGAACCGGUCUCUUUC
>hsa-miR-128b MIMAT0000676 Homo sapiens miR-128b
UCACAGUGAACCGGUCUCUUUC
>mmu-miR-7 MIMAT0000677 Mus musculus miR-7
UGGAAGACUAGUGAUUUUGUUG
>mmu-miR-7b MIMAT0000678 Mus musculus miR-7b
UGGAAGACUUGUGAUUUUGUU
>mmu-miR-217 MIMAT0000679 Mus musculus miR-217
UACUGCAUCAGGAACUGACUGGAU
>hsa-miR-106b MIMAT0000680 Homo sapiens miR-106b
UAAAGUGCUGACAGUGCAGAU
>hsa-miR-29c MIMAT0000681 Homo sapiens miR-29c
UAGCACCAUUUGAAAUCGGU
>hsa-miR-200a* MIMAT0001620 Homo sapiens miR-200a*
CAUCUUACCGGACAGUGCUGGA
>hsa-miR-200a MIMAT0000682 Homo sapiens miR-200a
UAACACUGUCUGGUAACGAUGU
>hsa-miR-302a* MIMAT0000683 Homo sapiens miR-302a*
UAAACGUGGAUGUACUUGCUUU
>hsa-miR-302a MIMAT0000684 Homo sapiens miR-302a
UAAGUGCUUCCAUGUUUUGGUGA
>hsa-miR-34b MIMAT0000685 Homo sapiens miR-34b
UAGGCAGUGUCAUUAGCUGAUUG
>hsa-miR-34c MIMAT0000686 Homo sapiens miR-34c
AGGCAGUGUAGUUAGCUGAUUGC
>hsa-miR-299-5p MIMAT0002890 Homo sapiens miR-299-5p
UGGUUUACCGUCCCACAUACAU
>hsa-miR-299-3p MIMAT0000687 Homo sapiens miR-299-3p
UAUGUGGGAUGGUAAACCGCUU
>hsa-miR-301 MIMAT0000688 Homo sapiens miR-301
CAGUGCAAUAGUAUUGUCAAAGC
>hsa-miR-99b MIMAT0000689 Homo sapiens miR-99b
CACCCGUAGAACCGACCUUGCG
>hsa-miR-296 MIMAT0000690 Homo sapiens miR-296
AGGGCCCCCCCUCAAUCCUGU
>hsa-miR-130b MIMAT0000691 Homo sapiens miR-130b
CAGUGCAAUGAUGAAAGGGCAU
>hsa-miR-30e-5p MIMAT0000692 Homo sapiens miR-30e-5p
UGUAAACAUCCUUGACUGGA
>hsa-miR-30e-3p MIMAT0000693 Homo sapiens miR-30e-3p
CUUUCAGUCGGAUGUUUACAGC
>cbr-miR-72 MIMAT0000694 Caenorhabditis briggsae miR-72
AGGCAGAUGUUGGCAUAGC
>cel-miR-353 MIMAT0000695 Caenorhabditis elegans miR-353
CAAUUGCCAUGUGUUGGUAUU
>cel-miR-354 MIMAT0000696 Caenorhabditis elegans miR-354
ACCUUGUUUGUUGCUGCUCCU
>cel-miR-355 MIMAT0000697 Caenorhabditis elegans miR-355
UUUGUUUUAGCCUGAGCUAUG
>cel-miR-356 MIMAT0000698 Caenorhabditis elegans miR-356
UUGAGCAACGCGAACAAAUCA
>cel-miR-357 MIMAT0000699 Caenorhabditis elegans miR-357
UAAAUGCCAGUCGUUGCAGGA
>cel-miR-358 MIMAT0000700 Caenorhabditis elegans miR-358
CAAUUGGUAUCCCUGUCAAGG
>cel-miR-359 MIMAT0000701 Caenorhabditis elegans miR-359
UCACUGGUCUUUCUCUGACGA
>cel-miR-360 MIMAT0000702 Caenorhabditis elegans miR-360
UGACCGUAAUCCCGUUCACAA
>hsa-miR-361 MIMAT0000703 Homo sapiens miR-361
UUAUCAGAAUCUCCAGGGGUAC
>mmu-miR-361 MIMAT0000704 Mus musculus miR-361
UUAUCAGAAUCUCCAGGGGUAC
>hsa-miR-362 MIMAT0000705 Homo sapiens miR-362
AAUCCUUGGAACCUAGGUGUGAGU
>mmu-miR-362 MIMAT0000706 Mus musculus miR-362
AAUCCUUGGAACCUAGGUGUGAA
>hsa-miR-363* MIMAT0003385 Homo sapiens miR-363*
CGGGUGGAUCACGAUGCAAUUU
>hsa-miR-363 MIMAT0000707 Homo sapiens miR-363
AAUUGCACGGUAUCCAUCUGUA
>mmu-miR-363 MIMAT0000708 Mus musculus miR-363
AUUGCACGGUAUCCAUCUGUAA
>hsa-miR-365 MIMAT0000710 Homo sapiens miR-365
UAAUGCCCCUAAAAAUCCUUAU
>mmu-miR-365 MIMAT0000711 Mus musculus miR-365
UAAUGCCCCUAAAAAUCCUUAU
>hsa-miR-302b* MIMAT0000714 Homo sapiens miR-302b*
ACUUUAACAUGGAAGUGCUUUCU
>hsa-miR-302b MIMAT0000715 Homo sapiens miR-302b
UAAGUGCUUCCAUGUUUUAGUAG
>hsa-miR-302c* MIMAT0000716 Homo sapiens miR-302c*
UUUAACAUGGGGGUACCUGCUG
>hsa-miR-302c MIMAT0000717 Homo sapiens miR-302c
UAAGUGCUUCCAUGUUUCAGUGG
>hsa-miR-302d MIMAT0000718 Homo sapiens miR-302d
UAAGUGCUUCCAUGUUUGAGUGU
>hsa-miR-367 MIMAT0000719 Homo sapiens miR-367
AAUUGCACUUUAGCAAUGGUGA
>hsa-miR-368 MIMAT0000720 Homo sapiens miR-368
ACAUAGAGGAAAUUCCACGUUU
>hsa-miR-369-5p MIMAT0001621 Homo sapiens miR-369-5p
AGAUCGACCGUGUUAUAUUCGC
>hsa-miR-369-3p MIMAT0000721 Homo sapiens miR-369-3p
AAUAAUACAUGGUUGAUCUUU
>hsa-miR-370 MIMAT0000722 Homo sapiens miR-370
GCCUGCUGGGGUGGAACCUGG
>hsa-miR-371 MIMAT0000723 Homo sapiens miR-371
GUGCCGCCAUCUUUUGAGUGU
>hsa-miR-372 MIMAT0000724 Homo sapiens miR-372
AAAGUGCUGCGACAUUUGAGCGU
>hsa-miR-373* MIMAT0000725 Homo sapiens miR-373*
ACUCAAAAUGGGGGCGCUUUCC
>hsa-miR-373 MIMAT0000726 Homo sapiens miR-373
GAAGUGCUUCGAUUUUGGGGUGU
>hsa-miR-374 MIMAT0000727 Homo sapiens miR-374
UUAUAAUACAACCUGAUAAGUG
>hsa-miR-375 MIMAT0000728 Homo sapiens miR-375
UUUGUUCGUUCGGCUCGCGUGA
>hsa-miR-376a* MIMAT0003386 Homo sapiens miR-376a*
GGUAGAUUCUCCUUCUAUGAG
>hsa-miR-376a MIMAT0000729 Homo sapiens miR-376a
AUCAUAGAGGAAAAUCCACGU
>hsa-miR-377 MIMAT0000730 Homo sapiens miR-377
AUCACACAAAGGCAACUUUUGU
>hsa-miR-378 MIMAT0000731 Homo sapiens miR-378
CUCCUGACUCCAGGUCCUGUGU
>hsa-miR-422b MIMAT0000732 Homo sapiens miR-422b
CUGGACUUGGAGUCAGAAGGCC
>hsa-miR-379 MIMAT0000733 Homo sapiens miR-379
UGGUAGACUAUGGAACGUA
>hsa-miR-380-5p MIMAT0000734 Homo sapiens miR-380-5p
UGGUUGACCAUAGAACAUGCGC
>hsa-miR-380-3p MIMAT0000735 Homo sapiens miR-380-3p
UAUGUAAUAUGGUCCACAUCUU
>hsa-miR-381 MIMAT0000736 Homo sapiens miR-381
UAUACAAGGGCAAGCUCUCUGU
>hsa-miR-382 MIMAT0000737 Homo sapiens miR-382
GAAGUUGUUCGUGGUGGAUUCG
>hsa-miR-383 MIMAT0000738 Homo sapiens miR-383
AGAUCAGAAGGUGAUUGUGGCU
>mmu-miR-375 MIMAT0000739 Mus musculus miR-375
UUUGUUCGUUCGGCUCGCGUGA
>mmu-miR-376a* MIMAT0003387 Mus musculus miR-376a*
GGUAGAUUCUCCUUCUAUGAG
>mmu-miR-376a MIMAT0000740 Mus musculus miR-376a
AUCGUAGAGGAAAAUCCACGU
>mmu-miR-377 MIMAT0000741 Mus musculus miR-377
AUCACACAAAGGCAACUUUUGU
>mmu-miR-378 MIMAT0000742 Mus musculus miR-378
CUCCUGACUCCAGGUCCUGUGU
>mmu-miR-422b MIMAT0003151 Mus musculus miR-422b
CUGGACUUGGAGUCAGAAGGCC
>mmu-miR-379 MIMAT0000743 Mus musculus miR-379
UGGUAGACUAUGGAACGUAGG
>mmu-miR-380-5p MIMAT0000744 Mus musculus miR-380-5p
UGGUUGACCAUAGAACAUGCGC
>mmu-miR-380-3p MIMAT0000745 Mus musculus miR-380-3p
UAUGUAGUAUGGUCCACAUCUU
>mmu-miR-381 MIMAT0000746 Mus musculus miR-381
UAUACAAGGGCAAGCUCUCUGU
>mmu-miR-382 MIMAT0000747 Mus musculus miR-382
GAAGUUGUUCGUGGUGGAUUCG
>mmu-miR-383 MIMAT0000748 Mus musculus miR-383
AGAUCAGAAGGUGACUGUGGCU
>cel-lsy-6 MIMAT0000749 Caenorhabditis elegans lsy-6
UUUUGUAUGAGACGCAUUUCG
>hsa-miR-340 MIMAT0000750 Homo sapiens miR-340
UCCGUCUCAGUUACUUUAUAGCC
>hsa-miR-330 MIMAT0000751 Homo sapiens miR-330
GCAAAGCACACGGCCUGCAGAGA
>hsa-miR-328 MIMAT0000752 Homo sapiens miR-328
CUGGCCCUCUCUGCCCUUCCGU
>hsa-miR-342 MIMAT0000753 Homo sapiens miR-342
UCUCACACAGAAAUCGCACCCGUC
>hsa-miR-337 MIMAT0000754 Homo sapiens miR-337
UCCAGCUCCUAUAUGAUGCCUUU
>hsa-miR-323 MIMAT0000755 Homo sapiens miR-323
GCACAUUACACGGUCGACCUCU
>hsa-miR-326 MIMAT0000756 Homo sapiens miR-326
CCUCUGGGCCCUUCCUCCAG
>hsa-miR-151 MIMAT0000757 Homo sapiens miR-151
ACUAGACUGAAGCUCCUUGAGG
>hsa-miR-135b MIMAT0000758 Homo sapiens miR-135b
UAUGGCUUUUCAUUCCUAUGUG
>hsa-miR-148b MIMAT0000759 Homo sapiens miR-148b
UCAGUGCAUCACAGAACUUUGU
>hsa-miR-331 MIMAT0000760 Homo sapiens miR-331
GCCCCUGGGCCUAUCCUAGAA
>hsa-miR-324-5p MIMAT0000761 Homo sapiens miR-324-5p
CGCAUCCCCUAGGGCAUUGGUGU
>hsa-miR-324-3p MIMAT0000762 Homo sapiens miR-324-3p
CCACUGCCCCAGGUGCUGCUGG
>hsa-miR-338 MIMAT0000763 Homo sapiens miR-338
UCCAGCAUCAGUGAUUUUGUUGA
>hsa-miR-339 MIMAT0000764 Homo sapiens miR-339
UCCCUGUCCUCCAGGAGCUCA
>hsa-miR-335 MIMAT0000765 Homo sapiens miR-335
UCAAGAGCAAUAACGAAAAAUGU
>mmu-miR-335 MIMAT0000766 Mus musculus miR-335
UCAAGAGCAAUAACGAAAAAUGU
>cbr-lsy-6 MIMAT0000767 Caenorhabditis briggsae lsy-6
UUUUGUAUGAGACGCAUUCCG
>cel-miR-392 MIMAT0000768 Caenorhabditis elegans miR-392
UAUCAUCGAUCACGUGUGAUGA
>mmu-miR-133b MIMAT0000769 Mus musculus miR-133b
UUGGUCCCCUUCAACCAGCUA
>hsa-miR-133b MIMAT0000770 Homo sapiens miR-133b
UUGGUCCCCUUCAACCAGCUA
>hsa-miR-325 MIMAT0000771 Homo sapiens miR-325
CCUAGUAGGUGUCCAGUAAGUGU
>hsa-miR-345 MIMAT0000772 Homo sapiens miR-345
UGCUGACUCCUAGUCCAGGGC
>hsa-miR-346 MIMAT0000773 Homo sapiens miR-346
UGUCUGCCCGCAUGCCUGCCUCU
>rno-let-7a MIMAT0000774 Rattus norvegicus let-7a
UGAGGUAGUAGGUUGUAUAGUU
>rno-let-7b MIMAT0000775 Rattus norvegicus let-7b
UGAGGUAGUAGGUUGUGUGGUU
>rno-let-7c MIMAT0000776 Rattus norvegicus let-7c
UGAGGUAGUAGGUUGUAUGGUU
>rno-let-7e MIMAT0000777 Rattus norvegicus let-7e
UGAGGUAGGAGGUUGUAUAGU
>rno-let-7f MIMAT0000778 Rattus norvegicus let-7f
UGAGGUAGUAGAUUGUAUAGUU
>rno-let-7i MIMAT0000779 Rattus norvegicus let-7i
UGAGGUAGUAGUUUGUGCUGU
>rno-miR-7b MIMAT0000780 Rattus norvegicus miR-7b
UGGAAGACUUGUGAUUUUGUU
>rno-miR-9 MIMAT0000781 Rattus norvegicus miR-9
UCUUUGGUUAUCUAGCUGUAUGA
>rno-miR-10a MIMAT0000782 Rattus norvegicus miR-10a
UACCCUGUAGAUCCGAAUUUGUG
>rno-miR-10b MIMAT0000783 Rattus norvegicus miR-10b
CCCUGUAGAACCGAAUUUGUGU
>rno-miR-15b MIMAT0000784 Rattus norvegicus miR-15b
UAGCAGCACAUCAUGGUUUACA
>rno-miR-16 MIMAT0000785 Rattus norvegicus miR-16
UAGCAGCACGUAAAUAUUGGCG
>rno-miR-17 MIMAT0000786 Rattus norvegicus miR-17
CAAAGUGCUUACAGUGCAGGUAGU
>rno-miR-18 MIMAT0000787 Rattus norvegicus miR-18
UAAGGUGCAUCUAGUGCAGAUA
>rno-miR-19b MIMAT0000788 Rattus norvegicus miR-19b
UGUGCAAAUCCAUGCAAAACUGA
>rno-miR-19a MIMAT0000789 Rattus norvegicus miR-19a
UGUGCAAAUCUAUGCAAAACUGA
>rno-miR-21 MIMAT0000790 Rattus norvegicus miR-21
UAGCUUAUCAGACUGAUGUUGA
>rno-miR-22* MIMAT0003152 Rattus norvegicus miR-22*
AGUUCUUCAGUGGCAAGCUUU
>rno-miR-22 MIMAT0000791 Rattus norvegicus miR-22
AAGCUGCCAGUUGAAGAACUGU
>rno-miR-23a MIMAT0000792 Rattus norvegicus miR-23a
AUCACAUUGCCAGGGAUUUCC
>rno-miR-23b MIMAT0000793 Rattus norvegicus miR-23b
AUCACAUUGCCAGGGAUUACC
>rno-miR-189 MIMAT0003153 Rattus norvegicus miR-189
GUGCCUACUGAGCUGAUAUCAGU
>rno-miR-24 MIMAT0000794 Rattus norvegicus miR-24
UGGCUCAGUUCAGCAGGAACAG
>rno-miR-25 MIMAT0000795 Rattus norvegicus miR-25
CAUUGCACUUGUCUCGGUCUGA
>rno-miR-26a MIMAT0000796 Rattus norvegicus miR-26a
UUCAAGUAAUCCAGGAUAGGC
>rno-miR-26b MIMAT0000797 Rattus norvegicus miR-26b
UUCAAGUAAUUCAGGAUAGGUU
>rno-miR-27b MIMAT0000798 Rattus norvegicus miR-27b
UUCACAGUGGCUAAGUUCUGC
>rno-miR-27a MIMAT0000799 Rattus norvegicus miR-27a
UUCACAGUGGCUAAGUUCCGC
>rno-miR-28 MIMAT0000800 Rattus norvegicus miR-28
AAGGAGCUCACAGUCUAUUGAG
>rno-miR-29b MIMAT0000801 Rattus norvegicus miR-29b
UAGCACCAUUUGAAAUCAGUGUU
>rno-miR-29a MIMAT0000802 Rattus norvegicus miR-29a
UAGCACCAUCUGAAAUCGGUU
>rno-miR-29c* MIMAT0003154 Rattus norvegicus miR-29c*
UGACCGAUUUCUCCUGGUGUUC
>rno-miR-29c MIMAT0000803 Rattus norvegicus miR-29c
UAGCACCAUUUGAAAUCGGU
>rno-miR-30c MIMAT0000804 Rattus norvegicus miR-30c
UGUAAACAUCCUACACUCUCAGC
>rno-miR-30e MIMAT0000805 Rattus norvegicus miR-30e
UGUAAACAUCCUUGACUGGA
>rno-miR-30b MIMAT0000806 Rattus norvegicus miR-30b
UGUAAACAUCCUACACUCAGCU
>rno-miR-30d MIMAT0000807 Rattus norvegicus miR-30d
UGUAAACAUCCCCGACUGGAAG
>rno-miR-30a-5p MIMAT0000808 Rattus norvegicus miR-30a-5p
UGUAAACAUCCUCGACUGGAAG
>rno-miR-30a-3p MIMAT0000809 Rattus norvegicus miR-30a-3p
CUUUCAGUCGGAUGUUUGCAGC
>rno-miR-31 MIMAT0000810 Rattus norvegicus miR-31
AGGCAAGAUGCUGGCAUAGCUG
>rno-miR-32 MIMAT0000811 Rattus norvegicus miR-32
UAUUGCACAUUACUAAGUUGC
>rno-miR-33 MIMAT0000812 Rattus norvegicus miR-33
GUGCAUUGUAGUUGCAUUG
>rno-miR-34b MIMAT0000813 Rattus norvegicus miR-34b
UAGGCAGUGUAAUUAGCUGAUUG
>rno-miR-34c MIMAT0000814 Rattus norvegicus miR-34c
AGGCAGUGUAGUUAGCUGAUUGC
>rno-miR-34a MIMAT0000815 Rattus norvegicus miR-34a
UGGCAGUGUCUUAGCUGGUUGUU
>rno-miR-92 MIMAT0000816 Rattus norvegicus miR-92
UAUUGCACUUGUCCCGGCCUG
>rno-miR-93 MIMAT0000817 Rattus norvegicus miR-93
CAAAGUGCUGUUCGUGCAGGUAG
>rno-miR-96 MIMAT0000818 Rattus norvegicus miR-96
UUUGGCACUAGCACAUUUUUGCU
>rno-miR-98 MIMAT0000819 Rattus norvegicus miR-98
UGAGGUAGUAAGUUGUAUUGUU
>rno-miR-99a MIMAT0000820 Rattus norvegicus miR-99a
AACCCGUAGAUCCGAUCUUGUG
>rno-miR-99b MIMAT0000821 Rattus norvegicus miR-99b
CACCCGUAGAACCGACCUUGCG
>rno-miR-100 MIMAT0000822 Rattus norvegicus miR-100
AACCCGUAGAUCCGAACUUGUG
>rno-miR-101a MIMAT0000823 Rattus norvegicus miR-101a
UACAGUACUGUGAUAACUGAAG
>rno-miR-103 MIMAT0000824 Rattus norvegicus miR-103
AGCAGCAUUGUACAGGGCUAUGA
>rno-miR-106b MIMAT0000825 Rattus norvegicus miR-106b
UAAAGUGCUGACAGUGCAGAU
>rno-miR-107 MIMAT0000826 Rattus norvegicus miR-107
AGCAGCAUUGUACAGGGCUAUCA
>rno-miR-122a MIMAT0000827 Rattus norvegicus miR-122a
UGGAGUGUGACAAUGGUGUUUGU
>rno-miR-124a MIMAT0000828 Rattus norvegicus miR-124a
UUAAGGCACGCGGUGAAUGCCA
>rno-miR-125a MIMAT0000829 Rattus norvegicus miR-125a
UCCCUGAGACCCUUUAACCUGUG
>rno-miR-125b MIMAT0000830 Rattus norvegicus miR-125b
UCCCUGAGACCCUAACUUGUGA
>rno-miR-126* MIMAT0000831 Rattus norvegicus miR-126*
CAUUAUUACUUUUGGUACGCG
>rno-miR-126 MIMAT0000832 Rattus norvegicus miR-126
UCGUACCGUGAGUAAUAAUGC
>rno-miR-127 MIMAT0000833 Rattus norvegicus miR-127
UCGGAUCCGUCUGAGCUUGGCU
>rno-miR-128a MIMAT0000834 Rattus norvegicus miR-128a
UCACAGUGAACCGGUCUCUUUU
>rno-miR-128b MIMAT0000835 Rattus norvegicus miR-128b
UCACAGUGAACCGGUCUCUUUC
>rno-miR-130a MIMAT0000836 Rattus norvegicus miR-130a
CAGUGCAAUGUUAAAAGGGCAU
>rno-miR-130b MIMAT0000837 Rattus norvegicus miR-130b
CAGUGCAAUGAUGAAAGGGCAU
>rno-miR-132 MIMAT0000838 Rattus norvegicus miR-132
UAACAGUCUACAGCCAUGGUCG
>rno-miR-133a MIMAT0000839 Rattus norvegicus miR-133a
UUGGUCCCCUUCAACCAGCUGU
>rno-miR-134 MIMAT0000840 Rattus norvegicus miR-134
UGUGACUGGUUGACCAGAGGG
>rno-miR-135a MIMAT0000841 Rattus norvegicus miR-135a
UAUGGCUUUUUAUUCCUAUGUGA
>rno-miR-136 MIMAT0000842 Rattus norvegicus miR-136
ACUCCAUUUGUUUUGAUGAUGGA
>rno-miR-137 MIMAT0000843 Rattus norvegicus miR-137
UAUUGCUUAAGAAUACGCGUAG
>rno-miR-138 MIMAT0000844 Rattus norvegicus miR-138
AGCUGGUGUUGUGAAUC
>rno-miR-139 MIMAT0000845 Rattus norvegicus miR-139
UCUACAGUGCACGUGUCU
>rno-miR-141 MIMAT0000846 Rattus norvegicus miR-141
UAACACUGUCUGGUAAAGAUGG
>rno-miR-142-5p MIMAT0000847 Rattus norvegicus miR-142-5p
CAUAAAGUAGAAAGCACUAC
>rno-miR-142-3p MIMAT0000848 Rattus norvegicus miR-142-3p
UGUAGUGUUUCCUACUUUAUGGA
>rno-miR-143 MIMAT0000849 Rattus norvegicus miR-143
UGAGAUGAAGCACUGUAGCUCA
>rno-miR-144 MIMAT0000850 Rattus norvegicus miR-144
UACAGUAUAGAUGAUGUACUAG
>rno-miR-145 MIMAT0000851 Rattus norvegicus miR-145
GUCCAGUUUUCCCAGGAAUCCCUU
>rno-miR-146 MIMAT0000852 Rattus norvegicus miR-146
UGAGAACUGAAUUCCAUGGGUU
>rno-miR-150 MIMAT0000853 Rattus norvegicus miR-150
UCUCCCAACCCUUGUACCAGUG
>rno-miR-152 MIMAT0000854 Rattus norvegicus miR-152
UCAGUGCAUGACAGAACUUGGG
>rno-miR-153 MIMAT0000855 Rattus norvegicus miR-153
UUGCAUAGUCACAAAAGUGA
>rno-miR-154 MIMAT0000856 Rattus norvegicus miR-154
UAGGUUAUCCGUGUUGCCUUCG
>rno-miR-181c MIMAT0000857 Rattus norvegicus miR-181c
AACAUUCAACCUGUCGGUGAGU
>rno-miR-181a MIMAT0000858 Rattus norvegicus miR-181a
AACAUUCAACGCUGUCGGUGAGU
>rno-miR-181b MIMAT0000859 Rattus norvegicus miR-181b
AACAUUCAUUGCUGUCGGUGGG
>rno-miR-183 MIMAT0000860 Rattus norvegicus miR-183
UAUGGCACUGGUAGAAUUCACUG
>rno-miR-184 MIMAT0000861 Rattus norvegicus miR-184
UGGACGGAGAACUGAUAAGGGU
>rno-miR-185 MIMAT0000862 Rattus norvegicus miR-185
UGGAGAGAAAGGCAGUUC
>rno-miR-186 MIMAT0000863 Rattus norvegicus miR-186
CAAAGAAUUCUCCUUUUGGGCUU
>rno-miR-187 MIMAT0000864 Rattus norvegicus miR-187
UCGUGUCUUGUGUUGCAGCCG
>rno-miR-190 MIMAT0000865 Rattus norvegicus miR-190
UGAUAUGUUUGAUAUAUUAGGU
>rno-miR-191 MIMAT0000866 Rattus norvegicus miR-191
CAACGGAAUCCCAAAAGCAGCU
>rno-miR-192 MIMAT0000867 Rattus norvegicus miR-192
CUGACCUAUGAAUUGACAGCC
>rno-miR-193 MIMAT0000868 Rattus norvegicus miR-193
AACUGGCCUACAAAGUCCCAG
>rno-miR-194 MIMAT0000869 Rattus norvegicus miR-194
UGUAACAGCAACUCCAUGUGGA
>rno-miR-195 MIMAT0000870 Rattus norvegicus miR-195
UAGCAGCACAGAAAUAUUGGC
>rno-miR-196a MIMAT0000871 Rattus norvegicus miR-196a
UAGGUAGUUUCAUGUUGUUGG
>rno-miR-199a MIMAT0000872 Rattus norvegicus miR-199a
CCCAGUGUUCAGACUACCUGUUC
>rno-miR-200c MIMAT0000873 Rattus norvegicus miR-200c
UAAUACUGCCGGGUAAUGAUGG
>rno-miR-200a MIMAT0000874 Rattus norvegicus miR-200a
UAACACUGUCUGGUAACGAUGU
>rno-miR-200b MIMAT0000875 Rattus norvegicus miR-200b
UAAUACUGCCUGGUAAUGAUGAC
>rno-miR-203 MIMAT0000876 Rattus norvegicus miR-203
GUGAAAUGUUUAGGACCACUAG
>rno-miR-204 MIMAT0000877 Rattus norvegicus miR-204
UUCCCUUUGUCAUCCUAUGCCU
>rno-miR-205 MIMAT0000878 Rattus norvegicus miR-205
UCCUUCAUUCCACCGGAGUCUG
>rno-miR-206 MIMAT0000879 Rattus norvegicus miR-206
UGGAAUGUAAGGAAGUGUGUGG
>rno-miR-208 MIMAT0000880 Rattus norvegicus miR-208
AUAAGACGAGCAAAAAGCUUGU
>rno-miR-210 MIMAT0000881 Rattus norvegicus miR-210
CUGUGCGUGUGACAGCGGCUGA
>rno-miR-211 MIMAT0000882 Rattus norvegicus miR-211
UUCCCUUUGUCAUCCUUUGCCU
>rno-miR-212 MIMAT0000883 Rattus norvegicus miR-212
UAACAGUCUCCAGUCACGGCC
>rno-miR-181a* MIMAT0000884 Rattus norvegicus miR-181a*
ACCAUCGACCGUUGAUUGUACC
>rno-miR-214 MIMAT0000885 Rattus norvegicus miR-214
ACAGCAGGCACAGACAGGCAG
>rno-miR-216 MIMAT0000886 Rattus norvegicus miR-216
UAAUCUCAGCUGGCAACUGUG
>rno-miR-217 MIMAT0000887 Rattus norvegicus miR-217
UACUGCAUCAGGAACUGACUGGAU
>rno-miR-218 MIMAT0000888 Rattus norvegicus miR-218
UUGUGCUUGAUCUAACCAUGU
>rno-miR-219 MIMAT0000889 Rattus norvegicus miR-219
UGAUUGUCCAAACGCAAUUCU
>rno-miR-221 MIMAT0000890 Rattus norvegicus miR-221
AGCUACAUUGUCUGCUGGGUUUC
>rno-miR-222 MIMAT0000891 Rattus norvegicus miR-222
AGCUACAUCUGGCUACUGGGUCUC
>rno-miR-223 MIMAT0000892 Rattus norvegicus miR-223
UGUCAGUUUGUCAAAUACCCC
>rno-miR-290 MIMAT0000893 Rattus norvegicus miR-290
CUCAAACUAUGGGGGCACUUUUU
>rno-miR-291-5p MIMAT0000894 Rattus norvegicus miR-291-5p
CAUCAAAGUGGAGGCCCUCUCU
>rno-miR-291-3p MIMAT0000895 Rattus norvegicus miR-291-3p
AAAGUGCUUCCACUUUGUGUGCC
>rno-miR-292-5p MIMAT0000896 Rattus norvegicus miR-292-5p
ACUCAAACUGGGGGCUCUUUUG
>rno-miR-292-3p MIMAT0000897 Rattus norvegicus miR-292-3p
AAGUGCCGCCAGGUUUUGAGUGU
>rno-miR-296 MIMAT0000898 Rattus norvegicus miR-296
AGGGCCCCCCCUCAAUCCUGU
>rno-miR-297 MIMAT0000899 Rattus norvegicus miR-297
AUGUAUGUGUGCAUGUAUGCAUG
>rno-miR-298 MIMAT0000900 Rattus norvegicus miR-298
GGCAGAGGAGGGCUGUUCUUCC
>rno-miR-299 MIMAT0000901 Rattus norvegicus miR-299
UGGUUUACCGUCCCACAUACAU
>rno-miR-300 MIMAT0000902 Rattus norvegicus miR-300
UAUGCAAGGGCAAGCUCUCUUC
>rno-miR-320 MIMAT0000903 Rattus norvegicus miR-320
AAAAGCUGGGUUGAGAGGGCGAA
>mmu-miR-215 MIMAT0000904 Mus musculus miR-215
AUGACCUAUGAUUUGACAGAC
>ath-miR167d MIMAT0000905 Arabidopsis thaliana miR167d
UGAAGCUGCCAGCAUGAUCUGG
>ath-miR169b MIMAT0000906 Arabidopsis thaliana miR169b
CAGCCAAGGAUGACUUGCCGG
>ath-miR169c MIMAT0000907 Arabidopsis thaliana miR169c
CAGCCAAGGAUGACUUGCCGG
>ath-miR169d MIMAT0000908 Arabidopsis thaliana miR169d
UGAGCCAAGGAUGACUUGCCG
>ath-miR169e MIMAT0000909 Arabidopsis thaliana miR169e
UGAGCCAAGGAUGACUUGCCG
>ath-miR169f MIMAT0000910 Arabidopsis thaliana miR169f
UGAGCCAAGGAUGACUUGCCG
>ath-miR169g MIMAT0000911 Arabidopsis thaliana miR169g
UGAGCCAAGGAUGACUUGCCG
>ath-miR169g* MIMAT0000912 Arabidopsis thaliana miR169g*
UCCGGCAAGUUGACCUUGGCU
>ath-miR169h MIMAT0000913 Arabidopsis thaliana miR169h
UAGCCAAGGAUGACUUGCCUG
>ath-miR169i MIMAT0000914 Arabidopsis thaliana miR169i
UAGCCAAGGAUGACUUGCCUG
>ath-miR169j MIMAT0000915 Arabidopsis thaliana miR169j
UAGCCAAGGAUGACUUGCCUG
>ath-miR169k MIMAT0000916 Arabidopsis thaliana miR169k
UAGCCAAGGAUGACUUGCCUG
>ath-miR169l MIMAT0000917 Arabidopsis thaliana miR169l
UAGCCAAGGAUGACUUGCCUG
>ath-miR169m MIMAT0000918 Arabidopsis thaliana miR169m
UAGCCAAGGAUGACUUGCCUG
>ath-miR169n MIMAT0000919 Arabidopsis thaliana miR169n
UAGCCAAGGAUGACUUGCCUG
>ath-miR171b MIMAT0000920 Arabidopsis thaliana miR171b
UUGAGCCGUGCCAAUAUCACG
>ath-miR171c MIMAT0000921 Arabidopsis thaliana miR171c
UUGAGCCGUGCCAAUAUCACG
>ath-miR172c MIMAT0000922 Arabidopsis thaliana miR172c
AGAAUCUUGAUGAUGCUGCAG
>ath-miR172d MIMAT0000923 Arabidopsis thaliana miR172d
AGAAUCUUGAUGAUGCUGCAG
>ath-miR390a MIMAT0000931 Arabidopsis thaliana miR390a
AAGCUCAGGAGGGAUAGCGCC
>ath-miR390b MIMAT0000932 Arabidopsis thaliana miR390b
AAGCUCAGGAGGGAUAGCGCC
>ath-miR391 MIMAT0000933 Arabidopsis thaliana miR391
UUCGCAGGAGAGAUAGCGCCA
>ath-miR393a MIMAT0000934 Arabidopsis thaliana miR393a
UCCAAAGGGAUCGCAUUGAUC
>ath-miR393b MIMAT0000935 Arabidopsis thaliana miR393b
UCCAAAGGGAUCGCAUUGAUC
>ath-miR394a MIMAT0000936 Arabidopsis thaliana miR394a
UUGGCAUUCUGUCCACCUCC
>ath-miR394b MIMAT0000937 Arabidopsis thaliana miR394b
UUGGCAUUCUGUCCACCUCC
>ath-miR395a MIMAT0000938 Arabidopsis thaliana miR395a
CUGAAGUGUUUGGGGGAACUC
>ath-miR395b MIMAT0000939 Arabidopsis thaliana miR395b
CUGAAGUGUUUGGGGGGACUC
>ath-miR395c MIMAT0000940 Arabidopsis thaliana miR395c
CUGAAGUGUUUGGGGGGACUC
>ath-miR395d MIMAT0000941 Arabidopsis thaliana miR395d
CUGAAGUGUUUGGGGGAACUC
>ath-miR395e MIMAT0000942 Arabidopsis thaliana miR395e
CUGAAGUGUUUGGGGGAACUC
>ath-miR395f MIMAT0000943 Arabidopsis thaliana miR395f
CUGAAGUGUUUGGGGGGACUC
>ath-miR396a MIMAT0000944 Arabidopsis thaliana miR396a
UUCCACAGCUUUCUUGAACUG
>ath-miR396b MIMAT0000945 Arabidopsis thaliana miR396b
UUCCACAGCUUUCUUGAACUU
>ath-miR397a MIMAT0000946 Arabidopsis thaliana miR397a
UCAUUGAGUGCAGCGUUGAUG
>ath-miR397b MIMAT0000947 Arabidopsis thaliana miR397b
UCAUUGAGUGCAUCGUUGAUG
>ath-miR398a MIMAT0000948 Arabidopsis thaliana miR398a
UGUGUUCUCAGGUCACCCCUU
>ath-miR398b MIMAT0000949 Arabidopsis thaliana miR398b
UGUGUUCUCAGGUCACCCCUG
>ath-miR398c MIMAT0000950 Arabidopsis thaliana miR398c
UGUGUUCUCAGGUCACCCCUG
>ath-miR399a MIMAT0000951 Arabidopsis thaliana miR399a
UGCCAAAGGAGAUUUGCCCUG
>ath-miR399b MIMAT0000952 Arabidopsis thaliana miR399b
UGCCAAAGGAGAGUUGCCCUG
>ath-miR399c MIMAT0000953 Arabidopsis thaliana miR399c
UGCCAAAGGAGAGUUGCCCUG
>ath-miR399d MIMAT0000954 Arabidopsis thaliana miR399d
UGCCAAAGGAGAUUUGCCCCG
>ath-miR399e MIMAT0000955 Arabidopsis thaliana miR399e
UGCCAAAGGAGAUUUGCCUCG
>ath-miR399f MIMAT0000956 Arabidopsis thaliana miR399f
UGCCAAAGGAGAUUUGCCCGG
>osa-miR393 MIMAT0000957 Oryza sativa miR393
UCCAAAGGGAUCGCAUUGAUC
>osa-miR394 MIMAT0000958 Oryza sativa miR394
UUGGCAUUCUGUCCACCUCC
>osa-miR395b MIMAT0000959 Oryza sativa miR395b
GUGAAGUGUUUGGGGGAACUC
>osa-miR395d MIMAT0000960 Oryza sativa miR395d
GUGAAGUGUUUGGGGGAACUC
>osa-miR395e MIMAT0000961 Oryza sativa miR395e
GUGAAGUGUUUGGGGGAACUC
>osa-miR395g MIMAT0000962 Oryza sativa miR395g
GUGAAGUGUUUGGGGGAACUC
>osa-miR395h MIMAT0000963 Oryza sativa miR395h
GUGAAGUGUUUGGGGGAACUC
>osa-miR395i MIMAT0000964 Oryza sativa miR395i
GUGAAGUGUUUGGGGGAACUC
>osa-miR395j MIMAT0000965 Oryza sativa miR395j
GUGAAGUGUUUGGGGGAACUC
>osa-miR395k MIMAT0000966 Oryza sativa miR395k
GUGAAGUGUUUGGGGGAACUC
>osa-miR395l MIMAT0000967 Oryza sativa miR395l
GUGAAGUGUUUGGGGGAACUC
>osa-miR395s MIMAT0000968 Oryza sativa miR395s
GUGAAGUGUUUGGGGGAACUC
>osa-miR395t MIMAT0000969 Oryza sativa miR395t
GUGAAGUGUUUGGGGAAACUC
>osa-miR395c MIMAT0000972 Oryza sativa miR395c
GUGAAGUGUUUGGAGGAACUC
>osa-miR395a MIMAT0000973 Oryza sativa miR395a
GUGAAGUGCUUGGGGGAACUC
>osa-miR395f MIMAT0000974 Oryza sativa miR395f
GUGAAUUGUUUGGGGGAACUC
>osa-miR395u MIMAT0000975 Oryza sativa miR395u
GUGAAGCGUUUGGGGGAAAUC
>osa-miR396a MIMAT0000977 Oryza sativa miR396a
UUCCACAGCUUUCUUGAACUG
>osa-miR396b MIMAT0000978 Oryza sativa miR396b
UUCCACAGCUUUCUUGAACUG
>osa-miR396c MIMAT0000979 Oryza sativa miR396c
UUCCACAGCUUUCUUGAACUU
>osa-miR397a MIMAT0000980 Oryza sativa miR397a
UCAUUGAGUGCAGCGUUGAUG
>osa-miR397b MIMAT0000981 Oryza sativa miR397b
UUAUUGAGUGCAGCGUUGAUG
>osa-miR398a MIMAT0000982 Oryza sativa miR398a
UGUGUUCUCAGGUCACCCCUU
>osa-miR398b MIMAT0000983 Oryza sativa miR398b
UGUGUUCUCAGGUCGCCCCUG
>osa-miR399a MIMAT0000984 Oryza sativa miR399a
UGCCAAAGGAGAAUUGCCCUG
>osa-miR399b MIMAT0000985 Oryza sativa miR399b
UGCCAAAGGAGAAUUGCCCUG
>osa-miR399c MIMAT0000986 Oryza sativa miR399c
UGCCAAAGGAGAAUUGCCCUG
>osa-miR399d MIMAT0000987 Oryza sativa miR399d
UGCCAAAGGAGAGUUGCCCUG
>osa-miR399e MIMAT0000988 Oryza sativa miR399e
UGCCAAAGGAGAUUUGCCCAG
>osa-miR399f MIMAT0000989 Oryza sativa miR399f
UGCCAAAGGAGAUUUGCCCAG
>osa-miR399g MIMAT0000990 Oryza sativa miR399g
UGCCAAAGGAGAUUUGCCCAG
>osa-miR399h MIMAT0000991 Oryza sativa miR399h
UGCCAAAGGAGACUUGCCCAG
>osa-miR399i MIMAT0000992 Oryza sativa miR399i
UGCCAAAGGAGAGCUGCCCUG
>osa-miR399j MIMAT0000993 Oryza sativa miR399j
UGCCAAAGGAGAGUUGCCCUA
>osa-miR399k MIMAT0000994 Oryza sativa miR399k
UGCCAAAGGAAAUUUGCCCCG
>ebv-miR-BHRF1-1 MIMAT0000995 Epstein Barr miR-BHRF1-1
UAACCUGAUCAGCCCCGGAGUU
>ebv-miR-BHRF1-2* MIMAT0000996 Epstein Barr miR-BHRF1-2*
AAAUUCUGUUGCAGCAGAUAGC
>ebv-miR-BHRF1-2 MIMAT0000997 Epstein Barr miR-BHRF1-2
UAUCUUUUGCGGCAGAAAUUGAA
>ebv-miR-BHRF1-3 MIMAT0000998 Epstein Barr miR-BHRF1-3
UAACGGGAAGUGUGUAAGCACAC
>ebv-miR-BART1-5p MIMAT0000999 Epstein Barr miR-BART1-5p
UCUUAGUGGAAGUGACGUGCUGU
>ebv-miR-BART1-3p MIMAT0003390 Epstein Barr miR-BART1-3p
UAGCACCGCUAUCCACUAUGUCU
>ebv-miR-BART2 MIMAT0001000 Epstein Barr miR-BART2
UAUUUUCUGCAUUCGCCCUUGC
>ath-miR400 MIMAT0001001 Arabidopsis thaliana miR400
UAUGAGAGUAUUAUAAGUCAC
>ath-miR401 MIMAT0001002 Arabidopsis thaliana miR401
CGAAACUGGUGUCGACCGACA
>ath-miR402 MIMAT0001003 Arabidopsis thaliana miR402
UUCGAGGCCUAUUAAACCUCUG
>ath-miR403 MIMAT0001004 Arabidopsis thaliana miR403
UUAGAUUCACGCACAAACUCG
>ath-miR404 MIMAT0001005 Arabidopsis thaliana miR404
AUUAACGCUGGCGGUUGCGGCAGC
>ath-miR405a MIMAT0001006 Arabidopsis thaliana miR405a
AUGAGUUGGGUCUAACCCAUAACU
>ath-miR405b MIMAT0001007 Arabidopsis thaliana miR405b
AUGAGUUGGGUCUAACCCAUAACU
>ath-miR405d MIMAT0001008 Arabidopsis thaliana miR405d
AUGAGUUGGGUCUAACCCAUAACU
>ath-miR406 MIMAT0001009 Arabidopsis thaliana miR406
UAGAAUGCUAUUGUAAUCCAG
>ath-miR407 MIMAT0001010 Arabidopsis thaliana miR407
UUUAAAUCAUAUACUUUUGGU
>ath-miR408 MIMAT0001011 Arabidopsis thaliana miR408
AUGCACUGCCUCUUCCCUGGC
>ath-miR156g MIMAT0001012 Arabidopsis thaliana miR156g
CGACAGAAGAGAGUGAGCACA
>ath-miR156h MIMAT0001013 Arabidopsis thaliana miR156h
UUGACAGAAGAAAGAGAGCAC
>ath-miR158b MIMAT0001014 Arabidopsis thaliana miR158b
CCCCAAAUGUAGACAAAGCA
>ath-miR159c MIMAT0001015 Arabidopsis thaliana miR159c
UUUGGAUUGAAGGGAGCUCCU
>ath-miR319c MIMAT0001016 Arabidopsis thaliana miR319c
UUGGACUGAAGGGAGCUCCU
>ath-miR164c MIMAT0001017 Arabidopsis thaliana miR164c
UGGAGAAGCAGGGCACGUGCG
>ath-miR167c MIMAT0001018 Arabidopsis thaliana miR167c
UUAAGCUGCCAGCAUGAUCUU
>ath-miR172e MIMAT0001019 Arabidopsis thaliana miR172e
GGAAUCUUGAUGAUGCUGCAU
>osa-miR156k MIMAT0001020 Oryza sativa miR156k
UGACAGAAGAGAGAGAGCACA
>osa-miR156l MIMAT0001021 Oryza sativa miR156l
CGACAGAAGAGAGUGAGCAUA
>osa-miR159a MIMAT0001022 Oryza sativa miR159a
UUUGGAUUGAAGGGAGCUCUG
>osa-miR159b MIMAT0001023 Oryza sativa miR159b
UUUGGAUUGAAGGGAGCUCUG
>osa-miR159c MIMAT0001024 Oryza sativa miR159c
AUUGGAUUGAAGGGAGCUCCA
>osa-miR159d MIMAT0001025 Oryza sativa miR159d
AUUGGAUUGAAGGGAGCUCCG
>osa-miR159e MIMAT0001026 Oryza sativa miR159e
AUUGGAUUGAAGGGAGCUCCU
>osa-miR159f MIMAT0001027 Oryza sativa miR159f
CUUGGAUUGAAGGGAGCUCUA
>osa-miR319a MIMAT0001028 Oryza sativa miR319a
UUGGACUGAAGGGUGCUCCC
>osa-miR319b MIMAT0001029 Oryza sativa miR319b
UUGGACUGAAGGGUGCUCCC
>osa-miR160e MIMAT0001030 Oryza sativa miR160e
UGCCUGGCUCCCUGUAUGCCG
>osa-miR160f MIMAT0001031 Oryza sativa miR160f
UGCCUGGCUCCCUGAAUGCCA
>osa-miR162b MIMAT0001032 Oryza sativa miR162b
UCGAUAAGCCUCUGCAUCCAG
>osa-miR164c MIMAT0001033 Oryza sativa miR164c
UGGAGAAGCAGGGUACGUGCA
>osa-miR164d MIMAT0001034 Oryza sativa miR164d
UGGAGAAGCAGGGCACGUGCU
>osa-miR164e MIMAT0001035 Oryza sativa miR164e
UGGAGAAGCAGGGCACGUGAG
>osa-miR166j MIMAT0001036 Oryza sativa miR166j
UCGGAUCAGGCUUCAUUCCUC
>osa-miR166k MIMAT0001037 Oryza sativa miR166k
UCGGACCAGGCUUCAAUCCCU
>osa-miR166l MIMAT0001038 Oryza sativa miR166l
UCGGACCAGGCUUCAAUCCCU
>osa-miR167d MIMAT0001039 Oryza sativa miR167d
UGAAGCUGCCAGCAUGAUCUG
>osa-miR167e MIMAT0001040 Oryza sativa miR167e
UGAAGCUGCCAGCAUGAUCUG
>osa-miR167f MIMAT0001041 Oryza sativa miR167f
UGAAGCUGCCAGCAUGAUCUG
>osa-miR167g MIMAT0001042 Oryza sativa miR167g
UGAAGCUGCCAGCAUGAUCUG
>osa-miR167h MIMAT0001043 Oryza sativa miR167h
UGAAGCUGCCAGCAUGAUCUG
>osa-miR167i MIMAT0001044 Oryza sativa miR167i
UGAAGCUGCCAGCAUGAUCUG
>osa-miR168a MIMAT0001045 Oryza sativa miR168a
UCGCUUGGUGCAGAUCGGGAC
>osa-miR168b MIMAT0001046 Oryza sativa miR168b
AGGCUUGGUGCAGCUCGGGAA
>osa-miR169b MIMAT0001047 Oryza sativa miR169b
CAGCCAAGGAUGACUUGCCGG
>osa-miR169c MIMAT0001048 Oryza sativa miR169c
CAGCCAAGGAUGACUUGCCGG
>osa-miR169d MIMAT0001049 Oryza sativa miR169d
UAGCCAAGGAUGAAUUGCCGG
>osa-miR169e MIMAT0001050 Oryza sativa miR169e
UAGCCAAGGAUGACUUGCCGG
>osa-miR169f MIMAT0001051 Oryza sativa miR169f
UAGCCAAGGAUGACUUGCCUA
>osa-miR169g MIMAT0001052 Oryza sativa miR169g
UAGCCAAGGAUGACUUGCCUA
>osa-miR169h MIMAT0001053 Oryza sativa miR169h
UAGCCAAGGAUGACUUGCCUG
>osa-miR169i MIMAT0001054 Oryza sativa miR169i
UAGCCAAGGAUGACUUGCCUG
>osa-miR169j MIMAT0001055 Oryza sativa miR169j
UAGCCAAGGAUGACUUGCCUG
>osa-miR169k MIMAT0001056 Oryza sativa miR169k
UAGCCAAGGAUGACUUGCCUG
>osa-miR169l MIMAT0001057 Oryza sativa miR169l
UAGCCAAGGAUGACUUGCCUG
>osa-miR169m MIMAT0001058 Oryza sativa miR169m
UAGCCAAGGAUGACUUGCCUG
>osa-miR169n MIMAT0001059 Oryza sativa miR169n
UAGCCAAGAAUGACUUGCCUA
>osa-miR169o MIMAT0001060 Oryza sativa miR169o
UAGCCAAGAAUGACUUGCCUA
>osa-miR169p MIMAT0001061 Oryza sativa miR169p
UAGCCAAGGACAAACUUGCCGG
>osa-miR169q MIMAT0001062 Oryza sativa miR169q
UAGCCAAGGAGACUGCCCAUG
>osa-miR171b MIMAT0001063 Oryza sativa miR171b
UGAUUGAGCCGUGCCAAUAUC
>osa-miR171c MIMAT0001064 Oryza sativa miR171c
UGAUUGAGCCGUGCCAAUAUC
>osa-miR171d MIMAT0001065 Oryza sativa miR171d
UGAUUGAGCCGUGCCAAUAUC
>osa-miR171e MIMAT0001066 Oryza sativa miR171e
UGAUUGAGCCGUGCCAAUAUC
>osa-miR171f MIMAT0001067 Oryza sativa miR171f
UGAUUGAGCCGUGCCAAUAUC
>osa-miR171g MIMAT0001068 Oryza sativa miR171g
GAGGUGAGCCGAGCCAAUAUC
>osa-miR172a MIMAT0001069 Oryza sativa miR172a
AGAAUCUUGAUGAUGCUGCAU
>osa-miR172b MIMAT0001070 Oryza sativa miR172b
GGAAUCUUGAUGAUGCUGCAU
>osa-miR172c MIMAT0001071 Oryza sativa miR172c
UGAAUCUUGAUGAUGCUGCAC
>osa-miR166g MIMAT0001072 Oryza sativa miR166g
UCGGACCAGGCUUCAUUCCUC
>osa-miR166h MIMAT0001073 Oryza sativa miR166h
UCGGACCAGGCUUCAUUCCUC
>osa-miR166i MIMAT0001074 Oryza sativa miR166i
UCGGAUCAGGCUUCAUUCCUC
>hsa-miR-384 MIMAT0001075 Homo sapiens miR-384
AUUCCUAGAAAUUGUUCAUA
>mmu-miR-384 MIMAT0001076 Mus musculus miR-384
AUUCCUAGAAAUUGUUCACA
>osa-miR171h MIMAT0001077 Oryza sativa miR171h
GUGAGCCGAACCAAUAUCACU
>osa-miR393b MIMAT0001078 Oryza sativa miR393b
UCCAAAGGGAUCGCAUUGAUCU
>osa-miR408 MIMAT0001079 Oryza sativa miR408
CUGCACUGCCUCUUCCCUGGC
>hsa-miR-196b MIMAT0001080 Homo sapiens miR-196b
UAGGUAGUUUCCUGUUGUUGG
>mmu-miR-196b MIMAT0001081 Mus musculus miR-196b
UAGGUAGUUUCCUGUUGUUGG
>rno-miR-196b MIMAT0001082 Rattus norvegicus miR-196b
UAGGUAGUUUCCUGUUGUUGG
>osa-miR172d MIMAT0001084 Oryza sativa miR172d
AGAAUCUUGAUGAUGCUGCAU
>osa-miR171i MIMAT0001085 Oryza sativa miR171i
GGAUUGAGCCGCGUCAAUAUC
>osa-miR167j MIMAT0001086 Oryza sativa miR167j
UGAAGCUGCCAGCAUGAUCUG
>osa-miR166m MIMAT0001087 Oryza sativa miR166m
UCGGACCAGGCUUCAUUCCCU
>osa-miR166n MIMAT0001088 Oryza sativa miR166n
UCGGACCAGGCUUCAUUCCCC
>osa-miR164f MIMAT0001089 Oryza sativa miR164f
UGGAGAAGCAGGGCACGUGCA
>mmu-miR-409 MIMAT0001090 Mus musculus miR-409
GAAUGUUGCUCGGUGAACCCCUU
>mmu-miR-410 MIMAT0001091 Mus musculus miR-410
AAUAUAACACAGAUGGCCUGUU
>mmu-miR-376b* MIMAT0003388 Mus musculus miR-376b*
GUGGAUAUUCCUUCUAUGGUU
>mmu-miR-376b MIMAT0001092 Mus musculus miR-376b
AUCAUAGAGGAACAUCCACUUU
>mmu-miR-411 MIMAT0001093 Mus musculus miR-411
AACACGGUCCACUAACCCUCAGU
>mmu-miR-412 MIMAT0001094 Mus musculus miR-412
ACUUCACCUGGUCCACUAGCCGU
>mmu-miR-370 MIMAT0001095 Mus musculus miR-370
GCCUGCUGGGGUGGAACCUGGUU
>gga-miR-29a MIMAT0001096 Gallus gallus miR-29a
UAGCACCAUUUGAAAUCGGUU
>gga-miR-29b MIMAT0001097 Gallus gallus miR-29b
UAGCACCAUUUGAAAUCAGUGUU
>gga-let-7i MIMAT0001098 Gallus gallus let-7i
UGAGGUAGUAGUUUGUGCUGU
>gga-miR-135a MIMAT0001099 Gallus gallus miR-135a
UAUGGCUUUUUAUUCCUAUGUGA
>gga-miR-33 MIMAT0001100 Gallus gallus miR-33
GUGCAUUGUAGUUGCAUUG
>gga-let-7a MIMAT0001101 Gallus gallus let-7a
UGAGGUAGUAGGUUGUAUAGUU
>gga-let-7b MIMAT0001102 Gallus gallus let-7b
UGAGGUAGUAGGUUGUGUGGUU
>gga-miR-99a MIMAT0001103 Gallus gallus miR-99a
AACCCGUAGAUCCGAUCUUGUG
>gga-let-7c MIMAT0001104 Gallus gallus let-7c
UGAGGUAGUAGGUUGUAUGGUU
>gga-miR-125b MIMAT0001105 Gallus gallus miR-125b
UCCCUGAGACCCUAACUUGUGA
>gga-miR-155 MIMAT0001106 Gallus gallus miR-155
UUAAUGCUAAUCGUGAUAGGGG
>gga-miR-222a MIMAT0001107 Gallus gallus miR-222a
AGCUACAUCUGGCUACUGGGUCUC
>gga-miR-221 MIMAT0001108 Gallus gallus miR-221
AGCUACAUUGUCUGCUGGGUUUC
>gga-miR-92 MIMAT0001109 Gallus gallus miR-92
UAUUGCACUUGUCCCGGCCUG
>gga-miR-19b MIMAT0001110 Gallus gallus miR-19b
UGUGCAAAUCCAUGCAAAACUGA
>gga-miR-20a MIMAT0001111 Gallus gallus miR-20a
UAAAGUGCUUAUAGUGCAGGUAG
>gga-miR-19a MIMAT0001112 Gallus gallus miR-19a
UGUGCAAAUCUAUGCAAAACUGA
>gga-miR-18a MIMAT0001113 Gallus gallus miR-18a
UAAGGUGCAUCUAGUGCAGAUA
>gga-miR-17-5p MIMAT0001114 Gallus gallus miR-17-5p
CAAAGUGCUUACAGUGCAGGUAGU
>gga-miR-17-3p MIMAT0001115 Gallus gallus miR-17-3p
ACUGCAGUGAAGGCACUUGU
>gga-miR-16 MIMAT0001116 Gallus gallus miR-16
UAGCAGCACGUAAAUAUUGGUG
>gga-miR-15a MIMAT0001117 Gallus gallus miR-15a
UAGCAGCACAUAAUGGUUUGU
>gga-miR-26a MIMAT0001118 Gallus gallus miR-26a
UUCAAGUAAUCCAGGAUAGGC
>gga-miR-153 MIMAT0001119 Gallus gallus miR-153
UUGCAUAGUCACAAAAGUGA
>gga-miR-148a MIMAT0001120 Gallus gallus miR-148a
UCAGUGCACUACAGAACUUUGU
>gga-miR-196 MIMAT0001121 Gallus gallus miR-196
UAGGUAGUUUCAUGUUGUUGG
>gga-miR-138 MIMAT0001122 Gallus gallus miR-138
AGCUGGUGUUGUGAAUC
>gga-miR-128 MIMAT0001123 Gallus gallus miR-128
UCACAGUGAACCGGUCUCUUU
>gga-miR-187 MIMAT0001124 Gallus gallus miR-187
UCGUGUCUUGUGUUGCAGCC
>gga-miR-32 MIMAT0001125 Gallus gallus miR-32
UAUUGCACAUUACUAAGUUGC
>gga-miR-133a MIMAT0001126 Gallus gallus miR-133a
UUGGUCCCCUUCAACCAGCUGU
>gga-miR-1a MIMAT0001127 Gallus gallus miR-1a
UGGAAUGUAAAGAAGUAUGUA
>gga-miR-124a MIMAT0001128 Gallus gallus miR-124a
UUAAGGCACGCGGUGAAUGCCA
>gga-miR-30d MIMAT0001129 Gallus gallus miR-30d
UGUAAACAUCCCCGACUGGAAG
>gga-miR-30b MIMAT0001130 Gallus gallus miR-30b
UGUAAACAUCCUACACUCAGCU
>gga-miR-216 MIMAT0001131 Gallus gallus miR-216
UAAUCUCAGCUGGCAACUGUG
>gga-miR-217 MIMAT0001132 Gallus gallus miR-217
UACUGCAUCAGGAACUGAUUGGAU
>gga-miR-194 MIMAT0001133 Gallus gallus miR-194
UGUAACAGCAACUCCAUGUGGA
>gga-miR-215 MIMAT0001134 Gallus gallus miR-215
AUGACCUAUGAAUUGACAGAC
>gga-miR-30a-5p MIMAT0001135 Gallus gallus miR-30a-5p
UGUAAACAUCCUCGACUGGAAG
>gga-miR-30a-3p MIMAT0001136 Gallus gallus miR-30a-3p
CUUUCAGUCGGAUGUUUGCAGC
>gga-miR-30c MIMAT0001137 Gallus gallus miR-30c
UGUAAACAUCCUACACUCUCAGCU
>gga-miR-133b MIMAT0001138 Gallus gallus miR-133b
UUGGUCCCCUUCAACCAGCUA
>gga-miR-206 MIMAT0001139 Gallus gallus miR-206
UGGAAUGUAAGGAAGUGUGUGG
>gga-miR-223 MIMAT0001140 Gallus gallus miR-223
UGUCAGUUUGUCAAAUACCCC
>gga-miR-18b MIMAT0001141 Gallus gallus miR-18b
UAAGGUGCAUCUAGUGCAGUUA
>gga-miR-106 MIMAT0001142 Gallus gallus miR-106
AAAAGUGCUUACAGUGCAGGUA
>gga-miR-302a MIMAT0001143 Gallus gallus miR-302a
AAGUGCUUCCAUGUUUUAGUGA
>gga-miR-218 MIMAT0001144 Gallus gallus miR-218
UUGUGCUUGAUCUAACCAUGU
>gga-miR-103 MIMAT0001145 Gallus gallus miR-103
AGCAGCAUUGUACAGGGCUAUGA
>gga-miR-203 MIMAT0001146 Gallus gallus miR-203
GUGAAAUGUUUAGGACCACUUG
>gga-miR-107 MIMAT0001147 Gallus gallus miR-107
AGCAGCAUUGUACAGGGCUAUCA
>gga-miR-10b MIMAT0001148 Gallus gallus miR-10b
UACCCUGUAGAACCGAAUUUGU
>gga-miR-181a MIMAT0001168 Gallus gallus miR-181a
AACAUUCAACGCUGUCGGUGAGU
>gga-miR-181a* MIMAT0001150 Gallus gallus miR-181a*
ACCAUCGACCGUUGAUUGUACC
>gga-miR-181b MIMAT0001151 Gallus gallus miR-181b
AACAUUCAUUGCUGUCGGUGGG
>gga-miR-199 MIMAT0001152 Gallus gallus miR-199
CCCAGUGUUCAGACUACCUGUUC
>gga-miR-199* MIMAT0003721 Gallus gallus miR-199*
UACAGUAGUCUGCACAUUGG
>gga-miR-137 MIMAT0001153 Gallus gallus miR-137
UAUUGCUUAAGAAUACGCGUAG
>gga-miR-15b MIMAT0001154 Gallus gallus miR-15b
UAGCAGCACAUCAUGGUUUGCA
>gga-miR-190 MIMAT0001155 Gallus gallus miR-190
UGAUAUGUUUGAUAUAUUAGGU
>gga-miR-204 MIMAT0001156 Gallus gallus miR-204
UUCCCUUUGUCAUCCUAUGCCU
>gga-miR-7 MIMAT0001157 Gallus gallus miR-7
UGGAAGACUAGUGAUUUUGUUG
>gga-miR-184 MIMAT0001158 Gallus gallus miR-184
UGGACGGAGAACUGAUAAGGGU
>gga-miR-140 MIMAT0001159 Gallus gallus miR-140
AGUGGUUUUACCCUAUGGUAG
>gga-miR-140* MIMAT0003722 Gallus gallus miR-140*
CCACAGGGUAGAACCACGGAC
>gga-let-7g MIMAT0001160 Gallus gallus let-7g
UGAGGUAGUAGUUUGUACAGU
>gga-let-7d MIMAT0001161 Gallus gallus let-7d
AGAGGUAGUGGGUUGCAUAGU
>gga-let-7f MIMAT0001162 Gallus gallus let-7f
UGAGGUAGUAGAUUGUAUAGUU
>gga-miR-146a MIMAT0001163 Gallus gallus miR-146a
UGAGAACUGAAUUCCAUGGGUU
>gga-miR-205b MIMAT0001164 Gallus gallus miR-205b
CCCUUCAUUCCACCGGAAUCUG
>gga-miR-130b MIMAT0001165 Gallus gallus miR-130b
CAGUGCAAUAAUGAAAGGGCGU
>gga-miR-301 MIMAT0001166 Gallus gallus miR-301
CAGUGCAAUAAUAUUGUCAAAGCAU
>gga-miR-130a MIMAT0001167 Gallus gallus miR-130a
CAGUGCAAUAUUAAAAGGGCAU
>gga-miR-126* MIMAT0003723 Gallus gallus miR-126*
CAUUAUUACUUUUGGUACGCG
>gga-miR-126 MIMAT0001169 Gallus gallus miR-126
CGUACCGUGAGUAAUAAUGCGC
>gga-miR-219 MIMAT0001170 Gallus gallus miR-219
UGAUUGUCCAAACGCAAUUCU
>gga-miR-200a MIMAT0001171 Gallus gallus miR-200a
UAACACUGUCUGGUAACGAUGU
>gga-miR-200b MIMAT0001172 Gallus gallus miR-200b
UAAUACUGCCUGGUAAUGAUGAU
>gga-miR-34a MIMAT0001173 Gallus gallus miR-34a
UGGCAGUGUCUUAGCUGGUUGUU
>gga-miR-124b MIMAT0001174 Gallus gallus miR-124b
UUAAGGCACGCAGUGAAUGCCA
>gga-miR-1b MIMAT0001175 Gallus gallus miR-1b
UGGAAUGUUAAGAAGUAUGUA
>gga-miR-133c MIMAT0001176 Gallus gallus miR-133c
UUGGUCCCCUUCAACCAGCUGC
>gga-miR-30e MIMAT0001177 Gallus gallus miR-30e
UGUAAACAUCCUUGACUGG
>gga-miR-100 MIMAT0001178 Gallus gallus miR-100
AACCCGUAGAUCCGAACUUGUG
>gga-miR-34b MIMAT0001179 Gallus gallus miR-34b
CAGGCAGUGUAGUUAGCUGAUUG
>gga-miR-34c MIMAT0001180 Gallus gallus miR-34c
AGGCAGUGUAGUUAGCUGAUUGC
>gga-let-7j MIMAT0001181 Gallus gallus let-7j
UGAGGUAGUAGGUUGUAUAGUU
>gga-let-7k MIMAT0001182 Gallus gallus let-7k
UGAGGUAGUAGAUUGAAUAGUU
>gga-miR-29c MIMAT0001183 Gallus gallus miR-29c
UAGCACCAUUUGAAAUCGGU
>gga-miR-205a MIMAT0001184 Gallus gallus miR-205a
UCCUUCAUUCCACCGGAGUCUG
>gga-miR-101 MIMAT0001185 Gallus gallus miR-101
UACAGUACUGUGAUAACUGAAG
>gga-miR-23b MIMAT0001186 Gallus gallus miR-23b
AUCACAUUGCCAGGGAUUACC
>gga-miR-27b MIMAT0001187 Gallus gallus miR-27b
UUCACAGUGGCUAAGUUCUGC
>gga-miR-24 MIMAT0001188 Gallus gallus miR-24
UGGCUCAGUUCAGCAGGAACAG
>gga-miR-31 MIMAT0001189 Gallus gallus miR-31
AGGCAAGAUGUUGGCAUAGCUG
>gga-miR-122a MIMAT0001190 Gallus gallus miR-122a
UGGAGUGUGACAAUGGUGUUUGU
>gga-miR-183 MIMAT0001191 Gallus gallus miR-183
UAUGGCACUGGUAGAAUUCACUG
>gga-miR-7b MIMAT0001192 Gallus gallus miR-7b
UGGAAGACUAGUGAUUUUUGUU
>gga-miR-142-5p MIMAT0001193 Gallus gallus miR-142-5p
CCCAUAAAGUAGAAAGCACUAC
>gga-miR-142-3p MIMAT0001194 Gallus gallus miR-142-3p
UGUAGUGUUUCCUACUUUAUGG
>gga-miR-9 MIMAT0001195 Gallus gallus miR-9
UCUUUGGUUAUCUAGCUGUAUGA
>gga-miR-222b MIMAT0001196 Gallus gallus miR-222b
AACUACAUCUGGCUACUGGGUCUC
>dps-bantam MIMAT0001197 Drosophila pseudoobscura bantam
UGAGAUCAUUUUGAAAGCUGAUU
>dps-let-7 MIMAT0001198 Drosophila pseudoobscura let-7
UGAGGUAGUAGGUUGUAUAGU
>dps-miR-1 MIMAT0001199 Drosophila pseudoobscura miR-1
UGGAAUGUAAAGAAGUAUGGAG
>dps-miR-2a MIMAT0001200 Drosophila pseudoobscura miR-2a
UAUCACAGCCAGCUUUGAUGAGC
>dps-miR-2b MIMAT0001201 Drosophila pseudoobscura miR-2b
UAUCACAGCCAGCUUUGAGGAGC
>dps-miR-2c MIMAT0001202 Drosophila pseudoobscura miR-2c
UAUCACAGCCAGCUUUGAUGGGC
>dps-miR-3 MIMAT0001203 Drosophila pseudoobscura miR-3
UCACUGGGCAAAGUGUGUCUCA
>dps-miR-4 MIMAT0001204 Drosophila pseudoobscura miR-4
AUAAAGCUAGACAACCAUUGA
>dps-miR-iab-4-5p MIMAT0001205 Drosophila pseudoobscura miR-iab-4-5p
ACGUAUACUGAAUGUAUCCUGA
>dps-miR-iab-4-3p MIMAT0001206 Drosophila pseudoobscura miR-iab-4-3p
CGGUAUACCUUCAGUAUACGUAAC
>dps-miR-5 MIMAT0001207 Drosophila pseudoobscura miR-5
AAAGGAACGAUCGUUGUGAUAUG
>dps-miR-6 MIMAT0001208 Drosophila pseudoobscura miR-6
UAUCACAGUGGCUGUUCUUUUU
>dps-miR-7 MIMAT0001209 Drosophila pseudoobscura miR-7
UGGAAGACUAGUGAUUUUGUUGU
>dps-miR-8 MIMAT0001210 Drosophila pseudoobscura miR-8
UAAUACUGUCAGGUAAAGAUGUC
>dps-miR-9a MIMAT0001211 Drosophila pseudoobscura miR-9a
UCUUUGGUUAUCUAGCUGUAUGA
>dps-miR-9b MIMAT0001212 Drosophila pseudoobscura miR-9b
UCUUUGGUGAUUUUAGCUGUAUG
>dps-miR-9c MIMAT0001213 Drosophila pseudoobscura miR-9c
UCUUUGGUAUUCUAGCUGUAGA
>dps-miR-10 MIMAT0001214 Drosophila pseudoobscura miR-10
ACCCUGUAGAUCCGAAUUUGU
>dps-miR-11 MIMAT0001215 Drosophila pseudoobscura miR-11
CAUCACAGUCUGAGUUCUUGC
>dps-miR-12 MIMAT0001216 Drosophila pseudoobscura miR-12
UGAGUAUUACAUCAGGUACUGGU
>dps-miR-13a MIMAT0001217 Drosophila pseudoobscura miR-13a
UAUCACAGCCAUUUUGAUGAGU
>dps-miR-13b MIMAT0001218 Drosophila pseudoobscura miR-13b
UAUCACAGCCAUUUUGACGAGU
>dps-miR-14 MIMAT0001219 Drosophila pseudoobscura miR-14
UCAGUCUUUUUCUCUCUCCUA
>dps-miR-31a MIMAT0001220 Drosophila pseudoobscura miR-31a
UGGCAAGAUGUCGGCAUAGCUGA
>dps-miR-31b MIMAT0001221 Drosophila pseudoobscura miR-31b
UGGCAAGAUGUCGGAAUAGCUGA
>dps-miR-33 MIMAT0001222 Drosophila pseudoobscura miR-33
AGGUGCAUUGUAGUCGCAUUG
>dps-miR-34 MIMAT0001223 Drosophila pseudoobscura miR-34
UGGCAGUGUGGUUAGCUGGUUG
>dps-miR-79 MIMAT0001224 Drosophila pseudoobscura miR-79
UAAAGCUAGAUUACCAAAGCAU
>dps-miR-87 MIMAT0001225 Drosophila pseudoobscura miR-87
UUGAGCAAAAUUUCAGGUGUG
>dps-miR-92a MIMAT0001226 Drosophila pseudoobscura miR-92a
CAUUGCACUUGUCCCGGCCUAU
>dps-miR-92b MIMAT0001227 Drosophila pseudoobscura miR-92b
AAUUGCACUAGUCCCGGCCUGC
>dps-miR-100 MIMAT0001228 Drosophila pseudoobscura miR-100
AACCCGUAAUUCCGAACUUGUG
>dps-miR-124 MIMAT0001229 Drosophila pseudoobscura miR-124
UAAGGCACGCGGUGAAUGCCAAG
>dps-miR-125 MIMAT0001230 Drosophila pseudoobscura miR-125
UCCCUGAGACCCUAACUUGUGA
>dps-miR-133 MIMAT0001231 Drosophila pseudoobscura miR-133
UUGGUCCCCUUCAACCAGCUGU
>dps-miR-184 MIMAT0001232 Drosophila pseudoobscura miR-184
UGGACGGAGAACUGAUAAGGGC
>dps-miR-210 MIMAT0001233 Drosophila pseudoobscura miR-210
UUGUGCGUGUGACAGCGGCUA
>dps-miR-219 MIMAT0001234 Drosophila pseudoobscura miR-219
UGAUUGUCCAAACGCAAUUCUUG
>dps-miR-263a MIMAT0001235 Drosophila pseudoobscura miR-263a
GUUAAUGGCACUGGAAGAAUUCAC
>dps-miR-263b MIMAT0001236 Drosophila pseudoobscura miR-263b
CUUGGCACUGGGAGAAUUCAC
>dps-miR-274 MIMAT0001237 Drosophila pseudoobscura miR-274
UUUUGUGACCGACACUAACGGGUAAU
>dps-miR-275 MIMAT0001238 Drosophila pseudoobscura miR-275
UCAGGUACCUGAAGUAGCGCGCG
>dps-miR-276a MIMAT0001239 Drosophila pseudoobscura miR-276a
UAGGAACUUCAUACCGUGCUCU
>dps-miR-276b MIMAT0001240 Drosophila pseudoobscura miR-276b
UAGGAACUUAAUACCGUGCUCU
>dps-miR-277 MIMAT0001241 Drosophila pseudoobscura miR-277
UAAAUGCACUAUCUGGUACGACA
>dps-miR-278 MIMAT0001242 Drosophila pseudoobscura miR-278
UCGGUGGGACUUUCGUCCGUUU
>dps-miR-279 MIMAT0001243 Drosophila pseudoobscura miR-279
UGACUAGAUCCACACUCAUUAA
>dps-miR-280 MIMAT0001244 Drosophila pseudoobscura miR-280
UGUAUUUACGUUGCAUAUGAAAUGAUA
>dps-miR-281 MIMAT0001245 Drosophila pseudoobscura miR-281
UGUCAUGGAAUUGCUCUCUUUGU
>dps-miR-282 MIMAT0001246 Drosophila pseudoobscura miR-282
AAUCUAGCCUCUACUAGGCUUUGUCUGU
>dps-miR-283 MIMAT0001247 Drosophila pseudoobscura miR-283
UAAAUAUCAGCUGGUAAUUCU
>dps-miR-284 MIMAT0001248 Drosophila pseudoobscura miR-284
UGAAGUCAGCAACUUGAUUCCAGCAAUUG
>dps-miR-285 MIMAT0001249 Drosophila pseudoobscura miR-285
UAGCACCAUUCGAAAUCAGUGC
>dps-miR-286 MIMAT0001250 Drosophila pseudoobscura miR-286
UGACUAGACCGAACACUCGUGCU
>dps-miR-287 MIMAT0001251 Drosophila pseudoobscura miR-287
UGUGUUGAAAAUCGUUUGCAC
>dps-miR-288 MIMAT0001252 Drosophila pseudoobscura miR-288
UUUCAUGUCGAUUUCAUUUCAUG
>dps-miR-289 MIMAT0001253 Drosophila pseudoobscura miR-289
UAAAUAUUUAAGUGGAGCCUGCGACU
>dps-miR-304 MIMAT0001254 Drosophila pseudoobscura miR-304
UAAUCUCAAUUUGUAAAUGUGAG
>dps-miR-305 MIMAT0001255 Drosophila pseudoobscura miR-305
AUUGUACUUCAUCAGGUGCUCUG
>dps-miR-306 MIMAT0001256 Drosophila pseudoobscura miR-306
UCAGGUACUUAGUGACUCUCAA
>dps-miR-307 MIMAT0001257 Drosophila pseudoobscura miR-307
UCACAACCUCCUUGAGUGAG
>dps-miR-308 MIMAT0001258 Drosophila pseudoobscura miR-308
AAUCACAGGAUUAUACUGUGAG
>dps-miR-309 MIMAT0001259 Drosophila pseudoobscura miR-309
GCACUGGGUGAAGUUUGUCUUA
>dps-miR-314 MIMAT0001260 Drosophila pseudoobscura miR-314
UAUUCGAGCCAAUAAGUUCGG
>dps-miR-315 MIMAT0001261 Drosophila pseudoobscura miR-315
UUUUGAUUGUUGCUCAGAAAGC
>dps-miR-316 MIMAT0001262 Drosophila pseudoobscura miR-316
UGUCUUUUUCCGCUUACUGGCG
>dps-miR-317 MIMAT0001263 Drosophila pseudoobscura miR-317
UGAACACAGCUGGUGGUAUCCAAU
>dps-miR-318 MIMAT0001264 Drosophila pseudoobscura miR-318
UCACUGGGCUUUGUUUAUCUCA
>dre-miR-7b MIMAT0001265 Danio rerio miR-7b
UGGAAGACUUGUGAUUUUGUU
>dre-miR-7a MIMAT0001266 Danio rerio miR-7a
UGGAAGACUAGUGAUUUUGUUGU
>dre-miR-10a MIMAT0001267 Danio rerio miR-10a
UACCCUGUAGAUCCGAAUUUGU
>dre-miR-10a* MIMAT0003391 Danio rerio miR-10a*
CAAAUUCGUGUCUUGGGGAAUA
>dre-miR-10b MIMAT0001268 Danio rerio miR-10b
UACCCUGUAGAACCGAAUUUGUG
>dre-miR-34 MIMAT0001269 Danio rerio miR-34
UGGCAGUGUCUUAGCUGGUUGU
>dre-miR-181b MIMAT0001270 Danio rerio miR-181b
AACAUUCAUUGCUGUCGGUGGG
>dre-miR-182 MIMAT0001271 Danio rerio miR-182
UUUGGCAAUGGUAGAACUCACA
>dre-miR-182* MIMAT0001272 Danio rerio miR-182*
UGGUUCUAGACUUGCCAACUA
>dre-miR-183 MIMAT0001273 Danio rerio miR-183
UAUGGCACUGGUAGAAUUCACUG
>dre-miR-187 MIMAT0001274 Danio rerio miR-187
UCGUGUCUUGUGUUGCAGCC
>dre-miR-192 MIMAT0001275 Danio rerio miR-192
AUGACCUAUGAAUUGACAGCC
>dre-miR-196a MIMAT0001276 Danio rerio miR-196a
UAGGUAGUUUCAUGUUGUUGGG
>dre-miR-199 MIMAT0001277 Danio rerio miR-199
CCCAGUGUUCAGACUACCUGUUC
>dre-miR-199* MIMAT0003155 Danio rerio miR-199*
UACAGUAGUCUGCACAUUGGUU
>dre-miR-203a MIMAT0001278 Danio rerio miR-203a
GUGAAAUGUUUAGGACCACUUG
>dre-miR-204 MIMAT0001279 Danio rerio miR-204
UUCCCUUUGUCAUCCUAUGCCU
>dre-miR-205 MIMAT0001280 Danio rerio miR-205
UCCUUCAUUCCACCGGAGUCUG
>dre-miR-210* MIMAT0003392 Danio rerio miR-210*
AGCCACUGACUAACGCACAUUG
>dre-miR-210 MIMAT0001281 Danio rerio miR-210
CUGUGCGUGUGACAGCGGCUAA
>dre-miR-181a MIMAT0001623 Danio rerio miR-181a
AACAUUCAACGCUGUCGGUGAGU
>dre-miR-181a* MIMAT0001282 Danio rerio miR-181a*
ACCAUCGACCGUUGAUUGUACC
>dre-miR-214 MIMAT0001283 Danio rerio miR-214
ACAGCAGGCACAGACAGGCAG
>dre-miR-216a MIMAT0001284 Danio rerio miR-216a
UAAUCUCAGCUGGCAACUGUGA
>dre-miR-217 MIMAT0001285 Danio rerio miR-217
UACUGCAUCAGGAACUGAUUGG
>dre-miR-219 MIMAT0001286 Danio rerio miR-219
UGAUUGUCCAAACGCAAUUCUU
>dre-miR-220 MIMAT0001287 Danio rerio miR-220
CCACAACCGUAUCGGACACUU
>dre-miR-221 MIMAT0001288 Danio rerio miR-221
AGCUACAUUGUCUGCUGGGUUUC
>dre-miR-222 MIMAT0001289 Danio rerio miR-222
AGCUACAUCUGGCUACUGGGUCUC
>dre-miR-223 MIMAT0001290 Danio rerio miR-223
UGUCAGUUUGUCAAAUACCCC
>cbr-miR-353 MIMAT0001291 Caenorhabditis briggsae miR-353
CAAGUAUCAUGUGUUGGUAUC
>cbr-miR-64 MIMAT0001292 Caenorhabditis briggsae miR-64
CAUGACACUGAAGCGUGUACGGA
>cbr-miR-231 MIMAT0001293 Caenorhabditis briggsae miR-231
UAAGCUCGUGAACAACAGGCAGGA
>cbr-miR-356 MIMAT0001294 Caenorhabditis briggsae miR-356
AUGAGCAACGCGAACAAAUCC
>cbr-miR-83 MIMAT0001295 Caenorhabditis briggsae miR-83
UAGCACCAUAUAAAUUCAGUGU
>cbr-miR-246 MIMAT0001296 Caenorhabditis briggsae miR-246
UUACAUGUAUUGGGUAGGAGCU
>cbr-miR-51 MIMAT0001297 Caenorhabditis briggsae miR-51
UACCCGUAGCUCCUUGCCAUGUU
>cbr-miR-357 MIMAT0001298 Caenorhabditis briggsae miR-357
AAAAUGCCAGUCAUUGACGGA
>cbr-miR-253 MIMAT0001299 Caenorhabditis briggsae miR-253
CACACCUCACUAACACUAACU
>cbr-miR-70 MIMAT0001300 Caenorhabditis briggsae miR-70
UAAUACGUGAUUGGUGUUCCCAG
>cbr-miR-358 MIMAT0001301 Caenorhabditis briggsae miR-358
CAAUUGGUAUCCUUAGUCGUGG
>cbr-miR-61 MIMAT0001302 Caenorhabditis briggsae miR-61
UGACUAGAACCUUGACUCUGCUC
>cbr-miR-360 MIMAT0001303 Caenorhabditis briggsae miR-360
UGACCGUAAUCCCGUUCACAA
>cbr-miR-239a MIMAT0001304 Caenorhabditis briggsae miR-239a
UUUGUACUACAAUUAGGUACUGG
>cbr-miR-249 MIMAT0001305 Caenorhabditis briggsae miR-249
UCACAGGAUUUUUGAGUGUUGC
>cbr-miR-240 MIMAT0001306 Caenorhabditis briggsae miR-240
UACUGGCCUCCAAAUUUUCGCU
>cbr-miR-254 MIMAT0001307 Caenorhabditis briggsae miR-254
UGCAAAUCUUUUGCAACUGUAUA
>cbr-miR-239b MIMAT0001308 Caenorhabditis briggsae miR-239b
UUGUACUGCACAAAAGUACUG
>cbr-miR-62 MIMAT0001309 Caenorhabditis briggsae miR-62
UGAUAUGUAAUCUAGCUUACAG
>cbr-miR-55 MIMAT0001310 Caenorhabditis briggsae miR-55
UACCCGUAUAUUUUUCUGCCGAG
>cbr-miR-84 MIMAT0001311 Caenorhabditis briggsae miR-84
UGAGGUAGUUUGCAAUGCUGUC
>cbr-miR-354 MIMAT0001312 Caenorhabditis briggsae miR-354
ACCUUGUUUGUUGCUGCUCCU
>cbr-miR-35 MIMAT0001313 Caenorhabditis briggsae miR-35
UCACCGGGUGAAAACUUGCAAG
>cbr-miR-36 MIMAT0001314 Caenorhabditis briggsae miR-36
UCACCGGGUGAAAAUUCGCAAU
>cbr-miR-38 MIMAT0001315 Caenorhabditis briggsae miR-38
UCACCGGGAGACAACCUGGUAU
>cbr-miR-39 MIMAT0001316 Caenorhabditis briggsae miR-39
UCACCGGGUGAAAAACGGUUAG
>cbr-miR-40 MIMAT0001317 Caenorhabditis briggsae miR-40
UCACCGGGUGUCAAUCAGCUAG
>cbr-miR-41 MIMAT0001318 Caenorhabditis briggsae miR-41
UCACCGGGUGAAAAACUCCCA
>cbr-miR-355 MIMAT0001319 Caenorhabditis briggsae miR-355
UUUGUUUUAGCCUGAGCUAUG
>rno-miR-421 MIMAT0001320 Rattus norvegicus miR-421
GGCCUCAUUAAAUGUUUGUUG
>ath-miR413 MIMAT0001321 Arabidopsis thaliana miR413
AUAGUUUCUCUUGUUCUGCAC
>ath-miR414 MIMAT0001322 Arabidopsis thaliana miR414
UCAUCUUCAUCAUCAUCGUCA
>ath-miR415 MIMAT0001323 Arabidopsis thaliana miR415
AACAGAGCAGAAACAGAACAU
>ath-miR416 MIMAT0001324 Arabidopsis thaliana miR416
GGUUCGUACGUACACUGUUCA
>ath-miR417 MIMAT0001325 Arabidopsis thaliana miR417
GAAGGUAGUGAAUUUGUUCGA
>ath-miR418 MIMAT0001326 Arabidopsis thaliana miR418
UAAUGUGAUGAUGAACUGACC
>ath-miR419 MIMAT0001327 Arabidopsis thaliana miR419
UUAUGAAUGCUGAGGAUGUUG
>ath-miR420 MIMAT0001328 Arabidopsis thaliana miR420
UAAACUAAUCACGGAAAUGCA
>osa-miR413 MIMAT0001329 Oryza sativa miR413
CUAGUUUCACUUGUUCUGCAC
>osa-miR414 MIMAT0001330 Oryza sativa miR414
UCAUCCUCAUCAUCAUCGUCC
>osa-miR415 MIMAT0001331 Oryza sativa miR415
AACAGAACAGAAGCAGAGCAG
>osa-miR416 MIMAT0001332 Oryza sativa miR416
UGUUCGUCCGUACACUGUUCA
>osa-miR417 MIMAT0001333 Oryza sativa miR417
GAAUGUAGUGAAUUUGUUCCA
>osa-miR418 MIMAT0001334 Oryza sativa miR418
UAAUGUGAUGAUGAAAUGACG
>osa-miR419 MIMAT0001335 Oryza sativa miR419
UGAUGAAUGCUGACGAUGUUG
>osa-miR420 MIMAT0001336 Oryza sativa miR420
UAAAUUAAUCACGGAAAUGAU
>ath-miR426 MIMAT0001337 Arabidopsis thaliana miR426
UUUUGGAAAUUUGUCCUUACG
>osa-miR426 MIMAT0001338 Oryza sativa miR426
UUUUGGAAGUUUGUCCUUACG
>hsa-miR-422a MIMAT0001339 Homo sapiens miR-422a
CUGGACUUAGGGUCAGAAGGCC
>hsa-miR-423 MIMAT0001340 Homo sapiens miR-423
AGCUCGGUCUGAGGCCCCUCAG
>hsa-miR-424 MIMAT0001341 Homo sapiens miR-424
CAGCAGCAAUUCAUGUUUUGAA
>mmu-miR-425 MIMAT0001342 Mus musculus miR-425
AUCGGGAAUGUCGUGUCCGCC
>hsa-miR-425-5p MIMAT0003393 Homo sapiens miR-425-5p
AAUGACACGAUCACUCCCGUUGA
>hsa-miR-425-3p MIMAT0001343 Homo sapiens miR-425-3p
AUCGGGAAUGUCGUGUCCGCC
>xla-miR-427 MIMAT0001344 Xenopus laevis miR-427
GAAAGUGCUUUCUGUUUUGGGCG
>xla-miR-428 MIMAT0001345 Xenopus laevis miR-428
UAAGUGCUCUCUAGUUCGGUUG
>xla-miR-429 MIMAT0001346 Xenopus laevis miR-429
UAAUACUGUCUGGUAAUGCCG
>xla-miR-19b MIMAT0001347 Xenopus laevis miR-19b
UGUGCAAAUCCAUGCAAAACUGA
>xla-miR-20 MIMAT0001348 Xenopus laevis miR-20
CAAAGUGCUCAUAGUGCAGGUAG
>xla-miR-18 MIMAT0001349 Xenopus laevis miR-18
UAAGGUGCAUCUAGUGCAGUUAG
>xla-miR-133a MIMAT0001350 Xenopus laevis miR-133a
UUGGUCCCCUUCAACCAGCUGU
>zma-miR156d MIMAT0001351 Zea mays miR156d
UGACAGAAGAGAGUGAGCAC
>zma-miR156f MIMAT0001352 Zea mays miR156f
UGACAGAAGAGAGUGAGCAC
>zma-miR156g MIMAT0001353 Zea mays miR156g
UGACAGAAGAGAGUGAGCAC
>zma-miR156b MIMAT0001354 Zea mays miR156b
UGACAGAAGAGAGUGAGCAC
>zma-miR156c MIMAT0001355 Zea mays miR156c
UGACAGAAGAGAGUGAGCAC
>zma-miR156e MIMAT0001356 Zea mays miR156e
UGACAGAAGAGAGUGAGCAC
>zma-miR156a MIMAT0001357 Zea mays miR156a
UGACAGAAGAGAGUGAGCAC
>zma-miR156h MIMAT0001358 Zea mays miR156h
UGACAGAAGAGAGUGAGCAC
>zma-miR156i MIMAT0001359 Zea mays miR156i
UGACAGAAGAGAGUGAGCAC
>zma-miR160a MIMAT0001360 Zea mays miR160a
UGCCUGGCUCCCUGUAUGCCA
>zma-miR160c MIMAT0001361 Zea mays miR160c
UGCCUGGCUCCCUGUAUGCCA
>zma-miR160d MIMAT0001362 Zea mays miR160d
UGCCUGGCUCCCUGUAUGCCA
>zma-miR160b MIMAT0001363 Zea mays miR160b
UGCCUGGCUCCCUGUAUGCCA
>zma-miR164a MIMAT0001364 Zea mays miR164a
UGGAGAAGCAGGGCACGUGCA
>zma-miR164d MIMAT0001365 Zea mays miR164d
UGGAGAAGCAGGGCACGUGCA
>zma-miR164b MIMAT0001366 Zea mays miR164b
UGGAGAAGCAGGGCACGUGCA
>zma-miR164c MIMAT0001367 Zea mays miR164c
UGGAGAAGCAGGGCACGUGCA
>zma-miR169a MIMAT0001368 Zea mays miR169a
CAGCCAAGGAUGACUUGCCGA
>zma-miR169b MIMAT0001369 Zea mays miR169b
CAGCCAAGGAUGACUUGCCGA
>zma-miR167a MIMAT0001370 Zea mays miR167a
UGAAGCUGCCAGCAUGAUCUA
>zma-miR167b MIMAT0001371 Zea mays miR167b
UGAAGCUGCCAGCAUGAUCUA
>zma-miR167d MIMAT0001372 Zea mays miR167d
UGAAGCUGCCAGCAUGAUCUA
>zma-miR167c MIMAT0001373 Zea mays miR167c
UGAAGCUGCCAGCAUGAUCUA
>zma-miR160e MIMAT0001374 Zea mays miR160e
UGCCUGGCUCCCUGUAUGCCA
>zma-miR166a MIMAT0001375 Zea mays miR166a
UCGGACCAGGCUUCAUUCCCC
>zma-miR162 MIMAT0001376 Zea mays miR162
UCGAUAAACCUCUGCAUCCA
>zma-miR166h MIMAT0001377 Zea mays miR166h
UCGGACCAGGCUUCAUUCCC
>zma-miR166e MIMAT0001378 Zea mays miR166e
UCGGACCAGGCUUCAUUCCC
>zma-miR166i MIMAT0001379 Zea mays miR166i
UCGGACCAGGCUUCAUUCCC
>zma-miR166f MIMAT0001380 Zea mays miR166f
UCGGACCAGGCUUCAUUCCC
>zma-miR166g MIMAT0001381 Zea mays miR166g
UCGGACCAGGCUUCAUUCCC
>zma-miR166b MIMAT0001382 Zea mays miR166b
UCGGACCAGGCUUCAUUCCC
>zma-miR166c MIMAT0001383 Zea mays miR166c
UCGGACCAGGCUUCAUUCCC
>zma-miR166d MIMAT0001384 Zea mays miR166d
UCGGACCAGGCUUCAUUCCC
>zma-miR171a MIMAT0001385 Zea mays miR171a
UGAUUGAGCCGCGCCAAUAU
>zma-miR171b MIMAT0001386 Zea mays miR171b
UUGAGCCGUGCCAAUAUCAC
>zma-miR172a MIMAT0001387 Zea mays miR172a
AGAAUCUUGAUGAUGCUGCA
>zma-miR172d MIMAT0001388 Zea mays miR172d
AGAAUCUUGAUGAUGCUGCA
>zma-miR172b MIMAT0001389 Zea mays miR172b
AGAAUCUUGAUGAUGCUGCA
>zma-miR172c MIMAT0001390 Zea mays miR172c
AGAAUCUUGAUGAUGCUGCA
>sbi-miR166d MIMAT0001391 Sorghum bicolor miR166d
UCGGACCAGGCUUCAUUCCC
>sbi-miR166c MIMAT0001392 Sorghum bicolor miR166c
UCGGACCAGGCUUCAUUCCC
>sbi-miR166b MIMAT0001393 Sorghum bicolor miR166b
UCGGACCAGGCUUCAUUCCC
>sbi-miR166a MIMAT0001394 Sorghum bicolor miR166a
UCGGACCAGGCUUCAUUCCC
>sbi-miR172b MIMAT0001395 Sorghum bicolor miR172b
GGAAUCUUGAUGAUGCUGCA
>sbi-miR172c MIMAT0001396 Sorghum bicolor miR172c
AGAAUCUUGAUGAUGCUGCA
>sbi-miR172a MIMAT0001397 Sorghum bicolor miR172a
AGAAUCUUGAUGAUGCUGCA
>sbi-miR156a MIMAT0001398 Sorghum bicolor miR156a
UGACAGAAGAGAGUGAGCAC
>sbi-miR156c MIMAT0001399 Sorghum bicolor miR156c
UGACAGAAGAGAGUGAGCAC
>sbi-miR156b MIMAT0001400 Sorghum bicolor miR156b
UGACAGAAGAGAGUGAGCAC
>sbi-miR160d MIMAT0001401 Sorghum bicolor miR160d
UGCCUGGCUCCCUGUAUGCCA
>sbi-miR160a MIMAT0001402 Sorghum bicolor miR160a
UGCCUGGCUCCCUGUAUGCCA
>sbi-miR160c MIMAT0001403 Sorghum bicolor miR160c
UGCCUGGCUCCCUGUAUGCCA
>sbi-miR160b MIMAT0001404 Sorghum bicolor miR160b
UGCCUGGCUCCCUGUAUGCCA
>sbi-miR160e MIMAT0001405 Sorghum bicolor miR160e
UGCCUGGCUCCCUGUAUGCCA
>sbi-miR164 MIMAT0001406 Sorghum bicolor miR164
UGGAGAAGCAGGGCACGUGCA
>sbi-miR167a MIMAT0001407 Sorghum bicolor miR167a
UGAAGCUGCCAGCAUGAUCUA
>sbi-miR167b MIMAT0001408 Sorghum bicolor miR167b
UGAAGCUGCCAGCAUGAUCUA
>sbi-miR169b MIMAT0001409 Sorghum bicolor miR169b
CAGCCAAGGAUGACUUGCCGG
>sbi-miR169a MIMAT0001410 Sorghum bicolor miR169a
CAGCCAAGGAUGACUUGCCGA
>gga-miR-20b MIMAT0001411 Gallus gallus miR-20b
CAAAGUGCUCAUAGUGCAGGUAG
>hsa-miR-18b MIMAT0001412 Homo sapiens miR-18b
UAAGGUGCAUCUAGUGCAGUUA
>hsa-miR-20b MIMAT0001413 Homo sapiens miR-20b
CAAAGUGCUCAUAGUGCAGGUAG
>oar-miR-431 MIMAT0001414 Ovis aries miR-431
UGUCUUGCAGGCCGUCAUGCAGG
>oar-miR-127 MIMAT0001415 Ovis aries miR-127
AUCGGAUCCGUCUGAGCUUGGCU
>oar-miR-432 MIMAT0001416 Ovis aries miR-432
UCUUGGAGUAGGUCAUUGGGUGG
>oar-miR-136 MIMAT0001417 Ovis aries miR-136
ACUCCAUUUGUUUUGAUGAUGGA
>mmu-miR-431 MIMAT0001418 Mus musculus miR-431
UGUCUUGCAGGCCGUCAUGCAGG
>mmu-miR-433-5p MIMAT0001419 Mus musculus miR-433-5p
UACGGUGAGCCUGUCAUUAUUC
>mmu-miR-433-3p MIMAT0001420 Mus musculus miR-433-3p
AUCAUGAUGGGCUCCUCGGUGU
>mmu-miR-434-5p MIMAT0001421 Mus musculus miR-434-5p
AGCUCGACUCAUGGUUUGAACC
>mmu-miR-434-3p MIMAT0001422 Mus musculus miR-434-3p
UUUGAACCAUCACUCGACUCC
>dre-miR-430a MIMAT0001423 Danio rerio miR-430a
UAAGUGCUAUUUGUUGGGGUAG
>dre-miR-430b MIMAT0001424 Danio rerio miR-430b
AAAGUGCUAUCAAGUUGGGGUAG
>dre-miR-430c MIMAT0001425 Danio rerio miR-430c
UAAGUGCUUCUCUUUGGGGUAG
>sbi-miR393 MIMAT0001426 Sorghum bicolor miR393
UCCAAAGGGAUCGCAUUGAUC
>sbi-miR394a MIMAT0001427 Sorghum bicolor miR394a
UUGGCAUUCUGUCCACCUCC
>sbi-miR394b MIMAT0001428 Sorghum bicolor miR394b
UUGGCAUUCUGUCCACCUCC
>sbi-miR395b MIMAT0001429 Sorghum bicolor miR395b
GUGAAGUGUUUGGGGGAACUC
>sbi-miR395a MIMAT0001430 Sorghum bicolor miR395a
GUGAAGUGUUUGGGGGAACUC
>sbi-miR395c MIMAT0001431 Sorghum bicolor miR395c
GUGAAGUGUUUGGGGGAACUC
>sbi-miR395d MIMAT0001432 Sorghum bicolor miR395d
GUGAAGUGUUUGGGGGAACUC
>sbi-miR395e MIMAT0001433 Sorghum bicolor miR395e
GUGAAGUGUUUGGGGGAACUC
>sbi-miR396b MIMAT0001434 Sorghum bicolor miR396b
UUCCACAGCUUUCUUGAACUG
>sbi-miR396a MIMAT0001435 Sorghum bicolor miR396a
UUCCACAGCUUUCUUGAACUG
>sbi-miR396c MIMAT0001436 Sorghum bicolor miR396c
UUCCACAGCUUUCUUGAACUU
>sbi-miR399a MIMAT0001437 Sorghum bicolor miR399a
UGCCAAAGGAGAAUUGCCCUG
>sbi-miR399c MIMAT0001438 Sorghum bicolor miR399c
UGCCAAAGGAGAAUUGCCCUG
>sbi-miR399d MIMAT0001439 Sorghum bicolor miR399d
UGCCAAAGGAGAGUUGCCCUG
>sbi-miR399e MIMAT0001440 Sorghum bicolor miR399e
UGCCAAAGGAGAUUUGCCCAG
>sbi-miR399f MIMAT0001441 Sorghum bicolor miR399f
UGCCAAAGGAGAUUUGCCCAG
>sbi-miR399b MIMAT0001442 Sorghum bicolor miR399b
UGCCAAAGGAGAGCUGCCCUG
>sbi-miR399g MIMAT0001443 Sorghum bicolor miR399g
UGCCAAAGGAAAUUUGCCCCG
>sbi-miR156d MIMAT0001444 Sorghum bicolor miR156d
UGACAGAAGAGAGAGAGCACA
>sbi-miR164b MIMAT0001445 Sorghum bicolor miR164b
UGGAGAAGCAGGGCACGUGCU
>sbi-miR166e MIMAT0001446 Sorghum bicolor miR166e
UCGGACCAGGCUUCAAUCCCU
>sbi-miR167d MIMAT0001447 Sorghum bicolor miR167d
UGAAGCUGCCAGCAUGAUCUG
>sbi-miR167f MIMAT0001448 Sorghum bicolor miR167f
UGAAGCUGCCAGCAUGAUCUG
>sbi-miR167g MIMAT0001449 Sorghum bicolor miR167g
UGAAGCUGCCAGCAUGAUCUG
>sbi-miR167e MIMAT0001450 Sorghum bicolor miR167e
UGAAGCUGCCAGCAUGAUCUG
>sbi-miR167c MIMAT0001451 Sorghum bicolor miR167c
UGAAGCUGCCAGCAUGAUCUG
>sbi-miR168 MIMAT0001452 Sorghum bicolor miR168
UCGCUUGGUGCAGAUCGGGAC
>sbi-miR169c MIMAT0001453 Sorghum bicolor miR169c
UAGCCAAGGAUGACUUGCCUA
>sbi-miR169d MIMAT0001454 Sorghum bicolor miR169d
UAGCCAAGGAUGACUUGCCUA
>sbi-miR169e MIMAT0001455 Sorghum bicolor miR169e
UAGCCAAGGAUGACUUGCCUG
>sbi-miR169f MIMAT0001456 Sorghum bicolor miR169f
UAGCCAAGGAUGACUUGCCUG
>sbi-miR169g MIMAT0001457 Sorghum bicolor miR169g
UAGCCAAGGAUGACUUGCCUG
>sbi-miR169h MIMAT0001458 Sorghum bicolor miR169h
UAGCCAAGGAUGACUUGCCUG
>sbi-miR169i MIMAT0001459 Sorghum bicolor miR169i
UAGCCAAGAAUGACUUGCCUA
>sbi-miR171b MIMAT0001460 Sorghum bicolor miR171b
UGAUUGAGCCGUGCCAAUAUC
>sbi-miR171d MIMAT0001461 Sorghum bicolor miR171d
UGAUUGAGCCGUGCCAAUAUC
>sbi-miR171a MIMAT0001462 Sorghum bicolor miR171a
UGAUUGAGCCGUGCCAAUAUC
>sbi-miR171c MIMAT0001463 Sorghum bicolor miR171c
GAGGUGAGCCGAGCCAAUAUC
>sbi-miR172e MIMAT0001464 Sorghum bicolor miR172e
UGAAUCUUGAUGAUGCUGCAC
>sbi-miR166f MIMAT0001465 Sorghum bicolor miR166f
UCGGACCAGGCUUCAUUCCUC
>sbi-miR171e MIMAT0001466 Sorghum bicolor miR171e
GUGAGCCGAACCAAUAUCACU
>sbi-miR172d MIMAT0001467 Sorghum bicolor miR172d
AGAAUCUUGAUGAUGCUGCA
>sbi-miR159 MIMAT0001468 Sorghum bicolor miR159
UUUGGAUUGAAGGGAGCUCUG
>sbi-miR319 MIMAT0001469 Sorghum bicolor miR319
UUGGACUGAAGGGUGCUCCC
>ame-bantam MIMAT0001470 Apis mellifera bantam
UGAGAUCAUUGUGAAAGCUGAUU
>ame-miR-1 MIMAT0001471 Apis mellifera miR-1
UGGAAUGUAAAGAAGUAUGGAG
>ame-miR-12 MIMAT0001472 Apis mellifera miR-12
UGAGUAUUACAUCAGGUACUGGU
>ame-miR-124 MIMAT0001473 Apis mellifera miR-124
UAAGGCACGCGGUGAAUGCCAAG
>ame-miR-125 MIMAT0001474 Apis mellifera miR-125
CCCCUGAGACCCUAACUUGUGA
>ame-miR-133 MIMAT0001475 Apis mellifera miR-133
UUGGUCCCCUUCAACCAGCUGU
>ame-miR-184 MIMAT0001476 Apis mellifera miR-184
UGGACGGAGAACUGAUAAGGGC
>ame-miR-210 MIMAT0001477 Apis mellifera miR-210
UUGUGCGUGUGACAGCGGCUA
>ame-miR-219 MIMAT0001478 Apis mellifera miR-219
UGAUUGUCCAAACGCAAUUCUUG
>ame-miR-263 MIMAT0001479 Apis mellifera miR-263
GUAAAUGGCACUGGAAGAAUUCAC
>ame-miR-276 MIMAT0001480 Apis mellifera miR-276
UAGGAACUUCAUACCGUGCUCU
>ame-miR-277 MIMAT0001481 Apis mellifera miR-277
UAAAUGCACUAUCUGGUACGACA
>ame-miR-278 MIMAT0001482 Apis mellifera miR-278
UCGGUGGGACUUUCGUCCGUUU
>ame-miR-281 MIMAT0001483 Apis mellifera miR-281
UGUCAUGGAGUUGCUCUCUUUGU
>ame-miR-282 MIMAT0001484 Apis mellifera miR-282
GAUUUAGCCUCUCCUAGGCUUUGUCUGU
>ame-miR-2 MIMAT0001485 Apis mellifera miR-2
UAUCACAGCCAGCUUUGAUGAGC
>ame-miR-305 MIMAT0001486 Apis mellifera miR-305
AUUGUACUUCAUCAGGUGCUCUG
>ame-miR-315 MIMAT0001487 Apis mellifera miR-315
UUUUGAUUGUUGCUCAGAAAGC
>ame-miR-317 MIMAT0001488 Apis mellifera miR-317
UGAACACAGCUGGUGGUAUCUCAGU
>ame-miR-7 MIMAT0001489 Apis mellifera miR-7
UGGAAGACUAGUGAUUUUGUUGU
>ame-miR-8 MIMAT0001490 Apis mellifera miR-8
UAAUACUGUCAGGUAAAGAUGUC
>ame-miR-9a MIMAT0001491 Apis mellifera miR-9a
UCUUUGGUUAUCUAGCUGUAUGA
>ame-miR-9b MIMAT0001492 Apis mellifera miR-9b
GCUUUGGUAAUCUAGCUUUAUGA
>ame-miR-iab-4 MIMAT0001493 Apis mellifera miR-iab-4
ACGUAUACUGAAUGUAUCCUGA
>aga-bantam MIMAT0001494 Anopheles gambiae bantam
UGAGAUCACUUUGAAAGCUGAUU
>aga-let-7 MIMAT0001495 Anopheles gambiae let-7
UGAGGUAGUUGGUUGUAUAGU
>aga-miR-1 MIMAT0001496 Anopheles gambiae miR-1
UGGAAUGUAAAGAAGUAUGGAG
>aga-miR-10 MIMAT0001497 Anopheles gambiae miR-10
ACCCUGUAGAUCCGAAUUUGU
>aga-miR-100 MIMAT0001498 Anopheles gambiae miR-100
AACCCGUAGAUCCGAACUUGUG
>aga-miR-124 MIMAT0001499 Anopheles gambiae miR-124
UAAGGCACGCGGUGAAUGCCAAG
>aga-miR-125 MIMAT0001500 Anopheles gambiae miR-125
UCCCUGAGACCCUAACUUGUGA
>aga-miR-133 MIMAT0001501 Anopheles gambiae miR-133
UUGGUCCCCUUCAACCAGCUGU
>aga-miR-13b MIMAT0001502 Anopheles gambiae miR-13b
UAUCACAGCCAUUUUGACGAGU
>aga-miR-14 MIMAT0001503 Anopheles gambiae miR-14
UCAGUCUUUUUCUCUCUCCUA
>aga-miR-184 MIMAT0001504 Anopheles gambiae miR-184
UGGACGGAGAACUGAUAAGGG
>aga-miR-210 MIMAT0001505 Anopheles gambiae miR-210
UUGUGCGUGUGACAACGGCUA
>aga-miR-219 MIMAT0001506 Anopheles gambiae miR-219
UGAUUGUCCAAACGCAAUUCUUG
>aga-miR-263 MIMAT0001507 Anopheles gambiae miR-263
UGUAAUGGCACUGGAAGAAUUCAC
>aga-miR-275 MIMAT0001508 Anopheles gambiae miR-275
UCAGGUACCUGAAGUAGCGCGCG
>aga-miR-276 MIMAT0001509 Anopheles gambiae miR-276
CAGCGAGGUAUAGAGUUCCUACG
>aga-miR-277 MIMAT0001510 Anopheles gambiae miR-277
UAAAUGCACUAUCUGGUACGACA
>aga-miR-278 MIMAT0001511 Anopheles gambiae miR-278
UCGGUGGGACUUUCGUCCGUUU
>aga-miR-279 MIMAT0001512 Anopheles gambiae miR-279
UGACUAGAUCCACACUCAUUAA
>aga-miR-281 MIMAT0001513 Anopheles gambiae miR-281
UGUCAUGGAAUUGCUCUCUUUAU
>aga-miR-282 MIMAT0001514 Anopheles gambiae miR-282
AAUCUAGCCUCUUCUAGGCUUUGUCUGU
>aga-miR-283 MIMAT0001515 Anopheles gambiae miR-283
UAAAUAUCAGCUGGUAAUUCU
>aga-miR-2 MIMAT0001516 Anopheles gambiae miR-2
GCUCAUCAAAGCUGGCUGUGAUA
>aga-miR-305 MIMAT0001518 Anopheles gambiae miR-305
AUUGUACUUCAUCAGGUGCUCUG
>aga-miR-307 MIMAT0001519 Anopheles gambiae miR-307
UCACAACCUCCUUGAGUGAG
>aga-miR-308 MIMAT0001520 Anopheles gambiae miR-308
AAUCACAGGAGUAUACUGUGAG
>aga-miR-315 MIMAT0001521 Anopheles gambiae miR-315
UUUUGAUUGUUGCUCAGAAAGC
>aga-miR-317 MIMAT0001522 Anopheles gambiae miR-317
UGAACACAUCUGGUGGUAUCUCAGU
>aga-miR-7 MIMAT0001523 Anopheles gambiae miR-7
UGGAAGACUAGUGAUUUUGUUGU
>aga-miR-79 MIMAT0001524 Anopheles gambiae miR-79
UAAAGCUAGAUUACCAAAGCAU
>aga-miR-8 MIMAT0001525 Anopheles gambiae miR-8
UAAUACUGUCAGGUAAAGAUGUC
>aga-miR-9a MIMAT0001526 Anopheles gambiae miR-9a
UCUUUGGUUAUCUAGCUGUAUGA
>aga-miR-92a MIMAT0001527 Anopheles gambiae miR-92a
UAUUGCACUUGUCCCGGCCUAU
>aga-miR-92b MIMAT0001528 Anopheles gambiae miR-92b
AAUUGCACUUGUCCCGGCCUGC
>aga-miR-9b MIMAT0001529 Anopheles gambiae miR-9b
ACUUUGGUGAUUUUAGCUGUAUG
>aga-miR-9c MIMAT0001530 Anopheles gambiae miR-9c
UCUUUGGUAUUCUAGCUGUAGA
>aga-miR-iab-4 MIMAT0001531 Anopheles gambiae miR-iab-4
ACGUAUACUGAAUGUAUCCUGA
>hsa-miR-448 MIMAT0001532 Homo sapiens miR-448
UUGCAUAUGUAGGAUGUCCCAU
>mmu-miR-448 MIMAT0001533 Mus musculus miR-448
UUGCAUAUGUAGGAUGUCCCAU
>rno-miR-448 MIMAT0001534 Rattus norvegicus miR-448
UUGCAUAUGUAGGAUGUCCCAU
>cfa-miR-448 MIMAT0001535 Canis familiaris miR-448
UUGCAUAUGUAGGAUGUCCCAU
>hsa-miR-429 MIMAT0001536 Homo sapiens miR-429
UAAUACUGUCUGGUAAAACCGU
>mmu-miR-429 MIMAT0001537 Mus musculus miR-429
UAAUACUGUCUGGUAAUGCCGU
>rno-miR-429 MIMAT0001538 Rattus norvegicus miR-429
UAAUACUGUCUGGUAAUGCCGU
>cfa-miR-429 MIMAT0001539 Canis familiaris miR-429
UAAUACUGUCUGGUAAUGCCGU
>cfa-miR-365 MIMAT0001540 Canis familiaris miR-365
UAAUGCCCCUAAAAAUCCUUAU
>hsa-miR-449 MIMAT0001541 Homo sapiens miR-449
UGGCAGUGUAUUGUUAGCUGGU
>mmu-miR-449 MIMAT0001542 Mus musculus miR-449
UGGCAGUGUAUUGUUAGCUGGU
>rno-miR-449 MIMAT0001543 Rattus norvegicus miR-449
UGGCAGUGUAUUGUUAGCUGGU
>cfa-miR-449 MIMAT0001544 Canis familiaris miR-449
UGGCAGUGUAUUGUUAGCUGGU
>hsa-miR-450 MIMAT0001545 Homo sapiens miR-450
UUUUUGCGAUGUGUUCCUAAUA
>mmu-miR-450 MIMAT0001546 Mus musculus miR-450
UUUUUGCGAUGUGUUCCUAAUA
>rno-miR-450 MIMAT0001547 Rattus norvegicus miR-450
UUUUUGCGAUGUGUUCCUAAUG
>cfa-miR-450 MIMAT0001548 Canis familiaris miR-450
UUUUUGCGAUGUGUUCCUAAUA
>rno-miR-365 MIMAT0001549 Rattus norvegicus miR-365
UAAUGCCCCUAAAAAUCCUUAU
>mghv-miR-M1-1 MIMAT0001564 Mouse gammaherpesvirus miR-M1-1
UAGAAAUGGCCGUACUUCCUUU
>mghv-miR-M1-2 MIMAT0001565 Mouse gammaherpesvirus miR-M1-2
CAGACCCCCUCUCCCCCUCUUU
>mghv-miR-M1-3 MIMAT0001566 Mouse gammaherpesvirus miR-M1-3
GAGGUGAGCAGGAGUUGCGCUU
>mghv-miR-M1-4 MIMAT0001567 Mouse gammaherpesvirus miR-M1-4
UCGAGGAGCACGUGUUAUUCUA
>mghv-miR-M1-5 MIMAT0001568 Mouse gammaherpesvirus miR-M1-5
AGAGUUGAGAUCGGGUCGUCUC
>mghv-miR-M1-6 MIMAT0001569 Mouse gammaherpesvirus miR-M1-6
UGAAACUGUGUGAGGUGGUUUU
>mghv-miR-M1-7-5p MIMAT0001570 Mouse gammaherpesvirus miR-M1-7-5p
AAAGGUGGAGGUGCGGUAACCU
>mghv-miR-M1-7-3p MIMAT0001571 Mouse gammaherpesvirus miR-M1-7-3p
GAUAUCGCGCCCACCUUUAUU
>mghv-miR-M1-8 MIMAT0001572 Mouse gammaherpesvirus miR-M1-8
AGCACUCACUGGGGGUUUGGUC
>mghv-miR-M1-9 MIMAT0001573 Mouse gammaherpesvirus miR-M1-9
UCACAUUUGCCUGGACCUUUUU
>hcmv-miR-UL22A MIMAT0001574 Human cytomegalovirus miR-UL22A
UAACUAGCCUUCCCGUGAGA
>hcmv-miR-UL22A* MIMAT0001575 Human cytomegalovirus miR-UL22A*
UCACCAGAAUGCUAGUUUGUAG
>hcmv-miR-UL36 MIMAT0001576 Human cytomegalovirus miR-UL36
UCGUUGAAGACACCUGGAAAGA
>hcmv-miR-UL112 MIMAT0001577 Human cytomegalovirus miR-UL112
AAGUGACGGUGAGAUCCAGGCU
>hcmv-miR-UL148D MIMAT0001578 Human cytomegalovirus miR-UL148D
UCGUCCUCCCCUUCUUCACCG
>hcmv-miR-US5-1 MIMAT0001579 Human cytomegalovirus miR-US5-1
UGACAAGCCUGACGAGAGCGU
>hcmv-miR-US5-2 MIMAT0001580 Human cytomegalovirus miR-US5-2
UUAUGAUAGGUGUGACGAUGUC
>hcmv-miR-US25-1 MIMAT0001581 Human cytomegalovirus miR-US25-1
AACCGCUCAGUGGCUCGGACC
>hcmv-miR-US25-2-5p MIMAT0001582 Human cytomegalovirus miR-US25-2-5p
AGCGGUCUGUUCAGGUGGAUGA
>hcmv-miR-US25-2-3p MIMAT0001583 Human cytomegalovirus miR-US25-2-3p
AUCCACUUGGAGAGCUCCCGCGG
>hcmv-miR-US33 MIMAT0001584 Human cytomegalovirus miR-US33
GAUUGUGCCCGGACCGUGGGCG
>osa-miR435 MIMAT0001585 Oryza sativa miR435
UUAUCCGGUAUUGGAGUUGA
>osa-miR437 MIMAT0001586 Oryza sativa miR437
AAAGUUAGAGAAGUUUGACUU
>osa-miR438 MIMAT0001587 Oryza sativa miR438
UUCCCACGCGUUAUAGUGAAA
>osa-miR390 MIMAT0001588 Oryza sativa miR390
AAGCUCAGGAGGGAUAGCGCC
>osa-miR439a MIMAT0001589 Oryza sativa miR439a
UGUCGAACCGCGGUUGUUCGA
>osa-miR439b MIMAT0001590 Oryza sativa miR439b
UGUCGAACCGCGGUUGUUCGA
>osa-miR439c MIMAT0001591 Oryza sativa miR439c
UGUCGAACCGCGGUUGUUCGA
>osa-miR439d MIMAT0001592 Oryza sativa miR439d
UGUCGAACCGCGGUUGUUCGA
>osa-miR439e MIMAT0001593 Oryza sativa miR439e
UGUCGAACCGCGGUUGUUCGA
>osa-miR439f MIMAT0001594 Oryza sativa miR439f
UGUCGAACCGCGGUUGUUCGA
>osa-miR439g MIMAT0001595 Oryza sativa miR439g
UGUCGAACCGCGGUUGUUCGA
>osa-miR439h MIMAT0001596 Oryza sativa miR439h
UGUCGAACCGCGGUUGUUCGA
>osa-miR439i MIMAT0001597 Oryza sativa miR439i
UGUCGAACCGCGGUUGUUCGA
>osa-miR439j MIMAT0001598 Oryza sativa miR439j
UGUCGAACCGCGGUUGUUCGA
>osa-miR440 MIMAT0001599 Oryza sativa miR440
AGUGUCUCCUGAUGAUCGGGACAA
>osa-miR396d MIMAT0001600 Oryza sativa miR396d
UCCACAGGCUUUCUUGAACUG
>osa-miR396e MIMAT0001601 Oryza sativa miR396e
UCCACAGGCUUUCUUGAACUG
>osa-miR441a MIMAT0001602 Oryza sativa miR441a
UACCAUCAAUAUAAAUGUGGGAAA
>osa-miR441b MIMAT0001603 Oryza sativa miR441b
UACCAUCAAUAUAAAUGUGGGAAA
>osa-miR441c MIMAT0001604 Oryza sativa miR441c
UACCAUCAAUAUAAAUGUGGGAAA
>osa-miR442 MIMAT0001605 Oryza sativa miR442
UGACGUGUAAAUUGCGAGACGAAU
>osa-miR443 MIMAT0001606 Oryza sativa miR443
AUCACAAUACAAUAAAUCUGGA
>osa-miR445a MIMAT0001607 Oryza sativa miR445a
UAAAUUAGUGUAUAAACAUCCGAU
>osa-miR445b MIMAT0001608 Oryza sativa miR445b
UAAAUUAGUGUAUAAACAUCCGAU
>osa-miR445c MIMAT0001609 Oryza sativa miR445c
UAAAUUAGUGUAUAAACAUCCGAU
>osa-miR445d MIMAT0001610 Oryza sativa miR445d
UAAAUUAGUGUAUAAACAUCCGAU
>osa-miR445e MIMAT0001611 Oryza sativa miR445e
UAAAUUAGUGUAUAAACAUCCGAU
>osa-miR445f MIMAT0001612 Oryza sativa miR445f
UAAAUUAGUGUAUAAACAUCCGAU
>osa-miR445g MIMAT0001613 Oryza sativa miR445g
UAAAUUAGUGUAUAAACAUCCGAU
>osa-miR445h MIMAT0001614 Oryza sativa miR445h
UAAAUUAGUGUAUAAACAUCCGAU
>osa-miR445i MIMAT0001615 Oryza sativa miR445i
UAAAUUAGUGUAUAAACAUCCGAU
>osa-miR446 MIMAT0001616 Oryza sativa miR446
CAUCAAUAUGAAUAUGGGAAAUGG
>osa-miR444 MIMAT0001617 Oryza sativa miR444
UUGCUGCCUCAAGCUUGCUGC
>dre-miR-429 MIMAT0001624 Danio rerio miR-429
UAAUACUGUCUGGUAAUGCCGU
>hsa-miR-431 MIMAT0001625 Homo sapiens miR-431
UGUCUUGCAGGCCGUCAUGCA
>rno-miR-431 MIMAT0001626 Rattus norvegicus miR-431
UGUCUUGCAGGCCGUCAUGCA
>hsa-miR-433 MIMAT0001627 Homo sapiens miR-433
AUCAUGAUGGGCUCCUCGGUGU
>rno-miR-433 MIMAT0001628 Rattus norvegicus miR-433
AUCAUGAUGGGCUCCUCGGUGU
>hsa-miR-329 MIMAT0001629 Homo sapiens miR-329
AACACACCUGGUUAACCUCUUU
>hsa-miR-453 MIMAT0001630 Homo sapiens miR-453
GAGGUUGUCCGUGGUGAGUUCG
>hsa-miR-451 MIMAT0001631 Homo sapiens miR-451
AAACCGUUACCAUUACUGAGUUU
>mmu-miR-451 MIMAT0001632 Mus musculus miR-451
AAACCGUUACCAUUACUGAGUU
>rno-miR-451 MIMAT0001633 Rattus norvegicus miR-451
AAACCGUUACCAUUACUGAGUU
>dre-miR-451 MIMAT0001634 Danio rerio miR-451
AAACCGUUACCAUUACUGAGUU
>hsa-miR-452 MIMAT0001635 Homo sapiens miR-452
UGUUUGCAGAGGAAACUGAGAC
>hsa-miR-452* MIMAT0001636 Homo sapiens miR-452*
UCAGUCUCAUCUGCAAAGAAG
>mmu-miR-452 MIMAT0001637 Mus musculus miR-452
UGUUUGCAGAGGAAACUGAGAC
>hsa-miR-409-5p MIMAT0001638 Homo sapiens miR-409-5p
AGGUUACCCGAGCAACUUUGCA
>hsa-miR-409-3p MIMAT0001639 Homo sapiens miR-409-3p
CGAAUGUUGCUCGGUGAACCCCU
>mtr-miR162 MIMAT0001640 Medicago truncatula miR162
UCGAUAAACCUCUGCAUCCAG
>mtr-miR160 MIMAT0001641 Medicago truncatula miR160
UGCCUGGCUCCCUGUAUGCCA
>mtr-miR166 MIMAT0001642 Medicago truncatula miR166
UCGGACCAGGCUUCAUUCCCC
>mtr-miR169a MIMAT0001643 Medicago truncatula miR169a
CAGCCAAGGAUGACUUGCCGA
>mtr-miR169b MIMAT0001644 Medicago truncatula miR169b
CAGCCAAGGAUGACUUGCCGA
>mtr-miR399b MIMAT0001645 Medicago truncatula miR399b
UGCCAAAGGAGAGCUGCCCUG
>mtr-miR399d MIMAT0001646 Medicago truncatula miR399d
UGCCAAAGGAGAGCUGCCCUA
>mtr-miR393 MIMAT0001647 Medicago truncatula miR393
UCCAAAGGGAUCGCAUUGAUC
>mtr-miR395a MIMAT0001648 Medicago truncatula miR395a
AUGAAGUGUUUGGGGGAACUC
>mtr-miR395b MIMAT0001649 Medicago truncatula miR395b
AUGAAGUAUUUGGGGGAACUC
>mtr-miR399c MIMAT0001650 Medicago truncatula miR399c
UGCCAAAGGAGAUUUGCCCUG
>mtr-miR399a MIMAT0001651 Medicago truncatula miR399a
UGCCAAAGGAGAUUUGCCCAG
>mtr-miR399e MIMAT0001652 Medicago truncatula miR399e
UGCCAAAGGAGAUUUGCCCAG
>mtr-miR319 MIMAT0001653 Medicago truncatula miR319
UUGGACUGAAGGGAGCUCCC
>mtr-miR156 MIMAT0001654 Medicago truncatula miR156
UGACAGAAGAGAGAGAGCACA
>mtr-miR171 MIMAT0001655 Medicago truncatula miR171
UGAUUGAGUCGUGCCAAUAUC
>sof-miR156 MIMAT0001656 Saccharum officinarum miR156
UGACAGAAGAGAGUGAGCAC
>sof-miR396 MIMAT0001657 Saccharum officinarum miR396
UUCCACAGCUUUCUUGAACUG
>sof-miR159a MIMAT0001658 Saccharum officinarum miR159a
UUUGGAUUGAAGGGAGCUCUG
>sof-miR159b MIMAT0001659 Saccharum officinarum miR159b
UUUGGAUUGAAGGGAGCUCUG
>sof-miR159d MIMAT0001660 Saccharum officinarum miR159d
UUUGGAUUGAAGGGAGCUCUG
>sof-miR159e MIMAT0001661 Saccharum officinarum miR159e
UUUGGAUUGAAAGGAGCUCUU
>sof-miR159c MIMAT0001662 Saccharum officinarum miR159c
CUUGGAUUGAAGGGAGCUCCU
>sof-miR167a MIMAT0001663 Saccharum officinarum miR167a
UGAAGCUGCCAGCAUGAUCUG
>sof-miR167b MIMAT0001664 Saccharum officinarum miR167b
UGAAGCUGCCAGCAUGAUCUG
>sof-miR168a MIMAT0001665 Saccharum officinarum miR168a
UCGCUUGGUGCAGAUCGGGAC
>sof-miR168b MIMAT0001666 Saccharum officinarum miR168b
UCGCUUGGGCAGAUCGGGAC
>sof-miR408a MIMAT0001667 Saccharum officinarum miR408a
CUGCACUGCCUCUUCCCUGGC
>sof-miR408b MIMAT0001668 Saccharum officinarum miR408b
CUGCACUGCCUCUUCCCUGGC
>sof-miR408c MIMAT0001669 Saccharum officinarum miR408c
CUGCACUGCCUCUUCCCUGGC
>sof-miR408d MIMAT0001670 Saccharum officinarum miR408d
CUGCACUGCCUCUUCCCUGGC
>sof-miR408e MIMAT0001671 Saccharum officinarum miR408e
CUGCACUGACUCUUCCCUGGC
>gma-miR156d MIMAT0001672 Glycine max miR156d
UUGACAGAAGAUAGAGAGCAC
>gma-miR156e MIMAT0001673 Glycine max miR156e
UUGACAGAAGAUAGAGAGCAC
>gma-miR156c MIMAT0001674 Glycine max miR156c
UUGACAGAAGAUAGAGAGCAC
>gma-miR159 MIMAT0001675 Glycine max miR159
UUUGGAUUGAAGGGAGCUCUA
>gma-miR160 MIMAT0001676 Glycine max miR160
UGCCUGGCUCCCUGUAUGCCA
>gma-miR166a MIMAT0001677 Glycine max miR166a
UCGGACCAGGCUUCAUUCCCC
>gma-miR166b MIMAT0001678 Glycine max miR166b
UCGGACCAGGCUUCAUUCCCC
>gma-miR167a MIMAT0001679 Glycine max miR167a
UGAAGCUGCCAGCAUGAUCUA
>gma-miR167b MIMAT0001680 Glycine max miR167b
UGAAGCUGCCAGCAUGAUCUA
>gma-miR168 MIMAT0001681 Glycine max miR168
UCGCUUGGUGCAGGUCGGGAA
>gma-miR172a MIMAT0001682 Glycine max miR172a
AGAAUCUUGAUGAUGCUGCAU
>gma-miR172b MIMAT0001683 Glycine max miR172b
AGAAUCUUGAUGAUGCUGCAU
>gma-miR319a MIMAT0001684 Glycine max miR319a
UUGGACUGAAGGGAGCUCCC
>gma-miR319b MIMAT0001685 Glycine max miR319b
UUGGACUGAAGGGAGCUCCC
>gma-miR156a MIMAT0001686 Glycine max miR156a
UGACAGAAGAGAGUGAGCAC
>gma-miR396a MIMAT0001687 Glycine max miR396a
UUCCACAGCUUUCUUGAACUG
>gma-miR396b MIMAT0001688 Glycine max miR396b
UUCCACAGCUUUCUUGAACUU
>gma-miR398a MIMAT0001689 Glycine max miR398a
UGUGUUCUCAGGUCACCCCUU
>gma-miR398b MIMAT0001690 Glycine max miR398b
UGUGUUCUCAGGUCACCCCUU
>gma-miR319c MIMAT0001691 Glycine max miR319c
UUGGACUGAAAGGAGCUCCU
>gma-miR156b MIMAT0001692 Glycine max miR156b
UGACAGAAGAGAGAGAGCACA
>gma-miR169 MIMAT0001693 Glycine max miR169
CAGCCAAGGAUGACUUGCCGG
>zma-miR171d MIMAT0001694 Zea mays miR171d
UGAUUGAGCCGUGCCAAUAUC
>zma-miR171f MIMAT0001695 Zea mays miR171f
UUGAGCCGUGCCAAUAUCACA
>zma-miR394a MIMAT0001696 Zea mays miR394a
UUGGCAUUCUGUCCACCUCC
>zma-miR394b MIMAT0001697 Zea mays miR394b
UUGGCAUUCUGUCCACCUCC
>zma-miR395b MIMAT0001698 Zea mays miR395b
GUGAAGUGUUUGGGGGAACUC
>zma-miR395c MIMAT0001700 Zea mays miR395c
GUGAAGUGUUUGGAGGAACUC
>zma-miR395a MIMAT0001701 Zea mays miR395a
GUGAAGUGUUUGGGGGAACUC
>zma-miR396b MIMAT0001702 Zea mays miR396b
UUCCACAGCUUUCUUGAACUG
>zma-miR396a MIMAT0001703 Zea mays miR396a
UUCCACAGCUUUCUUGAACUG
>zma-miR399a MIMAT0001704 Zea mays miR399a
UGCCAAAGGAGAAUUGCCCUG
>zma-miR399c MIMAT0001705 Zea mays miR399c
UGCCAAAGGAGAAUUGCCCUG
>zma-miR399b MIMAT0001706 Zea mays miR399b
UGCCAAAGGAGAGCUGUCCUG
>zma-miR399d MIMAT0001707 Zea mays miR399d
UGCCAAAGGAGAGCUGCCCUG
>zma-miR399e MIMAT0001708 Zea mays miR399e
UGCCAAAGGAGAGUUGCCCUG
>zma-miR399f MIMAT0001709 Zea mays miR399f
UGCCAAAGGAAAUUUGCCCCG
>zma-miR156j MIMAT0001710 Zea mays miR156j
UGACAGAAGAGAGAGAGCACA
>zma-miR159a MIMAT0001711 Zea mays miR159a
UUUGGAUUGAAGGGAGCUCUG
>zma-miR159b MIMAT0001712 Zea mays miR159b
UUUGGAUUGAAGGGAGCUCUG
>zma-miR159c MIMAT0001713 Zea mays miR159c
CUUGGAUUGAAGGGAGCUCCU
>zma-miR159d MIMAT0001714 Zea mays miR159d
CUUGGAUUGAAGGGAGCUCCU
>zma-miR319a MIMAT0001715 Zea mays miR319a
UUGGACUGAAGGGUGCUCCC
>zma-miR319c MIMAT0001716 Zea mays miR319c
UUGGACUGAAGGGUGCUCCC
>zma-miR319b MIMAT0001717 Zea mays miR319b
UUGGACUGAAGGGUGCUCCC
>zma-miR319d MIMAT0001718 Zea mays miR319d
UUGGACUGAAGGGUGCUCCC
>zma-miR166k MIMAT0001719 Zea mays miR166k
UCGGACCAGGCUUCAAUCCCU
>zma-miR166j MIMAT0001720 Zea mays miR166j
UCGGACCAGGCUUCAAUCCCU
>zma-miR167e MIMAT0001721 Zea mays miR167e
UGAAGCUGCCAGCAUGAUCUG
>zma-miR167f MIMAT0001722 Zea mays miR167f
UGAAGCUGCCAGCAUGAUCUG
>zma-miR167g MIMAT0001723 Zea mays miR167g
UGAAGCUGCCAGCAUGAUCUG
>zma-miR167h MIMAT0001724 Zea mays miR167h
UGAAGCUGCCAGCAUGAUCUG
>zma-miR167i MIMAT0001725 Zea mays miR167i
UGAAGCUGCCAGCAUGAUCUG
>zma-miR168a MIMAT0001726 Zea mays miR168a
UCGCUUGGUGCAGAUCGGGAC
>zma-miR168b MIMAT0001727 Zea mays miR168b
UCGCUUGGUGCAGAUCGGGAC
>zma-miR169c MIMAT0001728 Zea mays miR169c
CAGCCAAGGAUGACUUGCCGG
>zma-miR169f MIMAT0001729 Zea mays miR169f
UAGCCAAGGAUGACUUGCCUA
>zma-miR169g MIMAT0001730 Zea mays miR169g
UAGCCAAGGAUGACUUGCCUA
>zma-miR169h MIMAT0001731 Zea mays miR169h
UAGCCAAGGAUGACUUGCCUA
>zma-miR169i MIMAT0001732 Zea mays miR169i
UAGCCAAGGAUGACUUGCCUG
>zma-miR169k MIMAT0001733 Zea mays miR169k
UAGCCAAGGAUGACUUGCCUG
>zma-miR169j MIMAT0001734 Zea mays miR169j
UAGCCAAGGAUGACUUGCCUG
>zma-miR169d MIMAT0001735 Zea mays miR169d
UAGCCAAGGAGACUGCCUAUG
>zma-miR169e MIMAT0001736 Zea mays miR169e
UAGCCAAGGAGACUGCCUACG
>zma-miR171c MIMAT0001737 Zea mays miR171c
UGACUGAGCCGUGCCAAUAUC
>zma-miR171j MIMAT0001738 Zea mays miR171j
UGAUUGAGCCGUGCCAAUAUC
>zma-miR171e MIMAT0001739 Zea mays miR171e
UGAUUGAGCCGUGCCAAUAUC
>zma-miR171i MIMAT0001740 Zea mays miR171i
UGAUUGAGCCGUGCCAAUAUC
>zma-miR171g MIMAT0001741 Zea mays miR171g
GAGGUGAGCCGAGCCAAUAUC
>zma-miR172e MIMAT0001742 Zea mays miR172e
GGAAUCUUGAUGAUGCUGCAU
>zma-miR166l MIMAT0001743 Zea mays miR166l
UCGGACCAGGCUUCAUUCCUC
>zma-miR166m MIMAT0001744 Zea mays miR166m
UCGGACCAGGCUUCAUUCCUC
>zma-miR171k MIMAT0001745 Zea mays miR171k
GUGAGCCGAACCAAUAUCACU
>zma-miR171h MIMAT0001746 Zea mays miR171h
GUGAGCCGAACCAAUAUCACU
>zma-miR393 MIMAT0001747 Zea mays miR393
UCCAAAGGGAUCGCAUUGAUCU
>zma-miR408 MIMAT0001748 Zea mays miR408
CUGCACUGCCUCUUCCCUGGC
>zma-miR156k MIMAT0001749 Zea mays miR156k
UGACAGAAGAGAGCGAGCAC
>zma-miR160f MIMAT0001750 Zea mays miR160f
UGCCUGGCUCCCUGUAUGCCG
>sbi-miR399h MIMAT0001751 Sorghum bicolor miR399h
UGCCAAAGGAGAAUUGCCCUG
>sbi-miR399i MIMAT0001752 Sorghum bicolor miR399i
UGCCAAAGGAGAGUUGCCCUG
>sbi-miR159b MIMAT0001753 Sorghum bicolor miR159b
CUUGGAUUGAAGGGAGCUCCU
>sbi-miR164c MIMAT0001754 Sorghum bicolor miR164c
UGGAGAAGCAGGACACGUGAG
>sbi-miR166g MIMAT0001755 Sorghum bicolor miR166g
UCGGACCAGGCUUCAAUCCCU
>sbi-miR171f MIMAT0001756 Sorghum bicolor miR171f
AUGAGCCGAACCAAUAUCACU
>sbi-miR395f MIMAT0001757 Sorghum bicolor miR395f
AUGAAGUGUUUGGGGGAACUC
>sbi-miR156e MIMAT0001758 Sorghum bicolor miR156e
UGACAGAAGAGAGCGAGCAC
>dre-let-7a MIMAT0001759 Danio rerio let-7a
UGAGGUAGUAGGUUGUAUAGUU
>dre-let-7b MIMAT0001760 Danio rerio let-7b
UGAGGUAGUAGGUUGUGUGGUU
>dre-let-7c MIMAT0001761 Danio rerio let-7c
UGAGGUAGUAGGUUGUAUGGUU
>dre-let-7d MIMAT0001762 Danio rerio let-7d
UGAGGUAGUUGGUUGUAUGGUU
>dre-let-7e MIMAT0001763 Danio rerio let-7e
UGAGGUAGUAGAUUGAAUAGUU
>dre-let-7f MIMAT0001764 Danio rerio let-7f
UGAGGUAGUAGAUUGUAUAGUU
>dre-let-7g MIMAT0001765 Danio rerio let-7g
UGAGGUAGUAGUUUGUAUAGUU
>dre-let-7h MIMAT0001766 Danio rerio let-7h
UGAGGUAGUAAGUUGUGUUGUU
>dre-let-7i MIMAT0001767 Danio rerio let-7i
UGAGGUAGUAGUUUGUGCUGUU
>dre-miR-1 MIMAT0001768 Danio rerio miR-1
UGGAAUGUAAAGAAGUAUGUAU
>dre-miR-9 MIMAT0001769 Danio rerio miR-9
UCUUUGGUUAUCUAGCUGUAUGA
>dre-miR-9* MIMAT0003156 Danio rerio miR-9*
UAAAGCUAGAUAACCGAAAGU
>dre-miR-10c MIMAT0001770 Danio rerio miR-10c
UACCCUGUAGAUCCGGAUUUGU
>dre-miR-10d MIMAT0001771 Danio rerio miR-10d
UACCCUGUAGAACCGAAUGUGUG
>dre-miR-10d* MIMAT0003394 Danio rerio miR-10d*
CAGAUUCGGUUUUAGGGGAGUA
>dre-miR-15a MIMAT0001772 Danio rerio miR-15a
UAGCAGCACAGAAUGGUUUGUG
>dre-miR-15a* MIMAT0003395 Danio rerio miR-15a*
CAGGCCGUACUGUGCUGCGGCA
>dre-miR-15b MIMAT0001773 Danio rerio miR-15b
UAGCAGCACAUCAUGGUUUGUA
>dre-miR-16a MIMAT0001774 Danio rerio miR-16a
UAGCAGCACGUAAAUAUUGGUG
>dre-miR-16b MIMAT0001775 Danio rerio miR-16b
UAGCAGCACGUAAAUAUUGGAG
>dre-miR-16c MIMAT0001776 Danio rerio miR-16c
UAGCAGCAUGUAAAUAUUGGAG
>dre-miR-17a MIMAT0001777 Danio rerio miR-17a
CAAAGUGCUUACAGUGCAGGUA
>dre-miR-17a* MIMAT0003396 Danio rerio miR-17a*
ACUGCAGUGGAGGCACUUCUAG
>dre-miR-20b MIMAT0001778 Danio rerio miR-20b
CAAAGUGCUCACAGUGCAGGUAG
>dre-miR-18a MIMAT0001779 Danio rerio miR-18a
UAAGGUGCAUCUAGUGCAGAUA
>dre-miR-18b MIMAT0001780 Danio rerio miR-18b
UAAGGUGCAUUUAGUGCAGAUA
>dre-miR-18b* MIMAT0003397 Danio rerio miR-18b*
CUGCCCUAAGUGCCCCUUCUGG
>dre-miR-18c MIMAT0001781 Danio rerio miR-18c
UAAGGUGCAUCUUGUGUAGUUA
>dre-miR-19a* MIMAT0003398 Danio rerio miR-19a*
CUAGUUUUGCAUAGUUGCACUA
>dre-miR-19a MIMAT0001782 Danio rerio miR-19a
UGUGCAAAUCUAUGCAAAACUGA
>dre-miR-19b* MIMAT0003399 Danio rerio miR-19b*
AGUUUUGCUGGUUUGCAUUCAG
>dre-miR-19b MIMAT0001783 Danio rerio miR-19b
UGUGCAAAUCCAUGCAAAACUGA
>dre-miR-19c MIMAT0001784 Danio rerio miR-19c
UGUGCAAAUCCAUGCAAAACUCG
>dre-miR-19d MIMAT0001785 Danio rerio miR-19d
UGUGCAAACCCAUGCAAAACUGA
>dre-miR-20a MIMAT0001786 Danio rerio miR-20a
UAAAGUGCUUAUAGUGCAGGUAG
>dre-miR-20a* MIMAT0003400 Danio rerio miR-20a*
ACUGCAGUGUGAGCACUUGAAG
>dre-miR-21 MIMAT0001787 Danio rerio miR-21
UAGCUUAUCAGACUGGUGUUGGC
>dre-miR-22a MIMAT0001788 Danio rerio miR-22a
AAGCUGCCAGCUGAAGAACUGU
>dre-miR-22b MIMAT0001789 Danio rerio miR-22b
AAGCUGCCAGUUGAAGAGCUGU
>dre-miR-23a MIMAT0001790 Danio rerio miR-23a
AUCACAUUGCCAGGGAUUUCCA
>dre-miR-23b MIMAT0001791 Danio rerio miR-23b
AUCACAUUGCCAGGGAUUACCA
>dre-miR-24 MIMAT0001792 Danio rerio miR-24
UGGCUCAGUUCAGCAGGAACAG
>dre-miR-25 MIMAT0001793 Danio rerio miR-25
CAUUGCACUUGUCUCGGUCUGA
>dre-miR-26a MIMAT0001794 Danio rerio miR-26a
UUCAAGUAAUCCAGGAUAGGCU
>dre-miR-26b MIMAT0001795 Danio rerio miR-26b
UUCAAGUAAUCCAGGAUAGGUU
>dre-miR-27a MIMAT0001796 Danio rerio miR-27a
UUCACAGUGGCUAAGUUCCGCU
>dre-miR-27b MIMAT0001797 Danio rerio miR-27b
UUCACAGUGGCUAAGUUCUGCA
>dre-miR-27c* MIMAT0003401 Danio rerio miR-27c*
CUUAACCCACUUGUGAACAAUG
>dre-miR-27c MIMAT0001798 Danio rerio miR-27c
UUCACAGUGGUUAAGUUCUGC
>dre-miR-27d MIMAT0001799 Danio rerio miR-27d
UUCACAGUGGCUAAGUUCUUCA
>dre-miR-27e MIMAT0001800 Danio rerio miR-27e
UUCACAGUGGCUAAGUUCAGUG
>dre-miR-29b MIMAT0001801 Danio rerio miR-29b
UAGCACCAUUUGAAAUCAGUGU
>dre-miR-29a MIMAT0001802 Danio rerio miR-29a
UAGCACCAUUUGAAAUCGGUUA
>dre-miR-30a MIMAT0001803 Danio rerio miR-30a
UGUAAACAUUCCCGACUGGAAG
>dre-miR-30b MIMAT0001804 Danio rerio miR-30b
UGUAAACAUCCUACACUCAGCU
>dre-miR-30c MIMAT0001805 Danio rerio miR-30c
UGUAAACAUCCUACACUCUCAG
>dre-miR-30d MIMAT0001806 Danio rerio miR-30d
UGUAAACAUCCCCGACUGGAAG
>dre-miR-30e MIMAT0001807 Danio rerio miR-30e
UGUAAACAUCCUUGACUGGAAG
>dre-miR-30e* MIMAT0003402 Danio rerio miR-30e*
CUUUCAGUCGGAUGUUUGCAGC
>dre-miR-92a MIMAT0001808 Danio rerio miR-92a
UAUUGCACUUGUCCCGGCCUGU
>dre-miR-92b MIMAT0001809 Danio rerio miR-92b
UAUUGCACUCGUCCCGGCCUCC
>dre-miR-93 MIMAT0001810 Danio rerio miR-93
AAAAGUGCUGUUUGUGCAGGUA
>dre-miR-96 MIMAT0001811 Danio rerio miR-96
UUUGGCACUAGCACAUUUUUGCU
>dre-miR-99 MIMAT0001812 Danio rerio miR-99
AACCCGUAGAUCCGAUCUUGUG
>dre-miR-100 MIMAT0001813 Danio rerio miR-100
AACCCGUAGAUCCGAACUUGUG
>dre-miR-101a MIMAT0001814 Danio rerio miR-101a
UACAGUACUGUGAUAACUGAAG
>dre-miR-101b MIMAT0001815 Danio rerio miR-101b
UACAGUACUAUGAUAACUGAAG
>dre-miR-103 MIMAT0001816 Danio rerio miR-103
AGCAGCAUUGUACAGGGCUAUGA
>dre-miR-107 MIMAT0001817 Danio rerio miR-107
AGCAGCAUUGUACAGGGCUAUCA
>dre-miR-122 MIMAT0001818 Danio rerio miR-122
UGGAGUGUGACAAUGGUGUUUG
>dre-miR-124 MIMAT0001819 Danio rerio miR-124
UAAGGCACGCGGUGAAUGCCAA
>dre-miR-125a MIMAT0001820 Danio rerio miR-125a
UCCCUGAGACCCUUAACCUGUG
>dre-miR-125b MIMAT0001821 Danio rerio miR-125b
UCCCUGAGACCCUAACUUGUGA
>dre-miR-125c MIMAT0001822 Danio rerio miR-125c
UCCCUGAGACCCUAACUCGUGA
>dre-miR-126* MIMAT0003157 Danio rerio miR-126*
CAUUAUUACUUUUGGUACGCG
>dre-miR-126 MIMAT0001823 Danio rerio miR-126
UCGUACCGUGAGUAAUAAUGC
>dre-miR-128 MIMAT0001824 Danio rerio miR-128
UCACAGUGAACCGGUCUCUUUU
>dre-miR-129 MIMAT0001825 Danio rerio miR-129
CUUUUUGCGGUCUGGGCUUGCU
>dre-miR-129* MIMAT0003158 Danio rerio miR-129*
AAGCCCUUACCCCAAAAAGCAU
>dre-miR-130a MIMAT0001826 Danio rerio miR-130a
CAGUGCAAUGUUAAAAGGGCAU
>dre-miR-130b MIMAT0001827 Danio rerio miR-130b
CAGUGCAAUAAUGAAAGGGCAU
>dre-miR-130c MIMAT0001828 Danio rerio miR-130c
CAGUGCAAUAUUAAAAGGGCAU
>dre-miR-132* MIMAT0003403 Danio rerio miR-132*
ACCGUGGCAUUAGAUUGUUACU
>dre-miR-132 MIMAT0001829 Danio rerio miR-132
UAACAGUCUACAGCCAUGGUCG
>dre-miR-133a MIMAT0001830 Danio rerio miR-133a
UUUGGUCCCCUUCAACCAGCUG
>dre-miR-133a* MIMAT0003404 Danio rerio miR-133a*
AGCUGGUAAAAUGGAACCAAAU
>dre-miR-133b* MIMAT0003405 Danio rerio miR-133b*
GCUGGUCAAAUGGAACCAAGUC
>dre-miR-133b MIMAT0001831 Danio rerio miR-133b
UUUGGUCCCCUUCAACCAGCUA
>dre-miR-133c MIMAT0001832 Danio rerio miR-133c
UUUGGUCCCUUUCAACCAGCUA
>dre-miR-135c MIMAT0001833 Danio rerio miR-135c
UAUGGCUUUCUAUUCCUAUGUG
>dre-miR-137 MIMAT0001834 Danio rerio miR-137
UUAUUGCUUAAGAAUACGCGUA
>dre-miR-138 MIMAT0001835 Danio rerio miR-138
AGCUGGUGUUGUGAAUCAGGCC
>dre-miR-140 MIMAT0001836 Danio rerio miR-140
CAGUGGUUUUACCCUAUGGUAG
>dre-miR-140* MIMAT0003159 Danio rerio miR-140*
UACCACAGGGUAGAACCACGGAC
>dre-miR-141 MIMAT0001837 Danio rerio miR-141
UAACACUGUCUGGUAACGAUGC
>dre-miR-142a-5p MIMAT0001838 Danio rerio miR-142a-5p
CAUAAAGUAGAAAGCACUACU
>dre-miR-142a-3p MIMAT0003160 Danio rerio miR-142a-3p
UGUAGUGUUUCCUACUUUAUGGA
>dre-miR-142b-5p MIMAT0001839 Danio rerio miR-142b-5p
CAUAAAGUAGACAGCACUACUA
>dre-miR-143 MIMAT0001840 Danio rerio miR-143
UGAGAUGAAGCACUGUAGCUC
>dre-miR-144 MIMAT0001841 Danio rerio miR-144
UACAGUAUAGAUGAUGUACU
>dre-miR-145 MIMAT0001842 Danio rerio miR-145
GUCCAGUUUUCCCAGGAAUCCC
>dre-miR-146a MIMAT0001843 Danio rerio miR-146a
UGAGAACUGAAUUCCAUAGAUGG
>dre-miR-146b MIMAT0001844 Danio rerio miR-146b
UGAGAACUGAAUUCCAAGGGUG
>dre-miR-148 MIMAT0001845 Danio rerio miR-148
UCAGUGCAUUACAGAACUUUGU
>dre-miR-150 MIMAT0001846 Danio rerio miR-150
UCUCCCAAUCCUUGUACCAGUG
>dre-miR-152 MIMAT0001847 Danio rerio miR-152
UCAGUGCAUGACAGAACUUUGG
>dre-miR-153b MIMAT0001848 Danio rerio miR-153b
UUGCAUAGUCACAAAAAUGAGC
>dre-miR-153a MIMAT0001849 Danio rerio miR-153a
UUGCAUAGUCACAAAAGUGAUC
>dre-miR-153c MIMAT0001850 Danio rerio miR-153c
UUGCAUAGUCACAAAAAUGAUC
>dre-miR-155 MIMAT0001851 Danio rerio miR-155
UUAAUGCUAAUCGUGAUAGGGG
>dre-miR-181c MIMAT0001852 Danio rerio miR-181c
CACAUUCAUUGCUGUCGGUGGG
>dre-miR-184 MIMAT0001853 Danio rerio miR-184
UGGACGGAGAACUGAUAAGGGC
>dre-miR-190 MIMAT0001854 Danio rerio miR-190
UGAUAUGUUUGAUAUAUUAGGU
>dre-miR-462 MIMAT0001855 Danio rerio miR-462
UAACGGAACCCAUAAUGCAGCU
>dre-miR-193a MIMAT0001856 Danio rerio miR-193a
AACUGGCCUACAAAGUCCCAGU
>dre-miR-193b MIMAT0001857 Danio rerio miR-193b
AACUGGCCCGCAAAGUCCCGCU
>dre-miR-194a MIMAT0001858 Danio rerio miR-194a
UGUAACAGCAACUCCAUGUGG
>dre-miR-194b MIMAT0001859 Danio rerio miR-194b
UGUAACAGCCGCUCCAUGUGGA
>dre-miR-196b MIMAT0001860 Danio rerio miR-196b
UAGGUAGUUUCAAGUUGUUGGG
>dre-miR-200a MIMAT0001861 Danio rerio miR-200a
UAACACUGUCUGGUAACGAUGU
>dre-miR-200b MIMAT0001862 Danio rerio miR-200b
UAAUACUGCCUGGUAAUGAUGA
>dre-miR-200c MIMAT0001863 Danio rerio miR-200c
UAAUACUGCCUGGUAAUGAUGC
>dre-miR-202* MIMAT0003406 Danio rerio miR-202*
UUCCUAUGCAUAUACCUCUUUG
>dre-miR-202 MIMAT0001864 Danio rerio miR-202
AGAGGCAUAGGGCAUGGGAAAA
>dre-miR-203b* MIMAT0003407 Danio rerio miR-203b*
AGUGGUUCUCAACAGUUCAACA
>dre-miR-203b MIMAT0001865 Danio rerio miR-203b
GUGAAAUGUUCAGGACCACUUG
>dre-miR-206 MIMAT0001866 Danio rerio miR-206
UGGAAUGUAAGGAAGUGUGUGG
>dre-miR-216b MIMAT0001867 Danio rerio miR-216b
UAAUCUCUGCAGGCAACUGUGA
>dre-miR-218a MIMAT0001868 Danio rerio miR-218a
UUGUGCUUGAUCUAACCAUGUG
>dre-miR-218b MIMAT0001869 Danio rerio miR-218b
UUGUGCUUGAUCUAACCAUGCA
>dre-miR-301a MIMAT0001870 Danio rerio miR-301a
CAGUGCAAUAGUAUUGUCAAAG
>dre-miR-301b MIMAT0001871 Danio rerio miR-301b
CAGUGCAAUAGUAUUGUCAUUG
>dre-miR-301c MIMAT0001872 Danio rerio miR-301c
CAGUGCAAUAGUAUUGUCAUAG
>dre-miR-338 MIMAT0001873 Danio rerio miR-338
UCCAGCAUCAGUGAUUUUGUUG
>dre-miR-363 MIMAT0001874 Danio rerio miR-363
AAUUGCACGGUAUCCAUCUGUA
>dre-miR-365 MIMAT0001875 Danio rerio miR-365
UAAUGCCCCUAAAAAUCCUUAU
>dre-miR-375 MIMAT0001876 Danio rerio miR-375
UUUGUUCGUUCGGCUCGCGUUA
>dre-miR-454a MIMAT0001877 Danio rerio miR-454a
UAGUGCAAUAUUGCUAAUAGGG
>dre-miR-454b MIMAT0001878 Danio rerio miR-454b
UAGUGCAAUAUUGCUUAUAGGG
>dre-miR-455 MIMAT0001879 Danio rerio miR-455
UAUGUGCCCUUGGACUACAUCG
>dre-miR-430i MIMAT0001880 Danio rerio miR-430i
UAAGUGCUAUUUGUUGGCGUAG
>dre-miR-430j MIMAT0001881 Danio rerio miR-430j
AAAGUGCUAUCAAAUUGGGGUA
>dre-miR-456 MIMAT0001882 Danio rerio miR-456
CAGGCUGGUUAGAUGGUUGUCA
>dre-miR-457a MIMAT0001883 Danio rerio miR-457a
AAGCAGCACAUCAAUAUUGGCA
>dre-miR-457b MIMAT0001884 Danio rerio miR-457b
AAGCAGCACAUAAAUACUGGAG
>dre-miR-458 MIMAT0001885 Danio rerio miR-458
AUAGCUCUUUGAAUGGUACUGC
>dre-miR-459 MIMAT0001886 Danio rerio miR-459
UCAGUAACAAGGAUUCAUCCUG
>dre-miR-459* MIMAT0003408 Danio rerio miR-459*
CAGGGAAUCUCUGUUACUGGGG
>dre-miR-460-5p MIMAT0001887 Danio rerio miR-460-5p
CCUGCAUUGUACACACUGUGCG
>dre-miR-460-3p MIMAT0001888 Danio rerio miR-460-3p
CACAGCGCAUACAAUGUGGAUG
>dre-miR-461 MIMAT0001889 Danio rerio miR-461
UCAGGAAUGGGCUAAAUGCCAA
>ptc-miR156a MIMAT0001890 Populus trichocarpa miR156a
UGACAGAAGAGAGUGAGCAC
>ptc-miR156b MIMAT0001891 Populus trichocarpa miR156b
UGACAGAAGAGAGUGAGCAC
>ptc-miR156c MIMAT0001892 Populus trichocarpa miR156c
UGACAGAAGAGAGUGAGCAC
>ptc-miR156d MIMAT0001893 Populus trichocarpa miR156d
UGACAGAAGAGAGUGAGCAC
>ptc-miR156e MIMAT0001894 Populus trichocarpa miR156e
UGACAGAAGAGAGUGAGCAC
>ptc-miR156f MIMAT0001895 Populus trichocarpa miR156f
UGACAGAAGAGAGUGAGCAC
>ptc-miR156g MIMAT0001896 Populus trichocarpa miR156g
UUGACAGAAGAUAGAGAGCAC
>ptc-miR156h MIMAT0001897 Populus trichocarpa miR156h
UUGACAGAAGAUAGAGAGCAC
>ptc-miR156i MIMAT0001898 Populus trichocarpa miR156i
UUGACAGAAGAUAGAGAGCAC
>ptc-miR156j MIMAT0001899 Populus trichocarpa miR156j
UUGACAGAAGAUAGAGAGCAC
>ptc-miR156k MIMAT0001900 Populus trichocarpa miR156k
UGACAGAAGAGAGGGAGCAC
>ptc-miR159a MIMAT0001901 Populus trichocarpa miR159a
UUUGGAUUGAAGGGAGCUCUA
>ptc-miR159b MIMAT0001902 Populus trichocarpa miR159b
UUUGGAUUGAAGGGAGCUCUA
>ptc-miR159c MIMAT0001903 Populus trichocarpa miR159c
UUUGGAUUGAAGGGAGCUCUA
>ptc-miR159d MIMAT0001904 Populus trichocarpa miR159d
CUUGGAUUGAAGGGAGCUCCU
>ptc-miR159e MIMAT0001905 Populus trichocarpa miR159e
CUUGGGGUGAAGGGAGCUCCU
>ptc-miR159f MIMAT0001906 Populus trichocarpa miR159f
AUUGGAGUGAAGGGAGCUCGA
>ptc-miR160a MIMAT0001907 Populus trichocarpa miR160a
UGCCUGGCUCCCUGUAUGCCA
>ptc-miR160b MIMAT0001908 Populus trichocarpa miR160b
UGCCUGGCUCCCUGUAUGCCA
>ptc-miR160c MIMAT0001909 Populus trichocarpa miR160c
UGCCUGGCUCCCUGUAUGCCA
>ptc-miR160d MIMAT0001910 Populus trichocarpa miR160d
UGCCUGGCUCCCUGUAUGCCA
>ptc-miR160e MIMAT0001911 Populus trichocarpa miR160e
UGCCUGGCUCCCUGAAUGCCA
>ptc-miR160f MIMAT0001912 Populus trichocarpa miR160f
UGCCUGGCUCCCUGAAUGCCA
>ptc-miR160g MIMAT0001913 Populus trichocarpa miR160g
UGCCUGGCUCCCUGGAUGCCA
>ptc-miR160h MIMAT0001914 Populus trichocarpa miR160h
UGCCUGGCUCCCUGCAUGCCA
>ptc-miR162a MIMAT0001915 Populus trichocarpa miR162a
UCGAUAAACCUCUGCAUCCAG
>ptc-miR162b MIMAT0001916 Populus trichocarpa miR162b
UCGAUAAACCUCUGCAUCCAG
>ptc-miR162c MIMAT0001917 Populus trichocarpa miR162c
UCGAUAAACCUCUGCAUCCAG
>ptc-miR164a MIMAT0001918 Populus trichocarpa miR164a
UGGAGAAGCAGGGCACGUGCA
>ptc-miR164b MIMAT0001919 Populus trichocarpa miR164b
UGGAGAAGCAGGGCACGUGCA
>ptc-miR164c MIMAT0001920 Populus trichocarpa miR164c
UGGAGAAGCAGGGCACGUGCA
>ptc-miR164d MIMAT0001921 Populus trichocarpa miR164d
UGGAGAAGCAGGGCACGUGCA
>ptc-miR164e MIMAT0001922 Populus trichocarpa miR164e
UGGAGAAGCAGGGCACGUGCA
>ptc-miR164f MIMAT0001923 Populus trichocarpa miR164f
UGGAGAAGCAGGGCACAUGCU
>ptc-miR166a MIMAT0001924 Populus trichocarpa miR166a
UCGGACCAGGCUUCAUUCCCC
>ptc-miR166b MIMAT0001925 Populus trichocarpa miR166b
UCGGACCAGGCUUCAUUCCCC
>ptc-miR166c MIMAT0001926 Populus trichocarpa miR166c
UCGGACCAGGCUUCAUUCCCC
>ptc-miR166d MIMAT0001927 Populus trichocarpa miR166d
UCGGACCAGGCUUCAUUCCCC
>ptc-miR166e MIMAT0001928 Populus trichocarpa miR166e
UCGGACCAGGCUUCAUUCCCC
>ptc-miR166f MIMAT0001929 Populus trichocarpa miR166f
UCGGACCAGGCUUCAUUCCCC
>ptc-miR166g MIMAT0001930 Populus trichocarpa miR166g
UCGGACCAGGCUUCAUUCCCC
>ptc-miR166h MIMAT0001931 Populus trichocarpa miR166h
UCGGACCAGGCUUCAUUCCCC
>ptc-miR166i MIMAT0001932 Populus trichocarpa miR166i
UCGGACCAGGCUUCAUUCCCC
>ptc-miR166j MIMAT0001933 Populus trichocarpa miR166j
UCGGACCAGGCUUCAUUCCCC
>ptc-miR166k MIMAT0001934 Populus trichocarpa miR166k
UCGGACCAGGCUUCAUUCCCC
>ptc-miR166l MIMAT0001935 Populus trichocarpa miR166l
UCGGACCAGGCUUCAUUCCCC
>ptc-miR166m MIMAT0001936 Populus trichocarpa miR166m
UCGGACCAGGCUUCAUUCCCC
>ptc-miR166n MIMAT0001937 Populus trichocarpa miR166n
UCGGACCAGGCUUCAUUCCUU
>ptc-miR166o MIMAT0001938 Populus trichocarpa miR166o
UCGGACCAGGCUUCAUUCCUU
>ptc-miR166p MIMAT0001939 Populus trichocarpa miR166p
UCGGACCAGGCUCCAUUCCUU
>ptc-miR166q MIMAT0001940 Populus trichocarpa miR166q
UCGGACCAGGCUUCAUUCCUU
>ptc-miR167a MIMAT0001941 Populus trichocarpa miR167a
UGAAGCUGCCAGCAUGAUCUA
>ptc-miR167b MIMAT0001942 Populus trichocarpa miR167b
UGAAGCUGCCAGCAUGAUCUA
>ptc-miR167c MIMAT0001943 Populus trichocarpa miR167c
UGAAGCUGCCAGCAUGAUCUA
>ptc-miR167d MIMAT0001944 Populus trichocarpa miR167d
UGAAGCUGCCAGCAUGAUCUA
>ptc-miR167e MIMAT0001945 Populus trichocarpa miR167e
UGAAGCUGCCAGCAUGAUCUG
>ptc-miR167f MIMAT0001946 Populus trichocarpa miR167f
UGAAGCUGCCAGCAUGAUCUU
>ptc-miR167g MIMAT0001947 Populus trichocarpa miR167g
UGAAGCUGCCAGCAUGAUCUU
>ptc-miR167h MIMAT0001948 Populus trichocarpa miR167h
UGAAGCUGCCAACAUGAUCUG
>ptc-miR168a MIMAT0001949 Populus trichocarpa miR168a
UCGCUUGGUGCAGGUCGGGAA
>ptc-miR168b MIMAT0001950 Populus trichocarpa miR168b
UCGCUUGGUGCAGGUCGGGAA
>ptc-miR169a MIMAT0001951 Populus trichocarpa miR169a
CAGCCAAGGAUGACUUGCCGA
>ptc-miR169aa MIMAT0001952 Populus trichocarpa miR169aa
GAGCCAAGAAUGACUUGUCGG
>ptc-miR169ab MIMAT0001953 Populus trichocarpa miR169ab
UAGCCAAGGACGACUUGCCCA
>ptc-miR169ac MIMAT0001954 Populus trichocarpa miR169ac
UAGCCAAGGACGACUUGCCCA
>ptc-miR169ad MIMAT0001955 Populus trichocarpa miR169ad
UAGCCAAGGACGACUUGCCCA
>ptc-miR169ae MIMAT0001956 Populus trichocarpa miR169ae
UAGCCAAGGACGACUUGCCCA
>ptc-miR169af MIMAT0001957 Populus trichocarpa miR169af
UAGCCAAGGACGACUUGCCCA
>ptc-miR169b MIMAT0001958 Populus trichocarpa miR169b
CAGCCAAGGAUGACUUGCCGA
>ptc-miR169c MIMAT0001959 Populus trichocarpa miR169c
CAGCCAAGGAUGACUUGCCGA
>ptc-miR169d MIMAT0001960 Populus trichocarpa miR169d
CAGCCAAGGAUGACUUGCCGG
>ptc-miR169e MIMAT0001961 Populus trichocarpa miR169e
CAGCCAAGGAUGACUUGCCGG
>ptc-miR169f MIMAT0001962 Populus trichocarpa miR169f
CAGCCAAGGAUGACUUGCCGG
>ptc-miR169g MIMAT0001963 Populus trichocarpa miR169g
CAGCCAAGGAUGACUUGCCGG
>ptc-miR169h MIMAT0001964 Populus trichocarpa miR169h
CAGCCAAGGAUGACUUGCCGG
>ptc-miR169i MIMAT0001965 Populus trichocarpa miR169i
UAGCCAAGGAUGACUUGCCUG
>ptc-miR169j MIMAT0001966 Populus trichocarpa miR169j
UAGCCAAGGAUGACUUGCCUG
>ptc-miR169k MIMAT0001967 Populus trichocarpa miR169k
UAGCCAAGGAUGACUUGCCUG
>ptc-miR169l MIMAT0001968 Populus trichocarpa miR169l
UAGCCAAGGAUGACUUGCCUG
>ptc-miR169m MIMAT0001969 Populus trichocarpa miR169m
UAGCCAAGGAUGACUUGCCUG
>ptc-miR169n MIMAT0001970 Populus trichocarpa miR169n
UGAGCCAAGGAUGACUUGCCG
>ptc-miR169o MIMAT0001971 Populus trichocarpa miR169o
AAGCCAAGGAUGACUUGCCUG
>ptc-miR169p MIMAT0001972 Populus trichocarpa miR169p
AAGCCAAGGAUGACUUGCCUG
>ptc-miR169q MIMAT0001973 Populus trichocarpa miR169q
UAGCCAAGGACGACUUGCCUG
>ptc-miR169r MIMAT0001974 Populus trichocarpa miR169r
UAGCCAAGGAUGACUUGCCUA
>ptc-miR169s MIMAT0001975 Populus trichocarpa miR169s
UCAGCCAAGGAUGACUUGCCG
>ptc-miR169t MIMAT0001976 Populus trichocarpa miR169t
GAGCCAAGAAUGACUUGCCGG
>ptc-miR169u MIMAT0001977 Populus trichocarpa miR169u
UAGCCAAGGACGACUUGCCUA
>ptc-miR169v MIMAT0001978 Populus trichocarpa miR169v
UAGCCAAGGAUGACUUGCCCA
>ptc-miR169w MIMAT0001979 Populus trichocarpa miR169w
UAGCCAAGGAUGACUUGCCCA
>ptc-miR169x MIMAT0001980 Populus trichocarpa miR169x
UAGCCAAGGAUGACUUGCUCG
>ptc-miR169y MIMAT0001981 Populus trichocarpa miR169y
UAGCCAUGGAUGAAUUGCCUG
>ptc-miR169z MIMAT0001982 Populus trichocarpa miR169z
CAGCCAAGAAUGAUUUGCCGG
>ptc-miR171a MIMAT0001983 Populus trichocarpa miR171a
UUGAGCCGUGCCAAUAUCACG
>ptc-miR171b MIMAT0001984 Populus trichocarpa miR171b
UUGAGCCGUGCCAAUAUCACG
>ptc-miR171c MIMAT0001985 Populus trichocarpa miR171c
AGAUUGAGCCGCGCCAAUAUC
>ptc-miR171d MIMAT0001986 Populus trichocarpa miR171d
AGAUUGAGCCGCGCCAAUAUC
>ptc-miR171e MIMAT0001987 Populus trichocarpa miR171e
UGAUUGAGCCGUGCCAAUAUC
>ptc-miR171f MIMAT0001988 Populus trichocarpa miR171f
UGAUUGAGCCGUGCCAAUAUC
>ptc-miR171g MIMAT0001989 Populus trichocarpa miR171g
UGAUUGAGCCGUGCCAAUAUC
>ptc-miR171h MIMAT0001990 Populus trichocarpa miR171h
UGAUUGAGCCGUGCCAAUAUC
>ptc-miR171i MIMAT0001991 Populus trichocarpa miR171i
UGAUUGAGCCGUGCCAAUAUC
>ptc-miR171j MIMAT0001992 Populus trichocarpa miR171j
GGAUUGAGCCGCGCCAAUACU
>ptc-miR172a MIMAT0001993 Populus trichocarpa miR172a
AGAAUCUUGAUGAUGCUGCAU
>ptc-miR172b MIMAT0001994 Populus trichocarpa miR172b
AGAAUCUUGAUGAUGCUGCAU
>ptc-miR172c MIMAT0001995 Populus trichocarpa miR172c
AGAAUCUUGAUGAUGCUGCAU
>ptc-miR172d MIMAT0001996 Populus trichocarpa miR172d
GGAAUCUUGAUGAUGCUGCAU
>ptc-miR172e MIMAT0001997 Populus trichocarpa miR172e
GGAAUCUUGAUGAUGCUGCAU
>ptc-miR172f MIMAT0001998 Populus trichocarpa miR172f
AGAAUCUUGAUGAUGCUGCAU
>ptc-miR172g MIMAT0001999 Populus trichocarpa miR172g
GGAAUCUUGAUGAUGCUGCAG
>ptc-miR172h MIMAT0002000 Populus trichocarpa miR172h
GGAAUCUUGAUGAUGCUGCAG
>ptc-miR172i MIMAT0002001 Populus trichocarpa miR172i
AGAAUCCUGAUGAUGCUGCAA
>ptc-miR319a MIMAT0002002 Populus trichocarpa miR319a
UUGGACUGAAGGGAGCUCCC
>ptc-miR319b MIMAT0002003 Populus trichocarpa miR319b
UUGGACUGAAGGGAGCUCCC
>ptc-miR319c MIMAT0002004 Populus trichocarpa miR319c
UUGGACUGAAGGGAGCUCCC
>ptc-miR319d MIMAT0002005 Populus trichocarpa miR319d
UUGGACUGAAGGGAGCUCCC
>ptc-miR319e MIMAT0002006 Populus trichocarpa miR319e
UUGGACUGAAGGGAGCUCCU
>ptc-miR319f MIMAT0002007 Populus trichocarpa miR319f
UUGGACUGAAGGGAGCUCCU
>ptc-miR319g MIMAT0002008 Populus trichocarpa miR319g
UUGGACUGAAGGGAGCUCCU
>ptc-miR319h MIMAT0002009 Populus trichocarpa miR319h
UUGGACUGAAGGGAGCUCCU
>ptc-miR319i MIMAT0002010 Populus trichocarpa miR319i
UUGGGCUGAAGGGAGCUCCC
>ptc-miR390a MIMAT0002011 Populus trichocarpa miR390a
AAGCUCAGGAGGGAUAGCGCC
>ptc-miR390b MIMAT0002012 Populus trichocarpa miR390b
AAGCUCAGGAGGGAUAGCGCC
>ptc-miR390c MIMAT0002013 Populus trichocarpa miR390c
AAGCUCAGGAGGGAUAGCGCC
>ptc-miR390d MIMAT0002014 Populus trichocarpa miR390d
AAGCUCAGGAGGGAUAGCGCC
>ptc-miR393a MIMAT0002015 Populus trichocarpa miR393a
UCCAAAGGGAUCGCAUUGAUC
>ptc-miR393b MIMAT0002016 Populus trichocarpa miR393b
UCCAAAGGGAUCGCAUUGAUC
>ptc-miR393c MIMAT0002017 Populus trichocarpa miR393c
UCCAAAGGGAUCGCAUUGAUC
>ptc-miR393d MIMAT0002018 Populus trichocarpa miR393d
UCCAAAGGGAUCGCAUUGAUC
>ptc-miR394a MIMAT0002019 Populus trichocarpa miR394a
UUGGCAUUCUGUCCACCUCC
>ptc-miR394b MIMAT0002020 Populus trichocarpa miR394b
UUGGCAUUCUGUCCACCUCC
>ptc-miR395a MIMAT0002021 Populus trichocarpa miR395a
CUGAAGGGUUUGGAGGAACUC
>ptc-miR395b MIMAT0002022 Populus trichocarpa miR395b
CUGAAGUGUUUGGGGGAACUC
>ptc-miR395c MIMAT0002023 Populus trichocarpa miR395c
CUGAAGUGUUUGGGGGAACUC
>ptc-miR395d MIMAT0002024 Populus trichocarpa miR395d
CUGAAGUGUUUGGGGGAACUC
>ptc-miR395e MIMAT0002025 Populus trichocarpa miR395e
CUGAAGUGUUUGGGGGAACUC
>ptc-miR395f MIMAT0002026 Populus trichocarpa miR395f
CUGAAGUGUUUGGGGGAACUC
>ptc-miR395g MIMAT0002027 Populus trichocarpa miR395g
CUGAAGUGUUUGGGGGAACUC
>ptc-miR395h MIMAT0002028 Populus trichocarpa miR395h
CUGAAGUGUUUGGGGGAACUC
>ptc-miR395i MIMAT0002029 Populus trichocarpa miR395i
CUGAAGUGUUUGGGGGAACUC
>ptc-miR395j MIMAT0002030 Populus trichocarpa miR395j
CUGAAGUGUUUGGGGGAACUC
>ptc-miR396a MIMAT0002031 Populus trichocarpa miR396a
UUCCACAGCUUUCUUGAACUG
>ptc-miR396b MIMAT0002032 Populus trichocarpa miR396b
UUCCACAGCUUUCUUGAACUG
>ptc-miR396c MIMAT0002033 Populus trichocarpa miR396c
UUCCACAGCUUUCUUGAACUU
>ptc-miR396d MIMAT0002034 Populus trichocarpa miR396d
UUCCACAGCUUUCUUGAACUU
>ptc-miR396e MIMAT0002035 Populus trichocarpa miR396e
UUCCACAGCUUUCUUGAACUU
>ptc-miR396f MIMAT0002036 Populus trichocarpa miR396f
UUCCACGGCUUUCUUGAACUG
>ptc-miR396g MIMAT0002037 Populus trichocarpa miR396g
UUCCACGGCUUUCUUGAACUU
>ptc-miR397a MIMAT0002038 Populus trichocarpa miR397a
UCAUUGAGUGCAGCGUUGAUG
>ptc-miR397b MIMAT0002039 Populus trichocarpa miR397b
CCAUUGAGUGCAGCGUUGAUG
>ptc-miR397c MIMAT0002040 Populus trichocarpa miR397c
UCAUUGAGUGGAGCUUUGAUG
>ptc-miR398a MIMAT0002041 Populus trichocarpa miR398a
UGUGUUCUCAGGUCACCCCUU
>ptc-miR398b MIMAT0002042 Populus trichocarpa miR398b
UGUGUUCUCAGGUCGCCCCUG
>ptc-miR398c MIMAT0002043 Populus trichocarpa miR398c
UGUGUUCUCAGGUCGCCCCUG
>ptc-miR399a MIMAT0002044 Populus trichocarpa miR399a
UGCCAAAGGAGAUUUGCCCCG
>ptc-miR399b MIMAT0002045 Populus trichocarpa miR399b
UGCCAAAGGAGAUUUGCCCGG
>ptc-miR399c MIMAT0002046 Populus trichocarpa miR399c
UGCCAAAGGAGAUUUGCCCGG
>ptc-miR399d MIMAT0002047 Populus trichocarpa miR399d
UGCCAAAGAAGAUUUGCCCCG
>ptc-miR399e MIMAT0002048 Populus trichocarpa miR399e
UGCCAAAGAAGAUUUGCCCCG
>ptc-miR399f MIMAT0002049 Populus trichocarpa miR399f
UGCCAAAGGAGAAUUGCCCUG
>ptc-miR399g MIMAT0002050 Populus trichocarpa miR399g
UGCCAAAGGAGAAUUGCCCUG
>ptc-miR399h MIMAT0002051 Populus trichocarpa miR399h
UGCCAAAGGAGAGUUUCCCUG
>ptc-miR399i MIMAT0002052 Populus trichocarpa miR399i
UGCCAAAGGAGAGUUGCCCUA
>ptc-miR399j MIMAT0002053 Populus trichocarpa miR399j
UGCCAAAGGAGAUUUGUCCGG
>ptc-miR399k MIMAT0002054 Populus trichocarpa miR399k
UGCCAAAGGAGAUUUGCUCAC
>ptc-miR399l MIMAT0002055 Populus trichocarpa miR399l
CGCCAAAGGAGAGUUGCCCUC
>ptc-miR403a MIMAT0002056 Populus trichocarpa miR403a
UUAGAUUCACGCACAAACUCG
>ptc-miR403b MIMAT0002057 Populus trichocarpa miR403b
UUAGAUUCACGCACAAACUCG
>ptc-miR408 MIMAT0002058 Populus trichocarpa miR408
AUGCACUGCCUCUUCCCUGGC
>ptc-miR472a MIMAT0002060 Populus trichocarpa miR472a
UUUUCCCUACUCCACCCAUCCC
>ptc-miR472b MIMAT0002061 Populus trichocarpa miR472b
UUUUCCCAACUCCACCCAUCCC
>ptc-miR473a MIMAT0002062 Populus trichocarpa miR473a
ACUCUCCCUCAAGGCUUCCA
>ptc-miR473b MIMAT0002063 Populus trichocarpa miR473b
GCUCUCCCUCAGGGCUUCCA
>ptc-miR474a MIMAT0002064 Populus trichocarpa miR474a
CAAAAGUUGCUGGGUUUGGCUGGG
>ptc-miR474b MIMAT0002065 Populus trichocarpa miR474b
CAAAAGUUGUUGGGUUUGGCUGGG
>ptc-miR474c MIMAT0002066 Populus trichocarpa miR474c
CAAAAGCUGUUGGGUUUGGCUGGG
>ptc-miR475a MIMAT0002067 Populus trichocarpa miR475a
UUACAGUGCCCAUUGAUUAAG
>ptc-miR475b MIMAT0002068 Populus trichocarpa miR475b
UUACAGUGCCCAUUGAUUAAG
>ptc-miR475c MIMAT0002069 Populus trichocarpa miR475c
UUACAAUGUCCAUUGAUUAAG
>ptc-miR475d MIMAT0002070 Populus trichocarpa miR475d
UUACAGAGUCCAUUGAUUAAG
>ptc-miR476a MIMAT0002071 Populus trichocarpa miR476a
UAGUAAUCCUUCUUUGCAAAG
>ptc-miR476b MIMAT0002072 Populus trichocarpa miR476b
UAGUAAUUCUUCUUUGCAAAA
>ptc-miR476c MIMAT0002073 Populus trichocarpa miR476c
UAGUAAUUCUUCUUUGCAAAA
>ptc-miR477a MIMAT0002074 Populus trichocarpa miR477a
AUCUCCCUCAGAGGCUUCCAA
>ptc-miR477b MIMAT0002075 Populus trichocarpa miR477b
AUCUCCCUCAGAGGCUUCCAA
>ptc-miR478a MIMAT0002076 Populus trichocarpa miR478a
UGACGUGUCUUCUAUUUUUAGGGA
>ptc-miR478b MIMAT0002077 Populus trichocarpa miR478b
UGACGUGUCUUCUAUUUUUAGGGA
>ptc-miR478c MIMAT0002078 Populus trichocarpa miR478c
UGACGUGUCUUCUAUUUUUAGGGA
>ptc-miR478d MIMAT0002079 Populus trichocarpa miR478d
UGACGUGUCUUCUAUUUUUAGGAA
>ptc-miR478e MIMAT0002080 Populus trichocarpa miR478e
UGACGAGUCUUCUAUUUUUAGGGA
>ptc-miR478f MIMAT0002081 Populus trichocarpa miR478f
UGACAUGUCUUCUAUUUUUAGGGA
>ptc-miR478h MIMAT0002082 Populus trichocarpa miR478h
UAACGUGUCUCCUAUUUUUAGGGA
>ptc-miR478i MIMAT0002083 Populus trichocarpa miR478i
UAACGUGUCUCCUAUUUUUAGGGA
>ptc-miR478j MIMAT0002084 Populus trichocarpa miR478j
UAACGUGUCUCCUAUUUUUAGGGA
>ptc-miR478k MIMAT0002085 Populus trichocarpa miR478k
UAACGUGUCUCCUAUUUUUAGGGA
>ptc-miR478l MIMAT0002086 Populus trichocarpa miR478l
UAACGUGUCUCCUAUUUUUAGGGA
>ptc-miR478m MIMAT0002087 Populus trichocarpa miR478m
UAACGUGUCUCCUAUUUUUAGGGA
>ptc-miR478n MIMAT0002088 Populus trichocarpa miR478n
UAACGUGUCUCCUAUUUUUAGGGA
>ptc-miR478o MIMAT0002089 Populus trichocarpa miR478o
UAACGUGUCUCCUAUUUUUAGGGA
>ptc-miR478p MIMAT0002090 Populus trichocarpa miR478p
UAACGUGUCUCCUAUUUUUAGGGA
>ptc-miR478q MIMAT0002091 Populus trichocarpa miR478q
UAACGUGUCUCCUAUUUUUAGGGA
>ptc-miR478r MIMAT0002092 Populus trichocarpa miR478r
UAACGUGUCUCCUAUUUUUAGGGA
>ptc-miR478s MIMAT0002093 Populus trichocarpa miR478s
UAACGUGUCUCCUAUUUUUAGGGA
>ptc-miR478u MIMAT0002094 Populus trichocarpa miR478u
UAACGUGUCUCCUAUUUUUAGGGA
>ptc-miR479 MIMAT0002095 Populus trichocarpa miR479
UGUGAUAUUGGUCCGGCUCAUC
>ptc-miR480a MIMAT0002096 Populus trichocarpa miR480a
ACUACUACAUCAUUGACGUUGAAC
>ptc-miR480b MIMAT0002097 Populus trichocarpa miR480b
ACUACUACAUCAUUGAUGUUGAAC
>ptc-miR481a MIMAT0002098 Populus trichocarpa miR481a
AGGACCUCACUUAACAGCUUAAGC
>ptc-miR481b MIMAT0002099 Populus trichocarpa miR481b
AGGACCUCACUUAACAGCUUAAGC
>ptc-miR481c MIMAT0002100 Populus trichocarpa miR481c
AGGACCUCACUUAACAGCUUAAGC
>ptc-miR481d MIMAT0002101 Populus trichocarpa miR481d
AAGACCUCACCUAACAGCUUAAGC
>ptc-miR481e MIMAT0002102 Populus trichocarpa miR481e
AGGACCUCACCUAACAGCUUAAGC
>ptc-miR482 MIMAT0002103 Populus trichocarpa miR482
CCUACUCCUCCCAUUCC
>mmu-miR-463 MIMAT0002104 Mus musculus miR-463
UACCUAAUUUGUUGUCCAUCA
>mmu-miR-464 MIMAT0002105 Mus musculus miR-464
UACCAAGUUUAUUCUGUGAGAUA
>mmu-miR-465 MIMAT0002106 Mus musculus miR-465
UAUUUAGAAUGGCACUGAUGUGA
>mmu-miR-466 MIMAT0002107 Mus musculus miR-466
AUACAUACACGCACACAUAAGAC
>mmu-miR-467* MIMAT0003409 Mus musculus miR-467*
GUAAGUGCCUGCAUGUAUAUG
>mmu-miR-467a MIMAT0002108 Mus musculus miR-467a
AUAUACAUACACACACCUACAC
>mmu-miR-468 MIMAT0002109 Mus musculus miR-468
UAUGACUGAUGUGCGUGUGUCUG
>mmu-miR-469 MIMAT0002110 Mus musculus miR-469
UGCCUCUUUCAUUGAUCUUGGUGUCC
>mmu-miR-470 MIMAT0002111 Mus musculus miR-470
UUCUUGGACUGGCACUGGUGA
>mmu-miR-471 MIMAT0002112 Mus musculus miR-471
UACGUAGUAUAGUGCUUUUCACA
>ath-miR447a MIMAT0002113 Arabidopsis thaliana miR447a
UUGGGGACGAGAUGUUUUGUUG
>ath-miR447b MIMAT0002114 Arabidopsis thaliana miR447b
UUGGGGACGAGAUGUUUUGUUG
>ath-miR447c MIMAT0002115 Arabidopsis thaliana miR447c
UUGGGGACGACAUCUUUUGUUG
>ssc-miR-105-1 MIMAT0002116 Sus scrofa miR-105-1
UCAAAUGCUCAGACUCCUGU
>ssc-miR-105-2 MIMAT0002117 Sus scrofa miR-105-2
UCAAAUGCUCAGACUCCUUG
>ssc-miR-106a MIMAT0002118 Sus scrofa miR-106a
AAAAGUGCUUACAGUGCAGGUAGC
>ssc-miR-122a MIMAT0002119 Sus scrofa miR-122a
UGGAGUGUGACAAUGGUGUUUGU
>ssc-miR-125b MIMAT0002120 Sus scrofa miR-125b
UCCCUGAGACCCUAACUUGUGA
>ssc-miR-135 MIMAT0002121 Sus scrofa miR-135
UAUGGCUUUUUAUUCCUAUGUGA
>ssc-miR-145 MIMAT0002123 Sus scrofa miR-145
GUCCAGUUUUCCCAGGAAUCCCUU
>ssc-miR-148a MIMAT0002124 Sus scrofa miR-148a
UCAGUGCACUACAGAACUUUGU
>ssc-miR-15b MIMAT0002125 Sus scrofa miR-15b
CCGCAGCACAUCAUGGUUUACA
>ssc-miR-181b MIMAT0002126 Sus scrofa miR-181b
AACAUUCAUUGCUGUCGGUGGGUU
>ssc-miR-184 MIMAT0002127 Sus scrofa miR-184
UGGACGGAGAACUGAUAAGGGU
>ssc-miR-19a MIMAT0002128 Sus scrofa miR-19a
UGUGCAAAUCUAUGCAAAACUGA
>ssc-miR-20 MIMAT0002129 Sus scrofa miR-20
UAAAGUGCUUAUAGUGCAGGUA
>ssc-miR-216 MIMAT0002130 Sus scrofa miR-216
UAAUCUCAGCUGGCAACUGUG
>ssc-miR-217 MIMAT0002131 Sus scrofa miR-217
UACUGCAUCAGGAACUGAUUGGAU
>ssc-miR-224 MIMAT0002132 Sus scrofa miR-224
CAAGUCACUAGUGGUUCCGUUUA
>ssc-miR-23a MIMAT0002133 Sus scrofa miR-23a
AUCACAUUGCCAGGGAUUUCC
>ssc-miR-24 MIMAT0002134 Sus scrofa miR-24
UGGCUCAGUUCAGCAGGAACAG
>ssc-miR-26a MIMAT0002135 Sus scrofa miR-26a
UUCAAGUAAUCCAGGAUAGGCU
>ssc-miR-28 MIMAT0002136 Sus scrofa miR-28
AAGGAGCUCACACUCUAUUGAG
>ssc-miR-29b MIMAT0002137 Sus scrofa miR-29b
UAGCACCAUUUGAAAUCAGU
>ssc-miR-301 MIMAT0002138 Sus scrofa miR-301
CAGUCCAAUAGUAUUGUCAAAGC
>ssc-miR-323 MIMAT0002139 Sus scrofa miR-323
GCACAUUACACGGUCGACCUCU
>ssc-miR-326 MIMAT0002140 Sus scrofa miR-326
CCUCUGGGCCCUUCCUCCAG
>ssc-miR-7 MIMAT0002141 Sus scrofa miR-7
UGGAAGACUAGUGAUUUUGUU
>ssc-miR-95 MIMAT0002142 Sus scrofa miR-95
UUCAACGGGUAUUUAUUGAGCA
>ssc-miR-140 MIMAT0002143 Sus scrofa miR-140
AGUGGUUUUACCCUAUGGUAG
>ssc-miR-181c MIMAT0002144 Sus scrofa miR-181c
AACAUUCAACCUGUCGGUGAGU
>ssc-miR-183 MIMAT0002145 Sus scrofa miR-183
UAUGGCACUGGUAGAAUUCACUG
>ssc-miR-205 MIMAT0002146 Sus scrofa miR-205
UCCUUCAUUCCACCGGAGUCUG
>ssc-miR-214 MIMAT0002147 Sus scrofa miR-214
ACAGCAGGCACAGACAGGCAG
>ssc-miR-27a MIMAT0002148 Sus scrofa miR-27a
UUCACAGUGGCUAAGUUCCGC
>ssc-miR-32 MIMAT0002149 Sus scrofa miR-32
UAUUGCACAUUACUAAGUUGC
>ssc-miR-325 MIMAT0002150 Sus scrofa miR-325
CCUAGUAGGUGUUCAGUAAGUGU
>ssc-let-7c MIMAT0002151 Sus scrofa let-7c
UGAGGUAGUAGGUUGUAUGGUU
>ssc-let-7f MIMAT0002152 Sus scrofa let-7f
UGAGGUAGUAGAUUGUAUAGUU
>ssc-let-7i MIMAT0002153 Sus scrofa let-7i
UGAGGUAGUAGUUUGUGCU
>ssc-miR-103 MIMAT0002154 Sus scrofa miR-103
AGCAGCAUUGUACAGGGCUAUGA
>ssc-miR-107 MIMAT0002155 Sus scrofa miR-107
AGCAGCAUUGUACAGGGCUAUCA
>ssc-miR-124a MIMAT0002156 Sus scrofa miR-124a
UUAAGGCACGCGGUGAAUGCCA
>ssc-miR-128a MIMAT0002157 Sus scrofa miR-128a
UCACAGUGAACCGGUCUCUUUU
>ssc-miR-136 MIMAT0002158 Sus scrofa miR-136
ACUCCAUUUGUUUUGAUGAUGGA
>ssc-miR-139 MIMAT0002159 Sus scrofa miR-139
UCUACAGUGCACGUGUCU
>ssc-miR-153 MIMAT0002160 Sus scrofa miR-153
UUGCAUAGUCACAAAAGUGA
>ssc-miR-18 MIMAT0002161 Sus scrofa miR-18
UAAGGUGCAUCUAGUGCAGAUA
>ssc-miR-186 MIMAT0002162 Sus scrofa miR-186
CAAAGAAUUCUCCUUUUGGGCUU
>ssc-miR-196 MIMAT0002163 Sus scrofa miR-196
UAGGUAGUUUCAUGUUGUUGG
>ssc-miR-204 MIMAT0002164 Sus scrofa miR-204
UUCCCUUUGUCAUCCUAUGCCU
>ssc-miR-21 MIMAT0002165 Sus scrofa miR-21
UAGCUUAUCAGACUGAUGUUGA
>ssc-miR-29c MIMAT0002166 Sus scrofa miR-29c
UAGCACCAUUUGAAAUCGGUUA
>ssc-miR-30c MIMAT0002167 Sus scrofa miR-30c
UGUAAACAUCCUACACUCUCAGC
>ssc-miR-9-1 MIMAT0002168 Sus scrofa miR-9-1
UCUUUGGUUAUCUAGCUGUAUGA
>ssc-miR-9-2 MIMAT0002169 Sus scrofa miR-9-2
UCUUUGGUUAUCUAGCUGUAUGA
>hsa-miR-412 MIMAT0002170 Homo sapiens miR-412
ACUUCACCUGGUCCACUAGCCGU
>hsa-miR-410 MIMAT0002171 Homo sapiens miR-410
AAUAUAACACAGAUGGCCUGU
>hsa-miR-376b MIMAT0002172 Homo sapiens miR-376b
AUCAUAGAGGAAAAUCCAUGUU
>hsa-miR-483 MIMAT0002173 Homo sapiens miR-483
UCACUCCUCUCCUCCCGUCUUCU
>hsa-miR-484 MIMAT0002174 Homo sapiens miR-484
UCAGGCUCAGUCCCCUCCCGAU
>hsa-miR-485-5p MIMAT0002175 Homo sapiens miR-485-5p
AGAGGCUGGCCGUGAUGAAUUC
>hsa-miR-485-3p MIMAT0002176 Homo sapiens miR-485-3p
GUCAUACACGGCUCUCCUCUCU
>hsa-miR-486 MIMAT0002177 Homo sapiens miR-486
UCCUGUACUGAGCUGCCCCGAG
>hsa-miR-487a MIMAT0002178 Homo sapiens miR-487a
AAUCAUACAGGGACAUCCAGUU
>kshv-miR-K12-10a MIMAT0002179 Kaposi sarcoma-associated miR-K12-10a
UAGUGUUGUCCCCCCGAGUGGC
>kshv-miR-K12-10b MIMAT0002180 Kaposi sarcoma-associated miR-K12-10b
UGGUGUUGUCCCCCCGAGUGGC
>kshv-miR-K12-11 MIMAT0002181 Kaposi sarcoma-associated miR-K12-11
UUAAUGCUUAGCCUGUGUCCGA
>kshv-miR-K12-1 MIMAT0002182 Kaposi sarcoma-associated miR-K12-1
AUUACAGGAAACUGGGUGUAAGC
>kshv-miR-K12-2 MIMAT0002183 Kaposi sarcoma-associated miR-K12-2
AACUGUAGUCCGGGUCGAUCUG
>kshv-miR-K12-9* MIMAT0002184 Kaposi sarcoma-associated miR-K12-9*
ACCCAGCUGCGUAAACCCCGCU
>kshv-miR-K12-9 MIMAT0002185 Kaposi sarcoma-associated miR-K12-9
CUGGGUAUACGCAGCUGCGUAA
>kshv-miR-K12-8 MIMAT0002186 Kaposi sarcoma-associated miR-K12-8
UAGGCGCGACUGAGAGAGCACG
>kshv-miR-K12-7 MIMAT0002187 Kaposi sarcoma-associated miR-K12-7
UGAUCCCAUGUUGCUGGCGCU
>kshv-miR-K12-6-5p MIMAT0002188 Kaposi sarcoma-associated miR-K12-6-5p
CCAGCAGCACCUAAUCCAUCGG
>kshv-miR-K12-6-3p MIMAT0002189 Kaposi sarcoma-associated miR-K12-6-3p
UGAUGGUUUUCGGGCUGUUGAG
>kshv-miR-K12-5 MIMAT0002190 Kaposi sarcoma-associated miR-K12-5
UAGGAUGCCUGGAACUUGCCGG
>kshv-miR-K12-4-5p MIMAT0002191 Kaposi sarcoma-associated miR-K12-4-5p
AGCUAAACCGCAGUACUCUAGG
>kshv-miR-K12-4-3p MIMAT0002192 Kaposi sarcoma-associated miR-K12-4-3p
UAGAAUACUGAGGCCUAGCUGA
>kshv-miR-K12-3 MIMAT0002193 Kaposi sarcoma-associated miR-K12-3
UCACAUUCUGAGGACGGCAGCG
>kshv-miR-K12-3* MIMAT0002194 Kaposi sarcoma-associated miR-K12-3*
UCGCGGUCACAGAAUGUGACA
>mml-miR-200c MIMAT0002195 Macaca mulatta miR-200c
AAUACUGCCGGGUAAUGAUGGA
>mml-miR-141 MIMAT0002196 Macaca mulatta miR-141
AACACUGUCUGGUAAAGAUGG
>ggo-miR-200c MIMAT0002197 Gorilla gorilla miR-200c
AAUACUGCCGGGUAAUGAUGGA
>ggo-miR-141 MIMAT0002198 Gorilla gorilla miR-141
AACACUGUCUGGUAAAGAUGG
>ppy-miR-200c MIMAT0002199 Pongo pygmaeus miR-200c
AAUACUGCCGGGUAAUGAUGGA
>ppy-miR-141 MIMAT0002200 Pongo pygmaeus miR-141
AACACUGUCUGGUAAAGAUGG
>ppa-miR-141 MIMAT0002201 Pan paniscus miR-141
AACACUGUCUGGUAAAGAUGC
>ggo-miR-15b MIMAT0002202 Gorilla gorilla miR-15b
UAGCAGCACAUCAUGGUUUACA
>age-miR-15b MIMAT0002203 Ateles geoffroyi miR-15b
UAGCAGCACAUCAUGGUUUACA
>ppa-miR-15b MIMAT0002204 Pan paniscus miR-15b
UAGCAGCACAUCAUGGUUUACA
>ppy-miR-15b MIMAT0002205 Pongo pygmaeus miR-15b
UAGCAGCACAUCAUGGUUUACA
>ptr-miR-15b MIMAT0002206 Pan troglodytes miR-15b
UAGCAGCACAUCAUGGUUUACA
>mml-miR-15b MIMAT0002207 Macaca mulatta miR-15b
UAGCAGCACAUCAUGGUUUACA
>lla-miR-15b MIMAT0002208 Lagothrix lagotricha miR-15b
UAGCAGCACAUCAUGGUUUACA
>mne-miR-15b MIMAT0002209 Macaca nemestrina miR-15b
UAGCAGCACAUCAUGGUUUACA
>ptr-miR-23b MIMAT0002210 Pan troglodytes miR-23b
AUCACAUUGCCAGGGAUUACCAC
>ppy-miR-23b MIMAT0002211 Pongo pygmaeus miR-23b
AUCACAUUGCCAGGGAUUACCAC
>ppa-miR-23b MIMAT0002212 Pan paniscus miR-23b
AUCACAUUGCCAGGGAUUACCAC
>mml-miR-30b MIMAT0002213 Macaca mulatta miR-30b
UGUAAACAUCCUACACUCAGC
>ptr-miR-30b MIMAT0002214 Pan troglodytes miR-30b
UGUAAACAUCCUACACUCAGC
>ggo-miR-30b MIMAT0002215 Gorilla gorilla miR-30b
UGUAAACAUCCUACACUCAGC
>lla-miR-30b MIMAT0002216 Lagothrix lagotricha miR-30b
UGUAAACAUCCUACACUCAGC
>mne-miR-30b MIMAT0002217 Macaca nemestrina miR-30b
UGUAAACAUCCUACACUCAGC
>age-miR-30b MIMAT0002218 Ateles geoffroyi miR-30b
UGUAAACAUCCUACACUCAGC
>ppa-miR-30b MIMAT0002219 Pan paniscus miR-30b
UGUAAACAUCCUACACUCAGC
>ggo-miR-125b MIMAT0002220 Gorilla gorilla miR-125b
UCCCUGAGACCCUAACUUGUGA
>age-miR-125b MIMAT0002221 Ateles geoffroyi miR-125b
UCCCUGAGACCCUAACUUGUGA
>ppa-miR-125b MIMAT0002222 Pan paniscus miR-125b
UCCCUGAGACCCUAACUUGUGA
>ppy-miR-125b MIMAT0002223 Pongo pygmaeus miR-125b
UCCCUGAGACCCUAACUUGUGA
>ptr-miR-125b MIMAT0002224 Pan troglodytes miR-125b
UCCCUGAGACCCUAACUUGUGA
>mml-miR-125b MIMAT0002225 Macaca mulatta miR-125b
UCCCUGAGACCCUAACUUGUGA
>sla-miR-125b MIMAT0002226 Saguinus labiatus miR-125b
UCCCUGAGACCCUAACUUGUGA
>lla-miR-125b MIMAT0002227 Lagothrix lagotricha miR-125b
UCCCUGAGACCCUAACUUGUGA
>mne-miR-125b MIMAT0002228 Macaca nemestrina miR-125b
UCCCUGAGACCCUAACUUGUGA
>mml-miR-128a MIMAT0002229 Macaca mulatta miR-128a
UCACAGUGAACCGGUCUCUUUU
>ptr-miR-128a MIMAT0002230 Pan troglodytes miR-128a
UCACAGUGAACCGGUCUCUUUU
>ppy-miR-128a MIMAT0002231 Pongo pygmaeus miR-128a
UCACAGUGAACCGGUCUCUUUU
>sla-miR-128a MIMAT0002232 Saguinus labiatus miR-128a
UCACAGUGAACCGGUCUCUUUU
>age-miR-128a MIMAT0002233 Ateles geoffroyi miR-128a
UCACAGUGAACCGGUCUCUUUU
>ppa-miR-128a MIMAT0002234 Pan paniscus miR-128a
UCACAGUGAACCGGUCUCUUUU
>mml-miR-130a MIMAT0002235 Macaca mulatta miR-130a
CAGUGCAAUGUUAAAAGGGC
>ggo-miR-130a MIMAT0002236 Gorilla gorilla miR-130a
CAGUGCAAUGUUAAAAGGGC
>mne-miR-130a MIMAT0002237 Macaca nemestrina miR-130a
CAGUGCAAUGUUAAAAGGGC
>ppa-miR-130a MIMAT0002238 Pan paniscus miR-130a
CAGUGCAAUGUUAAAAGGGC
>ggo-miR-133a MIMAT0002239 Gorilla gorilla miR-133a
UUGGUCCCCUUCAACCAGCUGU
>age-miR-133a MIMAT0002240 Ateles geoffroyi miR-133a
UUGGUCCCCUUCAACCAGCUGU
>ppa-miR-133a MIMAT0002241 Pan paniscus miR-133a
UUGGUCCCCUUCAACCAGCUGU
>ppy-miR-133a MIMAT0002242 Pongo pygmaeus miR-133a
UUGUCCCCUUCAACCAGCUGU
>ptr-miR-133a MIMAT0002243 Pan troglodytes miR-133a
UUGGUCCCCUUCAACCAGCUG
>mml-miR-133a MIMAT0002244 Macaca mulatta miR-133a
UUGUCCCCUUCAACCAGCUGU
>sla-miR-133a MIMAT0002245 Saguinus labiatus miR-133a
UUGGUCCCCUUCAACCAGCUGU
>lla-miR-133a MIMAT0002246 Lagothrix lagotricha miR-133a
UUGGUCCCCUUCAACCAGCUGU
>mne-miR-133a MIMAT0002247 Macaca nemestrina miR-133a
UUGGUCCCCUUCAACCAGCUGU
>lla-miR-135 MIMAT0002248 Lagothrix lagotricha miR-135
UAUGGCUUUUUAUUCCUAUGUGA
>age-miR-135 MIMAT0002249 Ateles geoffroyi miR-135
UAUGGCUUUUUAUUCCUAUGUGA
>ppa-miR-135 MIMAT0002250 Pan paniscus miR-135
UAUGGCUUUUUAUUCCUAUGUGA
>mml-miR-135 MIMAT0002251 Macaca mulatta miR-135
UAUGGCUUUUUAUUCCUAUGUGA
>ptr-miR-135 MIMAT0002252 Pan troglodytes miR-135
UAUGGCUUUUUAUUCCUAUGUGA
>ggo-miR-135 MIMAT0002253 Gorilla gorilla miR-135
UAUGGCUUUUUAUUCCUAUGUGA
>ppy-miR-135 MIMAT0002254 Pongo pygmaeus miR-135
UAUGGCUUUUUAUUCCUAUGUGA
>ptr-miR-140 MIMAT0002255 Pan troglodytes miR-140
AGUGGUUUUACCCUAUGGUAG
>mne-miR-140 MIMAT0002256 Macaca nemestrina miR-140
AGUGGUUCUACCCUAUGGUAG
>ptr-miR-143 MIMAT0002257 Pan troglodytes miR-143
UGAGAUGAAGCACUGUAGCUCA
>ggo-miR-143 MIMAT0002258 Gorilla gorilla miR-143
UGAGAUGAAGCACUGUAGCUCA
>ppy-miR-143 MIMAT0002259 Pongo pygmaeus miR-143
UGAGAUGAAGCACUGUAGCUCA
>lla-miR-143 MIMAT0002260 Lagothrix lagotricha miR-143
UGAGAUGAAGCACUGUAGCUCA
>ppa-miR-143 MIMAT0002261 Pan paniscus miR-143
UGAGAUGAAGCACUGUAGCUCA
>ptr-miR-144 MIMAT0002262 Pan troglodytes miR-144
UACAGUAUAGAUGAUGUACUAG
>ppy-miR-144 MIMAT0002263 Pongo pygmaeus miR-144
UACAGUAUAGAUGAUGUACUAG
>mne-miR-144 MIMAT0002264 Macaca nemestrina miR-144
UACAGUAUAGAUGAUGUACUAG
>ppa-miR-144 MIMAT0002265 Pan paniscus miR-144
UACAGUAUAGAUGAUGUACUAC
>mml-miR-145 MIMAT0002266 Macaca mulatta miR-145
GUCCAGUUUUCCCAGGAAUCCCUU
>ptr-miR-145 MIMAT0002267 Pan troglodytes miR-145
GUCCAGUUUUCCCAGGAAUCCCUU
>ggo-miR-145 MIMAT0002268 Gorilla gorilla miR-145
GUCCAGUUUUCCCAGGAAUCCCUU
>ppy-miR-145 MIMAT0002269 Pongo pygmaeus miR-145
GUCCAGUUUUCCCAGGAAUCCCUU
>mne-miR-145 MIMAT0002270 Macaca nemestrina miR-145
GUCCAGUUUUCCCAGGAAUCCCUU
>mml-miR-153 MIMAT0002271 Macaca mulatta miR-153
UUGCAUAGUCACAAAAGUGA
>ppy-miR-153 MIMAT0002272 Pongo pygmaeus miR-153
UUGCAUAGUCACAAAAGUGA
>mne-miR-153 MIMAT0002273 Macaca nemestrina miR-153
UUGCAUAGUCACAAAAGUGA
>ggo-miR-153 MIMAT0002274 Gorilla gorilla miR-153
UUGCAUAGUCACAAAAGUGA
>ptr-miR-9 MIMAT0002275 Pan troglodytes miR-9
UCUUUGGUUAUCUAGCUGUAUGA
>ggo-miR-9 MIMAT0002276 Gorilla gorilla miR-9
UCUUUGGUUAUCUAGCUGUAUGA
>lla-miR-9 MIMAT0002277 Lagothrix lagotricha miR-9
UCUUUGGUUAUCUAGCUGUAUGA
>mne-miR-9 MIMAT0002278 Macaca nemestrina miR-9
UCUUUGGUUAUCUAGCUGUAUGA
>age-miR-9 MIMAT0002279 Ateles geoffroyi miR-9
UCUUUGGUUAUCUAGCUGUAUGA
>lca-miR-125b MIMAT0002280 Lemur catta miR-125b
UCCCUGAGACCCUAACUUGUGA
>mml-miR-127 MIMAT0002281 Macaca mulatta miR-127
UCGGAUCCGUCUGAGCUUGGCU
>ptr-miR-127 MIMAT0002282 Pan troglodytes miR-127
UCGGAUCCGUCUGAGCUUGGCU
>ppy-miR-127 MIMAT0002283 Pongo pygmaeus miR-127
UCGGAUCCGUCUGAGCUUGGCU
>sla-miR-127 MIMAT0002284 Saguinus labiatus miR-127
UCGGAUCCGUCUGAGCUUGGCU
>lla-miR-127 MIMAT0002285 Lagothrix lagotricha miR-127
UCGGAUCCGUCUGAGCUUGGCU
>mne-miR-127 MIMAT0002286 Macaca nemestrina miR-127
UCGGAUCCGUCUGAGCUUGGCU
>age-miR-127 MIMAT0002287 Ateles geoffroyi miR-127
UCGGAUCCGUCUGAGCUUGGCU
>ggo-miR-134 MIMAT0002288 Gorilla gorilla miR-134
UGUGACUGGUUGACCAGAGGG
>ppy-miR-134 MIMAT0002289 Pongo pygmaeus miR-134
UGUGACUGGUUGACCAGAGGG
>mne-miR-134 MIMAT0002290 Macaca nemestrina miR-134
UGUGACUGGUUGACCAGAGGG
>ppa-miR-134 MIMAT0002291 Pan paniscus miR-134
UGUGACUGGUUGACCAGAGGG
>ptr-miR-136 MIMAT0002292 Pan troglodytes miR-136
ACUCCAUUUGUUUUGAUGAUGGA
>ggo-miR-136 MIMAT0002293 Gorilla gorilla miR-136
ACUCCAUUUGUUUUGAUGAUGGA
>ppy-miR-136 MIMAT0002294 Pongo pygmaeus miR-136
ACUCCAUUUGUUUUGAUGAUGGA
>ppa-miR-136 MIMAT0002295 Pan paniscus miR-136
ACUCCAUUUGUUUUGAUGAUGGA
>ptr-miR-154 MIMAT0002296 Pan troglodytes miR-154
UAGGUUAUCCGUGUUGCCUUCG
>ggo-miR-154 MIMAT0002297 Gorilla gorilla miR-154
UAGGUUAUCCGUGUUGCCUUCG
>ppy-miR-154 MIMAT0002298 Pongo pygmaeus miR-154
UAGGUUAUCCGUGUUGCCUUCG
>mne-miR-154 MIMAT0002299 Macaca nemestrina miR-154
UAGGUUAUCCGUGUUGCCUUCG
>ppa-miR-154 MIMAT0002300 Pan paniscus miR-154
UAGGUUAUCCGUGUUGCCUUCG
>ptr-miR-184 MIMAT0002301 Pan troglodytes miR-184
UGGACGGAGAACUGAUAAGGGU
>ppy-miR-184 MIMAT0002302 Pongo pygmaeus miR-184
UGGACGGAGAACUGAUAAGGGU
>mne-miR-184 MIMAT0002303 Macaca nemestrina miR-184
UGGACGGAGAACUGAUAAGGGU
>ptr-miR-186 MIMAT0002304 Pan troglodytes miR-186
CAAAGAAUUCUCCUUUUGGGCUU
>ggo-miR-186 MIMAT0002305 Gorilla gorilla miR-186
CAAAGAAUUCUCCUUUUGGGCUU
>ppa-miR-186 MIMAT0002306 Pan paniscus miR-186
CAAAGAAUUCUCCUUUUGGGCUU
>mml-miR-188 MIMAT0002307 Macaca mulatta miR-188
CAUCCCUUGCAUGGUGGAGGGU
>ptr-miR-188 MIMAT0002308 Pan troglodytes miR-188
CAUCCCUUGCAUGGUGGAGGGU
>ppy-miR-188 MIMAT0002309 Pongo pygmaeus miR-188
CAUCCCUUGCAUGGUGGAGGGU
>mne-miR-188 MIMAT0002310 Macaca nemestrina miR-188
CAUCCCUUGCAUGGUGGAGGGU
>ppa-miR-188 MIMAT0002311 Pan paniscus miR-188
CAUCCCUUGCAUGGUGGAGGGU
>mml-miR-190 MIMAT0002312 Macaca mulatta miR-190
UGAUAUGUUUGAUAUAUUAGGU
>ptr-miR-190 MIMAT0002313 Pan troglodytes miR-190
UGAUAUGUUUGAUAUAUUAGGU
>ggo-miR-190 MIMAT0002314 Gorilla gorilla miR-190
UGAUAUGUUUGAUAUAUUAGGU
>ppa-miR-190 MIMAT0002315 Pan paniscus miR-190
UGAUAUGUUUGAUAUAUUAGGU
>ggo-miR-195 MIMAT0002316 Gorilla gorilla miR-195
UAGCAGCACAGAAAUAUUGGC
>ppa-miR-195 MIMAT0002317 Pan paniscus miR-195
UAGCAGCACAGAAAUAUUGGC
>ppy-miR-206 MIMAT0002318 Pongo pygmaeus miR-206
UGGAAUGUAAGGAAGUGUGUGG
>mne-miR-206 MIMAT0002319 Macaca nemestrina miR-206
UGGAAUGUAAGGAAGUGUGUGG
>mml-miR-21 MIMAT0002320 Macaca mulatta miR-21
UAGCUUAUCAGACUGAUGUUGA
>ptr-miR-21 MIMAT0002321 Pan troglodytes miR-21
UAGCUUAUCAGACUGAUGUUGA
>ggo-miR-21 MIMAT0002322 Gorilla gorilla miR-21
UAGCUUAUCAGACUGAUGUUGA
>ppy-miR-21 MIMAT0002323 Pongo pygmaeus miR-21
UAGCUUAUCAGACUGAUGUUGA
>mne-miR-21 MIMAT0002324 Macaca nemestrina miR-21
UAGCUUAUCAGACUGAUGUUGA
>age-miR-21 MIMAT0002325 Ateles geoffroyi miR-21
UAGCUUAUCAGACUGAUGUUGA
>ppa-miR-21 MIMAT0002326 Pan paniscus miR-21
UAGCUUAUCAGACUGAUGUUGA
>age-miR-22 MIMAT0002327 Ateles geoffroyi miR-22
AAGCUGCCAGUUGAAGAACUGU
>ppa-miR-22 MIMAT0002328 Pan paniscus miR-22
AAGCUGCCAGUUGAAGAACUGU
>lca-miR-22 MIMAT0002329 Lemur catta miR-22
AAGCUGCCAGUUGAAGAACUGU
>mml-miR-22 MIMAT0002330 Macaca mulatta miR-22
AAGCUGCCAGUUGAAGAACUGU
>ppy-miR-22 MIMAT0002331 Pongo pygmaeus miR-22
AAGCUGCCAGUUGAAGAACUGU
>ptr-miR-22 MIMAT0002332 Pan troglodytes miR-22
AAGCUGCCAGUUGAAGAACUGU
>sla-miR-22 MIMAT0002333 Saguinus labiatus miR-22
AAGCUGCCAGUUGAAGAACUGU
>lla-miR-22 MIMAT0002334 Lagothrix lagotricha miR-22
AAGCUGCCAGUUGAAGAACUGU
>mne-miR-22 MIMAT0002335 Macaca nemestrina miR-22
AAGCUGCCAGUUGAAGAACUGU
>mml-miR-189 MIMAT0002336 Macaca mulatta miR-189
GUGCCUACUGAGCUGAUAUCAGU
>mml-miR-24 MIMAT0002337 Macaca mulatta miR-24
UGGCUCAGUUCAGCAGGAACAG
>ppy-miR-189 MIMAT0002338 Pongo pygmaeus miR-189
GUGCCUACUGAGCUGAUAUCAGU
>ppy-miR-24 MIMAT0002339 Pongo pygmaeus miR-24
UGGCUCAGUUCAGCAGGAACAG
>mne-miR-189 MIMAT0002340 Macaca nemestrina miR-189
GUGCCUACUGAGCUGAUAUCAGU
>mne-miR-24 MIMAT0002341 Macaca nemestrina miR-24
UGGCUCAGUUCAGCAGGAACAG
>ppa-miR-189 MIMAT0002342 Pan paniscus miR-189
GUGCCUACUGAGCUGAUAUCAGU
>ppa-miR-24 MIMAT0002343 Pan paniscus miR-24
UGGCUCAGUUCAGCAGGAACAG
>ptr-miR-26a MIMAT0002344 Pan troglodytes miR-26a
UUCAAGUAAUCCAGGAUAGGCU
>ggo-miR-26a MIMAT0002345 Gorilla gorilla miR-26a
UUCAAGUAAUCCAGGAUAGGCU
>ppy-miR-26a MIMAT0002346 Pongo pygmaeus miR-26a
UUCAAGUAAUCCAGGAUAGGCU
>lla-miR-26a MIMAT0002347 Lagothrix lagotricha miR-26a
UUCAAGUAAUCCAGGAUAGGCU
>mne-miR-26a MIMAT0002348 Macaca nemestrina miR-26a
UUCAAGUAAUCCAGGAUAGGCU
>mml-miR-26a MIMAT0002349 Macaca mulatta miR-26a
UUCAAGUAAUCCAGGAUAGGCU
>ppa-miR-26a MIMAT0002350 Pan paniscus miR-26a
UUCAAGUAAUCCAGGAUAGGCU
>age-miR-28 MIMAT0002351 Ateles geoffroyi miR-28
AAGGAGCUCACAGUCUAUUGAG
>mml-miR-28 MIMAT0002352 Macaca mulatta miR-28
AAGGAGCUCACAGUCUAUUGAG
>ptr-miR-28 MIMAT0002353 Pan troglodytes miR-28
AAGGAGCUCACAGUCUAUUGAG
>ggo-miR-28 MIMAT0002354 Gorilla gorilla miR-28
AAGGAGCUCACAGUCUAUUGAG
>ppy-miR-28 MIMAT0002355 Pongo pygmaeus miR-28
AAGGAGCUCACAGUCUAUUGAG
>mne-miR-28 MIMAT0002356 Macaca nemestrina miR-28
AAGGAGCUCACAGUCUAUUGAG
>sla-miR-28 MIMAT0002357 Saguinus labiatus miR-28
AAGGAGCUCACAGUCUAUUGAG
>lla-miR-28 MIMAT0002358 Lagothrix lagotricha miR-28
AAGGAGCUCACAGUCUAUUGAG
>ppa-miR-28 MIMAT0002359 Pan paniscus miR-28
AAGGAGCUCACAGUCUAUUGAG
>ggo-miR-29a MIMAT0002360 Gorilla gorilla miR-29a
CUAGCACCAUCUGAAAUCGGUU
>age-miR-29a MIMAT0002361 Ateles geoffroyi miR-29a
CUAGCACCAUCUGAAAUCGGUU
>ppa-miR-29a MIMAT0002362 Pan paniscus miR-29a
CUAGCACCAUCUGAAAUCGGUU
>ppy-miR-29a MIMAT0002363 Pongo pygmaeus miR-29a
CUAGCACCAUCUGAAAUCGGUU
>ptr-miR-29a MIMAT0002364 Pan troglodytes miR-29a
CUAGCACCAUCUGAAAUCGGUU
>mml-miR-29a MIMAT0002365 Macaca mulatta miR-29a
CUAGCACCAUCUGAAAUCGGUU
>sla-miR-29a MIMAT0002366 Saguinus labiatus miR-29a
CUAGCACCAUCUGAAAUCGGUU
>lla-miR-29a MIMAT0002367 Lagothrix lagotricha miR-29a
CUAGCACCAUCUGAAAUCGGUU
>mne-miR-29a MIMAT0002368 Macaca nemestrina miR-29a
CUAGCACCAUCUGAAAUCGGUU
>mml-miR-30a-5p MIMAT0002369 Macaca mulatta miR-30a-5p
UGUAAACAUCCUCGACUGGAAG
>mml-miR-30a-3p MIMAT0002370 Macaca mulatta miR-30a-3p
CUUUCAGUCGGAUGUUUGCAGC
>ptr-miR-30a-5p MIMAT0002371 Pan troglodytes miR-30a-5p
UGUAAACAUCCUCGACUGGAAG
>ptr-miR-30a-3p MIMAT0002372 Pan troglodytes miR-30a-3p
CUUUCAGUCGGAUGUUUGCAGC
>ggo-miR-30a-5p MIMAT0002373 Gorilla gorilla miR-30a-5p
UGUAAACAUCCUCGACUGGAAG
>ggo-miR-30a-3p MIMAT0002374 Gorilla gorilla miR-30a-3p
CUUUCAGUCGGAUGUUUGCAGC
>ppy-miR-30a-5p MIMAT0002375 Pongo pygmaeus miR-30a-5p
UGUAAACAUCCUCGACUGGAAG
>ppy-miR-30a-3p MIMAT0002376 Pongo pygmaeus miR-30a-3p
CUUUCAGUCGGAUGUUUGCAGC
>ppa-miR-30a-5p MIMAT0002377 Pan paniscus miR-30a-5p
UGUAAACAUCCUCGACUGGAAG
>ppa-miR-30a-3p MIMAT0002378 Pan paniscus miR-30a-3p
CUUUCAGUCGGAUGUUUGCAGC
>mml-miR-31 MIMAT0002379 Macaca mulatta miR-31
GGCAAGAUGCUGGCAUAGCUG
>ptr-miR-31 MIMAT0002380 Pan troglodytes miR-31
GGCAAGAUGCUGGCAUAGCUG
>ggo-miR-31 MIMAT0002381 Gorilla gorilla miR-31
GGCAAGAUGCUGGCAUAGCUG
>ppy-miR-31 MIMAT0002382 Pongo pygmaeus miR-31
GGCAAGAUGCUGGCAUAGCUG
>mne-miR-31 MIMAT0002383 Macaca nemestrina miR-31
GGCAAGAUGCUGGCAUAGCUG
>ppa-miR-31 MIMAT0002384 Pan paniscus miR-31
GGCAAGAUGCUGGCAUAGCUG
>mml-miR-32 MIMAT0002385 Macaca mulatta miR-32
UAUUGCACAUUACUAAGUUGC
>ptr-miR-32 MIMAT0002386 Pan troglodytes miR-32
UAUUGCACAUUACUAAGUUGC
>ggo-miR-32 MIMAT0002387 Gorilla gorilla miR-32
UAUUGCACAUUACUAAGUUGC
>ppy-miR-32 MIMAT0002388 Pongo pygmaeus miR-32
UAUUGCACAUUACUAAGUUGC
>sla-miR-32 MIMAT0002389 Saguinus labiatus miR-32
UAUUGCACAUUACUAAGUUGC
>mne-miR-32 MIMAT0002390 Macaca nemestrina miR-32
UAUUGCACAUUACUAAGUUGC
>ppa-miR-32 MIMAT0002391 Pan paniscus miR-32
UAUUGCACAUUACUAAGUUGC
>mml-miR-33 MIMAT0002392 Macaca mulatta miR-33
GUGCAUUGUAGUUGCAUUG
>ptr-miR-33 MIMAT0002393 Pan troglodytes miR-33
GUGCAUUGUAGUUGCAUUG
>ggo-miR-33 MIMAT0002394 Gorilla gorilla miR-33
GUGCAUUGUAGUUGCAUUG
>ppy-miR-33 MIMAT0002395 Pongo pygmaeus miR-33
GUGCAUUGUAGUUGCAUUG
>mne-miR-33 MIMAT0002396 Macaca nemestrina miR-33
GUGCAUUGUAGUUGCAUUG
>ppa-miR-33 MIMAT0002397 Pan paniscus miR-33
GUGCAUUGUAGUUGCAUUG
>ptr-miR-95 MIMAT0002398 Pan troglodytes miR-95
UUCAACGGGUAUUUAUUGAGCA
>ggo-miR-95 MIMAT0002399 Gorilla gorilla miR-95
UUCAACGGGUAUUUAUUGAGCA
>ppy-miR-95 MIMAT0002400 Pongo pygmaeus miR-95
UUCAACGGGUAUUUAUUGAGCA
>sla-miR-95 MIMAT0002401 Saguinus labiatus miR-95
UUCAACGGGUAUUUAUUGAGCA
>lla-miR-95 MIMAT0002402 Lagothrix lagotricha miR-95
UUCAACGGGUAUUUAUUGAGCA
>ppa-miR-95 MIMAT0002403 Pan paniscus miR-95
UUCAACGGGUAUUUAUUGAGCA
>mml-miR-98 MIMAT0002404 Macaca mulatta miR-98
UGAGGUAGUAAGUUGUAUUGUU
>ptr-miR-98 MIMAT0002405 Pan troglodytes miR-98
UGAGGUAGUAAGUUGUAUUGUU
>ggo-miR-98 MIMAT0002406 Gorilla gorilla miR-98
UGAGGUAGUAAGUUGUAUUGUU
>ppy-miR-98 MIMAT0002407 Pongo pygmaeus miR-98
UGAGGUAGUAAGUUGUAUUGUU
>age-miR-98 MIMAT0002408 Ateles geoffroyi miR-98
UGAGGUAGUAAGUUGUAUUGUU
>ppa-miR-98 MIMAT0002409 Pan paniscus miR-98
UGAGGUAGUAAGUUGUAUUGUU
>mml-miR-99a MIMAT0002410 Macaca mulatta miR-99a
AACCCGUAGAUCCGAUCUUGUG
>ptr-miR-99a MIMAT0002411 Pan troglodytes miR-99a
AACCCGUAGAUCCGAUCUUGUG
>ggo-miR-99a MIMAT0002412 Gorilla gorilla miR-99a
AACCCGUAGAUCCGAUCUUGUG
>ppy-miR-99a MIMAT0002413 Pongo pygmaeus miR-99a
AACCCGUAGAUCCGAUCUUGUG
>lla-miR-99a MIMAT0002414 Lagothrix lagotricha miR-99a
AACCCGUAGAUCCGAUCUUGUG
>mne-miR-99a MIMAT0002415 Macaca nemestrina miR-99a
AACCCGUAGAUCCGAUCUUGUG
>ppa-miR-99a MIMAT0002416 Pan paniscus miR-99a
AACCCGUAGAUCCGAUCUUGUG
>ggo-miR-100 MIMAT0002417 Gorilla gorilla miR-100
AACCCGUAGAUCCGAACUUGUG
>age-miR-100 MIMAT0002418 Ateles geoffroyi miR-100
AACCCGUAGAUCCGAACUUGUG
>ppa-miR-100 MIMAT0002419 Pan paniscus miR-100
AACCCGUAGAUCCGAACUUGUG
>ppy-miR-100 MIMAT0002420 Pongo pygmaeus miR-100
AACCCGUAGAUCCGAACUUGUG
>ptr-miR-100 MIMAT0002421 Pan troglodytes miR-100
AACCCGUAGAUCCGAACUUGUG
>mml-miR-100 MIMAT0002422 Macaca mulatta miR-100
AACCCGUAGAUCCGAACUUGUG
>sla-miR-100 MIMAT0002423 Saguinus labiatus miR-100
AACCCGUAGAUCCGAACUUGUG
>lla-miR-100 MIMAT0002424 Lagothrix lagotricha miR-100
AACCCGUAGAUCCGAACUUGUG
>ggo-miR-101 MIMAT0002425 Gorilla gorilla miR-101
UACAGUACUGUGAUAACUGAAG
>sla-miR-101 MIMAT0002426 Saguinus labiatus miR-101
UACAGUACUGUGAUAACUGAAG
>age-miR-101 MIMAT0002427 Ateles geoffroyi miR-101
UACAGUACUGUGAUAACUGAAG
>ppa-miR-101 MIMAT0002428 Pan paniscus miR-101
UACAGUACUGUGAUAACUGAAG
>ppy-miR-101 MIMAT0002429 Pongo pygmaeus miR-101
UACAGUACUGUGAUAACUGAAG
>ptr-miR-101 MIMAT0002430 Pan troglodytes miR-101
UACAGUACUGUGAUAACUGAAG
>mml-miR-101 MIMAT0002431 Macaca mulatta miR-101
UACAGUACUGUGAUAACUGAAG
>lla-miR-101 MIMAT0002432 Lagothrix lagotricha miR-101
UACAGUACUGUGAUAACUGAAG
>mne-miR-101 MIMAT0002433 Macaca nemestrina miR-101
UACAGUACUGUGAUAACUGAAG
>ppy-miR-29b MIMAT0002434 Pongo pygmaeus miR-29b
UAGCACCAUUUGAAAUCAGU
>ptr-miR-29b MIMAT0002435 Pan troglodytes miR-29b
UAGCACCAUUUGAAAUCAGU
>ggo-miR-29b MIMAT0002436 Gorilla gorilla miR-29b
UAGCACCAUUUGAAAUCAGU
>lla-miR-29b MIMAT0002437 Lagothrix lagotricha miR-29b
UAGCACCAUUUGAAAUCAGU
>age-miR-29b MIMAT0002438 Ateles geoffroyi miR-29b
UAGCACCAUUUGAAAUCAGU
>ppa-miR-29b MIMAT0002439 Pan paniscus miR-29b
UAGCACCAUUUGAAAUCAGU
>sla-miR-29b MIMAT0002440 Saguinus labiatus miR-29b
UAGCACCAUUUGAAAUCAGU
>mne-miR-29b MIMAT0002441 Macaca nemestrina miR-29b
UAGCACCAUUUGAAAUCAGU
>age-miR-103 MIMAT0002442 Ateles geoffroyi miR-103
AGCAGCAUUGUACAGGGCUAUGA
>ggo-miR-103 MIMAT0002443 Gorilla gorilla miR-103
AGCAGCAUUGUACAGGGCUAUGA
>ppa-miR-103 MIMAT0002444 Pan paniscus miR-103
AGCAGCAUUGUACAGGGCUAUGA
>ppy-miR-103 MIMAT0002445 Pongo pygmaeus miR-103
AGCAGCAUUGUACAGGGCUAUGA
>ptr-miR-103 MIMAT0002446 Pan troglodytes miR-103
AGCAGCAUUGUACAGGGCUAUGA
>mml-miR-103 MIMAT0002447 Macaca mulatta miR-103
AGCAGCAUUGUACAGGGCUAUGA
>lla-miR-103 MIMAT0002448 Lagothrix lagotricha miR-103
AGCAGCAUUGUACAGGGCUAUGA
>mne-miR-103 MIMAT0002449 Macaca nemestrina miR-103
AGCAGCAUUGUACAGGGCUAUGA
>ppy-miR-105 MIMAT0002450 Pongo pygmaeus miR-105
UCAAAUGCUCAGACUCCUGU
>ggo-miR-105 MIMAT0002451 Gorilla gorilla miR-105
UCAAAUGCUCAGACUCCUGU
>ppa-miR-105 MIMAT0002452 Pan paniscus miR-105
UCAAAUGCUCAGACUCCUGU
>ptr-miR-105 MIMAT0002453 Pan troglodytes miR-105
UCAAAUGCUCAGACUCCUGU
>mml-miR-105 MIMAT0002454 Macaca mulatta miR-105
UCAAAUGCUCAGACUCCUGU
>sla-miR-105 MIMAT0002455 Saguinus labiatus miR-105
UCAAAUGCUCAGACUCCUGU
>lla-miR-105 MIMAT0002456 Lagothrix lagotricha miR-105
UCAAAUGCUCAGACUCCUGU
>mne-miR-105 MIMAT0002457 Macaca nemestrina miR-105
UCAAAUGCUCAGACUCCUGU
>mml-miR-107 MIMAT0002458 Macaca mulatta miR-107
AGCAGCAUUGUACAGGGCUAUCA
>ptr-miR-107 MIMAT0002459 Pan troglodytes miR-107
AGCAGCAUUGUACAGGGCUAUCA
>ggo-miR-107 MIMAT0002460 Gorilla gorilla miR-107
AGCAGCAUUGUACAGGGCUAUCA
>ppy-miR-107 MIMAT0002461 Pongo pygmaeus miR-107
AGCAGCAUUGUACAGGGCUAUCA
>lla-miR-107 MIMAT0002462 Lagothrix lagotricha miR-107
AGCAGCAUUGUACAGGGCUAUCA
>mne-miR-107 MIMAT0002463 Macaca nemestrina miR-107
AGCAGCAUUGUACAGGGCUAUCA
>ppa-miR-107 MIMAT0002464 Pan paniscus miR-107
AGCAGCAUUGUACAGGGCUAUCA
>ggo-miR-124a MIMAT0002465 Gorilla gorilla miR-124a
UUAAGGCACGCGGUGAAUGCCA
>age-miR-124a MIMAT0002466 Ateles geoffroyi miR-124a
UUAAGGCACGCGGUGAAUGCCA
>ppa-miR-124a MIMAT0002467 Pan paniscus miR-124a
UUAAGGCACGCGGUGAAUGCCA
>ppy-miR-124a MIMAT0002468 Pongo pygmaeus miR-124a
UUAAGGCACGCGGUGAAUGCCA
>ptr-miR-124a MIMAT0002469 Pan troglodytes miR-124a
UUAAGGCACGCGGUGAAUGCCA
>mml-miR-124a MIMAT0002470 Macaca mulatta miR-124a
UUAAGGCACGCGGUGAAUGCCA
>lla-miR-124a MIMAT0002471 Lagothrix lagotricha miR-124a
UUAAGGCACGCGGUGAAUGCCA
>lla-miR-139 MIMAT0002472 Lagothrix lagotricha miR-139
UCUACAGUGCACGUGUCU
>ppa-miR-139 MIMAT0002473 Pan paniscus miR-139
UCUACAGUGCACGUGUCU
>ptr-miR-147 MIMAT0002474 Pan troglodytes miR-147
GUGUGUGGAAAUGCUUCUGC
>ppy-miR-147 MIMAT0002475 Pongo pygmaeus miR-147
GUGUGUGGAAAUGCUUCUGC
>sla-miR-147 MIMAT0002476 Saguinus labiatus miR-147
GUGUGUGGAAAUGCUUCUGC
>mne-miR-147 MIMAT0002477 Macaca nemestrina miR-147
GUGUGUGGAAAUGCUUCUGC
>ppa-miR-147 MIMAT0002478 Pan paniscus miR-147
GUGUGUGGAAAUGCUUCUGC
>ggo-miR-7 MIMAT0002479 Gorilla gorilla miR-7
UGGAAGACUAGUGAUUUUGUU
>ppy-miR-7 MIMAT0002480 Pongo pygmaeus miR-7
UGGAAGACUAGUGAUUUUGUU
>sla-miR-7 MIMAT0002481 Saguinus labiatus miR-7
UGGAAGACUAGUGAUUUUGUU
>lla-miR-7 MIMAT0002482 Lagothrix lagotricha miR-7
UGGAAGACUAGUGAUUUUGUU
>mne-miR-7 MIMAT0002483 Macaca nemestrina miR-7
UGGAAGACUAGUGAUUUUGUU
>ppa-miR-7 MIMAT0002484 Pan paniscus miR-7
UGGAAGACUAGUGAUUUUGUU
>ptr-miR-7 MIMAT0002485 Pan troglodytes miR-7
UGGAAGACUAGUGAUUUUGUU
>ggo-miR-10a MIMAT0002486 Gorilla gorilla miR-10a
UACCCUGUAGAUCCGAAUUUGUG
>ppy-miR-10a MIMAT0002487 Pongo pygmaeus miR-10a
UACCCCGUAGAUCCGAAUUUGUG
>sla-miR-10a MIMAT0002488 Saguinus labiatus miR-10a
UACCCUGUAGAUCCGAAUUUGUG
>age-miR-10a MIMAT0002489 Ateles geoffroyi miR-10a
UACCCUGUAGAUCCGAAUUUGUG
>ppa-miR-10a MIMAT0002490 Pan paniscus miR-10a
UACCCUGUAGAUCCGAAUUUGUG
>ggo-miR-10b MIMAT0002491 Gorilla gorilla miR-10b
UACCCUGUAGAACCGAAUUUGU
>mne-miR-10b MIMAT0002492 Macaca nemestrina miR-10b
UACCCUGUAGAACCGAAUUUGU
>ppa-miR-10b MIMAT0002493 Pan paniscus miR-10b
UACCCUGUAGAACCGAAUUUGU
>ggo-miR-34a MIMAT0002494 Gorilla gorilla miR-34a
UGGCAGUGUCUUAGCUGGUUGU
>age-miR-34a MIMAT0002495 Ateles geoffroyi miR-34a
UGGCAGUGUCUUAGCUGGUUGU
>ppa-miR-34a MIMAT0002496 Pan paniscus miR-34a
UGGCAGUGUCUUAGCUGGUUGU
>ppy-miR-34a MIMAT0002497 Pongo pygmaeus miR-34a
UGGCAGUGUCUUAGCUGGUUGU
>ptr-miR-34a MIMAT0002498 Pan troglodytes miR-34a
UGGCAGUGUCUUAGCUGGUUGU
>mml-miR-34a MIMAT0002499 Macaca mulatta miR-34a
UGGCAGUGUCUUAGCUGGUUGU
>sla-miR-34a MIMAT0002500 Saguinus labiatus miR-34a
UGGCAGUGUCUUAGCUGGUUGU
>lla-miR-34a MIMAT0002501 Lagothrix lagotricha miR-34a
UGGCAGUGUCUUAGCUGGUUGU
>mne-miR-34a MIMAT0002502 Macaca nemestrina miR-34a
UGGCAGUGUCUUAGCUGGUUGU
>ggo-miR-181a MIMAT0002503 Gorilla gorilla miR-181a
AACAUUCAACGCUGUCGGUGAGU
>ppa-miR-181a MIMAT0002504 Pan paniscus miR-181a
AACAUUCAACGCUGUCGGUGAGU
>ptr-miR-181a MIMAT0002505 Pan troglodytes miR-181a
AACAUUCAACGCUGUCGGUGAGU
>mml-miR-181a MIMAT0002506 Macaca mulatta miR-181a
AACAUUCAACGCUGUCGGUGAGU
>sla-miR-181a MIMAT0002507 Saguinus labiatus miR-181a
AACAUUCAACGCUGUCGGUGAGU
>mne-miR-181a MIMAT0002508 Macaca nemestrina miR-181a
AACAUUCAACGCUGUCGGUGAGU
>mml-miR-181c MIMAT0002509 Macaca mulatta miR-181c
AACAUUCAACCUGUCGGUGAGU
>ptr-miR-181c MIMAT0002510 Pan troglodytes miR-181c
AACAUUCAACCUGUCGGUGAGU
>ggo-miR-181c MIMAT0002511 Gorilla gorilla miR-181c
AACAUUCAACCUGUCGGUGAGU
>ppa-miR-181c MIMAT0002512 Pan paniscus miR-181c
AACAUUCAACCUGUCGGUGAGU
>mml-miR-182 MIMAT0002513 Macaca mulatta miR-182
UUUGGCAAUGGUAGAACUCACA
>ppy-miR-182 MIMAT0002514 Pongo pygmaeus miR-182
UUUGGCAAUGGUAGAACUCACA
>ggo-miR-187 MIMAT0002515 Gorilla gorilla miR-187
UCGUGUCUUGUGUUGCAGCCG
>ppy-miR-187 MIMAT0002516 Pongo pygmaeus miR-187
UCGUGUCUUGUGUUGCAGCCG
>mne-miR-187 MIMAT0002517 Macaca nemestrina miR-187
UCGUGUCUUGUGUUGCAGCCG
>ppa-miR-187 MIMAT0002518 Pan paniscus miR-187
UCGUGUCUUGUGUUGCAGCCG
>mml-miR-196 MIMAT0002519 Macaca mulatta miR-196
UAGGUAGUUUCAUGUUGUUGG
>ggo-miR-196 MIMAT0002520 Gorilla gorilla miR-196
UAGGUAGUUUCAUGUUGUUGG
>ppy-miR-196 MIMAT0002521 Pongo pygmaeus miR-196
UAGGUAGUUUCAUGUUGUUGG
>ptr-miR-196 MIMAT0002522 Pan troglodytes miR-196
UAGGUAGUUUCAUGUUGUUGGG
>ppy-miR-196-2 MIMAT0002523 Pongo pygmaeus miR-196-2
UAGGUAGUUUCAUGUUGUUGGG
>lla-miR-196 MIMAT0002524 Lagothrix lagotricha miR-196
UAGGUAGUUUCAUGUUGUUGGG
>age-miR-196 MIMAT0002525 Ateles geoffroyi miR-196
UAGGUAGUUUCAUGUUGUUGGG
>ppa-miR-196 MIMAT0002526 Pan paniscus miR-196
UAGGUAGUUUCAUGUUGUUGGG
>ggo-miR-199a MIMAT0002527 Gorilla gorilla miR-199a
CCCAGUGUUCAGACUACCUGUUC
>ppa-miR-199a MIMAT0002528 Pan paniscus miR-199a
CCCAGUGUUCAGACUACCUGUUC
>ppy-miR-199a MIMAT0002529 Pongo pygmaeus miR-199a
CCCAGUGUUCAGACUACCUGUUC
>ptr-miR-199a MIMAT0002530 Pan troglodytes miR-199a
CCCAGUGUUCAGACUACCUGUUC
>mml-miR-199a MIMAT0002531 Macaca mulatta miR-199a
CCCAGUGUUCAGACUACCUGUUC
>sla-miR-199a MIMAT0002532 Saguinus labiatus miR-199a
CCCAGUGUUCAGACUACCUGUUC
>lla-miR-199a MIMAT0002533 Lagothrix lagotricha miR-199a
CCCAGUGUUCAGACUACCUGUUC
>mne-miR-199a MIMAT0002534 Macaca nemestrina miR-199a
CCCAGUGUUCAGACUACCUGUUC
>ptr-miR-204 MIMAT0002535 Pan troglodytes miR-204
UUCCCUUUGUCAUCCUAUGCCU
>ggo-miR-204 MIMAT0002536 Gorilla gorilla miR-204
UUCCCUUUGUCAUCCUAUGCCU
>ppy-miR-204 MIMAT0002537 Pongo pygmaeus miR-204
UUCCCUUUGUCAUCCUAUGCCU
>sla-miR-204 MIMAT0002538 Saguinus labiatus miR-204
UUCCCUUUGUCAUCCUAUGCCU
>mne-miR-204 MIMAT0002539 Macaca nemestrina miR-204
UUCCCUUUGUCAUCCUAUGCCU
>ppa-miR-204 MIMAT0002540 Pan paniscus miR-204
UUCCCUUUGUCAUCCUAUGCCU
>ggo-miR-205 MIMAT0002541 Gorilla gorilla miR-205
UCCUUCAUUCCACCGGAGUCUG
>age-miR-205 MIMAT0002542 Ateles geoffroyi miR-205
UCCUUCAUUCCACCGGAGUCUG
>ppa-miR-205 MIMAT0002543 Pan paniscus miR-205
UCCUUCAUUCCACCGGAGUCUG
>ptr-miR-205 MIMAT0002544 Pan troglodytes miR-205
UCCUUCAUUCCACCGGAGUCUG
>lla-miR-205 MIMAT0002545 Lagothrix lagotricha miR-205
UCCUUCAUUCCACCGGAGUCUG
>mne-miR-205 MIMAT0002546 Macaca nemestrina miR-205
UCCUUCAUUCCACCGGAGUCUG
>mml-miR-211 MIMAT0002547 Macaca mulatta miR-211
UUCCCUUUGUCAUCCUUUGCCU
>ppy-miR-211 MIMAT0002548 Pongo pygmaeus miR-211
UUCCCUUUGUCAUCCUUCGCCU
>mne-miR-211 MIMAT0002549 Macaca nemestrina miR-211
UUCCCUUUGUCAUCCUUCGCCU
>ggo-miR-214 MIMAT0002550 Gorilla gorilla miR-214
ACAGCAGGCACAGACAGGCAG
>age-miR-214 MIMAT0002551 Ateles geoffroyi miR-214
ACAGCAGGCACAGACAGGCAG
>ppa-miR-214 MIMAT0002552 Pan paniscus miR-214
ACAGCAGGCACAGACAGGCAG
>ppy-miR-214 MIMAT0002553 Pongo pygmaeus miR-214
ACAGCAGGCACAGACAGGCAG
>ptr-miR-214 MIMAT0002554 Pan troglodytes miR-214
ACAGCAGGCACAGACAGGCAG
>mml-miR-214 MIMAT0002555 Macaca mulatta miR-214
ACAGCAGGCACAGACAGGCAG
>sla-miR-214 MIMAT0002556 Saguinus labiatus miR-214
ACAGCAGGCACAGACAGGCAG
>mne-miR-214 MIMAT0002557 Macaca nemestrina miR-214
ACAGCAGGCACAGACAGGCAG
>lca-miR-216 MIMAT0002558 Lemur catta miR-216
UAAUCUCAGCUGGCAACUGUG
>ptr-miR-216 MIMAT0002559 Pan troglodytes miR-216
UAAUCUCAGCUGGCAACUGUG
>ggo-miR-216 MIMAT0002560 Gorilla gorilla miR-216
UAAUCUCAGCUGGCAACUGUG
>ppy-miR-216 MIMAT0002561 Pongo pygmaeus miR-216
UAAUCUCAGCUGGCAACUGUG
>ppa-miR-216 MIMAT0002562 Pan paniscus miR-216
UAAUCUCAGCUGGCAACUGUG
>ggo-miR-217 MIMAT0002563 Gorilla gorilla miR-217
UACUGCAUCAGGAACUGAUUGGAU
>ppa-miR-217 MIMAT0002564 Pan paniscus miR-217
UACUGCAUCAGGAACUGAUUGGAU
>ggo-miR-218 MIMAT0002565 Gorilla gorilla miR-218
UUGUGCUUGAUCUAACCAUGU
>age-miR-218 MIMAT0002566 Ateles geoffroyi miR-218
UUGUGCUUGAUCUAACCAUGU
>ppa-miR-218 MIMAT0002567 Pan paniscus miR-218
UUGUGCUUGAUCUAACCAUGU
>lca-miR-218 MIMAT0002568 Lemur catta miR-218
UUGUGCUUGAUCUAACCAUGU
>ppy-miR-218 MIMAT0002569 Pongo pygmaeus miR-218
UUGUGCUUGAUCUAACCAUGU
>ptr-miR-218 MIMAT0002570 Pan troglodytes miR-218
UUGUGCUUGAUCUAACCAUGU
>sla-miR-218 MIMAT0002571 Saguinus labiatus miR-218
UUGUGCUUGAUCUAACCAUGU
>lla-miR-218 MIMAT0002572 Lagothrix lagotricha miR-218
UUGUGCUUGAUCUAACCAUGU
>mne-miR-218 MIMAT0002573 Macaca nemestrina miR-218
UUGUGCUUGAUCUAACCAUGU
>mml-miR-218 MIMAT0002574 Macaca mulatta miR-218
UUGUGCUUGAUCUAACCAUGU
>mml-miR-219 MIMAT0002575 Macaca mulatta miR-219
UGAUUGUCCAAACGCAAUUCU
>ggo-miR-219 MIMAT0002576 Gorilla gorilla miR-219
UGAUUGUCCAAACGCAAUUCU
>ppy-miR-219 MIMAT0002577 Pongo pygmaeus miR-219
UGAUUGUCCAAACGCAAUUCU
>mml-miR-220 MIMAT0002578 Macaca mulatta miR-220
CCACCACCAUGUCUGACACUUU
>ptr-miR-220 MIMAT0002579 Pan troglodytes miR-220
CCACACCGUAUCUGACACUUU
>ggo-miR-220 MIMAT0002580 Gorilla gorilla miR-220
CCACACCGUGUCUGACACUUU
>mne-miR-220 MIMAT0002581 Macaca nemestrina miR-220
CCACCACCAUGUCUGACACUUU
>ppa-miR-220 MIMAT0002582 Pan paniscus miR-220
CCACACCGUAUCUGACACUUU
>mml-miR-221 MIMAT0002583 Macaca mulatta miR-221
AGCUACAUUGUCUGCUGGGUUUC
>ggo-miR-221 MIMAT0002584 Gorilla gorilla miR-221
AGCUACAUUGUCUGCUGGGUUUC
>ppy-miR-221 MIMAT0002585 Pongo pygmaeus miR-221
AGCUACAUUGUCUGCUGGGUUUC
>ppa-miR-221 MIMAT0002586 Pan paniscus miR-221
AGCUACAUUGUCUGCUGGGUUUC
>age-miR-222 MIMAT0002587 Ateles geoffroyi miR-222
AGCUACAUCUGGCUACUGGGUCUC
>mml-miR-223 MIMAT0002588 Macaca mulatta miR-223
UGUCAGUUUGUCAAAUACCCC
>ptr-miR-223 MIMAT0002589 Pan troglodytes miR-223
UGUCAGUUUGUCAAAUACCCC
>ggo-miR-223 MIMAT0002590 Gorilla gorilla miR-223
UGUCAGUUUGUCAAAUACCCC
>ppy-miR-223 MIMAT0002591 Pongo pygmaeus miR-223
UGUCAGUUUGUCAAAUACCCC
>sla-miR-223 MIMAT0002592 Saguinus labiatus miR-223
UGUCAGUUUGUCAAAUACCCC
>ppa-miR-223 MIMAT0002593 Pan paniscus miR-223
UGUCAGUUUGUCAAAUACCCC
>mml-miR-224 MIMAT0002594 Macaca mulatta miR-224
CAAGUCACUAGUGGUUCCGUUUA
>ptr-miR-224 MIMAT0002595 Pan troglodytes miR-224
CAAGUCACUAGUGGUUCCGUUUA
>ggo-miR-224 MIMAT0002596 Gorilla gorilla miR-224
CAAGUCACUAGUGGUUCCGUUUA
>ppy-miR-224 MIMAT0002597 Pongo pygmaeus miR-224
CAAGUCACUAGUGGUUCCGUUUA
>mne-miR-224 MIMAT0002598 Macaca nemestrina miR-224
CAAGUCACUAGUGGUUCCGUUUA
>ppa-miR-224 MIMAT0002599 Pan paniscus miR-224
CAAGUCACUAGUGGUUCCGUUUA
>ptr-miR-197 MIMAT0002600 Pan troglodytes miR-197
UUCACCACCUUCUCCACCCAGC
>ppy-miR-197 MIMAT0002601 Pongo pygmaeus miR-197
UUCACCACCUUCUCCACCCAGC
>mne-miR-197 MIMAT0002602 Macaca nemestrina miR-197
UUCACCACCUUCUCCACCCGGC
>age-miR-197 MIMAT0002603 Ateles geoffroyi miR-197
UUCACCACCUUCUCCACCCAGC
>ppa-miR-197 MIMAT0002604 Pan paniscus miR-197
UUCACCACCUUCUCCACCCAGC
>ggo-miR-198 MIMAT0002605 Gorilla gorilla miR-198
GGUCCAGAGGGGAGAUAGG
>age-miR-198 MIMAT0002606 Ateles geoffroyi miR-198
GGUCCAGAGGGGAGCUAGG
>ppa-miR-198 MIMAT0002607 Pan paniscus miR-198
GGUCCAGAGGGGAGAUAGG
>ppy-miR-198 MIMAT0002608 Pongo pygmaeus miR-198
GGUCCAGAGGGGAGAUAGG
>ptr-miR-198 MIMAT0002609 Pan troglodytes miR-198
GGUCCAGAGGGGAGAUAGG
>mml-miR-198 MIMAT0002610 Macaca mulatta miR-198
GGUCCAGAGGGGAAAUAGG
>sla-miR-198 MIMAT0002611 Saguinus labiatus miR-198
GGUCCAGAGGGGAGCUCGA
>lla-miR-198 MIMAT0002612 Lagothrix lagotricha miR-198
GGUCCAGAAGGGAGCUAGG
>mne-miR-198 MIMAT0002613 Macaca nemestrina miR-198
GGUCCAGAGGGGAAAUAGG
>ptr-miR-30c MIMAT0002614 Pan troglodytes miR-30c
UGUAAACAUCCUACACUCUCAGC
>lla-miR-30c MIMAT0002615 Lagothrix lagotricha miR-30c
UGUAAACAUCCUACACUCUCAGC
>mne-miR-30c MIMAT0002616 Macaca nemestrina miR-30c
UGUAAACAUCCUACACUCUCAGC
>ptr-miR-30d MIMAT0002617 Pan troglodytes miR-30d
UGUAAACAUCCCCGACUGGAAG
>ggo-miR-30d MIMAT0002618 Gorilla gorilla miR-30d
UGUAAACAUCCCCGACUGGAAG
>mne-miR-30d MIMAT0002619 Macaca nemestrina miR-30d
UGUAAACAUCCCCGACUGGAAG
>ppa-miR-30d MIMAT0002620 Pan paniscus miR-30d
UGUAAACAUCCCCGACUGGAAG
>ppa-miR-1 MIMAT0002621 Pan paniscus miR-1
UGGAAUGUAAAGAAGUAUGUA
>mml-miR-181a* MIMAT0002622 Macaca mulatta miR-181a*
ACCAUCGACCGUUGAUUGUACC
>mml-miR-181b MIMAT0002623 Macaca mulatta miR-181b
AACAUUCAUUGCUGUCGGUGGGUU
>ptr-miR-181a* MIMAT0002624 Pan troglodytes miR-181a*
ACCAUCGACCGUUGAUUGUACC
>ptr-miR-181b MIMAT0002625 Pan troglodytes miR-181b
AACAUUCAUUGCUGUCGGUGGGUU
>ppy-miR-181a MIMAT0002626 Pongo pygmaeus miR-181a
AACAUUCAACGCUGUCGGUGAGU
>ppy-miR-181a* MIMAT0002627 Pongo pygmaeus miR-181a*
ACCAUCGACCGUUGAUUGUACC
>ppy-miR-181b MIMAT0002628 Pongo pygmaeus miR-181b
AACAUUCAUUGCUGUCGGUGGGUU
>ggo-miR-181a* MIMAT0002629 Gorilla gorilla miR-181a*
ACCAUCGACCGUUGAUUGUACC
>ggo-miR-181b MIMAT0002630 Gorilla gorilla miR-181b
AACAUUCAUUGCUGUCGGUGGGUU
>lla-miR-181a MIMAT0002631 Lagothrix lagotricha miR-181a
AACAUUCAACGCUGUCGGUGAGU
>lla-miR-181a* MIMAT0002632 Lagothrix lagotricha miR-181a*
ACCAUCGACCGUUGAUUGUACC
>lla-miR-181b MIMAT0002633 Lagothrix lagotricha miR-181b
AACAUUCAUUGCUGUCGGUGGGUU
>mne-miR-181a* MIMAT0002634 Macaca nemestrina miR-181a*
ACCAUCGACCGUUGAUUGUACC
>mne-miR-181b MIMAT0002635 Macaca nemestrina miR-181b
AACAUUCAUUGCUGUCGGUGGGUU
>ppa-miR-181a* MIMAT0002636 Pan paniscus miR-181a*
ACCAUCGACCGUUGAUUGUACC
>ppa-miR-181b MIMAT0002637 Pan paniscus miR-181b
AACAUUCAUUGCUGUCGGUGGGUU
>age-miR-15a MIMAT0002638 Ateles geoffroyi miR-15a
UAGCAGCACAUAAUGGUUUGUG
>age-miR-16 MIMAT0002639 Ateles geoffroyi miR-16
UAGCAGCACGUAAAUAUUGGCG
>ggo-miR-15a MIMAT0002640 Gorilla gorilla miR-15a
UAGCAGCACAUAAUGGUUUGUG
>ggo-miR-16 MIMAT0002641 Gorilla gorilla miR-16
UAGCAGCACGUAAAUAUUGGCG
>mne-miR-15a MIMAT0002642 Macaca nemestrina miR-15a
UAGCAGCACAUAAUGGUUUGUG
>mne-miR-16 MIMAT0002643 Macaca nemestrina miR-16
UAGCAGCACGUAAAUAUUGGCG
>sla-miR-15a MIMAT0002644 Saguinus labiatus miR-15a
UAGCAGCACAUAAUGGUUUGUG
>sla-miR-16 MIMAT0002645 Saguinus labiatus miR-16
UAGCAGCACGUAAAUAUUGGCG
>ppa-miR-15a MIMAT0002646 Pan paniscus miR-15a
UAGCAGCACAUAAUGGUUUGUG
>ppa-miR-16 MIMAT0002647 Pan paniscus miR-16
UAGCAGCACGUAAAUAUUGGCG
>lca-miR-15a MIMAT0002648 Lemur catta miR-15a
UAGCAGCACAUAAUGGUUUGUG
>lca-miR-16 MIMAT0002649 Lemur catta miR-16
UAGCAGCACGUAAAUAUUGGUG
>mml-miR-15a MIMAT0002650 Macaca mulatta miR-15a
UAGCAGCACAUAAUGGUUUGUG
>mml-miR-16 MIMAT0002651 Macaca mulatta miR-16
UAGCAGCACGUAAAUAUUGGCG
>ppy-miR-15a MIMAT0002652 Pongo pygmaeus miR-15a
UAGCAGCACAUAAUGGUUUGUG
>ppy-miR-16 MIMAT0002653 Pongo pygmaeus miR-16
UAGCAGCACGUAAAUAUUGGCG
>ptr-miR-15a MIMAT0002654 Pan troglodytes miR-15a
UAGCAGCACAUAAUGGUUUGUG
>ptr-miR-16 MIMAT0002655 Pan troglodytes miR-16
UAGCAGCACGUAAAUAUUGGCG
>lla-miR-15a MIMAT0002656 Lagothrix lagotricha miR-15a
UAGCAGCACAUAAUGGUUUGUG
>lla-miR-16 MIMAT0002657 Lagothrix lagotricha miR-16
UAGCAGCACGUAAAUAUUGGCG
>ggo-miR-17-5p MIMAT0002658 Gorilla gorilla miR-17-5p
CAAAGUGCUUACAGUGCAGGUAGU
>ggo-miR-17-3p MIMAT0002659 Gorilla gorilla miR-17-3p
ACUGCAGUGAAGGCACUUGU
>ggo-miR-18 MIMAT0002660 Gorilla gorilla miR-18
UAAGGUGCAUCUAGUGCAGAUA
>ggo-miR-19a MIMAT0002661 Gorilla gorilla miR-19a
UGUGCAAAUCUAUGCAAAACUGA
>ggo-miR-20 MIMAT0002662 Gorilla gorilla miR-20
UAAAGUGCUUAUAGUGCAGGUA
>ggo-miR-19b MIMAT0002663 Gorilla gorilla miR-19b
UGUGCAAAUCCAUGCAAAACUGA
>ggo-miR-92 MIMAT0002664 Gorilla gorilla miR-92
UAUUGCACUUGUCCCGGCCUGU
>lca-miR-17-5p MIMAT0002665 Lemur catta miR-17-5p
CAAAGUGCUUACAGUGCAGGUAGU
>lca-miR-17-3p MIMAT0002666 Lemur catta miR-17-3p
ACUGCAGUGAAGGCACUUGU
>lca-miR-18 MIMAT0002667 Lemur catta miR-18
UAAGGUGCAUCUAGUGCAGAUA
>lca-miR-19a MIMAT0002668 Lemur catta miR-19a
UGUGCAAAUCUAUGCAAAACUGA
>lca-miR-20 MIMAT0002669 Lemur catta miR-20
UAAAGUGCUUAUAGUGCAGGUA
>lca-miR-19b MIMAT0002670 Lemur catta miR-19b
UGUGCAAAUCCAUGCAAAACUGA
>lca-miR-92 MIMAT0002671 Lemur catta miR-92
UAUUGCACUUGUCCCGGCCUGU
>age-miR-17-5p MIMAT0002672 Ateles geoffroyi miR-17-5p
CAAAGUGCUUACAGUGCAGGUAGU
>age-miR-17-3p MIMAT0002673 Ateles geoffroyi miR-17-3p
ACUGCAGUGAAGGCACUUGU
>age-miR-18 MIMAT0002674 Ateles geoffroyi miR-18
UAAGGUGCAUCUAGUGCAGAUA
>age-miR-19a MIMAT0002675 Ateles geoffroyi miR-19a
UGUGCAAAUCUAUGCAAAACUGA
>age-miR-20 MIMAT0002676 Ateles geoffroyi miR-20
UAAAGUGCUUAUAGUGCAGGUA
>age-miR-19b MIMAT0002677 Ateles geoffroyi miR-19b
UGUGCAAAUCCAUGCAAAACUGA
>age-miR-92 MIMAT0002678 Ateles geoffroyi miR-92
UAUUGCACUUGUCCCGGCCUGU
>ppa-miR-17-5p MIMAT0002679 Pan paniscus miR-17-5p
CAAAGUGCUUACAGUGCAGGUAGU
>ppa-miR-17-3p MIMAT0002680 Pan paniscus miR-17-3p
ACUGCAGUGAAGGCACUUGU
>ppa-miR-18 MIMAT0002681 Pan paniscus miR-18
UAAGGUGCAUCUAGUGCAGAUA
>ppa-miR-19a MIMAT0002682 Pan paniscus miR-19a
UGUGCAAAUCUAUGCAAAACUGA
>ppa-miR-20 MIMAT0002683 Pan paniscus miR-20
UAAAGUGCUUAUAGUGCAGGUA
>ppa-miR-19b MIMAT0002684 Pan paniscus miR-19b
UGUGCAAAUCCAUGCAAAACUGA
>ppa-miR-92 MIMAT0002685 Pan paniscus miR-92
UAUUGCACUUGUCCCGGCCUGU
>ppy-miR-17-5p MIMAT0002686 Pongo pygmaeus miR-17-5p
CAAAGUGCUUACAGUGCAGGUAGU
>ppy-miR-17-3p MIMAT0002687 Pongo pygmaeus miR-17-3p
ACUGCAGUGAAGGCACUUGU
>ppy-miR-18 MIMAT0002688 Pongo pygmaeus miR-18
UAAGGUGCAUCUAGUGCAGAUA
>ppy-miR-19a MIMAT0002689 Pongo pygmaeus miR-19a
UGUGCAAAUCUAUGCAAAACUGA
>ppy-miR-20 MIMAT0002690 Pongo pygmaeus miR-20
UAAAGUGCUUAUAGUGCAGGUA
>ppy-miR-19b MIMAT0002691 Pongo pygmaeus miR-19b
UGUGCAAAUCCAUGCAAAACUGA
>ppy-miR-92 MIMAT0002692 Pongo pygmaeus miR-92
UAUUGCACUUGUCCCGGCCUGU
>ptr-miR-17-5p MIMAT0002693 Pan troglodytes miR-17-5p
CAAAGUGCUUACAGUGCAGGUAGU
>ptr-miR-17-3p MIMAT0002694 Pan troglodytes miR-17-3p
ACUGCAGUGAAGGCACUUGU
>ptr-miR-18 MIMAT0002695 Pan troglodytes miR-18
UAAGGUGCAUCUAGUGCAGAUA
>ptr-miR-19a MIMAT0002696 Pan troglodytes miR-19a
UGUGCAAAUCUAUGCAAAACUGA
>ptr-miR-20 MIMAT0002697 Pan troglodytes miR-20
UAAAGUGCUUAUAGUGCAGGUA
>ptr-miR-19b MIMAT0002698 Pan troglodytes miR-19b
UGUGCAAAUCCAUGCAAAACUGA
>ptr-miR-92 MIMAT0002699 Pan troglodytes miR-92
UAUUGCACUUGUCCCGGCCUGU
>mml-miR-17-5p MIMAT0002700 Macaca mulatta miR-17-5p
CAAAGUGCUUACAGUGCAGGUAGU
>mml-miR-17-3p MIMAT0002701 Macaca mulatta miR-17-3p
ACUGCAGUGAAGGCACUUGU
>mml-miR-18 MIMAT0002702 Macaca mulatta miR-18
UAAGGUGCAUCUAGUGCAGAUA
>mml-miR-19a MIMAT0002703 Macaca mulatta miR-19a
UGUGCAAAUCUAUGCAAAACUGA
>mml-miR-20 MIMAT0002704 Macaca mulatta miR-20
UAAAGUGCUUAUAGUGCAGGUA
>mml-miR-19b MIMAT0002705 Macaca mulatta miR-19b
UGUGCAAAUCCAUGCAAAACUGA
>mml-miR-92 MIMAT0002706 Macaca mulatta miR-92
UAUUGCACUUGUCCCGGCCUGU
>sla-miR-17-5p MIMAT0002707 Saguinus labiatus miR-17-5p
CAAAGUGCUUACAGUGCAGGUAGU
>sla-miR-17-3p MIMAT0002708 Saguinus labiatus miR-17-3p
ACUGCAGUGAAGGCACUUGU
>sla-miR-18 MIMAT0002709 Saguinus labiatus miR-18
UAAGGUGCAUCUAGUGCAGAUA
>sla-miR-19a MIMAT0002710 Saguinus labiatus miR-19a
UGUGCAAAUCUAUGCAAAACUGA
>sla-miR-20 MIMAT0002711 Saguinus labiatus miR-20
UAAAGUGCUUAUAGUGCAGGUA
>sla-miR-19b MIMAT0002712 Saguinus labiatus miR-19b
UGUGCAAAUCCAUGCAAAACUGA
>sla-miR-92 MIMAT0002713 Saguinus labiatus miR-92
UAUUGCACUUGUCCCGGCCUGU
>lla-miR-17-5p MIMAT0002714 Lagothrix lagotricha miR-17-5p
CAAAGUGCUUACAGUGCAGGUAGU
>lla-miR-17-3p MIMAT0002715 Lagothrix lagotricha miR-17-3p
ACUGCAGUGAAGGCACUUGU
>lla-miR-18 MIMAT0002716 Lagothrix lagotricha miR-18
UAAGGUGCAUCUAGUGCAGAUA
>lla-miR-19a MIMAT0002717 Lagothrix lagotricha miR-19a
UGUGCAAAUCUAUGCAAAACUGA
>lla-miR-20 MIMAT0002718 Lagothrix lagotricha miR-20
UAAAGUGCUUAUAGUGCAGGUA
>lla-miR-19b MIMAT0002719 Lagothrix lagotricha miR-19b
UGUGCAAAUCCAUGCAAAACUGA
>lla-miR-92 MIMAT0002720 Lagothrix lagotricha miR-92
UAUUGCACUUGUCCCGGCCUGU
>mne-miR-17-5p MIMAT0002721 Macaca nemestrina miR-17-5p
CAAAGUGCUUACAGUGCAGGUAGU
>mne-miR-17-3p MIMAT0002722 Macaca nemestrina miR-17-3p
ACUGCAGUGAAGGCACUUGU
>mne-miR-18 MIMAT0002723 Macaca nemestrina miR-18
UAAGGUGCAUCUAGUGCAGAUA
>mne-miR-19a MIMAT0002724 Macaca nemestrina miR-19a
UGUGCAAAUCUAUGCAAAACUGA
>mne-miR-20 MIMAT0002725 Macaca nemestrina miR-20
UAAAGUGCUUAUAGUGCAGGUA
>mne-miR-19b MIMAT0002726 Macaca nemestrina miR-19b
UGUGCAAAUCCAUGCAAAACUGA
>mml-miR-194 MIMAT0002727 Macaca mulatta miR-194
UGUAACAGCAACUCCAUGUGGA
>mml-miR-215 MIMAT0002728 Macaca mulatta miR-215
AUGACCUAUGAAUUGACAGAC
>ptr-miR-194 MIMAT0002729 Pan troglodytes miR-194
UGUAACAGCAACUCCAUGUGGA
>ptr-miR-215 MIMAT0002730 Pan troglodytes miR-215
AUGACCUAUGAAUUGACAGAC
>ppy-miR-194 MIMAT0002731 Pongo pygmaeus miR-194
UGUAACAGCAACUCCAUGUGGA
>ppy-miR-215 MIMAT0002732 Pongo pygmaeus miR-215
AUGACCUAUGAAUUGACAGAC
>ggo-miR-194 MIMAT0002733 Gorilla gorilla miR-194
UGUAACAGCAACUCCAUGUGGA
>ggo-miR-215 MIMAT0002734 Gorilla gorilla miR-215
AUGACCUAUGAAUUGACAGAC
>mne-miR-194 MIMAT0002735 Macaca nemestrina miR-194
UGUAACAGCAACUCCAUGUGGA
>mne-miR-215 MIMAT0002736 Macaca nemestrina miR-215
AUGACCUAUGAAUUGACAGAC
>age-miR-194 MIMAT0002737 Ateles geoffroyi miR-194
UGUAACAGCAACUCCAUGUGGA
>ggo-miR-23a MIMAT0002738 Gorilla gorilla miR-23a
AUCACAUUGCCAGGGAUUUCC
>ggo-miR-27a MIMAT0002739 Gorilla gorilla miR-27a
UUCACAGUGGCUAAGUUCCGCC
>ggo-miR-24 MIMAT0002740 Gorilla gorilla miR-24
UGGCUCAGUUCAGCAGGAACAG
>age-miR-23a MIMAT0002741 Ateles geoffroyi miR-23a
AUCACAUUGCCAGGGAUUUCC
>age-miR-27a MIMAT0002742 Ateles geoffroyi miR-27a
UUCACAGUGGCUAAGUUCCGCC
>ppa-miR-23a MIMAT0002743 Pan paniscus miR-23a
AUCACAUUGCCAGGGAUUUCC
>ppa-miR-27a MIMAT0002744 Pan paniscus miR-27a
UUCACAGUGGCUAAGUUCCGCC
>lca-miR-23a MIMAT0002745 Lemur catta miR-23a
AUCACAUUGCCAGGGAUUUCC
>lca-miR-27a MIMAT0002746 Lemur catta miR-27a
UUCACAGUGGCUAAGUUCCGCC
>ppy-miR-23a MIMAT0002747 Pongo pygmaeus miR-23a
AUCACAUUGCCAGGGAUUUCC
>ppy-miR-27a MIMAT0002748 Pongo pygmaeus miR-27a
UUCACAGUGGCUAAGUUCCGCC
>ptr-miR-23a MIMAT0002749 Pan troglodytes miR-23a
AUCACAUUGCCAGGGAUUUCC
>ptr-miR-27a MIMAT0002750 Pan troglodytes miR-27a
UUCACAGUGGCUAAGUUCCGCC
>ptr-miR-24 MIMAT0002751 Pan troglodytes miR-24
UGGCUCAGUUCAGCAGGAACAG
>mml-miR-23a MIMAT0002752 Macaca mulatta miR-23a
AUCACAUUGCCAGGGAUUUCC
>mml-miR-27a MIMAT0002753 Macaca mulatta miR-27a
UUCACAGUGGCUAAGUUCCGCC
>sla-miR-23a MIMAT0002754 Saguinus labiatus miR-23a
AUCACAUUGCCAGGGAUUUCC
>sla-miR-27a MIMAT0002755 Saguinus labiatus miR-27a
UUCACAGUGGCUAAGUUCCGCC
>mne-miR-23a MIMAT0002756 Macaca nemestrina miR-23a
AUCACAUUGCCAGGGAUUUCC
>mne-miR-27a MIMAT0002757 Macaca nemestrina miR-27a
UUCACAGUGGCUAAGUUCCGCC
>ggo-miR-106b MIMAT0002758 Gorilla gorilla miR-106b
UAAAGUGCUGACAGUGCAGAU
>ggo-miR-93 MIMAT0002759 Gorilla gorilla miR-93
AAAGUGCUGUUCGUGCAGGUAG
>ggo-miR-25 MIMAT0002760 Gorilla gorilla miR-25
CAUUGCACUUGUCUCGGUCUGA
>age-miR-106b MIMAT0002761 Ateles geoffroyi miR-106b
UAAAGUGCUGACAGUGCAGAU
>age-miR-93 MIMAT0002762 Ateles geoffroyi miR-93
AAAGUGCUGUUCGUGCAGGUAG
>ppa-miR-106b MIMAT0002763 Pan paniscus miR-106b
UAAAGUGCUGACAGUGCAGAU
>ppa-miR-93 MIMAT0002764 Pan paniscus miR-93
AAAGUGCUGUUCGUGCAGGUAG
>ppa-miR-25 MIMAT0002765 Pan paniscus miR-25
CAUUGCACUUGUCUCGGUCUGA
>ppy-miR-106b MIMAT0002766 Pongo pygmaeus miR-106b
UAAAGUGCUGACAGUGCAGAU
>ppy-miR-93 MIMAT0002767 Pongo pygmaeus miR-93
AAAGUGCUGUUCGUGCAGGUAG
>ppy-miR-25 MIMAT0002768 Pongo pygmaeus miR-25
CAUUGCACUUGUCUCGGUCUGA
>ptr-miR-106b MIMAT0002769 Pan troglodytes miR-106b
UAAAGUGCUGACAGUGCAGAU
>ptr-miR-93 MIMAT0002770 Pan troglodytes miR-93
AAAGUGCUGUUCGUGCAGGUAG
>ptr-miR-25 MIMAT0002771 Pan troglodytes miR-25
CAUUGCACUUGUCUCGGUCUGA
>mml-miR-106b MIMAT0002772 Macaca mulatta miR-106b
UAAAGUGCUGACAGUGCAGAU
>mml-miR-93 MIMAT0002773 Macaca mulatta miR-93
AAAGUGCUGUUCGUGCAGGUAG
>mml-miR-25 MIMAT0002774 Macaca mulatta miR-25
CAUUGCACUUGUCUCGGUCUGA
>sla-miR-106b MIMAT0002775 Saguinus labiatus miR-106b
UAAAGUGCUGACAGUGCAGAU
>sla-miR-93 MIMAT0002776 Saguinus labiatus miR-93
AAAGUGCUGUUCGUGCAGGUAG
>lla-miR-106b MIMAT0002777 Lagothrix lagotricha miR-106b
UAAAGUGCUGACAGUGCAGAU
>lla-miR-93 MIMAT0002778 Lagothrix lagotricha miR-93
AAAGUGCUGUUCGUGCAGGUAG
>lla-miR-25 MIMAT0002779 Lagothrix lagotricha miR-25
CAUUGCACUUGUCUCGGUCUGA
>mne-miR-106b MIMAT0002780 Macaca nemestrina miR-106b
UAAAGUGCUGACAGUGCAGAU
>mne-miR-93 MIMAT0002781 Macaca nemestrina miR-93
AAAGUGCUGUUCGUGCAGGUAG
>mne-miR-25 MIMAT0002782 Macaca nemestrina miR-25
CAUUGCACUUGUCUCGGUCUGA
>mml-miR-183 MIMAT0002783 Macaca mulatta miR-183
UAUGGCACUGGUAGAAUUCACUG
>mml-miR-96 MIMAT0002784 Macaca mulatta miR-96
UUUGGCACUAGCACAUUUUUGC
>ptr-miR-183 MIMAT0002785 Pan troglodytes miR-183
UAUGGCACUGGUAGAAUUCACUG
>ptr-miR-96 MIMAT0002786 Pan troglodytes miR-96
UUUGGCACUAGCACAUUUUUGC
>ggo-miR-183 MIMAT0002787 Gorilla gorilla miR-183
UAUGGCACUGGUAGAAUUCACUG
>ggo-miR-96 MIMAT0002788 Gorilla gorilla miR-96
UUUGGCACUAGCACAUUUUUGC
>sla-miR-183 MIMAT0002789 Saguinus labiatus miR-183
UAUGGCACUGGUAGAAUUCACUG
>sla-miR-96 MIMAT0002790 Saguinus labiatus miR-96
UUUGGCACUAGCACAUUUUUGC
>mne-miR-183 MIMAT0002791 Macaca nemestrina miR-183
UAUGGCACUGGUAGAAUUCACUG
>mne-miR-96 MIMAT0002792 Macaca nemestrina miR-96
UUUGGCACUAGCACAUUUUUGC
>ppa-miR-183 MIMAT0002793 Pan paniscus miR-183
UAUGGCACUGGUAGAAUUCACUG
>ppa-miR-96 MIMAT0002794 Pan paniscus miR-96
UUUGGCACUAGCACAUUUUUGC
>ggo-miR-106a MIMAT0002795 Gorilla gorilla miR-106a
AAAAGUGCUUACAGUGCAGGUAGC
>age-miR-106a MIMAT0002796 Ateles geoffroyi miR-106a
AAAAGUGCUUACAGUGCAGGUAGC
>ppa-miR-106a MIMAT0002797 Pan paniscus miR-106a
AAAAGUGCUUACAGUGCAGGUAGC
>mml-miR-106a MIMAT0002798 Macaca mulatta miR-106a
AAAAGUGCUUACAGUGCAGGUAGC
>ppy-miR-106a MIMAT0002799 Pongo pygmaeus miR-106a
AAAAGUGCUUACAGUGCAGGUAGC
>ptr-miR-106a MIMAT0002800 Pan troglodytes miR-106a
AAAAGUGCUUACAGUGCAGGUAGC
>sla-miR-106a MIMAT0002801 Saguinus labiatus miR-106a
AAAAGUGCUUACAGUGCAGGUAGC
>mne-miR-106a MIMAT0002802 Macaca nemestrina miR-106a
AAAAGUGCUUACAGUGCAGGUAGC
>mne-miR-92 MIMAT0002803 Macaca nemestrina miR-92
UAUUGCACUUGUCCCGGCCUGU
>hsa-miR-488 MIMAT0002804 Homo sapiens miR-488
CCCAGAUAAUGGCACUCUCAA
>hsa-miR-489 MIMAT0002805 Homo sapiens miR-489
AGUGACAUCACAUAUACGGCAGC
>hsa-miR-490 MIMAT0002806 Homo sapiens miR-490
CAACCUGGAGGACUCCAUGCUG
>hsa-miR-491 MIMAT0002807 Homo sapiens miR-491
AGUGGGGAACCCUUCCAUGAGGA
>hsa-miR-511 MIMAT0002808 Homo sapiens miR-511
GUGUCUUUUGCUCUGCAGUCA
>hsa-miR-146b MIMAT0002809 Homo sapiens miR-146b
UGAGAACUGAAUUCCAUAGGCU
>hsa-miR-202* MIMAT0002810 Homo sapiens miR-202*
UUUCCUAUGCAUAUACUUCUUU
>hsa-miR-202 MIMAT0002811 Homo sapiens miR-202
AGAGGUAUAGGGCAUGGGAAAA
>hsa-miR-492 MIMAT0002812 Homo sapiens miR-492
AGGACCUGCGGGACAAGAUUCUU
>hsa-miR-493-5p MIMAT0002813 Homo sapiens miR-493-5p
UUGUACAUGGUAGGCUUUCAUU
>hsa-miR-493-3p MIMAT0003161 Homo sapiens miR-493-3p
UGAAGGUCUACUGUGUGCCAG
>hsa-miR-432 MIMAT0002814 Homo sapiens miR-432
UCUUGGAGUAGGUCAUUGGGUGG
>hsa-miR-432* MIMAT0002815 Homo sapiens miR-432*
CUGGAUGGCUCCUCCAUGUCU
>hsa-miR-494 MIMAT0002816 Homo sapiens miR-494
UGAAACAUACACGGGAAACCUCUU
>hsa-miR-495 MIMAT0002817 Homo sapiens miR-495
AAACAAACAUGGUGCACUUCUUU
>hsa-miR-496 MIMAT0002818 Homo sapiens miR-496
AUUACAUGGCCAAUCUC
>hsa-miR-193b MIMAT0002819 Homo sapiens miR-193b
AACUGGCCCUCAAAGUCCCGCUUU
>hsa-miR-497 MIMAT0002820 Homo sapiens miR-497
CAGCAGCACACUGUGGUUUGU
>hsa-miR-181d MIMAT0002821 Homo sapiens miR-181d
AACAUUCAUUGUUGUCGGUGGGUU
>hsa-miR-512-5p MIMAT0002822 Homo sapiens miR-512-5p
CACUCAGCCUUGAGGGCACUUUC
>hsa-miR-512-3p MIMAT0002823 Homo sapiens miR-512-3p
AAGUGCUGUCAUAGCUGAGGUC
>hsa-miR-498 MIMAT0002824 Homo sapiens miR-498
UUUCAAGCCAGGGGGCGUUUUUC
>hsa-miR-520e MIMAT0002825 Homo sapiens miR-520e
AAAGUGCUUCCUUUUUGAGGG
>hsa-miR-515-5p MIMAT0002826 Homo sapiens miR-515-5p
UUCUCCAAAAGAAAGCACUUUCUG
>hsa-miR-515-3p MIMAT0002827 Homo sapiens miR-515-3p
GAGUGCCUUCUUUUGGAGCGU
>hsa-miR-519e* MIMAT0002828 Homo sapiens miR-519e*
UUCUCCAAAAGGGAGCACUUUC
>hsa-miR-519e MIMAT0002829 Homo sapiens miR-519e
AAAGUGCCUCCUUUUAGAGUGU
>hsa-miR-520f MIMAT0002830 Homo sapiens miR-520f
AAGUGCUUCCUUUUAGAGGGUU
>hsa-miR-526c MIMAT0002831 Homo sapiens miR-526c
CUCUAGAGGGAAGCGCUUUCUGUU
>hsa-miR-519c MIMAT0002832 Homo sapiens miR-519c
AAAGUGCAUCUUUUUAGAGGAU
>hsa-miR-520a* MIMAT0002833 Homo sapiens miR-520a*
CUCCAGAGGGAAGUACUUUCU
>hsa-miR-520a MIMAT0002834 Homo sapiens miR-520a
AAAGUGCUUCCCUUUGGACUGU
>hsa-miR-526b MIMAT0002835 Homo sapiens miR-526b
CUCUUGAGGGAAGCACUUUCUGUU
>hsa-miR-526b* MIMAT0002836 Homo sapiens miR-526b*
AAAGUGCUUCCUUUUAGAGGC
>hsa-miR-519b MIMAT0002837 Homo sapiens miR-519b
AAAGUGCAUCCUUUUAGAGGUUU
>hsa-miR-525 MIMAT0002838 Homo sapiens miR-525
CUCCAGAGGGAUGCACUUUCU
>hsa-miR-525* MIMAT0002839 Homo sapiens miR-525*
GAAGGCGCUUCCCUUUAGAGC
>hsa-miR-523 MIMAT0002840 Homo sapiens miR-523
AACGCGCUUCCCUAUAGAGGG
>hsa-miR-518f* MIMAT0002841 Homo sapiens miR-518f*
CUCUAGAGGGAAGCACUUUCUCU
>hsa-miR-518f MIMAT0002842 Homo sapiens miR-518f
AAAGCGCUUCUCUUUAGAGGA
>hsa-miR-520b MIMAT0002843 Homo sapiens miR-520b
AAAGUGCUUCCUUUUAGAGGG
>hsa-miR-518b MIMAT0002844 Homo sapiens miR-518b
CAAAGCGCUCCCCUUUAGAGGU
>hsa-miR-526a MIMAT0002845 Homo sapiens miR-526a
CUCUAGAGGGAAGCACUUUCU
>hsa-miR-520c MIMAT0002846 Homo sapiens miR-520c
AAAGUGCUUCCUUUUAGAGGGUU
>hsa-miR-518c* MIMAT0002847 Homo sapiens miR-518c*
UCUCUGGAGGGAAGCACUUUCUG
>hsa-miR-518c MIMAT0002848 Homo sapiens miR-518c
CAAAGCGCUUCUCUUUAGAGUG
>hsa-miR-524* MIMAT0002849 Homo sapiens miR-524*
CUACAAAGGGAAGCACUUUCUC
>hsa-miR-524 MIMAT0002850 Homo sapiens miR-524
GAAGGCGCUUCCCUUUGGAGU
>hsa-miR-517* MIMAT0002851 Homo sapiens miR-517*
CCUCUAGAUGGAAGCACUGUCU
>hsa-miR-517a MIMAT0002852 Homo sapiens miR-517a
AUCGUGCAUCCCUUUAGAGUGUU
>hsa-miR-519d MIMAT0002853 Homo sapiens miR-519d
CAAAGUGCCUCCCUUUAGAGUGU
>hsa-miR-521 MIMAT0002854 Homo sapiens miR-521
AACGCACUUCCCUUUAGAGUGU
>hsa-miR-520d* MIMAT0002855 Homo sapiens miR-520d*
UCUACAAAGGGAAGCCCUUUCUG
>hsa-miR-520d MIMAT0002856 Homo sapiens miR-520d
AAAGUGCUUCUCUUUGGUGGGUU
>hsa-miR-517b MIMAT0002857 Homo sapiens miR-517b
UCGUGCAUCCCUUUAGAGUGUU
>hsa-miR-520g MIMAT0002858 Homo sapiens miR-520g
ACAAAGUGCUUCCCUUUAGAGUGU
>hsa-miR-516-5p MIMAT0002859 Homo sapiens miR-516-5p
CAUCUGGAGGUAAGAAGCACUUU
>hsa-miR-516-3p MIMAT0002860 Homo sapiens miR-516-3p
UGCUUCCUUUCAGAGGGU
>hsa-miR-518e MIMAT0002861 Homo sapiens miR-518e
AAAGCGCUUCCCUUCAGAGUGU
>hsa-miR-527 MIMAT0002862 Homo sapiens miR-527
CUGCAAAGGGAAGCCCUUUCU
>hsa-miR-518a MIMAT0002863 Homo sapiens miR-518a
AAAGCGCUUCCCUUUGCUGGA
>hsa-miR-518d MIMAT0002864 Homo sapiens miR-518d
CAAAGCGCUUCCCUUUGGAGC
>hsa-miR-517c MIMAT0002866 Homo sapiens miR-517c
AUCGUGCAUCCUUUUAGAGUGU
>hsa-miR-520h MIMAT0002867 Homo sapiens miR-520h
ACAAAGUGCUUCCCUUUAGAGU
>hsa-miR-522 MIMAT0002868 Homo sapiens miR-522
AAAAUGGUUCCCUUUAGAGUGUU
>hsa-miR-519a MIMAT0002869 Homo sapiens miR-519a
AAAGUGCAUCCUUUUAGAGUGUUAC
>hsa-miR-499 MIMAT0002870 Homo sapiens miR-499
UUAAGACUUGCAGUGAUGUUUAA
>hsa-miR-500 MIMAT0002871 Homo sapiens miR-500
AUGCACCUGGGCAAGGAUUCUG
>hsa-miR-501 MIMAT0002872 Homo sapiens miR-501
AAUCCUUUGUCCCUGGGUGAGA
>hsa-miR-502 MIMAT0002873 Homo sapiens miR-502
AUCCUUGCUAUCUGGGUGCUA
>hsa-miR-503 MIMAT0002874 Homo sapiens miR-503
UAGCAGCGGGAACAGUUCUGCAG
>hsa-miR-504 MIMAT0002875 Homo sapiens miR-504
AGACCCUGGUCUGCACUCUAU
>hsa-miR-505 MIMAT0002876 Homo sapiens miR-505
GUCAACACUUGCUGGUUUCCUC
>hsa-miR-513 MIMAT0002877 Homo sapiens miR-513
UUCACAGGGAGGUGUCAUUUAU
>hsa-miR-506 MIMAT0002878 Homo sapiens miR-506
UAAGGCACCCUUCUGAGUAGA
>hsa-miR-507 MIMAT0002879 Homo sapiens miR-507
UUUUGCACCUUUUGGAGUGAA
>hsa-miR-508 MIMAT0002880 Homo sapiens miR-508
UGAUUGUAGCCUUUUGGAGUAGA
>hsa-miR-509 MIMAT0002881 Homo sapiens miR-509
UGAUUGGUACGUCUGUGGGUAGA
>hsa-miR-510 MIMAT0002882 Homo sapiens miR-510
UACUCAGGAGAGUGGCAAUCACA
>hsa-miR-514 MIMAT0002883 Homo sapiens miR-514
AUUGACACUUCUGUGAGUAG
>osa-miR528 MIMAT0002884 Oryza sativa miR528
UGGAAGGGGCAUGCAGAGGAG
>osa-miR529 MIMAT0002885 Oryza sativa miR529
CUGUACCCUCUCUCUUCUUC
>osa-miR530 MIMAT0002886 Oryza sativa miR530
AGGUGCAGAGGCAGAUGCAAC
>osa-miR531 MIMAT0002887 Oryza sativa miR531
CUCGCCGGGGCUGCGUGCCGCCAU
>hsa-miR-532 MIMAT0002888 Homo sapiens miR-532
CAUGCCUUGAGUGUAGGACCGU
>mmu-miR-532 MIMAT0002889 Mus musculus miR-532
CAUGCCUUGAGUGUAGGACCGU
>fru-let-7h MIMAT0002892 Fugu rubripes let-7h
UGAGGUAGUAAGUUGUGUUGUU
>tni-let-7h MIMAT0002893 Tetraodon nigroviridis let-7h
UGAGGUAGUAAGUUGUGUUGUU
>fru-miR-223 MIMAT0002894 Fugu rubripes miR-223
UGUCAGUUUGUCAAAUACCCC
>tni-miR-223 MIMAT0002895 Tetraodon nigroviridis miR-223
UGUCAGUUUGUCAAAUACCCC
>fru-miR-124 MIMAT0002896 Fugu rubripes miR-124
UAAGGCACGCGGUGAAUGCCAA
>tni-miR-124 MIMAT0002897 Tetraodon nigroviridis miR-124
UAAGGCACGCGGUGAAUGCCAA
>fru-let-7e MIMAT0002898 Fugu rubripes let-7e
UGAGGUAGUAGAUUGAAUAGUU
>tni-let-7e MIMAT0002899 Tetraodon nigroviridis let-7e
UGAGGUAGUAGAUUGAAUAGUU
>fru-miR-219 MIMAT0002900 Fugu rubripes miR-219
UGAUUGUCCAAACGCAAUUCUU
>tni-miR-219 MIMAT0002901 Tetraodon nigroviridis miR-219
UGAUUGUCCAAACGCAAUUCUU
>fru-miR-101a MIMAT0002902 Fugu rubripes miR-101a
UACAGUACUGUGAUAACUGAAG
>tni-miR-101a MIMAT0002903 Tetraodon nigroviridis miR-101a
UACAGUACUGUGAUAACUGAAG
>fru-miR-222 MIMAT0002904 Fugu rubripes miR-222
AGCUACAUCUGGCUACUGGGUCUC
>tni-miR-222 MIMAT0002905 Tetraodon nigroviridis miR-222
AGCUACAUCUGGCUACUGGGUCUC
>fru-miR-221 MIMAT0002906 Fugu rubripes miR-221
AGCUACAUUGUCUGCUGGGUUUC
>tni-miR-221 MIMAT0002907 Tetraodon nigroviridis miR-221
AGCUACAUUGUCUGCUGGGUUUC
>fru-miR-142a MIMAT0002908 Fugu rubripes miR-142a
CAUAAAGUAGAAAGCACUACU
>tni-miR-142a MIMAT0002909 Tetraodon nigroviridis miR-142a
CAUAAAGUAGAAAGCACUACU
>fru-miR-9 MIMAT0002910 Fugu rubripes miR-9
UCUUUGGUUAUCUAGCUGUAUGA
>tni-miR-9 MIMAT0002911 Tetraodon nigroviridis miR-9
UCUUUGGUUAUCUAGCUGUAUGA
>fru-miR-23a MIMAT0002912 Fugu rubripes miR-23a
AUCACAUUGCCAGGGAUUUCCA
>tni-miR-23a MIMAT0002913 Tetraodon nigroviridis miR-23a
AUCACAUUGCCAGGGAUUUCCA
>fru-miR-25 MIMAT0002914 Fugu rubripes miR-25
CAUUGCACUUGUCUCGGUCUGA
>tni-miR-25 MIMAT0002915 Tetraodon nigroviridis miR-25
CAUUGCACUUGUCUCGGUCUGA
>fru-miR-17 MIMAT0002916 Fugu rubripes miR-17
CAAAGUGCUUACAGUGCAGGUA
>tni-miR-17 MIMAT0002917 Tetraodon nigroviridis miR-17
CAAAGUGCUUACAGUGCAGGUA
>fru-miR-18 MIMAT0002918 Fugu rubripes miR-18
UAAGGUGCAUCUAGUGCAGAUA
>tni-miR-18 MIMAT0002919 Tetraodon nigroviridis miR-18
UAAGGUGCAUCUAGUGCAGAUA
>fru-miR-19a MIMAT0002920 Fugu rubripes miR-19a
UGUGCAAAUCUAUGCAAAACUGA
>tni-miR-19a MIMAT0002921 Tetraodon nigroviridis miR-19a
UGUGCAAAUCUAUGCAAAACUGA
>fru-miR-19b MIMAT0002922 Fugu rubripes miR-19b
UGUGCAAAUCCAUGCAAAACUGA
>tni-miR-19b MIMAT0002923 Tetraodon nigroviridis miR-19b
UGUGCAAAUCCAUGCAAAACUGA
>fru-miR-92 MIMAT0002924 Fugu rubripes miR-92
UAUUGCACUUGUCCCGGCCUGU
>tni-miR-92 MIMAT0002925 Tetraodon nigroviridis miR-92
UAUUGCACUUGUCCCGGCCUGU
>fru-miR-184 MIMAT0002926 Fugu rubripes miR-184
UGGACGGAGAACUGAUAAGGG
>tni-miR-184 MIMAT0002927 Tetraodon nigroviridis miR-184
UGGACGGAGAACUGAUAAGGG
>fru-let-7a MIMAT0002928 Fugu rubripes let-7a
UGAGGUAGUAGGUUGUAUAGUU
>tni-let-7a MIMAT0002929 Tetraodon nigroviridis let-7a
UGAGGUAGUAGGUUGUAUAGUU
>fru-miR-187 MIMAT0002930 Fugu rubripes miR-187
UCGUGUCUUGUGUUGCAGCC
>tni-miR-187 MIMAT0002931 Tetraodon nigroviridis miR-187
UCGUGUCUUGUGUUGCAGCC
>fru-miR-137 MIMAT0002932 Fugu rubripes miR-137
UUAUUGCUUAAGAAUACGCGUA
>tni-miR-137 MIMAT0002933 Tetraodon nigroviridis miR-137
UUAUUGCUUGAGAAUACGCGUA
>tni-miR-204b MIMAT0002935 Tetraodon nigroviridis miR-204b
UUCCCUUUGUUAUCCUAUGCCU
>fru-miR-458 MIMAT0002936 Fugu rubripes miR-458
AUAGCUCUUUAAAUGGUACUGC
>tni-miR-458 MIMAT0002937 Tetraodon nigroviridis miR-458
AUAGCUCUUUAAAUGGUUCUGC
>fru-miR-489 MIMAT0002938 Fugu rubripes miR-489
AGUGACAUCAUAUGUACGGCUGC
>tni-miR-489 MIMAT0002939 Tetraodon nigroviridis miR-489
AGUGACAUCAUAUGUACGGCUGC
>dre-miR-489 MIMAT0002940 Danio rerio miR-489
AGUGACAUCAUAUGUACGGCUGC
>fru-miR-192 MIMAT0002941 Fugu rubripes miR-192
AUGACCUAUGAAUUGACAGCC
>tni-miR-192 MIMAT0002942 Tetraodon nigroviridis miR-192
AUGACCUAUGAAUUGACAGCC
>fru-miR-194 MIMAT0002943 Fugu rubripes miR-194
UGUAACAGCAACUCCAUGUGG
>tni-miR-194 MIMAT0002944 Tetraodon nigroviridis miR-194
UGUAACAGCAACUCCAUGUGG
>fru-miR-142b MIMAT0002945 Fugu rubripes miR-142b
CAUAAAGUAGAAAGCACUACUA
>tni-miR-142b MIMAT0002946 Tetraodon nigroviridis miR-142b
CAUAAAGUAGAAAGCACUACUA
>fru-miR-30b MIMAT0002947 Fugu rubripes miR-30b
UGUAAACAUCCUACACUCAGCU
>tni-miR-30b MIMAT0002948 Tetraodon nigroviridis miR-30b
UGUAAACAUCCUACACUCAGCU
>fru-miR-30d MIMAT0002949 Fugu rubripes miR-30d
UGUAAACAUCCCCGACUGGAAG
>tni-miR-30d MIMAT0002950 Tetraodon nigroviridis miR-30d
UGUAAACAUCCCCGACUGGAAG
>fru-miR-27b MIMAT0002951 Fugu rubripes miR-27b
UUCACAGUGGCUAAGUUCUGCA
>tni-miR-27b MIMAT0002952 Tetraodon nigroviridis miR-27b
UUCACAGUGGCUAAGUUCUGCA
>fru-miR-23b MIMAT0002953 Fugu rubripes miR-23b
AUCACAUUGCCAGGGAUUACCA
>tni-miR-23b MIMAT0002954 Tetraodon nigroviridis miR-23b
AUCACAUUGCCAGGGAUUACCA
>fru-miR-196a MIMAT0002955 Fugu rubripes miR-196a
UAGGUAGUUUCAUGUUGUUGGG
>tni-miR-196a MIMAT0002956 Tetraodon nigroviridis miR-196a
UAGGUAGUUUCAUGUUGUUGGG
>fru-miR-126 MIMAT0002957 Fugu rubripes miR-126
UCGUACCGUGAGUAAUAAUGC
>tni-miR-126 MIMAT0002958 Tetraodon nigroviridis miR-126
UCGUACCGUGAGUAAUAAUGC
>fru-miR-199 MIMAT0002959 Fugu rubripes miR-199
CCCAGUGUUCAGACUACCUGUUC
>tni-miR-199 MIMAT0002960 Tetraodon nigroviridis miR-199
CCCAGUGUUCAGACUACCUGUUC
>fru-miR-148 MIMAT0002961 Fugu rubripes miR-148
UCAGUGCAUUACAGAACUUUGU
>tni-miR-148 MIMAT0002962 Tetraodon nigroviridis miR-148
UCAGUGCAUUACAGAACUUUGU
>fru-miR-10b MIMAT0002963 Fugu rubripes miR-10b
UACCCUGUAGAACCGAAUUUGUG
>tni-miR-10b MIMAT0002964 Tetraodon nigroviridis miR-10b
UACCCUGUAGAACCGAAUUUGUG
>fru-miR-205 MIMAT0002965 Fugu rubripes miR-205
UCCUUCAUUCCACCGGAGUCUG
>tni-miR-205 MIMAT0002966 Tetraodon nigroviridis miR-205
UCCUUCAUUCCACCGGAGUCUG
>fru-miR-365 MIMAT0002967 Fugu rubripes miR-365
UAAUGCCCCUAAAAAUCCUUAU
>tni-miR-365 MIMAT0002968 Tetraodon nigroviridis miR-365
UAAUGCCCCUAAAAAUCCUUAU
>fru-miR-193 MIMAT0002969 Fugu rubripes miR-193
AACUGGCCUACAAAGUCCCAGU
>tni-miR-193 MIMAT0002970 Tetraodon nigroviridis miR-193
AACUGGCCUACAAAGUCCCAGU
>fru-miR-217 MIMAT0002971 Fugu rubripes miR-217
UACUGCAUCAGGAACUGAUUGG
>tni-miR-217 MIMAT0002972 Tetraodon nigroviridis miR-217
UACUGCAUCAGGAACUGAUUGG
>fru-miR-216a MIMAT0002973 Fugu rubripes miR-216a
AAAUCUCAGCUGGCAACUGUGA
>tni-miR-216a MIMAT0002974 Tetraodon nigroviridis miR-216a
AAAUCUCAGCUGGCAACUGUGA
>fru-miR-216b MIMAT0002975 Fugu rubripes miR-216b
UAAUCUCUGCAGGCAACUGUGA
>tni-miR-216b MIMAT0002976 Tetraodon nigroviridis miR-216b
UAAUCUCUGCAGGCAACUGUGA
>fru-let-7i MIMAT0002977 Fugu rubripes let-7i
UGAGGUAGUAGUUUGUGCUGUU
>tni-let-7i MIMAT0002978 Tetraodon nigroviridis let-7i
UGAGGUAGUAGUUUGUGCUGUU
>fru-miR-429 MIMAT0002979 Fugu rubripes miR-429
UAAUACUGUCUGGUAAUGCCGU
>tni-miR-429 MIMAT0002980 Tetraodon nigroviridis miR-429
UAAUACUGUCUGGUAAUGCCGU
>fru-miR-200a MIMAT0002981 Fugu rubripes miR-200a
UAACACUGUCUGGUAACGAUGU
>tni-miR-200a MIMAT0002982 Tetraodon nigroviridis miR-200a
UAACACUGUCUGGUAACGAUGU
>fru-miR-200b MIMAT0002983 Fugu rubripes miR-200b
UAAUACUGCCUGGUAAUGAUGA
>tni-miR-200b MIMAT0002984 Tetraodon nigroviridis miR-200b
UAAUACUGCCUGGUAAUGAUGA
>fru-miR-218b MIMAT0002985 Fugu rubripes miR-218b
UUGUGCUUGAUCUAACCAUGCA
>tni-miR-218b MIMAT0002986 Tetraodon nigroviridis miR-218b
UUGUGCUUGAUCUAACCAUGCA
>fru-miR-301 MIMAT0002987 Fugu rubripes miR-301
CAGUGCAAUAGUAUUGUCAUAG
>tni-miR-301 MIMAT0002988 Tetraodon nigroviridis miR-301
CAGUGCAAUAGUAUUGUCAUAG
>fru-miR-130 MIMAT0002989 Fugu rubripes miR-130
CAGUGCAAUAUUAAAAGGGCAU
>tni-miR-130 MIMAT0002990 Tetraodon nigroviridis miR-130
CAGUGCAAUAUUAAAAGGGCAU
>fru-miR-122 MIMAT0002991 Fugu rubripes miR-122
UGGAGUGUGACAAUGGUGUUUG
>tni-miR-122 MIMAT0002992 Tetraodon nigroviridis miR-122
UGGAGUGUGACAAUGGUGUUUG
>fru-miR-218a MIMAT0002993 Fugu rubripes miR-218a
UUGUGCUUGAUCUAACCAUGUG
>tni-miR-218a MIMAT0002994 Tetraodon nigroviridis miR-218a
UUGUGCUUGAUCUAACCAUGUG
>fru-let-7d MIMAT0002995 Fugu rubripes let-7d
UGAGGUAGUUGGUUGUAUGGUU
>tni-let-7d MIMAT0002996 Tetraodon nigroviridis let-7d
UGAGGUAGUUGGUUGUAUGGUU
>fru-miR-460 MIMAT0002997 Fugu rubripes miR-460
CACAGCGCAUACAAUGUGGAUG
>tni-miR-460 MIMAT0002998 Tetraodon nigroviridis miR-460
CACAGCGCAUACAAUGUGGAUG
>fru-miR-21 MIMAT0002999 Fugu rubripes miR-21
UAGCUUAUCAGACUGGUGUUGGC
>tni-miR-21 MIMAT0003000 Tetraodon nigroviridis miR-21
UAGCUUAUCAGACUGGUGUUGGC
>fru-miR-153b MIMAT0003001 Fugu rubripes miR-153b
UUGCAUAGUCACAAAAAUGAGC
>tni-miR-153b MIMAT0003002 Tetraodon nigroviridis miR-153b
UUGCAUAGUCACAAAAAUGAGC
>fru-miR-181b MIMAT0003003 Fugu rubripes miR-181b
AACAUUCAUUGCUGUCGGUGGG
>tni-miR-181b MIMAT0003004 Tetraodon nigroviridis miR-181b
AACAUUCAUUGCUGUCGGUGGG
>fru-miR-181a MIMAT0003111 Fugu rubripes miR-181a
AACAUUCAACGCUGUCGGUGAGU
>fru-miR-181a* MIMAT0003005 Fugu rubripes miR-181a*
ACCAUCGACCGUUGAUUGUACC
>tni-miR-181a MIMAT0003050 Tetraodon nigroviridis miR-181a
AACAUUCAACGCUGUCGGUGAGU
>tni-miR-181a* MIMAT0003006 Tetraodon nigroviridis miR-181a*
ACCAUCGACCGUUGAUUGUACC
>fru-miR-338 MIMAT0003007 Fugu rubripes miR-338
UCCAGCAUCAGUGAUUUUGUUG
>tni-miR-338 MIMAT0003008 Tetraodon nigroviridis miR-338
UCCAGCAUCAGUGAUUUUGUUG
>fru-miR-7 MIMAT0003009 Fugu rubripes miR-7
UGGAAGACUAGUGAUUUUGUU
>tni-miR-7 MIMAT0003010 Tetraodon nigroviridis miR-7
UGGAAGACUAGUGAUUUUGUUGU
>fru-miR-153a MIMAT0003011 Fugu rubripes miR-153a
UUGCAUAGUCACAAAAGUGAUC
>tni-miR-153a MIMAT0003012 Tetraodon nigroviridis miR-153a
UUGCAUAGUCACAAAAGUGAUC
>fru-let-7j MIMAT0003013 Fugu rubripes let-7j
UGAGGUAGUUUUUUGUACAGUU
>tni-let-7j MIMAT0003014 Tetraodon nigroviridis let-7j
UGAGGUAGUUUUUUGUACAGUU
>dre-let-7j MIMAT0003015 Danio rerio let-7j
UGAGGUAGUUGUUUGUACAGUU
>fru-let-7b MIMAT0003016 Fugu rubripes let-7b
UGAGGUAGUAGGUUGUGUGGUU
>tni-let-7b MIMAT0003017 Tetraodon nigroviridis let-7b
UGAGGUAGUAGGUUGUGUGGUU
>fru-miR-128 MIMAT0003018 Fugu rubripes miR-128
UCACAGUGAACCGGUCUCUUUU
>tni-miR-128 MIMAT0003019 Tetraodon nigroviridis miR-128
UCACAGUGAACCGGUCUCUUUU
>fru-miR-144 MIMAT0003020 Fugu rubripes miR-144
UACAGUAUAGAUGAUGUACU
>tni-miR-144 MIMAT0003021 Tetraodon nigroviridis miR-144
UACAGUAUAGAUGAUGUACU
>fru-miR-30c MIMAT0003022 Fugu rubripes miR-30c
UGUAAACAUCCUACACUCUCGG
>tni-miR-30c MIMAT0003023 Tetraodon nigroviridis miR-30c
UGUAAACAUCCUACACUCUCGG
>fru-miR-140 MIMAT0003024 Fugu rubripes miR-140
CAGUGGUUUUACCCUAUGGUAG
>tni-miR-140 MIMAT0003025 Tetraodon nigroviridis miR-140
CAGUGGUUUUACCCUAUGGUAG
>fru-miR-214 MIMAT0003026 Fugu rubripes miR-214
ACAGCAGGCACAGACAGGCAG
>tni-miR-214 MIMAT0003027 Tetraodon nigroviridis miR-214
ACAGCAGGCACAGACAGGCAG
>fru-miR-455 MIMAT0003028 Fugu rubripes miR-455
UAUGUGCCCUUGGACUACAUCG
>tni-miR-455 MIMAT0003029 Tetraodon nigroviridis miR-455
UAUGUGCCCUUGGACUACAUCG
>fru-miR-135b MIMAT0003030 Fugu rubripes miR-135b
UAUGGCUUUUUAUUCCUAUCUG
>tni-miR-135b MIMAT0003031 Tetraodon nigroviridis miR-135b
UAUGGCUUUUUAUUCCUAUCUG
>dre-miR-135b MIMAT0003032 Danio rerio miR-135b
UAUGGCUUUUUAUUCCUAUCUG
>fru-miR-196b MIMAT0003033 Fugu rubripes miR-196b
UAGGUAGUUUCAAGUUGUUGGG
>tni-miR-196b MIMAT0003034 Tetraodon nigroviridis miR-196b
UAGGUAGUUUCAAGUUGUUGGG
>fru-miR-129 MIMAT0003035 Fugu rubripes miR-129
CUUUUUGCGGUCUGGGCUUGCU
>tni-miR-129 MIMAT0003036 Tetraodon nigroviridis miR-129
CUUUUUGCGGUCUGGGCUUGCU
>fru-miR-26 MIMAT0003037 Fugu rubripes miR-26
UUCAAGUAAUCCAGGAUAGGCU
>tni-miR-26 MIMAT0003038 Tetraodon nigroviridis miR-26
UUCAAGUAAUCCAGGAUAGGCU
>fru-miR-101b MIMAT0003039 Fugu rubripes miR-101b
UACAGUACUAUGAUAACUGAAG
>tni-miR-101b MIMAT0003040 Tetraodon nigroviridis miR-101b
UACAGUACUAUGAUAACUGAAG
>fru-miR-103 MIMAT0003041 Fugu rubripes miR-103
AGCAGCAUUGUACAGGGCUAUGA
>tni-miR-103 MIMAT0003042 Tetraodon nigroviridis miR-103
AGCAGCAUUGUACAGGGCUAUGA
>fru-miR-107 MIMAT0003043 Fugu rubripes miR-107
AGCAGCAUUGUACAGGGCUAUCA
>tni-miR-107 MIMAT0003044 Tetraodon nigroviridis miR-107
AGCAGCAUUGUACAGGGCUAUCA
>fru-miR-22b MIMAT0003045 Fugu rubripes miR-22b
AAGCUGCCAGUUGAAGAGCUGU
>tni-miR-22b MIMAT0003046 Tetraodon nigroviridis miR-22b
AAGCUGCCAGUUGAAGAGCUGU
>fru-miR-212 MIMAT0003047 Fugu rubripes miR-212
UAACAGUCUACAGUCAUGGCU
>tni-miR-212 MIMAT0003048 Tetraodon nigroviridis miR-212
UAACAGUCUACAGUCAUGGCU
>dre-miR-212 MIMAT0003049 Danio rerio miR-212
UAACAGUCUACAGUCAUGGCU
>fru-miR-135a MIMAT0003051 Fugu rubripes miR-135a
UAUGGCUUUCUAUUCCUAUGUG
>tni-miR-135a MIMAT0003052 Tetraodon nigroviridis miR-135a
UAUGGCUUUCUAUUCCUAUGUG
>fru-miR-29a MIMAT0003053 Fugu rubripes miR-29a
UAGCACCAUUUGAAAUCGGUUA
>tni-miR-29a MIMAT0003054 Tetraodon nigroviridis miR-29a
UAGCACCAUUUGAAAUCGGUUA
>fru-miR-29b MIMAT0003055 Fugu rubripes miR-29b
UAGCACCAUUUGAAAUCAGUGU
>tni-miR-29b MIMAT0003056 Tetraodon nigroviridis miR-29b
UAGCACCAUUUGAAAUCAGUGU
>fru-miR-133 MIMAT0003057 Fugu rubripes miR-133
UUUGGUCCCCUUCAACCAGCUG
>tni-miR-133 MIMAT0003058 Tetraodon nigroviridis miR-133
UUUGGUCCCCUUCAACCAGCUG
>fru-miR-132 MIMAT0003059 Fugu rubripes miR-132
UAACAGUCUACAGCCAUGGUCG
>tni-miR-132 MIMAT0003060 Tetraodon nigroviridis miR-132
UAACAGUCUACAGCCAUGGUCG
>fru-miR-125b MIMAT0003061 Fugu rubripes miR-125b
UCCCUGAGACCCUAACUUGUGA
>tni-miR-125b MIMAT0003062 Tetraodon nigroviridis miR-125b
UCCCUGAGACCCUAACUUGUGA
>fru-miR-100 MIMAT0003063 Fugu rubripes miR-100
AACCCGUAGAUCCGAACUUGUG
>tni-miR-100 MIMAT0003064 Tetraodon nigroviridis miR-100
AACCCGUAGAUCCGAACUUGUG
>fru-miR-189 MIMAT0003384 Fugu rubripes miR-189
GUGCCUACUGAACUGGUAUCAGU
>fru-miR-24 MIMAT0003065 Fugu rubripes miR-24
UGGCUCAGUUCAGCAGGAACAG
>tni-miR-24 MIMAT0003066 Tetraodon nigroviridis miR-24
UGGCUCAGUUCAGCAGGAACAG
>fru-miR-27e MIMAT0003067 Fugu rubripes miR-27e
UUCACAGUGGCUAAGUUCAGUG
>tni-miR-27e MIMAT0003068 Tetraodon nigroviridis miR-27e
UUCACAGUGGCUAAGUUCAGUG
>fru-miR-375 MIMAT0003069 Fugu rubripes miR-375
UUUGUUCGUUCGGCUCGCGUUA
>tni-miR-375 MIMAT0003070 Tetraodon nigroviridis miR-375
UUUGUUCGUUCGGCUCGCGUUA
>fru-miR-1 MIMAT0003071 Fugu rubripes miR-1
UGGAAUGUAAAGAAGUAUGUAU
>tni-miR-1 MIMAT0003072 Tetraodon nigroviridis miR-1
UGGAAUGUAAAGAAGUAUGUAU
>fru-miR-202 MIMAT0003073 Fugu rubripes miR-202
AGAGGCAUAGGGCAUGGGAAAA
>tni-miR-202 MIMAT0003074 Tetraodon nigroviridis miR-202
AGAGGCAUAGGGCAUGGGAAAA
>fru-miR-203 MIMAT0003075 Fugu rubripes miR-203
GUGAAAUGUUUAGGACCACUUG
>tni-miR-203 MIMAT0003076 Tetraodon nigroviridis miR-203
GUGAAAUGUUUAGGACCACUUG
>fru-miR-27c MIMAT0003077 Fugu rubripes miR-27c
UUCACAGUGGUUAAGUUCUGC
>tni-miR-27c MIMAT0003078 Tetraodon nigroviridis miR-27c
UUCACAGUGGUUAAGUUCUGC
>fru-miR-138 MIMAT0003079 Fugu rubripes miR-138
AGCUGGUGUUGUGAAUCAGGCC
>tni-miR-138 MIMAT0003080 Tetraodon nigroviridis miR-138
AGCUGGUGUUGUGAAUCAGGCC
>fru-miR-125a MIMAT0003081 Fugu rubripes miR-125a
UCCCUGAGACCCUUAACCUGUG
>tni-miR-125a MIMAT0003082 Tetraodon nigroviridis miR-125a
UCCCUGAGACCCUUAACCUGUG
>fru-miR-20 MIMAT0003083 Fugu rubripes miR-20
UAAAGUGCUUAUAGUGCAGGUAG
>tni-miR-20 MIMAT0003084 Tetraodon nigroviridis miR-20
UAAAGUGCUUAUAGUGCAGGUAG
>fru-miR-15b MIMAT0003085 Fugu rubripes miR-15b
UAGCAGCGCAUCAUGGUUUGUA
>tni-miR-15b MIMAT0003086 Tetraodon nigroviridis miR-15b
UAGCAGCGCAUCAUGGUUUGUA
>fru-miR-10c MIMAT0003087 Fugu rubripes miR-10c
UACCCUGUAGAUCCGGAUUUGU
>tni-miR-10c MIMAT0003088 Tetraodon nigroviridis miR-10c
UACCCUGUAGAUCCGGAUUUGU
>fru-miR-183 MIMAT0003089 Fugu rubripes miR-183
UAUGGCACUGGUAGAAUUCACUG
>tni-miR-183 MIMAT0003090 Tetraodon nigroviridis miR-183
UAUGGCACUGGUAGAAUUCACUG
>fru-miR-96 MIMAT0003091 Fugu rubripes miR-96
UUUGGCACUAGCACAUUUUUGCU
>tni-miR-96 MIMAT0003092 Tetraodon nigroviridis miR-96
UUUGGCACUAGCACAUUUUUGCU
>fru-miR-182 MIMAT0003093 Fugu rubripes miR-182
UGGUUCUAGACUUGCCAACUA
>tni-miR-182 MIMAT0003094 Tetraodon nigroviridis miR-182
UGGUUCUAGACUUGCCAACUA
>fru-miR-210 MIMAT0003095 Fugu rubripes miR-210
CUGUGCGUGUGACAGCGGCUAA
>tni-miR-210 MIMAT0003096 Tetraodon nigroviridis miR-210
CUGUGCGUGUGACAGCGGCUAA
>fru-let-7g MIMAT0003097 Fugu rubripes let-7g
UGAGGUAGUAGUUUGUAUAGUU
>tni-let-7g MIMAT0003098 Tetraodon nigroviridis let-7g
UGAGGUAGUAGUUUGUAUAGUU
>fru-miR-22a MIMAT0003099 Fugu rubripes miR-22a
AAGCUGCCAGCUGAAGAACUGU
>tni-miR-22a MIMAT0003100 Tetraodon nigroviridis miR-22a
AAGCUGCCAGCUGAAGAACUGU
>fru-miR-204 MIMAT0003101 Fugu rubripes miR-204
UUCCCUUUGUCAUCCUAUGCCU
>tni-miR-204a MIMAT0003102 Tetraodon nigroviridis miR-204a
UUCCCUUUGUCAUCCUAUGCCU
>fru-miR-152 MIMAT0003103 Fugu rubripes miR-152
UCAGUGCAUAACAGAACUUUGU
>tni-miR-152 MIMAT0003104 Tetraodon nigroviridis miR-152
UCAGUGCAUAACAGAACUUUGU
>fru-miR-15a MIMAT0003105 Fugu rubripes miR-15a
UAGCAGCACGGAAUGGUUUGUG
>tni-miR-15a MIMAT0003106 Tetraodon nigroviridis miR-15a
UAGCAGCACGGAAUGGUUUGUG
>fru-miR-16 MIMAT0003107 Fugu rubripes miR-16
UAGCAGCACGUAAAUAUUGGAG
>tni-miR-16 MIMAT0003108 Tetraodon nigroviridis miR-16
UAGCAGCACGUAAAUAUUGGAG
>fru-miR-190 MIMAT0003109 Fugu rubripes miR-190
UGAUAUGUUUGAUAUAUUAGGU
>tni-miR-190 MIMAT0003110 Tetraodon nigroviridis miR-190
UGAUAUGUUUGAUAUAUUAGGU
>mmu-miR-489 MIMAT0003112 Mus musculus miR-489
AAUGACACCACAUAUAUGGCAGC
>rno-miR-489 MIMAT0003113 Rattus norvegicus miR-489
AAUGACAUCACAUAUAUGGCAGC
>rno-miR-383 MIMAT0003114 Rattus norvegicus miR-383
AGAUCAGAAGGUGACUGUGGCU
>rno-miR-207 MIMAT0003115 Rattus norvegicus miR-207
GCUUCUCCUGGCUCUCCUCCCUU
>rno-miR-501 MIMAT0003116 Rattus norvegicus miR-501
AAUCCUUUGUCCCUGGGUGAAA
>rno-miR-361 MIMAT0003117 Rattus norvegicus miR-361
UUAUCAGAAUCUCCAGGGGUAC
>rno-miR-215 MIMAT0003118 Rattus norvegicus miR-215
AUGACCUAUGAUUUGACAGAC
>rno-miR-224 MIMAT0003119 Rattus norvegicus miR-224
CAAGUCACUAGUGGUUCCGUUUA
>mmu-miR-483 MIMAT0003120 Mus musculus miR-483
UCACUCCUCCCCUCCCGUCUUGU
>rno-miR-483 MIMAT0003121 Rattus norvegicus miR-483
UCACUCCUCCCCUCCCGUCUUGU
>rno-miR-370 MIMAT0003122 Rattus norvegicus miR-370
GCCUGCUGGGGUGGAACCUGGUU
>rno-miR-377 MIMAT0003123 Rattus norvegicus miR-377
AUCACACAAAGGCAACUUUUGG
>rno-miR-412 MIMAT0003124 Rattus norvegicus miR-412
ACUUCACCUGGUCCACUAGCCGU
>rno-miR-1* MIMAT0003162 Rattus norvegicus miR-1*
GCACAUACUUCUUUAUGUACCC
>rno-miR-1 MIMAT0003125 Rattus norvegicus miR-1
UGGAAUGUAAAGAAGUGUGUA
>rno-miR-133b MIMAT0003126 Rattus norvegicus miR-133b
UUGGUCCCCUUCAACCAGCUA
>mmu-miR-484 MIMAT0003127 Mus musculus miR-484
UCAGGCUCAGUCCCCUCCCGAU
>mmu-miR-485-5p MIMAT0003128 Mus musculus miR-485-5p
AGAGGCUGGCCGUGAUGAAUUC
>mmu-miR-485-3p MIMAT0003129 Mus musculus miR-485-3p
AGUCAUACACGGCUCUCCUCUC
>mmu-miR-486 MIMAT0003130 Mus musculus miR-486
UCCUGUACUGAGCUGCCCCGAG
>ppt-miR390a MIMAT0003131 Physcomitrella patens miR390a
AAGCUCAGGAGGGAUAGCGCC
>ppt-miR390b MIMAT0003132 Physcomitrella patens miR390b
AAGCUCAGGAGGGAUAGCGCC
>ppt-miR319a MIMAT0003133 Physcomitrella patens miR319a
CUUGGACUGAAGGGAGCUCC
>ppt-miR319b MIMAT0003134 Physcomitrella patens miR319b
CUUGGACUGAAGGGAGCUCC
>ppt-miR319c MIMAT0003135 Physcomitrella patens miR319c
CUUGGACUGAAGGGAGCUCCC
>ppt-miR319d MIMAT0003136 Physcomitrella patens miR319d
CUUGGACUGAAGGGAGCUCCC
>ppt-miR533 MIMAT0003137 Physcomitrella patens miR533
GAGCUGGCCAGGCUGUGAGGG
>ppt-miR534 MIMAT0003138 Physcomitrella patens miR534
UAUGUCCAUUGCAGUUGCAUAC
>ppt-miR535a MIMAT0003139 Physcomitrella patens miR535a
UGACAACGAGAGAGAGCACGC
>ppt-miR535b MIMAT0003140 Physcomitrella patens miR535b
UGACAACGAGAGAGAGCACGC
>ppt-miR535c MIMAT0003141 Physcomitrella patens miR535c
UGACAACGAGAGAGAGCACGC
>osa-miR535 MIMAT0003142 Oryza sativa miR535
UGACAACGAGAGAGAGCACGC
>ppt-miR156a MIMAT0003143 Physcomitrella patens miR156a
UGACAGAAGAGAGUGAGCAC
>ppt-miR536 MIMAT0003144 Physcomitrella patens miR536
UUCGUGCCAAGCUGUGUGCAAC
>ppt-miR537a MIMAT0003145 Physcomitrella patens miR537a
UUGAGGUGUUUCUACAGGCUA
>ppt-miR537b MIMAT0003146 Physcomitrella patens miR537b
UUGAGGUGUUUCUACAGGCUA
>ppt-miR538a MIMAT0003147 Physcomitrella patens miR538a
UUGCAUGGAGUCUAUGUCUGGA
>ppt-miR538b MIMAT0003148 Physcomitrella patens miR538b
UUGCAUGGAGUCUAUGUCUGGA
>ppt-miR538c MIMAT0003149 Physcomitrella patens miR538c
UUGCAUGGAGUCUAUGUCUGGA
>hsa-miR-455 MIMAT0003150 Homo sapiens miR-455
UAUGUGCCUUUGGACUACAUCG
>hsa-miR-539 MIMAT0003163 Homo sapiens miR-539
GGAGAAAUUAUCCUUGGUGUGU
>hsa-miR-544 MIMAT0003164 Homo sapiens miR-544
AUUCUGCAUUUUUAGCAAGU
>hsa-miR-545 MIMAT0003165 Homo sapiens miR-545
AUCAGCAAACAUUUAUUGUGUG
>mmu-miR-546 MIMAT0003166 Mus musculus miR-546
AUGGUGGCACGGAGUC
>mmu-miR-540 MIMAT0003167 Mus musculus miR-540
AGGUCAGAGGUCGAUCCUGG
>mmu-miR-543 MIMAT0003168 Mus musculus miR-543
AAACAUUCGCGGUGCACUUCU
>mmu-miR-539 MIMAT0003169 Mus musculus miR-539
GGAGAAAUUAUCCUUGGUGUGU
>mmu-miR-541 MIMAT0003170 Mus musculus miR-541
AAGGGAUUCUGAUGUUGGUCACA
>mmu-miR-542-5p MIMAT0003171 Mus musculus miR-542-5p
CUCGGGGAUCAUCAUGUCACG
>mmu-miR-542-3p MIMAT0003172 Mus musculus miR-542-3p
UGUGACAGAUUGAUAACUGAAA
>mmu-miR-547 MIMAT0003173 Mus musculus miR-547
CUUGGUACAUCUUUGAGUGA
>rno-miR-540 MIMAT0003174 Rattus norvegicus miR-540
AGGUCAGAGGUCGAUCCUGG
>rno-miR-543 MIMAT0003175 Rattus norvegicus miR-543
AAACAUUCGCGGUGCACUUCU
>rno-miR-539 MIMAT0003176 Rattus norvegicus miR-539
GGAGAAAUUAUCCUUGGUGUGU
>rno-miR-541 MIMAT0003177 Rattus norvegicus miR-541
AAGGGAUUCUGAUGUUGGUCACA
>rno-miR-542-5p MIMAT0003178 Rattus norvegicus miR-542-5p
CUCGGGGAUCAUCAUGUCACG
>rno-miR-542-3p MIMAT0003179 Rattus norvegicus miR-542-3p
UGUGACAGAUUGAUAACUGAA
>hsa-miR-487b MIMAT0003180 Homo sapiens miR-487b
AAUCGUACAGGGUCAUCCACUU
>mmu-miR-367 MIMAT0003181 Mus musculus miR-367
AAUUGCACUUUAGCAAUGGUG
>mmu-miR-494 MIMAT0003182 Mus musculus miR-494
UGAAACAUACACGGGAAACCU
>mmu-miR-376c MIMAT0003183 Mus musculus miR-376c
AACAUAGAGGAAAUUUCACG
>mmu-miR-487b MIMAT0003184 Mus musculus miR-487b
AAUCGUACAGGGUCAUCCACU
>mmu-miR-369-5p MIMAT0003185 Mus musculus miR-369-5p
AGAUCGACCGUGUUAUAUUCG
>mmu-miR-369-3p MIMAT0003186 Mus musculus miR-369-3p
AAUAAUACAUGGUUGAUCUU
>mmu-miR-20b MIMAT0003187 Mus musculus miR-20b
CAAAGUGCUCAUAGUGCAGGUA
>mmu-miR-503 MIMAT0003188 Mus musculus miR-503
UAGCAGCGGGAACAGUACUGC
>mmu-miR-291b-5p MIMAT0003189 Mus musculus miR-291b-5p
GAUCAAAGUGGAGGCCCUCUC
>mmu-miR-291b-3p MIMAT0003190 Mus musculus miR-291b-3p
AAAGUGCAUCCAUUUUGUUUGUC
>rno-miR-493 MIMAT0003191 Rattus norvegicus miR-493
UGAAGGUCUACUGUGUGCCAG
>rno-miR-379 MIMAT0003192 Rattus norvegicus miR-379
UGGUAGACUAUGGAACGUA
>rno-miR-494 MIMAT0003193 Rattus norvegicus miR-494
UGAAACAUACACGGGAAACCU
>rno-miR-376c MIMAT0003194 Rattus norvegicus miR-376c
AACAUAGAGGAAAUUUCACG
>rno-miR-376b* MIMAT0003195 Rattus norvegicus miR-376b*
GUGGAUAUUCCUUCUAUGGUU
>rno-miR-376b MIMAT0003196 Rattus norvegicus miR-376b
AUCAUAGAGGAACAUCCACU
>rno-miR-376a* MIMAT0003197 Rattus norvegicus miR-376a*
GGUAGAUUCUCCUUCUAUGAG
>rno-miR-376a MIMAT0003198 Rattus norvegicus miR-376a
AUCGUAGAGGAAAAUCCACG
>rno-miR-381 MIMAT0003199 Rattus norvegicus miR-381
UAUACAAGGGCAAGCUCUC
>rno-miR-487b MIMAT0003200 Rattus norvegicus miR-487b
AAUCGUACAGGGUCAUCCACU
>rno-miR-382 MIMAT0003201 Rattus norvegicus miR-382
GAAGUUGUUCGUGGUGGAUUC
>rno-miR-382* MIMAT0003202 Rattus norvegicus miR-382*
AAUCAUUCACGGACAACACUU
>rno-miR-485 MIMAT0003203 Rattus norvegicus miR-485
AGAGGCUGGCCGUGAUGAAUUC
>rno-miR-409-5p MIMAT0003204 Rattus norvegicus miR-409-5p
AGGUUACCCGAGCAACUUUG
>rno-miR-409-3p MIMAT0003205 Rattus norvegicus miR-409-3p
AAUGUUGCUCGGUGAACCCC
>rno-miR-369-5p MIMAT0003206 Rattus norvegicus miR-369-5p
AGAUCGACCGUGUUAUAUUCG
>rno-miR-369-3p MIMAT0003207 Rattus norvegicus miR-369-3p
AAUAAUACAUGGUUGAUCUU
>rno-miR-374 MIMAT0003208 Rattus norvegicus miR-374
AUAUAAUACAACCUGCUAAGUG
>rno-miR-363-5p MIMAT0003209 Rattus norvegicus miR-363-5p
CGGGUGGAUCACGAUGCAAUUU
>rno-miR-363-3p MIMAT0003210 Rattus norvegicus miR-363-3p
AAUUGCACGGUAUCCAUCUGU
>rno-miR-20b MIMAT0003211 Rattus norvegicus miR-20b
CAAAGUGCUCAUAGUGCAGGU
>rno-miR-20b* MIMAT0003212 Rattus norvegicus miR-20b*
ACUGCAGUGUGAGCACUUCUG
>rno-miR-503 MIMAT0003213 Rattus norvegicus miR-503
UAGCAGCGGGAACAGUACUG
>hsa-miR-551a MIMAT0003214 Homo sapiens miR-551a
GCGACCCACUCUUGGUUUCCA
>hsa-miR-552 MIMAT0003215 Homo sapiens miR-552
AACAGGUGACUGGUUAGACAA
>hsa-miR-553 MIMAT0003216 Homo sapiens miR-553
AAAACGGUGAGAUUUUGUUUU
>hsa-miR-554 MIMAT0003217 Homo sapiens miR-554
GCUAGUCCUGACUCAGCCAGU
>hsa-miR-92b MIMAT0003218 Homo sapiens miR-92b
UAUUGCACUCGUCCCGGCCUC
>hsa-miR-555 MIMAT0003219 Homo sapiens miR-555
AGGGUAAGCUGAACCUCUGAU
>hsa-miR-556 MIMAT0003220 Homo sapiens miR-556
GAUGAGCUCAUUGUAAUAUG
>hsa-miR-557 MIMAT0003221 Homo sapiens miR-557
GUUUGCACGGGUGGGCCUUGUCU
>hsa-miR-558 MIMAT0003222 Homo sapiens miR-558
UGAGCUGCUGUACCAAAAU
>hsa-miR-559 MIMAT0003223 Homo sapiens miR-559
UAAAGUAAAUAUGCACCAAAA
>hsa-miR-560 MIMAT0003224 Homo sapiens miR-560
GCGUGCGCCGGCCGGCCGCC
>hsa-miR-561 MIMAT0003225 Homo sapiens miR-561
CAAAGUUUAAGAUCCUUGAAGU
>hsa-miR-562 MIMAT0003226 Homo sapiens miR-562
AAAGUAGCUGUACCAUUUGC
>hsa-miR-563 MIMAT0003227 Homo sapiens miR-563
AGGUUGACAUACGUUUCCC
>hsa-miR-564 MIMAT0003228 Homo sapiens miR-564
AGGCACGGUGUCAGCAGGC
>hsa-miR-565 MIMAT0003229 Homo sapiens miR-565
GGCUGGCUCGCGAUGUCUGUUU
>hsa-miR-566 MIMAT0003230 Homo sapiens miR-566
GGGCGCCUGUGAUCCCAAC
>hsa-miR-567 MIMAT0003231 Homo sapiens miR-567
AGUAUGUUCUUCCAGGACAGAAC
>hsa-miR-568 MIMAT0003232 Homo sapiens miR-568
AUGUAUAAAUGUAUACACAC
>hsa-miR-551b MIMAT0003233 Homo sapiens miR-551b
GCGACCCAUACUUGGUUUCAG
>hsa-miR-569 MIMAT0003234 Homo sapiens miR-569
AGUUAAUGAAUCCUGGAAAGU
>hsa-miR-570 MIMAT0003235 Homo sapiens miR-570
GAAAACAGCAAUUACCUUUGCA
>hsa-miR-571 MIMAT0003236 Homo sapiens miR-571
UGAGUUGGCCAUCUGAGUGAG
>hsa-miR-572 MIMAT0003237 Homo sapiens miR-572
GUCCGCUCGGCGGUGGCCCA
>hsa-miR-573 MIMAT0003238 Homo sapiens miR-573
CUGAAGUGAUGUGUAACUGAUCAG
>hsa-miR-574 MIMAT0003239 Homo sapiens miR-574
CACGCUCAUGCACACACCCAC
>hsa-miR-575 MIMAT0003240 Homo sapiens miR-575
GAGCCAGUUGGACAGGAGC
>hsa-miR-576 MIMAT0003241 Homo sapiens miR-576
AUUCUAAUUUCUCCACGUCUUUG
>hsa-miR-577 MIMAT0003242 Homo sapiens miR-577
UAGAUAAAAUAUUGGUACCUG
>hsa-miR-578 MIMAT0003243 Homo sapiens miR-578
CUUCUUGUGCUCUAGGAUUGU
>hsa-miR-579 MIMAT0003244 Homo sapiens miR-579
AUUCAUUUGGUAUAAACCGCGAU
>hsa-miR-580 MIMAT0003245 Homo sapiens miR-580
UUGAGAAUGAUGAAUCAUUAGG
>hsa-miR-581 MIMAT0003246 Homo sapiens miR-581
UCUUGUGUUCUCUAGAUCAGU
>hsa-miR-582 MIMAT0003247 Homo sapiens miR-582
UUACAGUUGUUCAACCAGUUACU
>hsa-miR-583 MIMAT0003248 Homo sapiens miR-583
CAAAGAGGAAGGUCCCAUUAC
>hsa-miR-584 MIMAT0003249 Homo sapiens miR-584
UUAUGGUUUGCCUGGGACUGAG
>hsa-miR-585 MIMAT0003250 Homo sapiens miR-585
UGGGCGUAUCUGUAUGCUA
>hsa-miR-548a MIMAT0003251 Homo sapiens miR-548a
CAAAACUGGCAAUUACUUUUGC
>hsa-miR-586 MIMAT0003252 Homo sapiens miR-586
UAUGCAUUGUAUUUUUAGGUCC
>hsa-miR-587 MIMAT0003253 Homo sapiens miR-587
UUUCCAUAGGUGAUGAGUCAC
>hsa-miR-548b MIMAT0003254 Homo sapiens miR-548b
CAAGAACCUCAGUUGCUUUUGU
>hsa-miR-588 MIMAT0003255 Homo sapiens miR-588
UUGGCCACAAUGGGUUAGAAC
>hsa-miR-589 MIMAT0003256 Homo sapiens miR-589
UCAGAACAAAUGCCGGUUCCCAGA
>hsa-miR-550 MIMAT0003257 Homo sapiens miR-550
UGUCUUACUCCCUCAGGCACAU
>hsa-miR-590 MIMAT0003258 Homo sapiens miR-590
GAGCUUAUUCAUAAAAGUGCAG
>hsa-miR-591 MIMAT0003259 Homo sapiens miR-591
AGACCAUGGGUUCUCAUUGU
>hsa-miR-592 MIMAT0003260 Homo sapiens miR-592
UUGUGUCAAUAUGCGAUGAUGU
>hsa-miR-593 MIMAT0003261 Homo sapiens miR-593
AGGCACCAGCCAGGCAUUGCUCAGC
>hsa-miR-594 MIMAT0003262 Homo sapiens miR-594
CCCAUCUGGGGUGGCCUGUGACUUU
>hsa-miR-595 MIMAT0003263 Homo sapiens miR-595
GAAGUGUGCCGUGGUGUGUCU
>hsa-miR-596 MIMAT0003264 Homo sapiens miR-596
AAGCCUGCCCGGCUCCUCGGG
>hsa-miR-597 MIMAT0003265 Homo sapiens miR-597
UGUGUCACUCGAUGACCACUGU
>hsa-miR-598 MIMAT0003266 Homo sapiens miR-598
UACGUCAUCGUUGUCAUCGUCA
>hsa-miR-599 MIMAT0003267 Homo sapiens miR-599
GUUGUGUCAGUUUAUCAAAC
>hsa-miR-600 MIMAT0003268 Homo sapiens miR-600
ACUUACAGACAAGAGCCUUGCUC
>hsa-miR-601 MIMAT0003269 Homo sapiens miR-601
UGGUCUAGGAUUGUUGGAGGAG
>hsa-miR-602 MIMAT0003270 Homo sapiens miR-602
GACACGGGCGACAGCUGCGGCCC
>hsa-miR-603 MIMAT0003271 Homo sapiens miR-603
CACACACUGCAAUUACUUUUGC
>hsa-miR-604 MIMAT0003272 Homo sapiens miR-604
AGGCUGCGGAAUUCAGGAC
>hsa-miR-605 MIMAT0003273 Homo sapiens miR-605
UAAAUCCCAUGGUGCCUUCUCCU
>hsa-miR-606 MIMAT0003274 Homo sapiens miR-606
AAACUACUGAAAAUCAAAGAU
>hsa-miR-607 MIMAT0003275 Homo sapiens miR-607
GUUCAAAUCCAGAUCUAUAAC
>hsa-miR-608 MIMAT0003276 Homo sapiens miR-608
AGGGGUGGUGUUGGGACAGCUCCGU
>hsa-miR-609 MIMAT0003277 Homo sapiens miR-609
AGGGUGUUUCUCUCAUCUCU
>hsa-miR-610 MIMAT0003278 Homo sapiens miR-610
UGAGCUAAAUGUGUGCUGGGA
>hsa-miR-611 MIMAT0003279 Homo sapiens miR-611
GCGAGGACCCCUCGGGGUCUGAC
>hsa-miR-612 MIMAT0003280 Homo sapiens miR-612
GCUGGGCAGGGCUUCUGAGCUCCUU
>hsa-miR-613 MIMAT0003281 Homo sapiens miR-613
AGGAAUGUUCCUUCUUUGCC
>hsa-miR-614 MIMAT0003282 Homo sapiens miR-614
GAACGCCUGUUCUUGCCAGGUGG
>hsa-miR-615 MIMAT0003283 Homo sapiens miR-615
UCCGAGCCUGGGUCUCCCUCU
>hsa-miR-616 MIMAT0003284 Homo sapiens miR-616
ACUCAAAACCCUUCAGUGACUU
>hsa-miR-548c MIMAT0003285 Homo sapiens miR-548c
CAAAAAUCUCAAUUACUUUUGC
>hsa-miR-617 MIMAT0003286 Homo sapiens miR-617
AGACUUCCCAUUUGAAGGUGGC
>hsa-miR-618 MIMAT0003287 Homo sapiens miR-618
AAACUCUACUUGUCCUUCUGAGU
>hsa-miR-619 MIMAT0003288 Homo sapiens miR-619
GACCUGGACAUGUUUGUGCCCAGU
>hsa-miR-620 MIMAT0003289 Homo sapiens miR-620
AUGGAGAUAGAUAUAGAAAU
>hsa-miR-621 MIMAT0003290 Homo sapiens miR-621
GGCUAGCAACAGCGCUUACCU
>hsa-miR-622 MIMAT0003291 Homo sapiens miR-622
ACAGUCUGCUGAGGUUGGAGC
>hsa-miR-623 MIMAT0003292 Homo sapiens miR-623
AUCCCUUGCAGGGGCUGUUGGGU
>hsa-miR-624 MIMAT0003293 Homo sapiens miR-624
UAGUACCAGUACCUUGUGUUCA
>hsa-miR-625 MIMAT0003294 Homo sapiens miR-625
AGGGGGAAAGUUCUAUAGUCCU
>hsa-miR-626 MIMAT0003295 Homo sapiens miR-626
AGCUGUCUGAAAAUGUCUU
>hsa-miR-627 MIMAT0003296 Homo sapiens miR-627
GUGAGUCUCUAAGAAAAGAGGA
>hsa-miR-628 MIMAT0003297 Homo sapiens miR-628
UCUAGUAAGAGUGGCAGUCG
>hsa-miR-629 MIMAT0003298 Homo sapiens miR-629
GUUCUCCCAACGUAAGCCCAGC
>hsa-miR-630 MIMAT0003299 Homo sapiens miR-630
AGUAUUCUGUACCAGGGAAGGU
>hsa-miR-631 MIMAT0003300 Homo sapiens miR-631
AGACCUGGCCCAGACCUCAGC
>hsa-miR-33b MIMAT0003301 Homo sapiens miR-33b
GUGCAUUGCUGUUGCAUUGCA
>hsa-miR-632 MIMAT0003302 Homo sapiens miR-632
GUGUCUGCUUCCUGUGGGA
>hsa-miR-633 MIMAT0003303 Homo sapiens miR-633
CUAAUAGUAUCUACCACAAUAAA
>hsa-miR-634 MIMAT0003304 Homo sapiens miR-634
AACCAGCACCCCAACUUUGGAC
>hsa-miR-635 MIMAT0003305 Homo sapiens miR-635
ACUUGGGCACUGAAACAAUGUCC
>hsa-miR-636 MIMAT0003306 Homo sapiens miR-636
UGUGCUUGCUCGUCCCGCCCGCAG
>hsa-miR-637 MIMAT0003307 Homo sapiens miR-637
ACUGGGGGCUUUCGGGCUCUGCGU
>hsa-miR-638 MIMAT0003308 Homo sapiens miR-638
AGGGAUCGCGGGCGGGUGGCGGCCU
>hsa-miR-639 MIMAT0003309 Homo sapiens miR-639
AUCGCUGCGGUUGCGAGCGCUGU
>hsa-miR-640 MIMAT0003310 Homo sapiens miR-640
AUGAUCCAGGAACCUGCCUCU
>hsa-miR-641 MIMAT0003311 Homo sapiens miR-641
AAAGACAUAGGAUAGAGUCACCUC
>hsa-miR-642 MIMAT0003312 Homo sapiens miR-642
GUCCCUCUCCAAAUGUGUCUUG
>hsa-miR-643 MIMAT0003313 Homo sapiens miR-643
ACUUGUAUGCUAGCUCAGGUAG
>hsa-miR-644 MIMAT0003314 Homo sapiens miR-644
AGUGUGGCUUUCUUAGAGC
>hsa-miR-645 MIMAT0003315 Homo sapiens miR-645
UCUAGGCUGGUACUGCUGA
>hsa-miR-646 MIMAT0003316 Homo sapiens miR-646
AAGCAGCUGCCUCUGAGGC
>hsa-miR-647 MIMAT0003317 Homo sapiens miR-647
GUGGCUGCACUCACUUCCUUC
>hsa-miR-648 MIMAT0003318 Homo sapiens miR-648
AAGUGUGCAGGGCACUGGU
>hsa-miR-649 MIMAT0003319 Homo sapiens miR-649
AAACCUGUGUUGUUCAAGAGUC
>hsa-miR-650 MIMAT0003320 Homo sapiens miR-650
AGGAGGCAGCGCUCUCAGGAC
>hsa-miR-651 MIMAT0003321 Homo sapiens miR-651
UUUAGGAUAAGCUUGACUUUUG
>hsa-miR-652 MIMAT0003322 Homo sapiens miR-652
AAUGGCGCCACUAGGGUUGUGCA
>hsa-miR-548d MIMAT0003323 Homo sapiens miR-548d
CAAAAACCACAGUUUCUUUUGC
>hsa-miR-661 MIMAT0003324 Homo sapiens miR-661
UGCCUGGGUCUCUGGCCUGCGCGU
>hsa-miR-662 MIMAT0003325 Homo sapiens miR-662
UCCCACGUUGUGGCCCAGCAG
>hsa-miR-663 MIMAT0003326 Homo sapiens miR-663
AGGCGGGGCGCCGCGGGACCGC
>hsa-miR-449b MIMAT0003327 Homo sapiens miR-449b
AGGCAGUGUAUUGUUAGCUGGC
>hsa-miR-653 MIMAT0003328 Homo sapiens miR-653
UUGAAACAAUCUCUACUGAAC
>hsa-miR-411 MIMAT0003329 Homo sapiens miR-411
UAGUAGACCGUAUAGCGUACG
>hsa-miR-654 MIMAT0003330 Homo sapiens miR-654
UGGUGGGCCGCAGAACAUGUGC
>hsa-miR-655 MIMAT0003331 Homo sapiens miR-655
AUAAUACAUGGUUAACCUCUUU
>hsa-miR-656 MIMAT0003332 Homo sapiens miR-656
AAUAUUAUACAGUCAACCUCU
>hsa-miR-549 MIMAT0003333 Homo sapiens miR-549
UGACAACUAUGGAUGAGCUCU
>hsa-miR-657 MIMAT0003335 Homo sapiens miR-657
GGCAGGUUCUCACCCUCUCUAGG
>hsa-miR-658 MIMAT0003336 Homo sapiens miR-658
GGCGGAGGGAAGUAGGUCCGUUGGU
>hsa-miR-659 MIMAT0003337 Homo sapiens miR-659
CUUGGUUCAGGGAGGGUCCCCA
>hsa-miR-660 MIMAT0003338 Homo sapiens miR-660
UACCCAUUGCAUAUCGGAGUUG
>hsa-miR-421 MIMAT0003339 Homo sapiens miR-421
AUCAACAGACAUUAAUUGGGCGC
>hsa-miR-542-5p MIMAT0003340 Homo sapiens miR-542-5p
UCGGGGAUCAUCAUGUCACGAG
>hsa-miR-542-3p MIMAT0003389 Homo sapiens miR-542-3p
UGUGACAGAUUGAUAACUGAAA
>hcmv-miR-US4 MIMAT0003341 Human cytomegalovirus miR-US4
CGACAUGGACGUGCAGGGGGAU
>hcmv-miR-UL70-5p MIMAT0003342 Human cytomegalovirus miR-UL70-5p
UGCGUCUCGGCCUCGUCCAGA
>hcmv-miR-UL70-3p MIMAT0003343 Human cytomegalovirus miR-UL70-3p
GGGGAUGGGCUGGCGCGCGG
>sv40-miR-S1-5p MIMAT0003344 Simian virus miR-S1-5p
UGAGGGGCCUGAAAUGAGCCUU
>sv40-miR-S1-3p MIMAT0003345 Simian virus miR-S1-3p
GCCUGUUUCAUGCCCUGAGU
>dre-miR-34b MIMAT0003346 Danio rerio miR-34b
UAGGCAGUGUUGUUAGCUGAUUG
>dre-miR-31 MIMAT0003347 Danio rerio miR-31
GGCAAGAUGUUGGCAUAGCUG
>dre-miR-135a MIMAT0003348 Danio rerio miR-135a
UAUGGCUUUUUAUUCCUAUGUGA
>dre-miR-139 MIMAT0003349 Danio rerio miR-139
UCUACAGUGCAUGUGUCU
>gga-miR-9* MIMAT0003350 Gallus gallus miR-9*
UAAAGCUAGAGAACCGAAUGU
>gga-miR-146b MIMAT0003351 Gallus gallus miR-146b
UGAGAACUGAAUUCCAUAGGCG
>gga-miR-146b* MIMAT0003724 Gallus gallus miR-146b*
CCCUAUGGAUUCAGUUCUGC
>gga-miR-147 MIMAT0003352 Gallus gallus miR-147
GUGUGCGGAAAUGCUUCUGC
>gga-miR-193 MIMAT0003353 Gallus gallus miR-193
AACUGGCCCACAAAGUCCCGCUUU
>gga-miR-202* MIMAT0003354 Gallus gallus miR-202*
UUUCCUAUGCAUAUACUUCUUU
>gga-miR-202 MIMAT0003355 Gallus gallus miR-202
AGAGGCAUAGAGCAUGGGAAAA
>gga-miR-302b* MIMAT0003356 Gallus gallus miR-302b*
ACUUUAACAUGGAGGUGCUUUCU
>gga-miR-302b MIMAT0003357 Gallus gallus miR-302b
UAAGUGCUUCCAUGUUUUAGUAG
>gga-miR-302c* MIMAT0003358 Gallus gallus miR-302c*
UUUAACAUGGAGGUACCUGCUG
>gga-miR-302c MIMAT0003359 Gallus gallus miR-302c
UAAGUGCUUCCAUGUUUCAGUGG
>gga-miR-302d MIMAT0003360 Gallus gallus miR-302d
UAAGUGCUUCCAUGUUUUAGUUG
>gga-miR-365 MIMAT0003361 Gallus gallus miR-365
UAAUGCCCCUAAAAAUCCUUAU
>gga-miR-375 MIMAT0003362 Gallus gallus miR-375
UUUGUUCGUUCGGCUCGCGUUA
>gga-miR-383 MIMAT0003363 Gallus gallus miR-383
AGAUCAGAAGGUGAUUGUGGCU
>gga-miR-455 MIMAT0003364 Gallus gallus miR-455
UAUGUGCCCUUGGACUACAUCG
>gga-miR-489 MIMAT0003365 Gallus gallus miR-489
AGUGACAUCAUAUGUACGGCUGC
>gga-miR-490 MIMAT0003366 Gallus gallus miR-490
CAACCUGGAGGACUCCAUGCUG
>gga-miR-499 MIMAT0003367 Gallus gallus miR-499
UUAAGACUUGUAGUGAUGUUUAG
>gga-miR-211 MIMAT0003368 Gallus gallus miR-211
UUCCCUUUGUCAUCCUAUGCCU
>gga-miR-367 MIMAT0003369 Gallus gallus miR-367
AAUUGCACUUUAGCAAUGGUG
>gga-miR-466 MIMAT0003370 Gallus gallus miR-466
AUAUAUACACACACACAUAAGAC
>gga-miR-429 MIMAT0003371 Gallus gallus miR-429
UAAUACUGUCUGGUAAUGCCGU
>gga-miR-449 MIMAT0003372 Gallus gallus miR-449
UGGCAGUGUAUGUUAGCUGGU
>mmu-miR-302b* MIMAT0003373 Mus musculus miR-302b*
ACUUUAACAUGGGAAUGCUUUCU
>mmu-miR-302b MIMAT0003374 Mus musculus miR-302b
AAGUGCUUCCAUGUUUUAGUAG
>mmu-miR-302c* MIMAT0003375 Mus musculus miR-302c*
UUUAACAUGGGGUUACCUGCUG
>mmu-miR-302c MIMAT0003376 Mus musculus miR-302c
CAAGUGCUUCCAUGUUUCAGUGG
>mmu-miR-302d MIMAT0003377 Mus musculus miR-302d
AAGUGCUUCCAUGUUUGAGUGU
>rno-miR-378 MIMAT0003378 Rattus norvegicus miR-378
CUCCUGACUCCAGGUCCUGUGU
>rno-miR-422b MIMAT0003379 Rattus norvegicus miR-422b
ACUGGACUUGGAGUCAGAAGGC
>rno-miR-505 MIMAT0003380 Rattus norvegicus miR-505
GUCAACACUUGCUGGUUUCC
>rno-miR-499 MIMAT0003381 Rattus norvegicus miR-499
UUAAGACUUGCAGUGAUGUUU
>rno-miR-664 MIMAT0003382 Rattus norvegicus miR-664
UAUUCAUUUACUCCCCAGCCUA
>rno-miR-497 MIMAT0003383 Rattus norvegicus miR-497
CAGCAGCACACUGUGGUUUGUA
>ebv-miR-BART3-5p MIMAT0003410 Epstein Barr miR-BART3-5p
AACCUAGUGUUAGUGUUGUGCU
>ebv-miR-BART3-3p MIMAT0003411 Epstein Barr miR-BART3-3p
CGCACCACUAGUCACCAGGUGU
>ebv-miR-BART4 MIMAT0003412 Epstein Barr miR-BART4
GACCUGAUGCUGCUGGUGUGCU
>ebv-miR-BART5 MIMAT0003413 Epstein Barr miR-BART5
CAAGGUGAAUAUAGCUGCCCAUCG
>ebv-miR-BART6-5p MIMAT0003414 Epstein Barr miR-BART6-5p
GGUUGGUCCAAUCCAUAGGCUU
>ebv-miR-BART6-3p MIMAT0003415 Epstein Barr miR-BART6-3p
CGGGGAUCGGACUAGCCUUAGA
>ebv-miR-BART7 MIMAT0003416 Epstein Barr miR-BART7
CAUCAUAGUCCAGUGUCCAGGG
>ebv-miR-BART8-5p MIMAT0003417 Epstein Barr miR-BART8-5p
UACGGUUUCCUAGAUUGUACAG
>ebv-miR-BART8-3p MIMAT0003418 Epstein Barr miR-BART8-3p
GUCACAAUCUAUGGGGUCGUAG
>ebv-miR-BART9 MIMAT0003419 Epstein Barr miR-BART9
UAACACUUCAUGGGUCCCGUAG
>ebv-miR-BART10 MIMAT0003420 Epstein Barr miR-BART10
ACAUAACCAUGGAGUUGGCUGU
>ebv-miR-BART11-5p MIMAT0003421 Epstein Barr miR-BART11-5p
GACAGUUUGGUGCGCUAGUUGU
>ebv-miR-BART11-3p MIMAT0003422 Epstein Barr miR-BART11-3p
ACGCACACCAGGCUGACUGCC
>ebv-miR-BART12 MIMAT0003423 Epstein Barr miR-BART12
UCCUGUGGUGUUUGGUGUGGUUU
>ebv-miR-BART13 MIMAT0003424 Epstein Barr miR-BART13
UGUAACUUGCCAGGGACGGCUGA
>ebv-miR-BART14-5p MIMAT0003425 Epstein Barr miR-BART14-5p
UACCCUACGCUGCCGAUUUACA
>ebv-miR-BART14-3p MIMAT0003426 Epstein Barr miR-BART14-3p
UAAAUGCUGCAGUAGUAGGGAU
>rlcv-miR-rL1-1 MIMAT0003427 Rhesus lymphocryptovirus miR-rL1-1
UAACCUGAUCAGCCCCGGGGUU
>rlcv-miR-rL1-2 MIMAT0003428 Rhesus lymphocryptovirus miR-rL1-2
UAUCUUUUGCGGGGGAAUUUCCA
>rlcv-miR-rL1-3 MIMAT0003429 Rhesus lymphocryptovirus miR-rL1-3
CGCACCUCGCCGUCUCUACUGCU
>rlcv-miR-rL1-4-5p MIMAT0003430 Rhesus lymphocryptovirus miR-rL1-4-5p
ACCUAGUAAUUGUGCGGUGUU
>rlcv-miR-rL1-4-3p MIMAT0003431 Rhesus lymphocryptovirus miR-rL1-4-3p
CACCACACGAUCCACUAGGUCU
>rlcv-miR-rL1-5-5p MIMAT0003432 Rhesus lymphocryptovirus miR-rL1-5-5p
AACCUAGUGCCGGUGAUGUGCU
>rlcv-miR-rL1-5-3p MIMAT0003433 Rhesus lymphocryptovirus miR-rL1-5-3p
CGCACCACUUUUCACUAGGUGU
>rlcv-miR-rL1-6-5p MIMAT0003434 Rhesus lymphocryptovirus miR-rL1-6-5p
UUUAGUGGAAGUGACGUGCUGUG
>rlcv-miR-rL1-6-3p MIMAT0003435 Rhesus lymphocryptovirus miR-rL1-6-3p
UAGCACCGCUAUCCACUAUGUC
>rlcv-miR-rL1-7 MIMAT0003436 Rhesus lymphocryptovirus miR-rL1-7
CGAGGUAAACAUCGGCUUACUG
>rlcv-miR-rL1-8 MIMAT0003437 Rhesus lymphocryptovirus miR-rL1-8
UAAGGUGAAUAUAGCUGCCCAUUG
>rlcv-miR-rL1-9 MIMAT0003438 Rhesus lymphocryptovirus miR-rL1-9
UCGAUGCAUGGUCCCCCCUUAGU
>rlcv-miR-rL1-10 MIMAT0003439 Rhesus lymphocryptovirus miR-rL1-10
UAGUGCGCCGGUGACCUGAUAG
>rlcv-miR-rL1-11 MIMAT0003440 Rhesus lymphocryptovirus miR-rL1-11
UGACACUCGAUAGGAUACGGGG
>rlcv-miR-rL1-12-5p MIMAT0003441 Rhesus lymphocryptovirus miR-rL1-12-5p
AGACCAGACCAUGCACAGUGGG
>rlcv-miR-rL1-12-3p MIMAT0003442 Rhesus lymphocryptovirus miR-rL1-12-3p
AACGGUGCAUGGACUGGCUAGA
>rlcv-miR-rL1-13 MIMAT0003443 Rhesus lymphocryptovirus miR-rL1-13
GAUCAUAGCCAGUGUCCAGGGA
>rlcv-miR-rL1-14-5p MIMAT0003444 Rhesus lymphocryptovirus miR-rL1-14-5p
UCGGACGGUCUGGUGCGCUUGAU
>rlcv-miR-rL1-14-3p MIMAT0003445 Rhesus lymphocryptovirus miR-rL1-14-3p
UCGCACAUCAGGCUGAACGAC
>rlcv-miR-rL1-15 MIMAT0003446 Rhesus lymphocryptovirus miR-rL1-15
UCCUGUAGAGUAUGGGUGUGGUUU
>rlcv-miR-rL1-16-5p MIMAT0003447 Rhesus lymphocryptovirus miR-rL1-16-5p
AGCAGGCAUGUCUUCAUUCC
>rlcv-miR-rL1-16-3p MIMAT0003448 Rhesus lymphocryptovirus miR-rL1-16-3p
CAUGAAACACAUGGCCUGUUCC
>mmu-miR-675-5p MIMAT0003725 Mus musculus miR-675-5p
UGGUGCGGAAAGGGCCCACAGU
>mmu-miR-675-3p MIMAT0003726 Mus musculus miR-675-3p
CUGUAUGCCCUAACCGCUCAGU
>mmu-miR-374-5p MIMAT0003727 Mus musculus miR-374-5p
AUAUAAUACAACCUGCUAAGUG
>mmu-miR-374-3p MIMAT0003728 Mus musculus miR-374-3p
GGUUGUAUUAUCAUUGUCCGAG
>mmu-miR-216b MIMAT0003729 Mus musculus miR-216b
GGGAAAUCUCUGCAGGCAAAUGUGA
>mmu-miR-592 MIMAT0003730 Mus musculus miR-592
AUUGUGUCAAUAUGCGAUGAUGU
>mmu-miR-671 MIMAT0003731 Mus musculus miR-671
AGGAAGCCCUGGAGGGGCUGGAGG
>mmu-miR-668 MIMAT0003732 Mus musculus miR-668
UGUCACUCGGCUCGGCCCACUACC
>mmu-miR-665 MIMAT0003733 Mus musculus miR-665
ACCAGGAGGCUGAGGUCCCUUA
>mmu-miR-667 MIMAT0003734 Mus musculus miR-667
UGACACCUGCCACCCAGCCCAAG
>mmu-miR-672 MIMAT0003735 Mus musculus miR-672
UGAGGUUGGUGUACUGUGUGUG
>mmu-miR-670 MIMAT0003736 Mus musculus miR-670
AUCCCUGAGUGUAUGUGGUGAA
>mmu-miR-669a MIMAT0003477 Mus musculus miR-669a
AGUUGUGUGUGCAUGUUCAUGU
>mmu-miR-666 MIMAT0003737 Mus musculus miR-666
AGCGGGCACAGCUGUGAGAGCC
>mmu-miR-496 MIMAT0003738 Mus musculus miR-496
UGAGUAUUACAUGGCCAAUCUC
>mmu-miR-673 MIMAT0003739 Mus musculus miR-673
CUCACAGCUCUGGUCCUUGGAG
>mmu-miR-674-5p MIMAT0003740 Mus musculus miR-674-5p
GCACUGAGAUGGGAGUGGUGUA
>mmu-miR-674-3p MIMAT0003741 Mus musculus miR-674-3p
CACAGCUCCCAUCUCAGAACAA
>mmu-miR-488 MIMAT0003449 Mus musculus miR-488
CCCAGAUAAUAGCACUCUCAA
>mmu-miR-488* MIMAT0003450 Mus musculus miR-488*
UUGAAAGGCUGUUUCUUGGUC
>mmu-miR-677 MIMAT0003451 Mus musculus miR-677
UUCAGUGAUGAUUAGCUUCUGA
>mmu-miR-678 MIMAT0003452 Mus musculus miR-678
GUCUCGGUGCAAGGACUGGAGG
>mmu-miR-497 MIMAT0003453 Mus musculus miR-497
CAGCAGCACACUGUGGUUUGUA
>mmu-miR-423 MIMAT0003454 Mus musculus miR-423
AGCUCGGUCUGAGGCCCCUCAG
>mmu-miR-679 MIMAT0003455 Mus musculus miR-679
GGACUGUGAGGUGACUCUUGGU
>mmu-miR-495 MIMAT0003456 Mus musculus miR-495
AAACAAACAUGGUGCACUUCUU
>mmu-miR-680 MIMAT0003457 Mus musculus miR-680
GGGCAUCUGCUGACAUGGGGG
>mmu-miR-681 MIMAT0003458 Mus musculus miR-681
CAGCCUCGCUGGCAGGCAGCU
>mmu-miR-682 MIMAT0003459 Mus musculus miR-682
CUGCAGUCACAGUGAAGUCUG
>mmu-miR-449b MIMAT0003460 Mus musculus miR-449b
AGGCAGUGCAUUGCUAGCUGG
>mmu-miR-683 MIMAT0003461 Mus musculus miR-683
CCUGCUGUAAGCUGUGUCCUC
>mmu-miR-684 MIMAT0003462 Mus musculus miR-684
AGUUUUCCCUUCAAGUCAA
>mmu-miR-685 MIMAT0003463 Mus musculus miR-685
UCAAUGGCUGAGGUGAGGCAC
>mmu-miR-686 MIMAT0003464 Mus musculus miR-686
AUUGCUUCCCAGACGGUGAAGA
>mmu-miR-719 MIMAT0003465 Mus musculus miR-719
AUCUCGGCUACAGAAAAAUGUU
>mmu-miR-687 MIMAT0003466 Mus musculus miR-687
CUAUCCUGGAAUGCAGCAAUGA
>mmu-miR-688 MIMAT0003467 Mus musculus miR-688
UCGCAGGCGACUACUUAUUC
>mmu-miR-689 MIMAT0003468 Mus musculus miR-689
CGUCCCCGCUCGGCGGGGUCC
>mmu-miR-690 MIMAT0003469 Mus musculus miR-690
AAAGGCUAGGCUCACAACCAAA
>mmu-miR-691 MIMAT0003470 Mus musculus miR-691
AUUCCUGAAGAGAGGCAGAAAA
>mmu-miR-692 MIMAT0003471 Mus musculus miR-692
AUCUCUUUGAGCGCCUCACUC
>mmu-miR-693 MIMAT0003472 Mus musculus miR-693
CAGCCACAUCCGAAAGUUUUC
>mmu-miR-694 MIMAT0003474 Mus musculus miR-694
CUGAAAAUGUUGCCUGAAG
>mmu-miR-146b MIMAT0003475 Mus musculus miR-146b
UGAGAACUGAAUUCCAUAGGCU
>mmu-miR-669b MIMAT0003476 Mus musculus miR-669b
AGUUUUGUGUGCAUGUGCAUGU
>mmu-miR-467b MIMAT0003478 Mus musculus miR-467b
AUAUACAUACACACACCAACAC
>mmu-miR-669c MIMAT0003479 Mus musculus miR-669c
AUAGUUGUGUGUGGAUGUGUGU
>mmu-miR-297b MIMAT0003480 Mus musculus miR-297b
AUGUAUGUGUGCAUGAACAUGU
>mmu-miR-695 MIMAT0003481 Mus musculus miR-695
AGAUUGGGCAUAGGUGACUGAA
>mmu-miR-499 MIMAT0003482 Mus musculus miR-499
UUAAGACUUGCAGUGAUGUUU
>mmu-miR-696 MIMAT0003483 Mus musculus miR-696
GCGUGUGCUUGCUGUGGG
>mmu-miR-720 MIMAT0003484 Mus musculus miR-720
AUCUCGCUGGGGCCUCCA
>mmu-miR-455-5p MIMAT0003485 Mus musculus miR-455-5p
UAUGUGCCUUUGGACUACAUCG
>mmu-miR-455-3p MIMAT0003742 Mus musculus miR-455-3p
AUGCAGUCCACGGGCAUAUACACU
>mmu-miR-491 MIMAT0003486 Mus musculus miR-491
AGUGGGGAACCCUUCCAUGAGG
>mmu-miR-697 MIMAT0003487 Mus musculus miR-697
AACAUCCUGGUCCUGUGGAGA
>mmu-miR-698 MIMAT0003488 Mus musculus miR-698
CAUUCUCGUUUCCUUCCCU
>mmu-miR-699 MIMAT0003489 Mus musculus miR-699
AGGCAGUGCGACCUGGCUCG
>mmu-miR-700 MIMAT0003490 Mus musculus miR-700
CACGCGGGAACCGAGUCCACC
>mmu-miR-701 MIMAT0003491 Mus musculus miR-701
UUAGCCGCUGAAAUAGAUGGA
>mmu-miR-702 MIMAT0003492 Mus musculus miR-702
UGCCCACCCUUUACCCCGCUC
>mmu-miR-703 MIMAT0003493 Mus musculus miR-703
AAAACCUUCAGAAGGAAAGAA
>mmu-miR-704 MIMAT0003494 Mus musculus miR-704
AGACAUGUGCUCUGCUCCUAG
>mmu-miR-705 MIMAT0003495 Mus musculus miR-705
GGUGGGAGGUGGGGUGGGCA
>mmu-miR-706 MIMAT0003496 Mus musculus miR-706
AGAGAAACCCUGUCUCAAAAAA
>mmu-miR-707 MIMAT0003497 Mus musculus miR-707
CAGUCAUGCCGCUUGCCUACG
>mmu-miR-708 MIMAT0003498 Mus musculus miR-708
CAACUAGACUGUGAGCUUCUA
>mmu-miR-709 MIMAT0003499 Mus musculus miR-709
GGAGGCAGAGGCAGGAGGA
>mmu-miR-710 MIMAT0003500 Mus musculus miR-710
CCAAGUCUUGGGGAGAGUUGAG
>mmu-miR-711 MIMAT0003501 Mus musculus miR-711
GGGACCCGGGGAGAGAUGUAAG
>mmu-miR-712 MIMAT0003502 Mus musculus miR-712
CUCCUUCACCCGGGCGGUACC
>mmu-miR-712* MIMAT0003743 Mus musculus miR-712*
UGCGAGUCACCCCCGGGUGUUG
>mmu-miR-713 MIMAT0003504 Mus musculus miR-713
UGCACUGAAGGCACACAGC
>mmu-miR-714 MIMAT0003505 Mus musculus miR-714
CGACGAGGGCCGGUCGGUCGC
>mmu-miR-715 MIMAT0003506 Mus musculus miR-715
CUCCGUGCACACCCCCGCGUG
>mmu-miR-500 MIMAT0003507 Mus musculus miR-500
AUGCACCUGGGCAAGGGUUCAG
>mmu-miR-501 MIMAT0003508 Mus musculus miR-501
AAUCCUUUGUCCCUGGGUGAAA
>mmu-miR-501* MIMAT0003509 Mus musculus miR-501*
AAUGCACCCGGGCAAGGAUUUG
>mmu-miR-717 MIMAT0003510 Mus musculus miR-717
CUCAGACAGAGAUACCUUCUCU
>mmu-miR-450b MIMAT0003511 Mus musculus miR-450b
UUUUGCAGUAUGUUCCUGAAUA
>mmu-miR-450b* MIMAT0003512 Mus musculus miR-450b*
AUUGGGAACAUUUUGCAUGCAU
>mmu-miR-505 MIMAT0003513 Mus musculus miR-505
CGUCAACACUUGCUGGUUUUCU
>mmu-miR-718 MIMAT0003514 Mus musculus miR-718
CUUCCGCCCGGCCGGGUGUCG
>mmu-miR-721 MIMAT0003515 Mus musculus miR-721
CAGUGCAAUUAAAAGGGGGAA
>hsv1-miR-H1 MIMAT0003744 Herpes Simplex miR-H1
UGGAAGGACGGGAAGUGGAAG
>bta-miR-26a MIMAT0003516 Bos taurus miR-26a
UUCAAGUAAUCCAGGAUAGGCU
>bta-miR-18b MIMAT0003517 Bos taurus miR-18b
UAAGGUGCAUCUAGUGCAGUUA
>bta-miR-29a MIMAT0003518 Bos taurus miR-29a
CUAGCACCAUCUGAAAUCGGUUA
>bta-let-7f MIMAT0003519 Bos taurus let-7f
UGAGGUAGUAGAUUGUAUAGUU
>bta-miR-101 MIMAT0003520 Bos taurus miR-101
UACAGUACUGUGAUAACUGAA
>bta-miR-103 MIMAT0003521 Bos taurus miR-103
AGCAGCAUUGUACAGGGCUAUGA
>bta-miR-148a MIMAT0003522 Bos taurus miR-148a
UCAGUGCACUACAGAACUUUGU
>bta-miR-151* MIMAT0003523 Bos taurus miR-151*
UCGAGGAGCUCACAGUCUAGU
>bta-miR-151 MIMAT0003524 Bos taurus miR-151
CUAGACUGAAGCUCCUUGAGG
>bta-miR-16 MIMAT0003525 Bos taurus miR-16
UAGCAGCACGUAAAUAUUGGC
>bta-miR-18a MIMAT0003526 Bos taurus miR-18a
UAAGGUGCAUCUAGUGCAGAUA
>bta-miR-20a MIMAT0003527 Bos taurus miR-20a
UAAAGUGCUUAUAGUGCAGGUAG
>bta-miR-21 MIMAT0003528 Bos taurus miR-21
UAGCUUAUCAGACUGAUGUUGACU
>bta-miR-21* MIMAT0003745 Bos taurus miR-21*
AACAGCAGUCGAUGGGCUGUCU
>bta-miR-221 MIMAT0003529 Bos taurus miR-221
AGCUACAUUGUCUGCUGGGUUU
>bta-miR-222 MIMAT0003530 Bos taurus miR-222
AGCUACAUCUGGCUACUGGGU
>bta-miR-26b MIMAT0003531 Bos taurus miR-26b
UUCAAGUAAUUCAGGAUAGGUU
>bta-miR-27a MIMAT0003532 Bos taurus miR-27a
UUCACAGUGGCUAAGUUCCG
>bta-miR-30d MIMAT0003533 Bos taurus miR-30d
UGUAAACAUCCCCGACUGGAAGCU
>bta-miR-320 MIMAT0003534 Bos taurus miR-320
AAAAGCUGGGUUGAGAGGGCGA
>bta-miR-484 MIMAT0003535 Bos taurus miR-484
UCAGGCUCAGUCCCCUCCCGAU
>bta-miR-499 MIMAT0003536 Bos taurus miR-499
UUAAGACUUGCAGUGAUGUUU
>bta-miR-99a MIMAT0003537 Bos taurus miR-99a
AACCCGUAGAUCCGAUCUUGU
>bta-miR-125a MIMAT0003538 Bos taurus miR-125a
UCCCUGAGACCCUUUAACCUGUG
>bta-miR-125b MIMAT0003539 Bos taurus miR-125b
UCCCUGAGACCCUAACUUGUGA
>bta-miR-126 MIMAT0003540 Bos taurus miR-126
CGUACCGUGAGUAAUAAUGCG
>bta-miR-128a MIMAT0003541 Bos taurus miR-128a
UCACAGUGAACCGGUCUCUUUU
>bta-miR-145 MIMAT0003542 Bos taurus miR-145
GUCCAGUUUUCCCAGGAAUCCCU
>bta-miR-181a MIMAT0003543 Bos taurus miR-181a
AACAUUCAACGCUGUCGGUGAGUU
>bta-miR-199a MIMAT0003544 Bos taurus miR-199a
CCCAGUGUUCAGACUACCUGUU
>bta-miR-199a* MIMAT0003746 Bos taurus miR-199a*
ACAGUAGUCUGCACAUUGGUUA
>bta-miR-205 MIMAT0003545 Bos taurus miR-205
UCCUUCAUUCCACCGGAGUCUG
>bta-miR-27b MIMAT0003546 Bos taurus miR-27b
UUCACAGUGGCUAAGUUCUGC
>bta-miR-30b MIMAT0003547 Bos taurus miR-30b
UGUAAACAUCCUACACUCAGCU
>bta-miR-31 MIMAT0003548 Bos taurus miR-31
AGGCAAGAUGCUGGCAUAGCU
>bta-miR-34b MIMAT0003549 Bos taurus miR-34b
AGGCAGUGUAAUUAGCUGAUUG
>dre-miR-190b MIMAT0003747 Danio rerio miR-190b
UGAUAUGUUUGAUAUUCGGUUG
>dre-miR-722 MIMAT0003748 Danio rerio miR-722
UUUUUUGCAGAAACGUUUCAGAUU
>dre-miR-499 MIMAT0003749 Danio rerio miR-499
UUAAGACUUGCAGUGAUGUUUA
>dre-miR-723* MIMAT0003750 Danio rerio miR-723*
GACAGUUUUAAAUGAUGUUACUUU
>dre-miR-723 MIMAT0003751 Danio rerio miR-723
AAGACAUCAAUUAAAUCUGUGCU
>dre-miR-724 MIMAT0003752 Danio rerio miR-724
UUAAAGGGAAUUUGCGACUGUU
>dre-miR-725 MIMAT0003753 Danio rerio miR-725
UUCAGUCAUUGUUUCUAGUAGU
>dre-miR-726 MIMAT0003754 Danio rerio miR-726
UUCACUACUAGCAGAACUCGG
>dre-miR-727* MIMAT0003755 Danio rerio miR-727*
UCAGUCUUCAAUUCCUCCCAGC
>dre-miR-727 MIMAT0003756 Danio rerio miR-727
GUUGAGGCGAGUUGAAGACUUA
>dre-miR-728 MIMAT0003757 Danio rerio miR-728
AUACUAAGUACACUACGUUUUC
>dre-miR-729 MIMAT0003758 Danio rerio miR-729
CAUGGGUAUGAUACGACCUGGGUU
>dre-miR-34c MIMAT0003759 Danio rerio miR-34c
AGGCAGUGCAGUUAGUUGAUUAC
>dre-miR-730 MIMAT0003760 Danio rerio miR-730
UCCUCAUUGUGCAUGCUGUGUGU
>dre-miR-731 MIMAT0003761 Danio rerio miR-731
AAUGACACGUUUUCUCCCGGAUCG
>dre-miR-732 MIMAT0003762 Danio rerio miR-732
CUCAAAGCAGAGAACUCUCGGU
>dre-miR-733 MIMAT0003763 Danio rerio miR-733
UGCGUUGGUUUAGCUCAGUGGUU
>dre-miR-15c MIMAT0003764 Danio rerio miR-15c
AAGCAGCGCGUCAUGGUUUUC
>dre-miR-734 MIMAT0003765 Danio rerio miR-734
GUAAAUGCUGCAGAAUCGUACCG
>dre-miR-735 MIMAT0003766 Danio rerio miR-735
CUCUCCCACCGCUAAACUUGAC
>dre-miR-736 MIMAT0003767 Danio rerio miR-736
GUAAGACGAACAAAAAGUUUU
>dre-miR-737 MIMAT0003768 Danio rerio miR-737
AAUCAAAACCUAAAGAAAAUA
>dre-miR-738 MIMAT0003769 Danio rerio miR-738
GCUACGGCCCGCGUCGGGACCUC
>dre-miR-739 MIMAT0003770 Danio rerio miR-739
AGGCCGAAGUGGAGAAGGGUU
>dre-miR-740 MIMAT0003771 Danio rerio miR-740
AUAAAAAGUGGUAUGGUACAGU
>xtr-let-7b MIMAT0003550 Xenopus tropicalis let-7b
UGAGGUAGUAGUUUGUGUAGUU
>xtr-miR-1a MIMAT0003551 Xenopus tropicalis miR-1a
UGGAAUGUAAAGAAGUAUGUA
>xtr-miR-7 MIMAT0003552 Xenopus tropicalis miR-7
UGGAAGACUAGUGAUUUUGUUG
>xtr-miR-9a MIMAT0003553 Xenopus tropicalis miR-9a
UCUUUGGUUAUCUAGCUGUAUGA
>xtr-miR-9a* MIMAT0003554 Xenopus tropicalis miR-9a*
UAAAGCUAGAUAACCGAAAGU
>xtr-miR-9b MIMAT0003555 Xenopus tropicalis miR-9b
UCUUUGGUUACCUAGCUGUAUGA
>xtr-miR-9b* MIMAT0003556 Xenopus tropicalis miR-9b*
UAAAGCUAGACAACCGAACGU
>xtr-miR-10a MIMAT0003557 Xenopus tropicalis miR-10a
UACCCUGUAGAUCCGAAUUUGUG
>xtr-miR-10b MIMAT0003558 Xenopus tropicalis miR-10b
UACCCUGUAGAACCGAAUUUGU
>xtr-miR-10c MIMAT0003559 Xenopus tropicalis miR-10c
CACCCUGUAGAAUCGAAUUUGU
>xtr-miR-15a MIMAT0003560 Xenopus tropicalis miR-15a
UAGCAGCACAUAAUGGUUUGUG
>xtr-miR-15b MIMAT0003561 Xenopus tropicalis miR-15b
UAGCAGCACAUCAUGAUUUGCA
>xtr-miR-16c MIMAT0003562 Xenopus tropicalis miR-16c
UAGCAGCACGUAAAUACUGGAG
>xtr-miR-16a MIMAT0003563 Xenopus tropicalis miR-16a
UAGCAGCACGUAAAUAUUGGUG
>xtr-miR-17-5p MIMAT0003564 Xenopus tropicalis miR-17-5p
CAAAGUGCUUACAGUGCAGGUAGU
>xtr-miR-17-3p MIMAT0003565 Xenopus tropicalis miR-17-3p
ACUGCAGUGAAGGCACUUGU
>xtr-miR-19a MIMAT0003566 Xenopus tropicalis miR-19a
UGUGCAAAUCUAUGCAAAACUGA
>xtr-miR-19b MIMAT0003567 Xenopus tropicalis miR-19b
UGUGCAAAUCCAUGCAAAACUGA
>xtr-miR-23a MIMAT0003568 Xenopus tropicalis miR-23a
AUCACAUUGCCAGGGAUUUCC
>xtr-miR-26 MIMAT0003569 Xenopus tropicalis miR-26
UUCAAGUAAUCCAGGAUAGGC
>xtr-miR-27a MIMAT0003570 Xenopus tropicalis miR-27a
UUCACAGUGGCUAAGUUCCGC
>xtr-miR-27b MIMAT0003571 Xenopus tropicalis miR-27b
UUCACAGUGGCUAAGUUCUGC
>xtr-miR-29d MIMAT0003572 Xenopus tropicalis miR-29d
UAGCACCAUAUGAAAUCAGUGUC
>xtr-miR-29b MIMAT0003573 Xenopus tropicalis miR-29b
UAGCACCAUUUGAAAUCAGUGUU
>xtr-miR-30a-5p MIMAT0003574 Xenopus tropicalis miR-30a-5p
UGUAAACAUCCUCGACUGGAAG
>xtr-miR-30a-3p MIMAT0003575 Xenopus tropicalis miR-30a-3p
CUUUCAGUCAGAUGUUUGCAGC
>xtr-miR-30b MIMAT0003576 Xenopus tropicalis miR-30b
UGUAAACAUCCUACACUCAGCU
>xtr-miR-30c MIMAT0003577 Xenopus tropicalis miR-30c
UGUAAACAUCCUACACUCUCAGC
>xtr-miR-34a MIMAT0003578 Xenopus tropicalis miR-34a
UGGCAGUGUCUUAGCUGGUUGUU
>xtr-miR-34b MIMAT0003579 Xenopus tropicalis miR-34b
CAGGCAGUGUAGUUAGCUGAUUG
>xtr-miR-92a MIMAT0003580 Xenopus tropicalis miR-92a
UAUUGCACUUGUCCCGGCCUG
>xtr-miR-98 MIMAT0003581 Xenopus tropicalis miR-98
UGAGGUAGUAAGUUGUAUUGUU
>xtr-miR-99 MIMAT0003582 Xenopus tropicalis miR-99
AACCCGUAGAUCCGAUCUUGUG
>xtr-miR-106 MIMAT0003583 Xenopus tropicalis miR-106
AAAAGUGCUUAUAGUGCAGGUAGA
>xtr-miR-107 MIMAT0003584 Xenopus tropicalis miR-107
AGCAGCAUUGUACAGGGCUAUCA
>xtr-miR-122 MIMAT0003585 Xenopus tropicalis miR-122
UGGAGUGUGACAAUGGUGUUUGU
>xtr-miR-125b MIMAT0003586 Xenopus tropicalis miR-125b
UCCCUGAGACCCUAACUUGUGA
>xtr-miR-126* MIMAT0003587 Xenopus tropicalis miR-126*
CAUUAUUACUUUUGGUACGCG
>xtr-miR-126 MIMAT0003588 Xenopus tropicalis miR-126
UCGUACCGUGAGUAAUAAUGC
>xtr-miR-128 MIMAT0003589 Xenopus tropicalis miR-128
UCACAGUGAACCGGUCUCUUUU
>xtr-miR-129 MIMAT0003590 Xenopus tropicalis miR-129
CUUUUUGCGGUCUGGGCUUGC
>xtr-miR-130a MIMAT0003591 Xenopus tropicalis miR-130a
CAGUGCAAUGUUAAAAGGGCAU
>xtr-miR-130c MIMAT0003592 Xenopus tropicalis miR-130c
CAGUGCAAUAUUAAAAGGGCAU
>xtr-miR-130b MIMAT0003593 Xenopus tropicalis miR-130b
CAGUGCAAUGAUGAAAGGGCAU
>xtr-miR-132 MIMAT0003594 Xenopus tropicalis miR-132
UAACAGUCUACAGCCAUGGUCG
>xtr-miR-133c MIMAT0003595 Xenopus tropicalis miR-133c
UUGGUCCCCUUCAACCAGCUGC
>xtr-miR-133d MIMAT0003596 Xenopus tropicalis miR-133d
UUGGUCCCCUUCAACCAGCCGC
>xtr-miR-133b MIMAT0003597 Xenopus tropicalis miR-133b
UUGGUCCCCUUCAACCAGCUA
>xtr-miR-135 MIMAT0003598 Xenopus tropicalis miR-135
UAUGGCUUUUUAUUCCUAUGUGA
>xtr-miR-138 MIMAT0003599 Xenopus tropicalis miR-138
AGCUGGUGUUGUGAAUC
>xtr-miR-139 MIMAT0003600 Xenopus tropicalis miR-139
UCUACAGUGCAUGUGUCU
>xtr-miR-140 MIMAT0003601 Xenopus tropicalis miR-140
AGUGGUUUUACCCUAUGGUAG
>xtr-miR-142-5p MIMAT0003602 Xenopus tropicalis miR-142-5p
CAUAAAGUAGAAAGCACUAC
>xtr-miR-142-3p MIMAT0003603 Xenopus tropicalis miR-142-3p
UGUAGUGUUUCCUACUUUAUGGA
>xtr-miR-146 MIMAT0003604 Xenopus tropicalis miR-146
UGAGAACUGAAUUCCAUAGGUU
>xtr-miR-148b MIMAT0003605 Xenopus tropicalis miR-148b
UCAGUGCAUCACAGAACUUUGU
>xtr-miR-150 MIMAT0003606 Xenopus tropicalis miR-150
UCUCCCAACCCUUGUACCAGAG
>xtr-miR-153 MIMAT0003607 Xenopus tropicalis miR-153
UUGCAUAGUCACAAAAGUGA
>xtr-miR-155 MIMAT0003608 Xenopus tropicalis miR-155
UUAAUGCUAAUCGUGAUAGGGG
>xtr-miR-181b MIMAT0003609 Xenopus tropicalis miR-181b
AACAUUCAUUGCUGUCGGUGGG
>xtr-miR-182 MIMAT0003610 Xenopus tropicalis miR-182
UUUGGCAAUGGUAGAACUCACA
>xtr-miR-182* MIMAT0003611 Xenopus tropicalis miR-182*
UGGUUCUAGACUUGCCAACUA
>xtr-miR-183 MIMAT0003612 Xenopus tropicalis miR-183
UAUGGCACUGGUAGAAUUCACUG
>xtr-miR-184 MIMAT0003613 Xenopus tropicalis miR-184
UGGACGGAGAACUGAUAAGGCU
>xtr-miR-187 MIMAT0003614 Xenopus tropicalis miR-187
UCGUGUCUUGUGUUGCAGCCA
>xtr-miR-192 MIMAT0003615 Xenopus tropicalis miR-192
AUGACCUAUGAAUUGACAGCC
>xtr-miR-193 MIMAT0003616 Xenopus tropicalis miR-193
AACUGGCCCGCAAAGUCCCGCUUC
>xtr-miR-194 MIMAT0003617 Xenopus tropicalis miR-194
UGUAACAGCAACUCCAUGUGGA
>xtr-miR-199a MIMAT0003618 Xenopus tropicalis miR-199a
CCCAGUGUUCAGACUACCUGUUC
>xtr-miR-199a* MIMAT0003619 Xenopus tropicalis miR-199a*
UACAGUAGUCUGCACAUUGGUU
>xtr-miR-202* MIMAT0003620 Xenopus tropicalis miR-202*
UUUCCUAUGCAUAUACCUCUUU
>xtr-miR-202 MIMAT0003621 Xenopus tropicalis miR-202
AGGGGCAUAGGGCAUGGGAAAA
>xtr-miR-205b MIMAT0003622 Xenopus tropicalis miR-205b
UCCUUCAUUCCACCGGAUCCUG
>xtr-miR-206 MIMAT0003623 Xenopus tropicalis miR-206
UGGAAUGUAAGGAAGUGUGUGG
>xtr-miR-210 MIMAT0003624 Xenopus tropicalis miR-210
CUGUGCGUGUGACAGCGGCUAA
>xtr-miR-181a MIMAT0003625 Xenopus tropicalis miR-181a
AACAUUCAACGCUGUCGGUGAGU
>xtr-miR-181a* MIMAT0003626 Xenopus tropicalis miR-181a*
ACCAUCGAUCGUUGACUGUACA
>xtr-miR-214 MIMAT0003627 Xenopus tropicalis miR-214
ACAGCAGGCACAGACAGGCAG
>xtr-miR-215 MIMAT0003628 Xenopus tropicalis miR-215
AUGACCUAUGAAAUGACAGCC
>xtr-miR-216 MIMAT0003629 Xenopus tropicalis miR-216
UAAUCUCAGCUGGCAACUGUG
>xtr-miR-217 MIMAT0003630 Xenopus tropicalis miR-217
UACUGCAUCAGGAACUGAUUGGAU
>xtr-miR-218 MIMAT0003631 Xenopus tropicalis miR-218
UUGUGCUUGAUCUAACCAUGU
>xtr-miR-219 MIMAT0003632 Xenopus tropicalis miR-219
UGAUUGUCCAAACGCAAUUCU
>xtr-miR-222 MIMAT0003633 Xenopus tropicalis miR-222
AGCUACAUCUGGCUACUGGGUCUC
>xtr-miR-223 MIMAT0003634 Xenopus tropicalis miR-223
UGUCAGUUUGUCAAAUACCCC
>xtr-miR-301 MIMAT0003635 Xenopus tropicalis miR-301
CAGUGCAAUAGUAUUGUCAAAGC
>xtr-miR-302 MIMAT0003636 Xenopus tropicalis miR-302
UAAGUGCUCCAAUGUUUUAGUGG
>xtr-miR-365 MIMAT0003637 Xenopus tropicalis miR-365
UAAUGCCCCUAAAAAUCCUUAU
>xtr-miR-367 MIMAT0003638 Xenopus tropicalis miR-367
AAUUGCACUGUAGCAAUGGUGA
>xtr-miR-383 MIMAT0003639 Xenopus tropicalis miR-383
AGAUCAGAAGGUGAUUGUGGCU
>xtr-miR-425-5p MIMAT0003640 Xenopus tropicalis miR-425-5p
AAUGACACGAUCACUCCCGUUGA
>xtr-miR-455 MIMAT0003641 Xenopus tropicalis miR-455
UAUGUGCCCUUGGACUACAUCG
>xtr-miR-489 MIMAT0003642 Xenopus tropicalis miR-489
AGUGACAUCAUAUGUACGGCUGC
>xtr-miR-499 MIMAT0003643 Xenopus tropicalis miR-499
UUAAGACUUGCAGUGAUGUUUAG
>xtr-let-7c MIMAT0003644 Xenopus tropicalis let-7c
UGAGGUAGUAGGUUGUAUGGUU
>xtr-let-7f MIMAT0003645 Xenopus tropicalis let-7f
UGAGGUAGUAGAUUGUAUAGU
>xtr-let-7g MIMAT0003646 Xenopus tropicalis let-7g
UGAGGUAGUUGUUUGUACAGU
>xtr-let-7i MIMAT0003647 Xenopus tropicalis let-7i
UGAGGUAGUAGUUUGUGCUGU
>xtr-miR-1b MIMAT0003648 Xenopus tropicalis miR-1b
UGGAAUGUUAAGAAGUAUGUA
>xtr-miR-9 MIMAT0003649 Xenopus tropicalis miR-9
UCUUUGGUUAUCUAGCUGUAUG
>xtr-miR-9* MIMAT0003650 Xenopus tropicalis miR-9*
UAAAGCUAGAUAACCGAAAGU
>xtr-miR-15c MIMAT0003651 Xenopus tropicalis miR-15c
UAGCAGCACAUCAUGGUUUGUA
>xtr-miR-18a MIMAT0003652 Xenopus tropicalis miR-18a
UAAGGUGCAUCUAGUGCAGAUA
>xtr-miR-189 MIMAT0003653 Xenopus tropicalis miR-189
GUGCCUACUGAACUGAUAUCAGU
>xtr-miR-24a MIMAT0003654 Xenopus tropicalis miR-24a
UGGCUCAGUUCAGCAGGAACAG
>xtr-miR-24b MIMAT0003655 Xenopus tropicalis miR-24b
UGGCUCAGUUCAGCAGGACAG
>xtr-miR-29a MIMAT0003656 Xenopus tropicalis miR-29a
UAGCACCAUUUGAAAUCGGUU
>xtr-miR-30d MIMAT0003657 Xenopus tropicalis miR-30d
UGUAAACAUCCCCGACUGGAAG
>xtr-miR-92b MIMAT0003658 Xenopus tropicalis miR-92b
UAUUGCACUCGUCCCGGCCUC
>xtr-miR-93a MIMAT0003659 Xenopus tropicalis miR-93a
CAAAGUGCUGUUCGUGCAGGUAG
>xtr-miR-93b MIMAT0003660 Xenopus tropicalis miR-93b
UCAAGUGCUGUUCGUGCAGGUAG
>xtr-miR-96 MIMAT0003661 Xenopus tropicalis miR-96
UUUGGCACUAGCACAUUUUUGCU
>xtr-miR-101a MIMAT0003662 Xenopus tropicalis miR-101a
UACAGUACUGUGAUAACUGAAG
>xtr-miR-103 MIMAT0003663 Xenopus tropicalis miR-103
AGCAGCAUUGUACAGGGCUAUGA
>xtr-miR-148a MIMAT0003664 Xenopus tropicalis miR-148a
UCAGUGCACUACAGAACUUUGU
>xtr-miR-338 MIMAT0003665 Xenopus tropicalis miR-338
UCCAGCAUCAGUGAUUUUGUUG
>xtr-let-7e MIMAT0003666 Xenopus tropicalis let-7e
UGAGGUAGUAGGUUGUUUAGUU
>xtr-let-7a MIMAT0003667 Xenopus tropicalis let-7a
UGAGGUAGUAGGUUGUAUAGUU
>xtr-miR-16b MIMAT0003668 Xenopus tropicalis miR-16b
UAGCAGCACGUAAAUAUUGGGU
>xtr-miR-20a MIMAT0003669 Xenopus tropicalis miR-20a
UAAAGUGCUUAUAGUGCAGGUAG
>xtr-miR-20a* MIMAT0003670 Xenopus tropicalis miR-20a*
ACUGCAUAAUGAGCACUUAAA
>xtr-miR-22* MIMAT0003671 Xenopus tropicalis miR-22*
AGUUCUUCAGUGGCAAGCUUU
>xtr-miR-22 MIMAT0003672 Xenopus tropicalis miR-22
AAGCUGCCAGUUGAAGAACUGU
>xtr-miR-23b MIMAT0003673 Xenopus tropicalis miR-23b
AUCACAUUGCCAGGGAUUACC
>xtr-miR-25 MIMAT0003674 Xenopus tropicalis miR-25
CAUUGCACUUGUCUCGGUCUGA
>xtr-miR-27c MIMAT0003675 Xenopus tropicalis miR-27c
UUCACAGUGGCUAAGUUCCAC
>xtr-miR-29c* MIMAT0003676 Xenopus tropicalis miR-29c*
UGACCGAUCUCUCUUGGUGUUC
>xtr-miR-29c MIMAT0003677 Xenopus tropicalis miR-29c
UAGCACCAUUUGAAAUCGGU
>xtr-miR-30e MIMAT0003678 Xenopus tropicalis miR-30e
UGUAAACAUCCUUGACUGGA
>xtr-miR-31 MIMAT0003679 Xenopus tropicalis miR-31
AGGCAAGAUGUUGGCAUAGCUG
>xtr-miR-33a MIMAT0003680 Xenopus tropicalis miR-33a
GUGCAUUGUAGUUGCAUUG
>xtr-miR-33b MIMAT0003681 Xenopus tropicalis miR-33b
GUGCAUUGUUGUUGCAUUG
>xtr-miR-100 MIMAT0003682 Xenopus tropicalis miR-100
AACCCGUAGAUCCGAACUUGUG
>xtr-miR-124 MIMAT0003683 Xenopus tropicalis miR-124
UUAAGGCACGCGGUGAAUGCCA
>xtr-miR-125a MIMAT0003684 Xenopus tropicalis miR-125a
UCCCUGAGACCCUUAACCUGUG
>xtr-miR-137 MIMAT0003685 Xenopus tropicalis miR-137
UAUUGCUUAAGAAUACGCGUAG
>xtr-miR-143 MIMAT0003686 Xenopus tropicalis miR-143
UGAGAUGAAGCACUGUAGCUCG
>xtr-miR-144 MIMAT0003687 Xenopus tropicalis miR-144
UACAGUAUAGAUGAUGUACUA
>xtr-miR-145 MIMAT0003688 Xenopus tropicalis miR-145
GUCCAGUUUUCCCAGGAAUCCCUU
>xtr-miR-191 MIMAT0003689 Xenopus tropicalis miR-191
CAACGGAAUCCCAAAAGCAGCU
>xtr-miR-196a MIMAT0003690 Xenopus tropicalis miR-196a
UAGGUAGUUUCAUGUUGUUGG
>xtr-miR-196b MIMAT0003691 Xenopus tropicalis miR-196b
UAGGUAGUUUUAUGUUGUUGG
>xtr-miR-199b MIMAT0003692 Xenopus tropicalis miR-199b
CCCAGUGUUCAGACUACGUGUUC
>xtr-miR-200a MIMAT0003693 Xenopus tropicalis miR-200a
UAACACUGUCUGGUAACGAUGU
>xtr-miR-200b MIMAT0003694 Xenopus tropicalis miR-200b
UAAUACUGCCUGGUAAUGAUGAU
>xtr-miR-203 MIMAT0003695 Xenopus tropicalis miR-203
GUGAAAUGUUUAGGACCACUUG
>xtr-miR-204 MIMAT0003696 Xenopus tropicalis miR-204
UUCCCUUUGUCAUCCUAUGCCU
>xtr-miR-205a MIMAT0003697 Xenopus tropicalis miR-205a
UCCUUCAUUCCACCGGAGUCUG
>xtr-miR-208 MIMAT0003698 Xenopus tropicalis miR-208
AUAAGACGAGCAUAAAGCUUGU
>xtr-miR-212 MIMAT0003699 Xenopus tropicalis miR-212
UAACAGUCUACAGUCAUGGCU
>xtr-miR-221 MIMAT0003700 Xenopus tropicalis miR-221
AGCUACAUUGUCUGCUGGGUUUC
>xtr-miR-363-5p MIMAT0003701 Xenopus tropicalis miR-363-5p
CGGGUGGAUCACGAUGCAAUUU
>xtr-miR-363-3p MIMAT0003702 Xenopus tropicalis miR-363-3p
AAUUGCACGGUAUCCAUCUGU
>xtr-miR-429 MIMAT0003703 Xenopus tropicalis miR-429
UAAUACUGUCUGGUAAUGCCGU
>xtr-miR-449 MIMAT0003704 Xenopus tropicalis miR-449
AGGCAGUGUAAUGUUAGCUGGU
>xtr-miR-451 MIMAT0003705 Xenopus tropicalis miR-451
AAACCGUUACCAUUACUGAGUU
>xtr-miR-18b MIMAT0003706 Xenopus tropicalis miR-18b
UAAGGUGCAUCUAGUGCAGUUAG
>xtr-miR-20b MIMAT0003707 Xenopus tropicalis miR-20b
CAAAGUGCUCAUAGUGCAGGUAG
>xtr-miR-133a MIMAT0003708 Xenopus tropicalis miR-133a
UUGGUCCCCUUCAACCAGCUGU
>xtr-miR-428 MIMAT0003709 Xenopus tropicalis miR-428
UAAGUGCUCUCUAGUUCGGUUG
>mmu-miR-652 MIMAT0003711 Mus musculus miR-652
AAUGGCGCCACUAGGGUUGUGCA
>tni-miR-10d MIMAT0003772 Tetraodon nigroviridis miR-10d
UACCCUGUAGAACCGAAUGUGUGUG
>fru-miR-10d MIMAT0003773 Fugu rubripes miR-10d
UACCCUGUAGAACCGAAUGUGUGUG
>kshv-miR-K12-12 MIMAT0003712 Kaposi sarcoma-associated miR-K12-12
ACCAGGCCACCAUUCCUCUCCG
>ebv-miR-BART15 MIMAT0003713 Epstein Barr miR-BART15
AGUGGUUUUGUUUCCUUGAUAG
>ebv-miR-BART16 MIMAT0003714 Epstein Barr miR-BART16
AUAGAGUGGGUGUGUGCUCUUG
>ebv-miR-BART17-5p MIMAT0003715 Epstein Barr miR-BART17-5p
AAGAGGACGCAGGCAUACAAGG
>ebv-miR-BART17-3p MIMAT0003716 Epstein Barr miR-BART17-3p
UUGUAUGCCUGGUGUCCCCUUA
>ebv-miR-BART18 MIMAT0003717 Epstein Barr miR-BART18
CAAGUUCGCACUUCCUAUACAG
>ebv-miR-BART19 MIMAT0003718 Epstein Barr miR-BART19
UGUUUUGUUUGCUUGGGAAUGC
>ebv-miR-BART20-5p MIMAT0003719 Epstein Barr miR-BART20-5p
GUAGCAGGCAUGUCUUCAUUCC
>ebv-miR-BART20-3p MIMAT0003720 Epstein Barr miR-BART20-3p
CAUGAAGGCACAGCCUGUUACC
>gga-miR-21 MIMAT0003774 Gallus gallus miR-21
UAGCUUAUCAGACUGAUGUUGA
>gga-miR-451 MIMAT0003775 Gallus gallus miR-451
AAACCGUUACCAUUACUGAGUUU
>gga-miR-144 MIMAT0003776 Gallus gallus miR-144
CUACAGUAUAGAUGAUGUACUC
>gga-miR-456 MIMAT0003777 Gallus gallus miR-456
CAGGCUGGUUAGAUGGUUGUCA
>gga-miR-460 MIMAT0003778 Gallus gallus miR-460
CCUGCAUUGUACACACUGUGUG
>gga-miR-757 MIMAT0003779 Gallus gallus miR-757
GCAGAGCUGCAGAUGGGAUUC
>mmu-miR-490 MIMAT0003780 Mus musculus miR-490
CAACCUGGAGGACUCCAUGCUG
>mmu-miR-676* MIMAT0003781 Mus musculus miR-676*
ACUCUACAACCUUAGGACUUGC
>mmu-miR-676 MIMAT0003782 Mus musculus miR-676
CCGUCCUGAGGUUGUUGAGCU
>mmu-miR-615 MIMAT0003783 Mus musculus miR-615
UCCGAGCCUGGGUCUCCCUCUU
>bta-miR-106 MIMAT0003784 Bos taurus miR-106
AAAAGUGCUUACAGUGCAGGUA
>bta-miR-107 MIMAT0003785 Bos taurus miR-107
AGCAGCAUUGUACAGGGCUAUC
>bta-miR-10a MIMAT0003786 Bos taurus miR-10a
UACCCUGUAGAUCCGAAUUUGUG
>bta-miR-127 MIMAT0003787 Bos taurus miR-127
UCGGAUCCGUCUGAGCUUGGCU
>bta-miR-139 MIMAT0003788 Bos taurus miR-139
UCUACAGUGCACGUGUCUCCAGU
>bta-miR-140 MIMAT0003789 Bos taurus miR-140
UACCACAGGGUAGAACCACGGA
>bta-miR-142 MIMAT0003790 Bos taurus miR-142
CAUAAAGUAGAAAGCACUAC
>bta-miR-142* MIMAT0003791 Bos taurus miR-142*
AGUGUUUCCUACUUUAUGGAUG
>bta-miR-15b MIMAT0003792 Bos taurus miR-15b
UAGCAGCACAUCAUGGUUUACA
>bta-miR-181b MIMAT0003793 Bos taurus miR-181b
AACAUUCAUUGCUGUCGGUGGGUUU
>bta-miR-193a* MIMAT0003794 Bos taurus miR-193a*
UGGGUCUUUGCGGGCGAGAUGA
>bta-miR-193a MIMAT0003795 Bos taurus miR-193a
AACUGGCCUACAAAGUCCCAGU
>bta-miR-20b MIMAT0003796 Bos taurus miR-20b
CAAAGUGCUCACAGUGCAGGUA
>bta-miR-215 MIMAT0003797 Bos taurus miR-215
AUGACCUAUGAAUUGACAGACA
>bta-miR-218 MIMAT0003798 Bos taurus miR-218
UUGUGCUUGAUCUAACCAUGU
>bta-miR-30e-5p MIMAT0003799 Bos taurus miR-30e-5p
UGUAAACAUCCUUGACUGGAAGCU
>bta-miR-345 MIMAT0003800 Bos taurus miR-345
GCUGACUCCUAGUCCAGUGCU
>bta-miR-369-5p MIMAT0003801 Bos taurus miR-369-5p
AUCGACCGUGUUAUAUUCGC
>bta-miR-369-3p MIMAT0003802 Bos taurus miR-369-3p
AAUAAUACAUGGUUGAUCUUU
>bta-miR-380-5p MIMAT0003803 Bos taurus miR-380-5p
UGGUUGACCAUAGAACAUGCGC
>bta-miR-380-3p MIMAT0003804 Bos taurus miR-380-3p
UAUGUAAUGUGGUCCACGUCU
>bta-miR-487a MIMAT0003805 Bos taurus miR-487a
AAUCAUACAGGGACAUCCAGU
>bta-miR-545* MIMAT0003806 Bos taurus miR-545*
UCAGUAAAUGUUUAUUGGAUG
>bta-miR-545-3p MIMAT0003807 Bos taurus miR-545-3p
AUCAACAAACAUUUAUUGUGUG
>bta-miR-92 MIMAT0003808 Bos taurus miR-92
UAUUGCACUUGUCCCGGCCUGU
>bta-miR-98 MIMAT0003809 Bos taurus miR-98
UGAGGUAGUAAGUUGUAUUGUU
>bta-let-7d MIMAT0003810 Bos taurus let-7d
AGAGGUAGUAGGUUGCAUAGUU
>bta-miR-124a MIMAT0003811 Bos taurus miR-124a
UUAAGGCACGCGGUGAAUGCCAA
>bta-miR-132 MIMAT0003812 Bos taurus miR-132
UAACAGUCUACAGCCAUGGUCG
>bta-miR-138 MIMAT0003813 Bos taurus miR-138
AGCUGGUGUUGUGAAUCAGGCCG
>bta-miR-148b MIMAT0003814 Bos taurus miR-148b
UCAGUGCAUCACAGAACUUUGU
>bta-miR-17-5p MIMAT0003815 Bos taurus miR-17-5p
CAAAGUGCUUACAGUGCAGGUAGU
>bta-miR-17-3p MIMAT0003816 Bos taurus miR-17-3p
ACUGCAGUGAAGGCACUUGU
>bta-miR-181c MIMAT0003817 Bos taurus miR-181c
AACAUUCAACCUGUCGGUGAGUUU
>bta-miR-186 MIMAT0003818 Bos taurus miR-186
CAAAGAAUUCUCCUUUUGGGCU
>bta-miR-191 MIMAT0003819 Bos taurus miR-191
CAACGGAAUCCCAAAAGCAGCUG
>bta-miR-192 MIMAT0003820 Bos taurus miR-192
CUGACCUAUGAAUUGACAGCCAG
>bta-miR-199b MIMAT0003821 Bos taurus miR-199b
CCCAGUGUUUAGACUAUCUGUUC
>bta-miR-200a MIMAT0003822 Bos taurus miR-200a
UAACACUGUCUGGUAACGAUGUU
>bta-miR-200c MIMAT0003823 Bos taurus miR-200c
UAAUACUGCCGGGUAAUGAUGGA
>bta-miR-210 MIMAT0003824 Bos taurus miR-210
ACUGUGCGUGUGACAGCGGCUGA
>bta-miR-214 MIMAT0003825 Bos taurus miR-214
GUACAGCAGGCACAGACAGGCAGU
>bta-miR-22-5p MIMAT0003826 Bos taurus miR-22-5p
AGUUCUUCAGUGGCAAGCUUUA
>bta-miR-23a MIMAT0003827 Bos taurus miR-23a
AUCACAUUGCCAGGGAUUUCCA
>bta-miR-29b MIMAT0003828 Bos taurus miR-29b
UAGCACCAUUUGAAAUCAGUGUUU
>bta-miR-29c MIMAT0003829 Bos taurus miR-29c
UAGCACCAUUUGAAAUCGGUUA
>bta-miR-361 MIMAT0003830 Bos taurus miR-361
UUAUCAGAAUCUCCAGGGGUAC
>bta-miR-423 MIMAT0003831 Bos taurus miR-423
AAGCUCGGUCUGAGGCCCCUCAGU
>bta-miR-425-5p MIMAT0003832 Bos taurus miR-425-5p
AUGACACGAUCACUCCCGUUGA
>bta-miR-425-3p MIMAT0003833 Bos taurus miR-425-3p
AUCGGGAAUGUCGUGUCCGCCC
>bta-miR-450 MIMAT0003834 Bos taurus miR-450
UUUUGCGAUGUGUUCCUAAUAU
>bta-miR-455 MIMAT0003835 Bos taurus miR-455
UAUGUGCCUUUGGACUACAUC
>bta-miR-455* MIMAT0003836 Bos taurus miR-455*
GCAGUCCAUGGGCAUAUACACU
>bta-miR-93 MIMAT0003837 Bos taurus miR-93
CAAAGUGCUGUUCGUGCAGGUA
>bta-let-7g MIMAT0003838 Bos taurus let-7g
UGAGGUAGUAGUUUGUACAGUU
>bta-miR-10b MIMAT0003839 Bos taurus miR-10b
UACCCUGUAGAACCGAAUUUGUG
>bta-miR-24 MIMAT0003840 Bos taurus miR-24
UGGCUCAGUUCAGCAGGAACAG
>bta-miR-30a-5p MIMAT0003841 Bos taurus miR-30a-5p
UGUAAACAUCCUCGACUGGAAGCU
>bta-miR-200b MIMAT0003842 Bos taurus miR-200b
UAAUACUGCCUGGUAAUGAUG
>bta-miR-7 MIMAT0003843 Bos taurus miR-7
UGGAAGACUAGUGAUUUUGUUGUU
>bta-let-7a MIMAT0003844 Bos taurus let-7a
UGAGGUAGUAGGUUGUAUAGUU
>bta-miR-150 MIMAT0003845 Bos taurus miR-150
UCUCCCAACCCUUGUACCAGUGU
>bta-miR-342 MIMAT0003846 Bos taurus miR-342
UCUCACACAGAAAUCGCACCCAUCU
>bta-miR-487b MIMAT0003847 Bos taurus miR-487b
AAUCGUACAGGGUCAUCCACUU
>bta-miR-532 MIMAT0003848 Bos taurus miR-532
CAUGCCUUGAGUGUAGGACCGU
>bta-miR-122a MIMAT0003849 Bos taurus miR-122a
UGGAGUGUGACAAUGGUGUUUG
>bta-miR-30c MIMAT0003850 Bos taurus miR-30c
UGUAAACAUCCUACACUCUCAGC
>bta-let-7i MIMAT0003851 Bos taurus let-7i
UGAGGUAGUAGUUUGUGCUGUU
>bta-miR-23b MIMAT0003852 Bos taurus miR-23b
AUCACAUUGCCAGGGAUUACCAC
>bta-miR-25 MIMAT0003853 Bos taurus miR-25
CAUUGCACUUGUCUCGGUCUGA
>bta-miR-34c MIMAT0003854 Bos taurus miR-34c
AGGCAGUGUAGUUAGCUGAUUG
>bta-miR-363 MIMAT0003855 Bos taurus miR-363
AUUGCACGGUAUCCAUCUGCG
>mtr-miR395c MIMAT0003856 Medicago truncatula miR395c
AUGAAGUGUUUGGGGGAACUC
>mtr-miR395d MIMAT0003857 Medicago truncatula miR395d
AUGAAGUGUUUGGGGGAACUC
>mtr-miR395e MIMAT0003858 Medicago truncatula miR395e
AUGAAGUGUUUGGGGGAACUC
>mtr-miR395f MIMAT0003859 Medicago truncatula miR395f
AUGAAGUGUUUGGGGGAACUC
>mtr-miR395g MIMAT0003860 Medicago truncatula miR395g
UUGAAGUGUUUGGGGGAACUC
>mtr-miR395h MIMAT0003861 Medicago truncatula miR395h
AUGAAGUGUUUGGGGGAACUU
>mtr-miR395i MIMAT0003862 Medicago truncatula miR395i
AUGAAGUGUUUGGGGGAACUC
>mtr-miR395j MIMAT0003863 Medicago truncatula miR395j
AUGAAGUGUUUGGGGGAACUC
>mtr-miR395k MIMAT0003864 Medicago truncatula miR395k
AUGAAGUGUUUGGGGGAACUC
>mtr-miR395l MIMAT0003865 Medicago truncatula miR395l
AUGAAGUGUUUGGGGGAACUC
>mtr-miR395m MIMAT0003866 Medicago truncatula miR395m
AUGAAGUGUUUGGGGGAACUC
>mtr-miR395n MIMAT0003867 Medicago truncatula miR395n
AUGAAGUGUUUGGGGGAACUC
>mtr-miR395o MIMAT0003868 Medicago truncatula miR395o
AUGAAGUGUUUGGGGGAACUC
>mtr-miR395p MIMAT0003869 Medicago truncatula miR395p
UUGAAGCGUUUGGGGGAACUC
>osa-miR395m MIMAT0003870 Oryza sativa miR395m
GUGAAGUGUUUGGGGGAACUC
>osa-miR395n MIMAT0003871 Oryza sativa miR395n
GUGAAGUGUUUGGGGGAACUC
>osa-miR395o MIMAT0003872 Oryza sativa miR395o
AUGAAGUGUUUGGAGGAACUC
>osa-miR395p MIMAT0003873 Oryza sativa miR395p
GUGAAGUGUUUGGGGGAACUC
>osa-miR395q MIMAT0003874 Oryza sativa miR395q
GUGAAGUGUUUGGGGGAACUC
>osa-miR395v MIMAT0003876 Oryza sativa miR395v
GUGAAGUAUUUGGCGGAACUC
>osa-miR395w MIMAT0003877 Oryza sativa miR395w
GUGAAGUGUUUGGGGGAUUCUC
>osa-miR395r MIMAT0003878 Oryza sativa miR395r
GUGAAGUGUUUGGGGGAACUC
