# Supplementary material for: A bootstrap based analysis pipeline for efficient classification of phylogenetically related animal miRNAs
Source: BMC Genomics. 2007 Mar 6;8:66. doi: 10.1186/1471-2164-8-66 (PMC1832191; doi:10.1186/1471-2164-8-66)
Supplement: Additional File 9 — The software and instruction for the PBC analysis pipeline. The PERL scripts of the programs used in the PBC analysis pipeline, and the instructions. The miRNAs sequences are retrieved from miRBase [10] (Release 8.2). [file 1471-2164-8-66-S9.zip › secondround/hsa_dre.nwk]

((((((((((((((((dre-mir-9-5:0.03973882,hsa-mir-9-2:0.04072095)0.83:0.02808190,dre-mir-9-2:0.06961925)0.58:0.02143004,dre-mir-9-6:0.08693003)0.56:0.01405704,(dre-mir-9-1:0.05200637,hsa-mir-9-1:0.05144190)0.95:0.05174533)0.37:0.00990685,((dre-mir-9-3:0.06763441,hsa-mir-9-3:0.06872923)0.74:0.03717186,(dre-mir-9-4:0.04527443,dre-mir-9-7:0.04996367)0.90:0.05423171)0.39:0.00994743)1.00:0.08962623,(dme-mir-79:0.17206781,cel-mir-79:0.17899602)0.85:0.03557858)1.00:0.10375624,dme-mir-87:0.32003520)0.14:0.02628059,(((hsa-mir-620:0.18686953,gga-mir-466:0.17544931)0.43:0.00924415,hsa-mir-568:0.18361692)0.99:0.13241399,(((dre-mir-206-2:0.12443824,hsa-mir-206:0.11974781)0.46:0.00865482,dre-mir-206-1:0.13504966)0.90:0.03891057,((dre-mir-1-1:0.06758409,hsa-mir-1-1:0.05917647)0.95:0.04799974,(dre-mir-1-2:0.05193060,hsa-mir-1-2:0.05395175)0.93:0.04839484)0.98:0.06474830)1.00:0.14593948)0.07:0.02028897)0.00:0.01259902,(((hsa-mir-32:0.24358813,dme-mir-31a:0.24916550)0.69:0.06610958,(dre-mir-734:0.25040128,hsa-mir-147:0.25664097)0.71:0.06525314)0.24:0.03902216,((hsa-mir-511-1:0.00000000,hsa-mir-511-2:0.00000000)1.00:0.31047258,((dre-mir-122:0.07263914,hsa-mir-122a:0.07402753)1.00:0.19498739,(dre-mir-7a-3:0.19772948,((dre-mir-7b:0.09980828,hsa-mir-7-1:0.10211480)0.97:0.07288496,((dre-mir-7a-1:0.09292531,hsa-mir-7-2:0.10187989)0.67:0.05850815,(dre-mir-7a-2:0.10526675,hsa-mir-7-3:0.10125499)0.74:0.05074556)0.63:0.02220307)0.73:0.02421531)0.98:0.06778157)0.49:0.03792174)0.12:0.03411211)0.00:0.00884498)0.00:0.00574842,((dre-mir-731:0.20289212,hsa-mir-425:0.21090098)0.99:0.13463360,(dre-mir-728:0.29596505,(dme-mir-303:0.22079919,(dre-mir-145:0.11595528,hsa-mir-145:0.12268108)0.99:0.10446121)0.80:0.07604087)0.33:0.02973556)0.06:0.02730054)0.00:0.00423612,((((((hsa-mir-421:0.07513942,hsa-mir-545:0.07780176)0.91:0.06417848,hsa-mir-95:0.14652199)1.00:0.16778105,(dre-mir-723:0.17594298,hsa-mir-590:0.18022141)0.97:0.12929842)0.25:0.02800836,(dme-mir-31b:0.32323062,(dre-mir-458:0.28680933,cel-mir-63:0.29213804)0.35:0.03953929)0.04:0.01092486)0.00:0.00870808,((dre-mir-722:0.21783003,cel-lsy-6:0.21074140)0.86:0.09229075,(dre-mir-740:0.28304880,hsa-mir-580:0.28537226)0.40:0.03391692)0.07:0.02749052)0.00:0.01647780,((((((dre-mir-133a-1:0.01809864,hsa-mir-133a-1:0.01599227)0.82:0.02865354,(dre-mir-133a-2:0.02759832,hsa-mir-133a-2:0.03192549)0.69:0.01412920)1.00:0.12348108,(hsa-mir-133b:0.12769104,(dre-mir-133b:0.06415943,dre-mir-133c:0.06998692)0.89:0.05717689)0.98:0.04849167)1.00:0.14656695,(hsa-mir-412:0.22177494,(hsa-mir-380:0.13774789,(hsa-mir-379:0.09553203,hsa-mir-411:0.10759297)0.68:0.03118141)0.99:0.08969633)0.89:0.08325072)0.21:0.01858499,(cel-mir-245:0.26491217,(dre-mir-736:0.16000006,hsa-mir-208:0.16857137)0.99:0.10968096)0.69:0.06111516)0.08:0.02210245,((hsa-mir-552:0.20247173,mmu-mir-344:0.19511863)0.98:0.13196852,(cel-mir-236:0.23203291,((dre-mir-429:0.10520278,hsa-mir-429:0.10729722)1.00:0.12026762,(((dre-mir-141:0.14213302,dre-mir-200a:0.13497542)0.37:0.00861594,hsa-mir-141:0.15211249)0.67:0.05560047,((hsa-mir-200a:0.17544470,dme-mir-8:0.18087714)0.24:0.00869929,((dre-mir-200b:0.12798710,hsa-mir-200b:0.13127216)0.56:0.03263675,(dre-mir-200c:0.13288654,hsa-mir-200c:0.14403653)0.56:0.02693685)0.50:0.02608900)0.24:0.01928773)0.49:0.01698815)0.42:0.00991562)0.98:0.08698764)0.10:0.02511444)0.00:0.01028730)0.00:0.00464894)0.00:0.00346493,(((((((((dre-mir-124-6:0.06185516,dre-mir-124-2:0.06009605)0.48:0.00941708,hsa-mir-124a-3:0.06564600)0.32:0.01546086,(hsa-mir-124a-1:0.05460625,hsa-mir-124a-2:0.05382748)0.52:0.03200074)0.15:0.00594149,(dre-mir-124-4:0.06932274,dre-mir-124-5:0.07525558)0.24:0.01907611)0.37:0.01330977,(dre-mir-124-1:0.06676969,dre-mir-124-3:0.06737665)0.71:0.03903810)1.00:0.20430591,(hsa-mir-422a:0.18154989,mmu-mir-683:0.17647480)1.00:0.13837813)0.28:0.04525116,(((dre-mir-137-1:0.01001918,dre-mir-137-2:0.01351023)0.99:0.04512715,hsa-mir-137:0.06173559)1.00:0.22419867,((dre-mir-363:0.09808586,hsa-mir-363:0.10191414)1.00:0.12816822,(hsa-mir-376a-1:0.07760386,(hsa-mir-368:0.05680159,(hsa-mir-376a-2:0.04944952,hsa-mir-376b:0.05055048)0.56:0.02198629)0.36:0.00728919)1.00:0.15495990)0.89:0.05633341)0.49:0.06314435)0.00:0.00049283,((hsa-mir-577:0.21738112,cel-mir-84:0.21317443)0.93:0.09634867,(((dre-mir-190:0.03761481,hsa-mir-190:0.03297343)1.00:0.10019601,dre-mir-190b:0.13940227)1.00:0.13343847,(dme-bantam:0.19144968,(hsa-mir-450-1:0.05656059,hsa-mir-450-2:0.05332952)1.00:0.13863613)0.96:0.07994071)0.70:0.04328582)0.25:0.03532256)0.00:0.01021493,(((((((dre-mir-29b-2:0.09381102,dre-mir-29b-3:0.10159128)0.43:0.01123554,(hsa-mir-29b-1:0.09275599,hsa-mir-29b-2:0.09474401)0.51:0.01540745)0.52:0.01560743,dre-mir-29b-1:0.12928580)0.98:0.05692822,(dre-mir-29a-1:0.11614775,(hsa-mir-29a:0.07662566,(dre-mir-29a-2:0.06511202,hsa-mir-29c:0.06532276)0.64:0.01667510)0.77:0.02715440)0.99:0.08050906)1.00:0.11435071,(hsa-mir-299:0.18412706,hsa-mir-579:0.18095231)0.97:0.12747027)0.24:0.02909135,(((dre-mir-182:0.03725596,hsa-mir-182:0.03627345)1.00:0.16668907,dme-mir-263b:0.19290039)0.62:0.04832138,(dme-mir-263a:0.24389897,(dre-mir-183:0.05201402,hsa-mir-183:0.05002679)1.00:0.19409028)0.32:0.01238477)0.77:0.07518115)0.05:0.02505652,((((((dre-mir-204-1:0.07026299,hsa-mir-204:0.06952195)1.00:0.08539173,(dre-mir-204-2:0.00000000,dre-mir-204-3:0.00000000)1.00:0.15030273)0.57:0.02102973,hsa-mir-211:0.17908273)1.00:0.09196281,(dre-mir-202:0.06778910,hsa-mir-202:0.07694774)1.00:0.19429475)0.73:0.05174508,(hsa-mir-184:0.10778335,(dre-mir-184:0.06221449,dre-mir-184-2:0.06436779)0.97:0.05053723)1.00:0.21130608)0.12:0.03334933,(((((((dre-mir-107:0.05468230,hsa-mir-107:0.05642881)0.75:0.02380746,hsa-mir-103-2:0.08089340)0.62:0.02186895,hsa-mir-103-1:0.09992592)0.57:0.01645184,dre-mir-103:0.11666312)1.00:0.10453577,dre-mir-456:0.23010972)0.89:0.06345453,(dre-mir-455:0.02677134,hsa-mir-455:0.02531199)1.00:0.26697046)0.47:0.03421537,((((dre-mir-301a-1:0.00000000,dre-mir-301a-2:0.00000000)1.00:0.06973271,hsa-mir-301:0.06980218)0.99:0.09397437,(dre-mir-301b:0.07694540,dre-mir-301c:0.08354843)0.98:0.08063018)0.99:0.07207880,((dre-mir-130b:0.10355367,hsa-mir-130b:0.10376341)0.99:0.08708613,((dre-mir-130c-1:0.06985454,dre-mir-130c-2:0.06594793)0.95:0.06477985,(hsa-mir-130a:0.12156755,(dre-mir-130a-1:0.00000000,dre-mir-130a-2:0.00000000)1.00:0.11939631)0.59:0.01684012)0.92:0.04854235)0.94:0.05033731)0.94:0.07878114)0.16:0.02595476)0.00:0.00703012)0.00:0.00707341)0.00:0.00505967)0.00:0.00255508,((((((((((dre-mir-219-2:0.09024299,hsa-mir-219-2:0.09157519)0.48:0.01448380,dre-mir-219-1:0.10483438)0.96:0.06171666,dre-mir-219-3:0.16331614)0.66:0.03569363,hsa-mir-219-1:0.20189135)0.53:0.02563519,dme-mir-219:0.22381612)0.93:0.08139353,(dre-mir-31:0.11362228,hsa-mir-31:0.11494914)1.00:0.20395417)0.06:0.02622050,(cel-lin-4:0.31060742,dre-mir-726:0.31008224)0.16:0.02755921)0.00:0.01541581,((hsa-mir-630:0.22656306,cel-mir-259:0.22692531)0.92:0.09624952,((dre-mir-135b:0.13147973,hsa-mir-135a-1:0.12777953)0.89:0.05750224,(hsa-mir-135b:0.17431038,((dre-mir-135a:0.12579500,hsa-mir-135a-2:0.13226951)0.70:0.02780825,(dre-mir-135c-3:0.07322660,(dre-mir-135c-1:0.00000000,dre-mir-135c-2:0.00000000)1.00:0.06427340)0.98:0.08384957)0.56:0.02052419)0.49:0.01316936)1.00:0.13182538)0.17:0.03519055)0.00:0.00588521,((((dre-mir-499:0.14759756,hsa-mir-499:0.14910574)0.95:0.10574576,dre-mir-724:0.25536903)0.76:0.08788169,(hsa-mir-643:0.32950180,(dre-mir-727:0.23743581,hsa-mir-585:0.24034196)0.90:0.09796767)0.09:0.02006223)0.01:0.00971727,(((dre-mir-143-1:0.00000000,dre-mir-143-2:0.00000000)1.00:0.14217417,hsa-mir-143:0.14065411)1.00:0.18191644,((dre-mir-152:0.09022149,hsa-mir-152:0.09965193)0.79:0.04873489,(hsa-mir-148b:0.11967720,(dre-mir-148:0.07786286,hsa-mir-148a:0.08880381)0.79:0.04184116)0.57:0.02511303)1.00:0.17843800)0.15:0.03640092)0.00:0.00999229)0.00:0.00307577,(((((((dre-mir-15a-1:0.12312793,dre-mir-15a-2:0.12077451)0.78:0.02937158,hsa-mir-15a:0.15179210)0.82:0.05793396,(dre-mir-15b:0.19301535,(dre-mir-15c:0.13848802,hsa-mir-15b:0.12657222)0.90:0.06479139)0.59:0.01675902)0.79:0.03179002,(hsa-mir-424:0.07922187,mmu-mir-322:0.07740463)1.00:0.16030461)0.92:0.07559778,hsa-mir-361:0.30719017)0.17:0.03731847,((hsa-mir-601:0.23081095,hsa-mir-642:0.23754348)0.87:0.10921597,((dre-mir-139:0.08596469,hsa-mir-139:0.09050590)1.00:0.21726955,((hsa-mir-490:0.27121121,dme-mir-305:0.25656657)0.43:0.03545009,(dre-mir-205:0.13094611,hsa-mir-205:0.13041752)1.00:0.16365480)0.17:0.01444809)0.09:0.02993129)0.01:0.01215979)0.00:0.00597924,((((((((dre-mir-92a-1:0.08418986,hsa-mir-92-1:0.09529732)0.80:0.02932870,dre-mir-92a-2:0.12696448)0.72:0.02814424,hsa-mir-92-2:0.13732859)0.98:0.07171236,(dme-mir-313:0.20091137,dme-mir-312:0.20817954)0.37:0.01770898)0.43:0.02590533,(dme-mir-311:0.19372565,dme-mir-310:0.19913150)0.55:0.04295874)0.33:0.01033080,(dre-mir-92b:0.11217870,hsa-mir-92b:0.11004352)1.00:0.14338081)0.57:0.05949788,(hsa-mir-367:0.24879251,(dme-mir-92b:0.20485324,cel-mir-235:0.21181343)0.69:0.03189962)0.69:0.07067544)0.31:0.04084649,((((hsa-mir-493:0.17275698,dme-mir-306:0.18526771)0.76:0.05678536,hsa-mir-325:0.22645365)0.90:0.07370051,(dre-mir-140:0.05462129,hsa-mir-140:0.05648982)1.00:0.25532335)0.26:0.03631051,(((dre-mir-451:0.09410219,hsa-mir-451:0.08923114)0.99:0.12566708,dme-mir-14:0.21425691)0.84:0.11868381,((dre-mir-150:0.17613948,hsa-mir-150:0.18749688)0.99:0.12627660,(dre-mir-24-4:0.17079805,((hsa-mir-24-2:0.12725467,dre-mir-24-2:0.12274533)0.56:0.00881003,(dre-mir-24-3:0.08848903,(dre-mir-24-1:0.05223893,hsa-mir-24-1:0.05382168)0.65:0.02666248)0.92:0.05318311)0.84:0.04256019)1.00:0.12331244)0.31:0.03452404)0.01:0.01441762)0.00:0.00607229)0.00:0.00489876)0.00:0.00816171)0.00:0.00319887)0.00:0.00082838,((((((((((((((dre-let-7a-4:0.03791205,hsa-let-7a-2:0.03153239)0.63:0.02891259,dre-let-7a-2:0.06731757)0.60:0.02171002,hsa-let-7e:0.09525464)0.57:0.02499568,(dre-let-7c-2:0.04642508,(dre-let-7c-1:0.03522931,hsa-let-7c:0.03619926)0.41:0.00300556)0.93:0.07057999)0.39:0.01815127,(dre-let-7d-1:0.05041455,dre-let-7d-2:0.05185818)0.99:0.07868344)0.41:0.03490278,((dre-let-7e:0.06447772,hsa-let-7a-3:0.05714391)0.85:0.05777401,(dre-let-7a-3:0.11512119,((dre-let-7a-1:0.02118658,hsa-let-7a-1:0.01678811)0.97:0.05155276,(dre-let-7g-1:0.06568157,(dre-let-7g-2:0.03997987,hsa-let-7f-2:0.03230928)0.69:0.02253869)0.45:0.00715891)0.85:0.04798723)0.26:0.00632431)0.59:0.04920494)0.16:0.00441596,(hsa-mir-98:0.13801033,hsa-let-7d:0.14105944)0.49:0.03620483)0.27:0.02111144,(dre-let-7h:0.18352788,(((dre-let-7i:0.04288785,hsa-let-7i:0.04044548)1.00:0.07903502,(dre-let-7j:0.08358690,hsa-let-7g:0.08714481)0.79:0.03629169)0.60:0.03290359,((dre-let-7a-5:0.09520498,dre-let-7a-6:0.09331961)0.86:0.04479987,((dre-let-7b:0.04632906,hsa-let-7b:0.05005648)0.95:0.05045482,(dre-let-7f:0.03929354,hsa-let-7f-1:0.04116623)0.96:0.05987076)0.70:0.02807976)0.37:0.02428630)0.35:0.02344061)0.28:0.01050446)0.46:0.01629662,cel-let-7:0.20724312)0.92:0.06853459,(hsa-mir-423:0.22689175,hsa-mir-625:0.22310825)0.84:0.06374204)0.63:0.06128022,(((((dre-mir-193a-2:0.00000000,dre-mir-193a-3:0.00000000)1.00:0.09983424,dre-mir-193a-1:0.10446683)0.82:0.04845073,hsa-mir-193a:0.15494686)0.62:0.01736265,(dre-mir-193b:0.09987833,hsa-mir-193b:0.10494095)0.97:0.07048323)1.00:0.08953751,((dre-mir-365-1:0.04430169,hsa-mir-365-1:0.04872157)0.96:0.04413623,(hsa-mir-365-2:0.05420965,(dre-mir-365-2:0.04498307,(dre-mir-365-3:0.00000000,dre-mir-365-4:0.00000000)1.00:0.04685367)0.54:0.00759343)0.94:0.03958621)1.00:0.16652894)0.91:0.09205730)0.05:0.01472688,(((((dre-mir-101a:0.03378389,hsa-mir-101-1:0.03288277)1.00:0.10227751,(dre-mir-101b:0.10389617,hsa-mir-101-2:0.09863547)0.51:0.03017600)1.00:0.16317958,(dre-mir-733:0.20249128,dre-mir-737:0.20227062)0.94:0.08582588)0.30:0.02277831,(hsa-mir-553:0.23418382,hsa-mir-626:0.23640442)0.75:0.08213364)0.09:0.02578940,(((dre-mir-454a:0.15221879,dre-mir-454b:0.14778121)1.00:0.13603623,(dre-mir-96:0.09456701,hsa-mir-96:0.09774068)1.00:0.18149923)0.47:0.05243201,(((((dre-mir-203a:0.08721716,hsa-mir-203:0.08860701)0.55:0.02689531,dre-mir-203b:0.11727817)1.00:0.16648215,(hsa-mir-582:0.20479767,cel-mir-359:0.21625496)0.93:0.08282402)0.43:0.02734476,(hsa-mir-653:0.18415171,cel-mir-237:0.18663481)1.00:0.14119496)0.15:0.01779379,(((dre-mir-19a:0.03888565,hsa-mir-19a:0.03428509)1.00:0.17963355,dme-mir-287:0.21399545)0.64:0.04820174,((dre-mir-19c:0.13250273,dre-mir-19d:0.13578995)0.78:0.03153681,(dre-mir-19b:0.11730303,(hsa-mir-19b-1:0.08503628,hsa-mir-19b-2:0.08737751)0.76:0.03006971)0.90:0.04817026)0.96:0.09849414)0.79:0.06754799)0.03:0.00708911)0.01:0.00632740)0.00:0.01531317)0.00:0.00459847,(((((dre-mir-34:0.09232904,hsa-mir-34a:0.09134443)1.00:0.09452209,(dre-mir-34b:0.14304495,hsa-mir-34b:0.15457410)0.70:0.03291111)0.96:0.07438033,(dre-mir-34c:0.14739709,hsa-mir-34c:0.15130421)0.98:0.11169355)0.39:0.00667696,(dme-mir-34:0.23161283,cel-mir-34:0.23713717)0.54:0.02871448)0.75:0.07955615,((((hsa-mir-449:0.21512130,dme-mir-33:0.22308095)0.57:0.04480393,(hsa-mir-33:0.15126419,hsa-mir-33b:0.16216864)0.95:0.11107321)0.46:0.02985606,dre-mir-729:0.28937008)0.28:0.04273338,(mmu-mir-449b:0.30946635,(((((dre-mir-18a:0.02269284,hsa-mir-18a:0.01956068)0.91:0.03674872,dre-mir-18b:0.05768536)0.49:0.01028295,hsa-mir-18b:0.06926058)0.93:0.04706018,dre-mir-18c:0.10521395)1.00:0.14545761,((dre-mir-93:0.15109993,hsa-mir-93:0.14619736)0.91:0.06612908,(hsa-mir-106b:0.20871300,((((dre-mir-17a-1:0.06487691,dre-mir-17a-2:0.06765321)0.83:0.02424520,hsa-mir-17:0.09516100)0.97:0.05068813,hsa-mir-106a:0.14351328)0.73:0.02330727,(dre-mir-20b:0.13079739,(hsa-mir-20b:0.10383320,(dre-mir-20a:0.07133318,hsa-mir-20a:0.06951190)0.80:0.02570036)0.71:0.03684842)0.81:0.03682789)0.73:0.03539837)0.54:0.01448179)0.88:0.04100534)0.90:0.05294944)0.22:0.03159762)0.02:0.01101781)0.00:0.01113349)0.00:0.00707922,((((((((hsa-mir-560:0.19257204,mmu-mir-712:0.20104498)0.87:0.06478270,(hsa-mir-572:0.21714300,hsa-mir-638:0.21963860)0.76:0.04810526)0.61:0.03197911,dre-mir-738:0.29118033)0.24:0.01489086,(hsa-mir-602:0.18831016,mmu-mir-666:0.19212462)0.99:0.12311732)0.14:0.03035213,((hsa-mir-486:0.22555940,hsa-mir-612:0.22220179)0.85:0.07337832,(hsa-mir-596:0.21750740,hsa-mir-650:0.20715013)0.89:0.08128890)0.53:0.05182867)0.04:0.00665865,((hsa-mir-621:0.22571594,hsa-mir-662:0.22134289)0.93:0.08292968,(hsa-mir-138-1:0.11192124,(dre-mir-138:0.10173818,hsa-mir-138-2:0.10064277)0.53:0.01675841)1.00:0.19612049)0.28:0.03611396)0.00:0.01056142,((((hsa-mir-134:0.19957116,mmu-mir-702:0.19768912)0.95:0.12060671,(hsa-mir-328:0.20201971,hsa-mir-483:0.20893920)0.91:0.10656740)0.09:0.00156879,(dre-mir-735:0.26030693,(hsa-mir-197:0.20216126,mmu-mir-705:0.21212446)0.86:0.05331524)0.54:0.06305780)0.02:0.02849405,((hsa-mir-647:0.19771779,cel-mir-270:0.20677659)0.99:0.14609156,((hsa-mir-632:0.24123748,hsa-mir-661:0.23002689)0.85:0.07036420,((hsa-mir-345:0.15900310,hsa-mir-378:0.15349690)0.99:0.13287254,(hsa-mir-550-1:0.01499058,hsa-mir-550-2:0.01593726)1.00:0.28501647)0.31:0.00738335)0.36:0.04679173)0.01:0.00179099)0.00:0.00749026)0.00:0.01691045,(((((((((dre-mir-338-1:0.00000000,dre-mir-338-2:0.00000000)1.00:0.13031114,(dre-mir-338-3:0.00000000,dre-mir-338-4:0.00000000)1.00:0.12851239)0.50:0.01315021,hsa-mir-338:0.14848280)1.00:0.11286849,(dre-mir-144:0.11837410,hsa-mir-144:0.11972113)1.00:0.13720773)0.88:0.06354287,(hsa-mir-337:0.22450750,cel-mir-241:0.22671201)0.94:0.09561906)0.33:0.02816738,((hsa-mir-373:0.21552255,hsa-mir-598:0.21926006)0.81:0.06412309,((hsa-mir-371:0.14457605,hsa-mir-372:0.14773164)0.65:0.04461236,(hsa-mir-512-1:0.00141313,hsa-mir-512-2:-0.00141313)1.00:0.19140162)0.89:0.08930595)0.72:0.06513486)0.03:0.00630704,(cel-mir-83:0.33223688,((dre-mir-210:0.12304539,hsa-mir-210:0.13047574)1.00:0.15189082,(hsa-mir-497:0.24398272,hsa-mir-600:0.24022781)0.59:0.02549725)0.62:0.06332357)0.03:0.02076348)0.00:0.01000005,((((dre-mir-489:0.06631827,hsa-mir-489:0.06621185)1.00:0.17424415,cel-mir-58:0.24826172)0.93:0.08371059,(hsa-mir-637:0.24384688,dme-mir-314:0.23850606)0.88:0.08107063)0.29:0.03465056,((((dre-mir-220:0.04280659,hsa-mir-220:0.03901159)1.00:0.25319052,(dre-mir-25:0.11257791,hsa-mir-25:0.10693429)1.00:0.17798385)0.42:0.03867979,(hsa-mir-330:0.26429777,(dre-mir-460:0.17929704,dre-mir-730:0.17596612)0.94:0.08202127)0.75:0.06797409)0.07:0.02073190,((hsa-mir-631:0.17339793,hsa-mir-640:0.15993540)1.00:0.16219390,(((dre-mir-21-2:0.07192684,hsa-mir-21:0.07093030)0.93:0.06207082,dre-mir-21-1:0.13733394)1.00:0.14129096,(mmu-mir-708:0.15499563,(hsa-mir-28:0.13974798,hsa-mir-151:0.13656781)0.55:0.01675227)1.00:0.12033023)0.78:0.04666639)0.14:0.02372334)0.00:0.01363509)0.00:0.00264294)0.00:0.00506883,((((((dre-mir-217-1:0.00000000,dre-mir-217-2:0.00000000)1.00:0.09433603,hsa-mir-217:0.09954153)1.00:0.14805043,mmu-mir-541:0.24073340)0.91:0.07292016,(hsa-mir-383:0.19380872,mmu-mir-672:0.18975292)0.97:0.12244099)0.24:0.02845103,((dre-mir-187:0.11561938,hsa-mir-187:0.11967474)1.00:0.20413388,(hsa-mir-587:0.22563023,hsa-mir-592:0.22002194)0.97:0.10046149)0.19:0.02401252)0.01:0.01389658,(((((dre-mir-146b-1:0.00000000,dre-mir-146b-2:0.00000000)1.00:0.15937666,hsa-mir-146a:0.16113616)0.60:0.03381502,(dre-mir-146a:0.17134991,hsa-mir-146b:0.17111585)0.55:0.02900629)0.99:0.13068424,(dre-mir-459:0.26934741,(hsa-mir-105-1:0.01347126,hsa-mir-105-2:0.01122010)1.00:0.26376146)0.45:0.05610115)0.06:0.01559698,(((((dre-mir-125a-1:0.09480892,dre-mir-125a-2:0.09796216)0.86:0.04069029,hsa-mir-125a:0.13046492)0.89:0.04387261,(dre-mir-125b-2:0.10750956,(dre-mir-125b-1:0.09442257,hsa-mir-125b-1:0.08739561)0.50:0.01669763)0.95:0.07355001)0.37:0.00251474,(dre-mir-125c:0.11991919,(dre-mir-125b-3:0.10931795,hsa-mir-125b-2:0.11540115)0.46:0.00889773)0.91:0.05711753)1.00:0.09885673,(((((dre-mir-99-1:0.08961560,hsa-mir-99a:0.09556959)0.41:0.00660427,dre-mir-99-2:0.10080314)0.57:0.02913570,hsa-mir-99b:0.13535705)0.28:0.00341714,(dre-mir-100-2:0.07824838,(dre-mir-100-1:0.06498015,hsa-mir-100:0.06001985)0.59:0.01258495)0.91:0.05903890)1.00:0.10143513,(((dre-mir-10a:0.06718715,hsa-mir-10a:0.06412598)0.65:0.02381260,dre-mir-10c:0.09271707)0.92:0.05256224,(dre-mir-10b-2:0.12549500,((dre-mir-10b-1:0.06090000,hsa-mir-10b:0.06730513)0.54:0.02542973,(dre-mir-10d-1:0.00000000,dre-mir-10d-2:0.00000000)1.00:0.09461689)0.76:0.02876741)0.71:0.02452287)1.00:0.08766552)0.80:0.03975785)0.85:0.06831372)0.01:0.00694198)0.00:0.01098831)0.00:0.00324043)0.00:0.00319728)0.00:0.00163895)0.00:0.00068727,((((((dre-mir-132-1:0.07724832,hsa-mir-132:0.08525168)0.61:0.04184596,dre-mir-132-2:0.11965723)1.00:0.09254043,(dre-mir-212:0.12221338,hsa-mir-212:0.12778662)1.00:0.09008392)1.00:0.12422679,((dre-mir-126:0.12318764,hsa-mir-126:0.11490760)1.00:0.18653257,(dme-mir-12:0.20826112,cel-mir-43:0.21427409)0.93:0.08388008)0.33:0.03607180)0.02:0.01064958,((hsa-mir-342:0.24116636,hsa-mir-610:0.23709451)0.92:0.09107390,(dre-mir-22b:0.13890020,(hsa-mir-22:0.07437321,(dre-mir-22a-1:0.00000000,dre-mir-22a-2:0.00000000)1.00:0.07020510)0.97:0.05883473)1.00:0.19075340)0.09:0.02236327)0.00:0.00430323,(((((dre-mir-155:0.15017043,hsa-mir-155:0.15141687)0.99:0.13075326,hsa-mir-649:0.28706211)0.27:0.01757910,dre-mir-461:0.31604338)0.10:0.01375818,(dre-mir-462:0.15638029,hsa-mir-191:0.16545879)1.00:0.16336721)0.05:0.03058002,((((dre-mir-194a:0.12502706,hsa-mir-194-1:0.12188652)0.68:0.02761285,dre-mir-194b:0.15100244)0.47:0.01017275,hsa-mir-194-2:0.16995605)1.00:0.16518198,((hsa-mir-551a:0.23318019,hsa-mir-551b:0.22515314)0.93:0.08167057,(dre-mir-128-1:0.16773084,(dre-mir-128-2:0.15014004,(hsa-mir-128a:0.13645771,hsa-mir-128b:0.14403009)0.30:0.00476704)0.43:0.02153751)1.00:0.14494198)0.15:0.02034578)0.01:0.02099950)0.00:0.00390828)0.00:0.01266946)0.00:0.00132287,(((((((((dre-mir-181b-1:0.09889403,hsa-mir-181b-1:0.10480967)0.76:0.03663651,dre-mir-181c:0.12774541)0.51:0.01918592,(dre-mir-181b-2:0.08415541,hsa-mir-181b-2:0.07863529)0.99:0.07752065)0.71:0.04010319,hsa-mir-181d:0.19953099)0.61:0.03020496,((dre-mir-181a-2:0.08503171,hsa-mir-181c:0.09678647)0.79:0.05051785,(hsa-mir-181a-2:0.13824455,(dre-mir-181a-1:0.06836958,hsa-mir-181a-1:0.06577676)0.92:0.06606386)0.40:0.00601676)0.96:0.08590155)0.58:0.03558206,mmu-mir-468:0.25819833)0.79:0.06198954,(hsa-mir-565:0.20646325,hsa-mir-594:0.20926709)0.98:0.12413997)0.08:0.01338255,(dre-mir-739:0.25450644,(dre-mir-153b:0.12300851,((dre-mir-153a:0.01076686,hsa-mir-153-2:0.01392450)1.00:0.06807303,(dre-mir-153c:0.07433860,hsa-mir-153-1:0.07010585)0.53:0.00978640)0.91:0.04281345)1.00:0.12761933)0.82:0.08742753)0.00:0.01822515,(((((((dre-mir-196a-1:0.10764902,hsa-mir-196a-2:0.10933211)0.27:0.00826788,hsa-mir-196b:0.12133679)0.26:0.01635964,(dre-mir-196a-2:0.11853888,dre-mir-196b:0.11830323)0.38:0.01759969)0.55:0.02630392,hsa-mir-196a-1:0.15810311)0.97:0.06990524,((dre-mir-129-1:0.04816639,hsa-mir-129-1:0.04905584)0.90:0.04253575,(dre-mir-129-2:0.06340052,hsa-mir-129-2:0.06303626)0.82:0.02839921)1.00:0.14410631)0.94:0.08220285,((dre-mir-214:0.05381425,hsa-mir-214:0.05618575)1.00:0.18853529,((dre-mir-199-1:0.04960759,hsa-mir-199a-2:0.05384068)0.94:0.06906120,(dre-mir-199-2:0.09884623,(dre-mir-199-3:0.08831139,(hsa-mir-199a-1:0.05334516,hsa-mir-199b:0.04810411)0.64:0.03963245)0.38:0.01197565)0.47:0.01495909)1.00:0.12018009)0.95:0.08133594)0.30:0.02280259,((((((dre-mir-26b:0.10321649,hsa-mir-26a-2:0.09916447)0.77:0.03507727,dre-mir-26a-1:0.14103828)0.65:0.02311861,(dre-mir-26a-2:0.09920377,hsa-mir-26a-1:0.10349893)0.76:0.05541850)0.35:0.00969850,dre-mir-26a-3:0.16907074)0.39:0.00692917,hsa-mir-26b:0.16842790)1.00:0.15653017,((((dre-mir-30c:0.10739019,hsa-mir-30c-1:0.11055853)0.43:0.02574754,dre-mir-30b:0.13913796)0.28:0.01370028,(hsa-mir-30c-2:0.13413053,hsa-mir-30b:0.14123179)0.27:0.01592908)0.95:0.06183743,(dre-mir-30d:0.16754146,((dre-mir-30a:0.06980415,hsa-mir-30d:0.07305300)0.89:0.07272966,(dre-mir-30e-2:0.10612390,(hsa-mir-30a:0.08011483,hsa-mir-30e:0.07481475)0.63:0.02801846)0.75:0.03851344)0.57:0.01526140)0.93:0.04944232)0.99:0.12012330)0.08:0.00453616)0.02:0.02355841)0.00:0.00663934,(((((((dre-mir-216a-1:0.00000000,dre-mir-216a-2:0.00000000)1.00:0.13726646,hsa-mir-216:0.13546081)1.00:0.10094138,(mmu-mir-216b:0.11574753,(dre-mir-216b-1:0.00757604,dre-mir-216b-2:0.00558185)1.00:0.09981979)1.00:0.11517002)0.98:0.09707872,((hsa-mir-452:0.18378635,cel-mir-358:0.19121365)0.99:0.12059373,(hsa-mir-142:0.05949411,(dre-mir-142a:0.04347299,dre-mir-142b:0.03792236)0.76:0.01596778)1.00:0.26242150)0.25:0.02301135)0.05:0.02175832,(dre-mir-732:0.32770789,(((dre-mir-23b:0.06241671,hsa-mir-23b:0.06578842)0.98:0.05627386,dre-mir-23a-1:0.12212799)0.96:0.06735011,(dre-mir-23a-2:0.14834836,(dre-mir-23a-3:0.11516934,hsa-mir-23a:0.11018277)0.65:0.02383684)0.85:0.04692373)1.00:0.14251815)0.09:0.01676671)0.00:0.00641301,((hsa-mir-374:0.23113791,hsa-mir-542:0.24108431)0.82:0.10035495,(((dre-mir-192:0.13608225,hsa-mir-192:0.14627069)0.79:0.05056323,hsa-mir-215:0.19670397)0.97:0.10469894,(hsa-mir-549:0.24700543,(dme-mir-281-1:0.08834286,dme-mir-281-2:0.09143242)1.00:0.16016576)0.78:0.05075640)0.56:0.04327337)0.08:0.02240016)0.00:0.01135483,((((((((((dre-mir-16a:0.15442949,hsa-mir-16-2:0.14557051)0.42:0.02194237,(dre-mir-16b:0.15158120,hsa-mir-16-1:0.14387335)0.48:0.02562156)0.19:0.00809702,dre-mir-457b:0.17959003)0.20:0.01357416,(hsa-mir-195:0.17155196,dre-mir-457a:0.17460189)0.48:0.02666249)0.51:0.01705130,dre-mir-16c:0.21515526)0.95:0.07922746,(hsa-mir-375:0.14005378,(dre-mir-375-1:0.08064701,dre-mir-375-2:0.08185299)0.92:0.04265626)1.00:0.18148331)0.45:0.03395179,(dre-mir-725:0.22676269,hsa-mir-639:0.22893351)0.91:0.11226114)0.03:0.00630526,((dre-mir-221:0.10344626,hsa-mir-221:0.11160750)1.00:0.10141006,(dre-mir-222:0.09152420,hsa-mir-222:0.08604590)1.00:0.12184404)0.99:0.12902573)0.01:0.00524567,(((dre-mir-27a:0.14304644,dre-mir-27c:0.14104447)0.87:0.08842918,(hsa-mir-27a:0.16721590,mmu-mir-673:0.15672776)0.64:0.07213236)0.25:0.00272888,(dre-mir-27e:0.17390192,(dre-mir-27d:0.11841743,(dre-mir-27b:0.05970794,hsa-mir-27b:0.06117118)0.97:0.05703197)0.92:0.04783598)0.85:0.06286270)0.86:0.10903524)0.00:0.01698696,(((((dre-mir-218a-2:0.08739519,hsa-mir-218-1:0.09442299)0.93:0.06871070,(hsa-mir-218-2:0.15006232,dre-mir-218a-1:0.15481573)0.48:0.00903320)0.81:0.03218456,dre-mir-218b:0.18884838)0.99:0.11058724,(dre-mir-223:0.14254735,hsa-mir-223:0.14166318)1.00:0.16966496)0.35:0.03997209,((hsa-mir-324:0.22560089,hsa-mir-544:0.22510333)0.87:0.09730912,((((((((((dre-mir-430b-15:0.00000000,dre-mir-430b-17:0.00000000)0.06:0.00000000,dre-mir-430b-18:0.00000000)0.01:0.00000000,(dre-mir-430b-14:0.00000000,dre-mir-430b-16:0.00000000)0.05:0.00000000)0.00:0.00000000,(dre-mir-430b-13:0.00000000,(dre-mir-430b-10:0.00000000,(dre-mir-430b-11:0.00000000,dre-mir-430b-12:0.00000000)0.05:0.00000000)0.01:0.00000000)0.00:0.00000000)0.42:0.00615434,dre-mir-430b-5:0.00619134)0.41:0.00825761,(dre-mir-430b-19:0.01230942,(dre-mir-430b-9:0.00000000,(dre-mir-430b-8:0.00000000,(dre-mir-430b-6:0.00000000,dre-mir-430b-7:0.00000000)0.19:0.00000000)0.14:0.00000000)0.73:0.01238194)0.41:0.00408807)0.31:0.00553085,(dre-mir-430j:0.01493109,((dre-mir-430b-22:0.00000000,dre-mir-430b-23:0.00000000)0.64:0.00641148,(dre-mir-430b-3:-0.00022497,(dre-mir-430b-2:-0.00044924,(dre-mir-430b-4:-0.00088860,dre-mir-430b-1:0.00088860)0.20:0.00044924)0.16:0.00022497)0.44:0.00597327)0.44:0.00977980)0.18:0.00373574)0.24:0.00383867,(dre-mir-430b-20:0.00000000,dre-mir-430b-21:0.00000000)0.88:0.02239223)1.00:0.21261922,(hsa-mir-302a:0.13429968,(hsa-mir-302b:0.12116038,(hsa-mir-302c:0.09111454,hsa-mir-302d:0.08798994)0.69:0.02967634)0.60:0.01964983)1.00:0.09927918)0.54:0.02942670,(((((((((((dre-mir-430c-15:0.00000000,dre-mir-430c-16:0.00000000)0.03:0.00000000,dre-mir-430c-19:0.00000000)0.00:0.00000000,(dre-mir-430c-10:0.00000000,dre-mir-430c-17:0.00000000)0.02:0.00000000)0.00:0.00000000,(dre-mir-430c-13:0.00000000,dre-mir-430c-8:0.00000000)0.03:0.00000000)0.00:0.00000000,(dre-mir-430c-12:0.00000000,dre-mir-430c-20:0.00000000)0.03:0.00000000)0.00:0.00000000,(dre-mir-430c-21:0.00000000,(dre-mir-430c-11:0.00000000,dre-mir-430c-14:0.00000000)0.03:0.00000000)0.00:0.00000000)0.00:0.00000000,(dre-mir-430c-18:0.00000000,dre-mir-430c-9:0.00000000)0.03:0.00000000)0.34:0.00045698,(dre-mir-430c-4:-0.00023983,(dre-mir-430c-5:-0.00050121,(dre-mir-430c-2:-0.00100081,(dre-mir-430c-1:0.00199839,dre-mir-430c-3:-0.00199839)0.18:0.00100081)0.11:0.00050121)0.16:0.00023983)0.46:0.00031462)0.50:0.00131127,dre-mir-430c-7:-0.00169708)0.64:0.00324052,dre-mir-430c-6:0.01012726)1.00:0.19649952,(dre-mir-430a-23:0.14921693,(dre-mir-430a-1:0.03956202,(((((((dre-mir-430a-11:0.00000000,dre-mir-430a-5:0.00000000)0.08:0.00000000,dre-mir-430a-6:0.00000000)0.02:0.00000000,(dre-mir-430a-9:0.00000000,dre-mir-430a-8:0.00000000)0.08:0.00000000)0.01:0.00000000,(dre-mir-430a-10:0.00000000,dre-mir-430a-7:0.00000000)0.08:0.00000000)0.54:0.00055578,dre-mir-430a-3:-0.00055578)0.26:0.00101435,(dre-mir-430a-2:-0.00041899,(dre-mir-430a-20:0.00000000,dre-mir-430a-21:0.00000000)0.67:0.00041899)0.21:0.00087959)0.95:0.02621298,(dre-mir-430a-22:0.01284382,(((dre-mir-430i-2:0.00000000,dre-mir-430i-3:0.00000000)0.24:0.00000000,dre-mir-430i-1:0.00000000)0.67:0.00985927,((dre-mir-430a-18:0.00000000,dre-mir-430a-19:0.00000000)0.93:0.00990653,(dre-mir-430a-4:0.00808132,(dre-mir-430a-17:0.00000000,(dre-mir-430a-14:0.00000000,((dre-mir-430a-12:0.00000000,dre-mir-430a-15:0.00000000)0.04:0.00000000,(dre-mir-430a-13:0.00000000,dre-mir-430a-16:0.00000000)0.05:0.00000000)0.01:0.00000000)0.02:0.00000000)0.24:0.00490569)0.18:0.00268454)0.21:0.00233585)0.28:0.00123246)0.73:0.01493898)0.52:0.01398104)1.00:0.09767816)0.89:0.05889741)0.73:0.05941410)0.71:0.05564872)0.18:0.02326211)0.00:0.01737091)0.00:0.00565491)0.00:0.00211851);
