# Supplementary material for: A bootstrap based analysis pipeline for efficient classification of phylogenetically related animal miRNAs
Source: BMC Genomics. 2007 Mar 6;8:66. doi: 10.1186/1471-2164-8-66 (PMC1832191; doi:10.1186/1471-2164-8-66)
Supplement: Additional File 9 — The software and instruction for the PBC analysis pipeline. The PERL scripts of the programs used in the PBC analysis pipeline, and the instructions. The miRNAs sequences are retrieved from miRBase [10] (Release 8.2). [file 1471-2164-8-66-S9.zip › secondround/patch_families.pl]

#!/usr/bin/perl -w

=head1 NAME
    
    patch_families.pl

=head1 USAGE

    perl patch_families.pl

=head1 Description

    The program patch the resul from the second round of PBC to the original families.
        
=head1 AUTHOR

   Yong Huang   12/20/2006 last modified

=head1 LICENSE AND COPYRIGHT

   All rights reserved

=cut


use Storable;
use Data::Dumper;
use Statistics::Descriptive;

$fam="../firstround/cflt_hairpin_families.store";
$frj="cfmset1_result.store";
$fsy="cfmset2_result.store";

$fms=&get_confirmed_fams($fam, $frj, $fsy);
store $fms, "PBC_families.store";


%mammals=("hsa"=>1, "mmu"=>1);
%vertebrate=("gga"=>1, "dre"=>1);
%invertebrate=("dme"=>1, "cel"=>1);


%h=();
@fcnt=({},{},{},{});
$cnt=-1;
@flist=([],[],[],[]);
# $celcnt=0;
foreach my $fm (@$fms) {
    $cnt++;
    my @ks=sort keys %$fm;
    my $flag=0;
    my $cflag=0;
    foreach my $k (@ks) {
	$flag+=1 if $mammals{$k};
	$flag+=10 if $vertebrate{$k};
	$flag+=100 if $invertebrate{$k};
	$cflag=1 if $k eq "hsa" || $k eq "mmu";
    }
    $flag=1 if (! defined $fm->{'gga'} && ! defined $fm->{'dre'}) && (defined $fm->{'cel'} || defined $fm->{'dme'}); # take care of the orphan relations 
    $flag=$flag*$cflag; # focus on human miRNAs
    my $ctg=&flag2ctg($flag);
    $fcnt[$ctg]->{'fam_size'}=$fcnt[$ctg]->{'fam_size'} ? $fcnt[$ctg]->{'fam_size'}+1: 1;
    my @mns=();
    @mns=@{$fm->{'hsa'}} if defined $fm->{'hsa'};
    foreach my $mn (@mns) {
	$h{$mn}=$ctg;
    }
    foreach my $k (@ks) {
	my @tmp=@{$fm->{$k}};
	$fcnt[$ctg]->{$k}=defined $fcnt[$ctg]->{$k} ? $fcnt[$ctg]->{$k}+scalar(@tmp): scalar(@tmp);
	my $kfam=$k."_famnum";
	$fcnt[$ctg]->{$kfam}=defined $fcnt[$ctg]->{$kfam} ? $fcnt[$ctg]->{$kfam} + 1 : 1;
	my $fzdis=$k."_fsize";
	$fcnt[$ctg]->{$fzdis}="" if ! defined $fcnt[$ctg]->{$fzdis};
	$fcnt[$ctg]->{$fzdis}.=scalar(@tmp)." ";
    }
    push @{$flist[$ctg]}, $cnt;
}
store \%h,"PBC_human_mirna_category.store";

open RSLT,">PBC_human_mirna_category.txt";
for (my $i=1; $i<=$#flist; $i++) {
    my $catnum=4-$i;
    print RSLT "Catagory $catnum\n";
    # my @tmp=sort {scalar(keys %{$fms->[$b]}) <=> scalar (keys %{$fms->[$a]})} @{$flist[$i]};
    my @tmp=sort {&rel2str($fms->[$a]) cmp &rel2str($fms->[$b])} @{$flist[$i]};
    foreach my $idx (@tmp) {
        my $relstr=&rel2str($fms->[$idx]);
        print RSLT $relstr if $relstr;
    }
    print RSLT "\n";
    my @line=split(" ", $fcnt[$i]->{"hsa_fsize"});
    my ($mean, $median, $per25, $per75)=&cal_stat([@line]);
    print RSLT "human mean median family size in category $catnum - $mean $median $per25 $per75 \n";
}
print RSLT "\n\nCategory Summary\n";
@orgs=("hsa","mmu","gga","dre","dme","cel");
for (my $i=0; $i<=$#fcnt; $i++) {
    my $catnum=4-$i;
    print RSLT "Category $catnum\n";
    foreach my $org (@orgs) {
	next if ! defined $fcnt[$i]->{$org};
	print RSLT "\t$org total ",$fcnt[$i]->{$org}," $org family number ", $fcnt[$i]->{$org."_famnum"},"\n";
    }
}
close RSLT;

sub flag2ctg {
        my ($flag)=@_;
        my $ctg=0;
        if ($flag==0) {
        }
        elsif ($flag<10) {
                $ctg=1;
        }
        elsif ($flag<100) {
                $ctg=2;
        }
        elsif ($flag<1000) {
                $ctg=3;
        }
        return $ctg;
}

sub rel2str {
    my ($fref)=@_;
    my %org=("hsa"=>1, "mmu"=>2, "gga"=>3, "dre"=>4, "dme"=>5, "cel"=>6);
    my $str="";
    my @oks=sort {$org{$a}<=>$org{$b}} keys %$fref;
    foreach my $k (@oks) {
        next if $k ne "hsa";
        my ($nms, $nmcnt)=&modnames($fref->{$k});
        # $str.=$k."(".$nmcnt.") ".join(", ", @$nms)." | ";
        $str.=join(", ", @$nms)." | ";
    }
    return $str;
}

sub modnames {
    my ($nref)=@_;
    my %res=();
    my $fcnt=0;
    foreach my $nm (@$nref) {
        $fcnt++;
        $nm=~s/(hsa|mmu|gga|dre|dme|cel)-//;
        my @line=split("-", $nm);
        my $sfx="";
        if ($line[1] && $line[1]=~/(\d*)(a|b|c|d|e|f|g|h|i|j|k)/) {
            $line[1]=$1;
                    $sfx="*";
        }
        if ($#line>1) {
            $sfx="*" if ! $sfx;
        }
        $nm=join("-",@line[0,1]) if ($#line>=1);
        $nm=$nm.$sfx;
        $res{$nm}=1;
    }
    return ([sort keys %res],$fcnt);
}

sub cal_stat {
    my ($rf)=@_;
    my $stat = Statistics::Descriptive::Full->new();
    $stat->add_data(@$rf);
    my $mean = $stat->mean();
    # my $var  = $stat->variance();
    # my $std  = $stat->standard_deviation();
    # my $cnt  = $stat->count();
    my $median= $stat->median();
    my $per25=$stat->percentile(25);
    my $per75=$stat->percentile(75);
    $Statistics::Descriptive::Tolerance = 1e-10;
    return ($mean, $median, $per25, $per75);
}

# get_confirmed_fams - removed the rejected cel dme miRNAs from the families

sub get_confirmed_fams {
    my ($fn1, $fn2, $fn3)=@_;
    my @rorgs=("mmu", "gga", "dre", "dme", "cel");
    my @res=();
    my @rjd=();
    my @infams=@{retrieve($fn1)};
    my ($rf_rejmns, $rf_rejsyn)=&get_rej(retrieve($fn2));
    my %rejmns=%{$rf_rejmns};
    # print Dumper($rf_rejsyn),"*****\n";
    my %synmns=(%{&get_syn(retrieve($fn3))}, %$rf_rejsyn);
    # print Dumper(\%synmns),"*****\n";
    my @synks=sort keys %synmns;
    foreach my $fam (@infams) {
	foreach my $org (@rorgs) {
	    next if ! exists $fam->{$org};
	    my @tmp=();
	    my @ctmp=();
	    foreach my $mn (@{$fam->{$org}}) {
		push @tmp, $mn if ! exists $rejmns{$mn} && ! exists $synmns{$mn};
		push @ctmp, $mn if exists $rejmns{$mn} && ! exists $synmns{$mn};
	    }
	    if ($#tmp<0) {
		delete $fam->{$org};
	    }
	    else {
		$fam->{$org}=[@tmp];
	    }
	    if ($#ctmp>=0) {
		push @res, {$org=>[@ctmp]};
	    }
	}
	push @res,{%$fam} if scalar(keys %{$fam})>0;
    }
    foreach my $fm (@res) {
	foreach my $k (@synks) {
	    if (&fmatch($fm, $synmns{$k})) {
		$k=~/^(\w{3})/;
		my $korg=$1;
		$fm->{$korg}=[] if ! defined $fm->{$korg};
		push @{$fm->{$korg}}, $k;
	    }
	}
    }
    return \@res;
}

sub fmatch {
    my ($aref, $bref)=@_;
    my $flag=0;
    return $flag if ! defined $aref->{'hsa'};
    foreach my $amn (@{$aref->{'hsa'}}) {
	my $hflag=0;
	last if ! defined $bref->{'hsa'};
	foreach my $bmn (@{$bref->{'hsa'}}) {
	    $hflag++ if $amn eq $bmn;
	}
	if ($hflag==0) {
	    $flag=0;
	    last;
	}
	else {
	    $flag++;
	}
    }
    return $flag>0;
}
	 
   
# get_rej - get the list of the miRNAs to be rejected

sub get_rej {
    my ($rf)=@_;
    my %res=();
    my %syn=();
    my @ks=sort keys %$rf;
    foreach my $k (@ks) {
	if (scalar(@{$rf->{$k}})!=1 || $rf->{$k}->[0]->[1]!=1) {
	    $res{$k}=1;
	}
	my $synfm=&checkrejsyn($rf, $k);
	$syn{$k}=$synfm if defined $synfm;
    }
    return ({%res},{%syn});
}
    
# get_syn - convert the format of synlist

sub get_syn {
    my ($rf)=@_;
    my %res=();
     my @ks=sort keys %$rf;
    foreach my $k (@ks) {
	$res{$k}=$rf->{$k}->[0];
    }
    return {%res};
}

# checkrejsyn - check if a miRNA in the tobe_confirmed list can be classified back to the family containing syn miRNAs in human

sub checkrejsyn {
    my ($rf, $k)=@_;
    my $res=undef;
    foreach my $fm (@{$rf->{$k}}) {
	next if ! defined $fm->[0]->{'hsa'};
	$res=$fm->[0] if &chkname($k, $fm->[0]->{'hsa'})!=0;
    }
    return $res;
}
		    

sub chkname {
    my ($nm, $aref)=@_;
    my $cnm=&getmid($nm);
    my $flag=0;
    foreach my $id (@$aref) {
        if ($cnm eq &getmid($id)) {
            $flag=1;
            last;
        }
    }
    return $flag;
}

sub getmid {
    my ($nm)=@_;
    my @line=split("-", $nm);
    my $res;
    if (defined $line[2]) {
        $line[2]=~/^(\d*)/;
        $res=$line[1]."-".$1;
    }
    else {
        $res=$line[1];
    }
    return $res;
}
