# Supplementary material for: A bootstrap based analysis pipeline for efficient classification of phylogenetically related animal miRNAs
Source: BMC Genomics. 2007 Mar 6;8:66. doi: 10.1186/1471-2164-8-66 (PMC1832191; doi:10.1186/1471-2164-8-66)
Supplement: Additional File 9 — The software and instruction for the PBC analysis pipeline. The PERL scripts of the programs used in the PBC analysis pipeline, and the instructions. The miRNAs sequences are retrieved from miRBase [10] (Release 8.2). [file 1471-2164-8-66-S9.zip › secondround/hsa_mmu.nwk]

(((((((((((((hsa-let-7a-1:-0.00143059,mmu-let-7a-1:0.00143059)1.00:0.04851989,(hsa-let-7f-2:0.00000000,mmu-let-7f-2:0.00000000)1.00:0.04397667)0.93:0.04465580,(hsa-let-7a-3:0.03888895,mmu-let-7c-2:0.04219213)0.98:0.05214506)0.73:0.04687523,((hsa-let-7f-1:0.00627538,mmu-let-7f-1:0.00521887)1.00:0.10198836,((hsa-let-7b:0.01112277,mmu-let-7b:0.01297361)1.00:0.08305573,(hsa-mir-98:0.03288072,mmu-mir-98:0.03193409)1.00:0.06880334)0.47:0.01019990)0.63:0.03017977)0.15:0.01566706,((hsa-let-7g:-0.00019057,mmu-let-7g:0.00019057)1.00:0.12131379,(hsa-let-7i:0.00007307,mmu-let-7i:-0.00007307)1.00:0.12945694)0.72:0.03231074)0.14:0.01647926,((hsa-let-7d:0.01159625,mmu-let-7d:0.01139226)1.00:0.15666737,((hsa-let-7e:0.01209193,mmu-let-7e:0.01322452)1.00:0.12094561,((hsa-let-7a-2:0.00533862,mmu-let-7a-2:0.00855027)1.00:0.06806158,(hsa-let-7c:-0.00064960,mmu-let-7c-1:0.00064960)1.00:0.07671637)0.90:0.05477233)0.50:0.03348704)0.12:0.00602565)0.72:0.06011229,(hsa-mir-625:0.20079237,cel-let-7:0.19920763)0.49:0.03694657)0.76:0.10203866,(hsa-mir-147:0.28213289,(hsa-mir-22:-0.00003705,mmu-mir-22:0.00003705)1.00:0.26394357)0.52:0.07380610)0.03:0.01937930,((((dme-mir-287:0.27473629,cel-mir-245:0.27961154)0.43:0.04242449,(mmu-mir-684-1:0.00619071,mmu-mir-684-2:0.00557400)1.00:0.32270416)0.05:0.01408693,dme-bantam:0.33221657)0.01:0.01973862,(((((hsa-mir-7-1:0.00442048,mmu-mir-7-1:0.00483878)1.00:0.14481217,(hsa-mir-7-3:0.10172088,mmu-mir-7b:0.10198283)0.76:0.04765132)0.65:0.02196404,(hsa-mir-7-2:0.11830537,mmu-mir-7-2:0.10849876)0.95:0.06223918)1.00:0.12070766,(hsa-mir-363:0.06254530,mmu-mir-363:0.05745470)1.00:0.22276171)0.29:0.04183485,((hsa-mir-590:0.19208353,dre-mir-723:0.17777948)0.99:0.13524376,(((hsa-mir-155:0.04406014,mmu-mir-155:0.04824755)1.00:0.13528319,hsa-mir-579:0.17570582)0.99:0.13506871,(dre-mir-736:0.17153848,(hsa-mir-208:0.01996596,mmu-mir-208:0.02228756)1.00:0.15912047)0.99:0.12640473)0.27:0.01206621)0.14:0.02995302)0.01:0.01236089)0.00:0.00124903)0.00:0.00435311,((((((hsa-mir-29a:0.00561322,mmu-mir-29a:0.01001178)1.00:0.08997425,(hsa-mir-29c:0.00000000,mmu-mir-29c:0.00000000)1.00:0.09688692)0.99:0.08296812,((hsa-mir-29b-1:0.00116618,mmu-mir-29b-1:-0.00116618)1.00:0.09372331,(hsa-mir-29b-2:0.00000000,mmu-mir-29b-2:0.00000000)1.00:0.09157599)0.99:0.08013025)1.00:0.12947925,(hsa-mir-601:0.23439499,hsa-mir-642:0.23395944)0.86:0.08376008)0.23:0.01828833,(((hsa-mir-193a:0.04392747,mmu-mir-193:0.04698162)1.00:0.13515609,hsa-mir-193b:0.16730603)0.99:0.08042263,((hsa-mir-365-1:0.00551298,mmu-mir-365-1:0.00598127)1.00:0.06548492,(hsa-mir-365-2:0.01214018,mmu-mir-365-2:0.01488685)1.00:0.06060328)1.00:0.18032537)0.85:0.07780232)0.05:0.01810029,(((hsa-mir-122a:0.01627917,mmu-mir-122a:0.01402386)1.00:0.24817802,(hsa-mir-499:0.04620984,mmu-mir-499:0.04239776)1.00:0.21588236)0.70:0.07708605,(((hsa-mir-138-1:0.03932499,mmu-mir-138-1:0.04148309)1.00:0.09451682,(hsa-mir-138-2:-0.00128492,mmu-mir-138-2:0.00128492)1.00:0.13942979)1.00:0.19350735,((((hsa-mir-18a:0.00707258,mmu-mir-18:0.00701193)0.99:0.05288286,hsa-mir-18b:0.05979319)1.00:0.13031795,(hsa-mir-34a:0.02351577,mmu-mir-34a:0.02598918)1.00:0.16168400)0.96:0.09734293,((((hsa-mir-449:0.06936325,mmu-mir-449:0.07349389)1.00:0.14953258,cel-mir-34:0.22790249)0.45:0.01139571,dme-mir-34:0.23150201)0.43:0.01084055,(((hsa-mir-34b:0.02990686,mmu-mir-34b:0.02961694)1.00:0.12644810,dre-mir-34b:0.15331381)0.65:0.04121024,(dre-mir-34c:0.14818780,(hsa-mir-34c:0.01339426,mmu-mir-34c:0.01257976)1.00:0.13752649)0.59:0.04424800)0.86:0.05539981)0.72:0.04868706)0.45:0.03943445)0.08:0.01206052)0.01:0.01202175)0.00:0.00857400)0.00:0.00409117,(((((((hsa-mir-133a-1:0.00486583,mmu-mir-133a-1:0.00984005)0.97:0.02730103,hsa-mir-133a-2:0.02884871)0.93:0.02565840,mmu-mir-133a-2:0.05472262)1.00:0.12758098,(hsa-mir-133b:0.04654322,mmu-mir-133b:0.04589375)1.00:0.13949539)1.00:0.14618525,(hsa-mir-580:0.22594683,mmu-mir-541:0.22349137)0.95:0.09692571)0.12:0.02302151,(((hsa-mir-451:0.04393554,mmu-mir-451:0.03939780)1.00:0.17342036,dme-mir-14:0.20426781)0.94:0.11410370,(hsa-mir-549:0.26320799,(dme-mir-281-1:0.08821874,dme-mir-281-2:0.09155654)1.00:0.17456210)0.68:0.05702438)0.17:0.02758970)0.00:0.01741979,(((((hsa-mir-101-1:0.00464318,mmu-mir-101a:0.00869015)1.00:0.11343111,(hsa-mir-101-2:0.02905836,mmu-mir-101b:0.03423278)1.00:0.08766035)1.00:0.18187688,(hsa-mir-653:0.18468595,cel-mir-237:0.18610057)1.00:0.12877313)0.27:0.04564242,((hsa-mir-630:0.22286493,cel-mir-259:0.23062344)0.92:0.09790960,(hsa-mir-553:0.23570801,hsa-mir-626:0.23488023)0.64:0.07405813)0.08:0.02356829)0.00:0.01098337,(((((((hsa-mir-16-1:0.02795699,mmu-mir-16-1:0.02822279)1.00:0.10993532,dre-mir-457b:0.14402608)0.80:0.03215694,(hsa-mir-16-2:0.01028600,mmu-mir-16-2:0.01440536)1.00:0.15501072)0.81:0.03260838,(dre-mir-457a:0.18661509,(hsa-mir-195:0.03685803,mmu-mir-195:0.03210748)1.00:0.13333254)0.75:0.03457928)1.00:0.13146600,(dme-mir-31a:0.24101120,(hsa-mir-32:0.00000000,mmu-mir-32:0.00000000)1.00:0.25174243)0.76:0.08785069)0.07:0.00886681,(dre-mir-462:0.17755061,(hsa-mir-191:0.01252266,mmu-mir-191:0.01450437)1.00:0.16851960)1.00:0.16250753)0.00:0.00868620,((((hsa-mir-196a-2:0.00039397,mmu-mir-196a-2:-0.00039397)1.00:0.12250850,(hsa-mir-196b:-0.00022881,mmu-mir-196b:0.00022881)1.00:0.12750922)0.71:0.03452076,(hsa-mir-196a-1:0.03837857,mmu-mir-196a-1:0.04733571)0.99:0.11988876)1.00:0.16460525,((hsa-mir-137:0.00107063,mmu-mir-137:-0.00107063)1.00:0.29043872,((hsa-mir-376a-1:0.02500414,mmu-mir-376a:0.03381939)0.94:0.06681791,((hsa-mir-368:0.03592662,mmu-mir-376c:0.03983096)0.83:0.03824005,(hsa-mir-376a-2:0.05108807,(hsa-mir-376b:0.04410417,mmu-mir-376b:0.04126168)0.51:0.00622900)0.62:0.02634313)0.54:0.01361889)1.00:0.20439470)0.23:0.03279016)0.02:0.01635376)0.00:0.00904634)0.00:0.00434883)0.00:0.00208829)0.00:0.00176198,(((((((((((hsa-mir-200b:0.03050051,mmu-mir-200b:0.02664235)1.00:0.11676891,dme-mir-8:0.14602178)0.55:0.02197277,(hsa-mir-141:0.04441475,mmu-mir-141:0.03891858)1.00:0.12254472)0.42:0.00967546,(hsa-mir-200a:0.04160983,mmu-mir-200a:0.03616795)1.00:0.14289114)0.71:0.03377577,(hsa-mir-200c:-0.00006264,mmu-mir-200c:0.00006264)1.00:0.20566470)0.55:0.02133529,(cel-mir-236:0.19540393,(hsa-mir-429:0.06928850,mmu-mir-429:0.06651397)1.00:0.12693873)0.71:0.03904654)0.95:0.09731200,((dme-mir-79:0.17340108,cel-mir-79:0.17766275)0.70:0.02453662,((hsa-mir-9-3:0.00599870,mmu-mir-9-3:0.00511241)1.00:0.10578968,((hsa-mir-9-1:0.00000000,mmu-mir-9-1:0.00000000)1.00:0.05304153,(hsa-mir-9-2:0.00205346,mmu-mir-9-2:-0.00205346)1.00:0.05519602)0.99:0.05027925)0.99:0.08984385)1.00:0.13554235)0.16:0.01707868,(hsa-mir-643:0.32871075,(hsa-mir-649:0.30377615,((hsa-mir-206:0.08000346,mmu-mir-206:0.08438011)0.93:0.05300343,((hsa-mir-1-1:0.02206028,mmu-mir-1-1:0.02019324)1.00:0.08020901,(hsa-mir-1-2:0.03009911,mmu-mir-1-2:0.02545645)1.00:0.07388156)0.88:0.03907572)1.00:0.16611177)0.22:0.02596856)0.02:0.01548069)0.00:0.00723696,((hsa-mir-489:0.09403837,mmu-mir-489:0.10834258)1.00:0.23490638,((hsa-mir-218-1:0.01375081,mmu-mir-218-1:0.01352192)1.00:0.16635652,(hsa-mir-218-2:0.02210507,mmu-mir-218-2:0.02334948)1.00:0.15637075)1.00:0.14518086)0.06:0.01999941)0.00:0.00804066,(((hsa-mir-129-1:0.00536524,mmu-mir-129-1:0.00871927)1.00:0.06987166,(hsa-mir-129-2:0.01134725,mmu-mir-129-2:0.01087497)1.00:0.06796089)1.00:0.24852946,((hsa-mir-214:0.00000000,mmu-mir-214:0.00000000)1.00:0.29397877,(hsa-mir-486:0.05843083,mmu-mir-486:0.05921623)1.00:0.23299316)0.31:0.03577761)0.03:0.03914744)0.00:0.00515459,((((((((((mmu-mir-669a-1:0.00560211,mmu-mir-669a-2:0.00492420)0.47:0.00302205,mmu-mir-669a-3:0.00717870)1.00:0.19503509,(mmu-mir-467a:0.01327673,mmu-mir-467b:0.01412053)1.00:0.18421925)0.39:0.02080444,(gga-mir-466:0.17222195,hsa-mir-620:0.19009689)0.59:0.04350414)0.35:0.01107640,hsa-mir-568:0.24202622)0.67:0.02806217,(mmu-mir-450b:0.12808439,(mmu-mir-450-2:0.09114007,(mmu-mir-450-1:0.07374946,(hsa-mir-450-1:0.05504893,hsa-mir-450-2:0.05484118)0.66:0.02515164)0.45:0.01671946)0.63:0.02831657)1.00:0.13192792)0.79:0.07579120,(((hsa-mir-421:0.07720751,hsa-mir-545:0.07573367)0.91:0.06662665,hsa-mir-95:0.14407382)1.00:0.12298198,((hsa-mir-190:0.00629364,mmu-mir-190:0.00863173)1.00:0.22088164,(hsa-mir-325:0.02412741,mmu-mir-325:0.02689300)1.00:0.18966859)0.80:0.04194328)0.81:0.07919027)0.14:0.00837184,(((hsa-mir-184:0.03219133,mmu-mir-184:0.02577968)1.00:0.26116970,(hsa-mir-582:0.21124576,cel-mir-359:0.20980687)0.95:0.08243164)0.32:0.02942006,((hsa-mir-511-1:0.00000000,hsa-mir-511-2:0.00000000)1.00:0.25357169,((hsa-mir-19a:0.00581134,mmu-mir-19a:0.00638378)1.00:0.16770661,((hsa-mir-19b-1:0.02232035,mmu-mir-19b-1:0.02365666)1.00:0.07800206,(hsa-mir-19b-2:0.04883506,mmu-mir-19b-2:0.04640304)0.98:0.06097863)0.98:0.06035389)0.99:0.08209661)0.59:0.06586158)0.05:0.02364448)0.01:0.01001007,((dme-mir-12:0.20587488,cel-mir-43:0.21666033)0.95:0.11556589,((hsa-mir-374:0.11101741,mmu-mir-374:0.12509370)1.00:0.16054055,(hsa-mir-542:0.02299123,mmu-mir-542:0.02406760)1.00:0.26182603)0.57:0.05535842)0.04:0.02221021)0.00:0.00371997,((((((hsa-mir-217:0.04676806,mmu-mir-217:0.04668988)1.00:0.14396146,mmu-mir-449b:0.18197337)0.99:0.10085010,(mmu-mir-672:0.18915309,(hsa-mir-383:0.00549982,mmu-mir-383:0.00878590)1.00:0.18119916)0.97:0.08535720)0.59:0.04867445,((hsa-mir-221:0.00716904,mmu-mir-221:0.00335727)1.00:0.19074304,(hsa-mir-222:0.02031284,mmu-mir-222:0.01766184)1.00:0.18149979)1.00:0.14159400)0.08:0.02093491,(((hsa-mir-338:0.05309909,mmu-mir-338:0.05296152)1.00:0.23892567,hsa-mir-220:0.28356486)0.49:0.03694821,(cel-mir-241:0.19657498,(hsa-mir-337:0.04105672,mmu-mir-337:0.04589981)1.00:0.15047101)1.00:0.12684005)0.17:0.03111717)0.00:0.01235988,((((((hsa-mir-124a-2:0.00889094,mmu-mir-124a-2:0.00945769)0.82:0.02674653,(hsa-mir-124a-3:-0.00156506,mmu-mir-124a-3:0.00156506)0.82:0.03840231)0.74:0.01709203,(hsa-mir-124a-1:0.00000000,mmu-mir-124a-1:0.00000000)0.99:0.05269520)1.00:0.24805752,(hsa-mir-544:0.22945477,(hsa-mir-324:0.00664886,mmu-mir-324:0.00539934)1.00:0.22320658)0.83:0.06394213)0.36:0.03555414,(dre-mir-728:0.26392033,dme-mir-303:0.26465110)0.57:0.07136085)0.05:0.01782116,((((hsa-mir-144:0.01134444,mmu-mir-144:0.00380707)1.00:0.24569632,cel-lsy-6:0.25470914)0.54:0.04735581,(cel-mir-358:0.19324534,(hsa-mir-452:0.01831790,mmu-mir-452:0.01697622)1.00:0.17660760)0.98:0.12561069)0.10:0.02404774,((hsa-mir-424:0.07731863,mmu-mir-322:0.07930787)1.00:0.13543569,((hsa-mir-15a:0.01103654,mmu-mir-15a:0.01335371)1.00:0.16871315,(hsa-mir-15b:0.00829797,mmu-mir-15b:0.00732703)1.00:0.17839053)0.84:0.04081393)0.99:0.11745685)0.02:0.00680530)0.00:0.01581086)0.00:0.00060646)0.00:0.00870433)0.00:0.00070024)0.00:0.00340062,(((((((((((hsa-mir-92-1:0.01839709,mmu-mir-92-1:0.02006445)1.00:0.12992770,(hsa-mir-92-2:0.04896917,mmu-mir-92-2:0.05769750)1.00:0.10756221)0.67:0.03089426,dme-mir-313:0.18823840)0.52:0.01855858,dme-mir-312:0.20610401)0.44:0.03356844,(dme-mir-92b:0.20693128,cel-mir-235:0.20973539)0.54:0.03435542)0.13:0.01879314,(dme-mir-311:0.19783991,dme-mir-310:0.19501723)0.81:0.06721011)0.11:0.00253564,hsa-mir-92b:0.26399870)0.34:0.07260572,(((hsa-mir-153-2:0.01377601,mmu-mir-153:0.01520950)1.00:0.05262310,hsa-mir-153-1:0.07310303)1.00:0.25237773,((hsa-mir-367:0.02730475,mmu-mir-367:0.03151878)1.00:0.26997383,((hsa-mir-23a:0.03551243,mmu-mir-23a:0.03298072)1.00:0.11349376,(hsa-mir-23b:0.00659863,mmu-mir-23b:0.00691488)1.00:0.15001204)1.00:0.15328430)0.05:0.01767036)0.01:0.00996006)0.02:0.01855823,(((hsa-mir-592:0.00545142,mmu-mir-592:0.00530127)1.00:0.21505979,hsa-mir-587:0.21829904)0.97:0.09970622,(dme-mir-219:0.22402560,((hsa-mir-219-1:0.01907458,mmu-mir-219-1:0.01728906)1.00:0.13454750,(hsa-mir-219-2:0.00529532,mmu-mir-219-2:0.00501396)1.00:0.14319131)0.99:0.07504726)0.95:0.09010863)0.28:0.03639662)0.00:0.01200551,(((hsa-mir-142:0.00190446,mmu-mir-142:-0.00190446)1.00:0.25515091,cel-mir-63:0.25434276)0.72:0.08211734,((hsa-mir-637:0.24168363,dme-mir-314:0.24066931)0.79:0.05167346,((hsa-mir-203:0.02687611,mmu-mir-203:0.02575547)1.00:0.19127055,(hsa-mir-361:0.04323301,mmu-mir-361:0.04248127)1.00:0.18795806)0.82:0.06320959)0.60:0.04277652)0.10:0.03295659)0.00:0.00292988,(((((((((hsa-mir-490:0.01710547,mmu-mir-490:0.01860882)1.00:0.27267294,(mmu-mir-692-1:0.00819475,mmu-mir-692-2:0.01049684)1.00:0.27848908)0.35:0.02677130,(dme-mir-305:0.24649076,(hsa-mir-139:0.00000000,mmu-mir-139:0.00000000)1.00:0.26097192)0.58:0.05597917)0.13:0.01951243,(hsa-mir-565:0.21065968,hsa-mir-594:0.20507066)0.99:0.12356335)0.04:0.01909799,((hsa-mir-552:0.19300033,mmu-mir-344:0.20459003)0.98:0.13228102,((hsa-mir-140:-0.00096619,mmu-mir-140:0.00096619)1.00:0.31255173,(hsa-mir-493:0.17808703,dme-mir-306:0.17993766)0.98:0.11858325)0.20:0.01838566)0.09:0.02313552)0.00:0.00857804,(((hsa-mir-204:-0.00097967,mmu-mir-204:0.00097967)1.00:0.14712021,(hsa-mir-211:0.09258674,mmu-mir-211:0.09609251)0.94:0.04648646)1.00:0.16010153,(((hsa-mir-182:0.05249728,mmu-mir-182:0.05416938)1.00:0.15237145,dme-mir-263b:0.20814498)0.71:0.04966361,(dme-mir-263a:0.21556126,(hsa-mir-183:0.00181475,mmu-mir-183:-0.00181475)1.00:0.21373739)0.69:0.03721928)0.88:0.04991336)0.54:0.06207842)0.00:0.00237267,((((hsa-mir-103-2:0.00534714,mmu-mir-103-2:0.00747337)1.00:0.06842382,(hsa-mir-107:0.00700059,mmu-mir-107:0.00534509)1.00:0.06112851)0.88:0.02451947,(hsa-mir-103-1:0.00026646,mmu-mir-103-1:-0.00026646)1.00:0.09877444)1.00:0.21223647,((hsa-mir-301:0.04018525,mmu-mir-301:0.04121010)1.00:0.18194259,((hsa-mir-130a:0.04907091,mmu-mir-130a:0.04467909)1.00:0.11344527,(hsa-mir-130b:0.06211925,mmu-mir-130b:0.05983197)1.00:0.09616444)0.96:0.05659642)0.98:0.08266063)0.24:0.04429831)0.00:0.00583317,((hsa-mir-202:0.04501823,mmu-mir-202:0.03831510)1.00:0.29752830,(hsa-mir-610:0.24847007,(hsa-mir-342:0.01965725,mmu-mir-342:0.02074679)1.00:0.22045834)0.87:0.09338796)0.04:0.02703035)0.00:0.00731080,(((((((hsa-mir-205:0.02308107,mmu-mir-205:0.02103658)1.00:0.23896126,(hsa-mir-330:0.03574181,mmu-mir-330:0.03872628)1.00:0.21730323)0.64:0.05598669,(hsa-mir-96:0.01422649,mmu-mir-96:0.01141453)1.00:0.29612594)0.12:0.01628675,((hsa-mir-135a-2:0.00884958,mmu-mir-135a-2:0.01115042)1.00:0.17102150,((hsa-mir-135a-1:0.03772956,mmu-mir-135a-1:0.04004822)1.00:0.11505863,(hsa-mir-135b:0.02657008,mmu-mir-135b:0.02497631)1.00:0.13488602)0.68:0.02072531)1.00:0.14231916)0.02:0.00978117,(dme-mir-87:0.31233639,((hsa-mir-128a:-0.00113926,mmu-mir-128a:0.00113926)1.00:0.13059766,(hsa-mir-128b:0.01356240,mmu-mir-128b:0.01275339)1.00:0.12269844)1.00:0.16367751)0.25:0.03873761)0.00:0.00968371,(hsa-mir-600:0.28801582,((hsa-mir-194-1:0.05891477,mmu-mir-194-1:0.06048822)0.99:0.08858546,(hsa-mir-194-2:0.04215715,mmu-mir-194-2:0.04019579)1.00:0.11597368)1.00:0.14610935)0.28:0.05330646)0.00:0.01434247,(((((((hsa-mir-100:0.05193944,mmu-mir-100:0.04806056)0.98:0.05419665,(hsa-mir-99a:0.01618137,mmu-mir-99a:0.01458786)1.00:0.08958088)0.67:0.02137246,(hsa-mir-99b:0.00000000,mmu-mir-99b:0.00000000)1.00:0.13535364)0.99:0.08665890,((hsa-mir-10a:0.00919036,mmu-mir-10a:0.00899146)1.00:0.11786957,(hsa-mir-10b:0.02203228,mmu-mir-10b:0.02208537)1.00:0.10392187)0.99:0.08208269)0.96:0.07961082,((hsa-mir-216:0.04396193,mmu-mir-216a:0.03937140)1.00:0.19830616,(cel-lin-4:0.22447642,((hsa-mir-125b-2:0.01571938,mmu-mir-125b-2:0.01244964)1.00:0.13344358,((hsa-mir-125a:0.01719098,mmu-mir-125a:0.01222078)1.00:0.12273474,(hsa-mir-125b-1:0.00827845,mmu-mir-125b-1:0.00470856)1.00:0.13568323)0.49:0.00983748)0.96:0.06429051)0.65:0.02295274)0.77:0.04466370)0.65:0.05681630,(((hsa-mir-126:0.03177483,mmu-mir-126:0.03671832)1.00:0.17753885,(hsa-mir-497:0.01128953,mmu-mir-497:0.01251999)1.00:0.20942184)0.96:0.09769440,((hsa-mir-132:0.00707385,mmu-mir-132:0.00807767)1.00:0.16553342,(hsa-mir-212:0.01140130,mmu-mir-212:0.01057672)1.00:0.16601940)1.00:0.14850722)0.20:0.02695979)0.01:0.01126647,(((((((((hsa-mir-302c:0.03501817,mmu-mir-302c:0.03851124)0.99:0.06035994,(hsa-mir-302d:0.02468094,mmu-mir-302d:0.02077360)1.00:0.07564785)0.75:0.03125643,(hsa-mir-302b:0.06081292,mmu-mir-302b:0.06247475)0.96:0.07313092)0.63:0.01972829,(hsa-mir-302a:0.04362476,mmu-mir-302:0.04333176)1.00:0.11674611)0.86:0.04848157,(dre-mir-430b-10:0.01113712,(dre-mir-430b-6:0.01091940,dre-mir-430b-1:0.01439705)0.45:0.00120855)1.00:0.19866015)0.92:0.05837261,hsa-mir-373:0.25969634)0.42:0.02476056,((hsa-mir-371:0.14284844,hsa-mir-372:0.14945926)0.62:0.04291440,(hsa-mir-512-1:-0.00070220,hsa-mir-512-2:0.00070220)1.00:0.19309959)0.94:0.09886551)0.24:0.03906889,((hsa-mir-105-1:0.01314301,hsa-mir-105-2:0.01154835)1.00:0.26556540,(hsa-mir-187:0.00696221,mmu-mir-187:0.00943123)1.00:0.28834575)0.34:0.05201966)0.01:0.01355266,(((hsa-mir-375:0.00000000,mmu-mir-375:0.00000000)1.00:0.31084487,(dme-mir-31b:0.30458880,cel-mir-58:0.31396790)0.20:0.00758240)0.06:0.03475400,((((hsa-mir-145:0.00647651,mmu-mir-145:0.00780921)1.00:0.28113143,(hsa-mir-631:0.16688255,hsa-mir-640:0.16645078)0.99:0.12461521)0.29:0.01616035,((hsa-mir-146a:0.03730139,mmu-mir-146:0.03962168)1.00:0.14620740,(hsa-mir-146b:0.02478747,mmu-mir-146b:0.03000705)1.00:0.14620254)0.99:0.12492127)0.19:0.02819832,(((hsa-mir-150:0.01438577,mmu-mir-150:0.01686423)1.00:0.26051143,(hsa-mir-551a:0.22964498,hsa-mir-551b:0.22868835)0.69:0.03848803)0.57:0.05997797,((hsa-mir-26a-2:0.04162613,mmu-mir-26a-2:0.04170720)1.00:0.10575023,((hsa-mir-26a-1:0.00554144,mmu-mir-26a-1:0.00744557)1.00:0.12711392,(hsa-mir-26b:0.01290291,mmu-mir-26b:0.01307112)1.00:0.12370813)0.66:0.01967612)1.00:0.16242704)0.05:0.00590973)0.01:0.01032335)0.00:0.00735333)0.00:0.01025724)0.00:0.00427000)0.00:0.00623323)0.00:0.00116120)0.00:0.00072975,((((((((((hsa-mir-27a:0.02550416,mmu-mir-27a:0.02577789)1.00:0.11265739,mmu-mir-673:0.14178716)0.77:0.05469812,(hsa-mir-27b:0.00182343,mmu-mir-27b:-0.00182343)1.00:0.18863166)0.95:0.08529024,(hsa-mir-602:0.19252198,mmu-mir-666:0.18791280)0.99:0.09864086)0.56:0.04625304,((hsa-mir-210:0.05346556,mmu-mir-210:0.05562535)1.00:0.23762894,(hsa-mir-596:0.21274915,hsa-mir-650:0.21190839)0.95:0.07223520)0.50:0.04714880)0.06:0.01324086,((hsa-mir-455:0.03059085,mmu-mir-455:0.03113754)1.00:0.26685852,(mmu-mir-702:0.20049689,(hsa-mir-134:0.01385230,mmu-mir-134:0.01431671)1.00:0.18827409)0.93:0.08788111)0.41:0.04808707)0.01:0.01256957,(((((mmu-mir-680-1:0.03482940,mmu-mir-680-2:0.03313176)0.92:0.04140486,mmu-mir-680-3:0.06933424)1.00:0.20034714,(hsa-mir-422a:0.17753780,mmu-mir-683:0.18048689)0.94:0.08130531)0.50:0.03192739,(hsa-mir-423:0.00436630,mmu-mir-423:0.00627199)1.00:0.29674927)0.18:0.02799020,(((hsa-mir-197:0.20781235,mmu-mir-705:0.20647337)0.65:0.04155278,(hsa-mir-412:0.03634508,mmu-mir-412:0.03865492)1.00:0.20788690)0.67:0.05315225,((hsa-mir-328:0.03999208,mmu-mir-328:0.04000792)1.00:0.19116572,(hsa-mir-483:0.07650384,mmu-mir-483:0.07418109)1.00:0.15838493)0.85:0.07656223)0.30:0.02396588)0.01:0.01696654)0.00:0.00441840,((((hsa-mir-25:0.00000000,mmu-mir-25:0.00000000)1.00:0.27655560,(hsa-mir-632:0.23729343,hsa-mir-661:0.23397094)0.46:0.03719494)0.51:0.06191681,hsa-mir-612:0.33581166)0.02:0.00439275,((hsa-mir-639:0.22684083,dre-mir-725:0.22885537)0.84:0.09239000,((hsa-mir-572:0.21451078,hsa-mir-638:0.22227083)0.81:0.07804539,((hsa-mir-560:0.19045210,mmu-mir-712:0.20316492)0.97:0.08121968,(mmu-mir-689-1:0.01521543,mmu-mir-689-2:0.01230750)1.00:0.26429909)0.51:0.02937694)0.19:0.01526207)0.10:0.02208758)0.01:0.01585084)0.00:0.00386390,((hsa-mir-621:0.22398724,hsa-mir-662:0.22307158)0.86:0.08813016,(hsa-mir-598:0.27670219,((hsa-mir-550-1:0.01476146,hsa-mir-550-2:0.01616637)1.00:0.24557372,((hsa-mir-345:0.07286601,mmu-mir-345:0.07296732)1.00:0.10643185,(hsa-mir-378:0.00785556,mmu-mir-378:0.00729596)1.00:0.17671209)0.95:0.08017225)0.44:0.01920829)0.33:0.03110953)0.18:0.04419987)0.00:0.01563277,(((((((hsa-mir-148a:0.00580971,mmu-mir-148a:0.00889617)1.00:0.12863326,(hsa-mir-148b:0.01487121,mmu-mir-148b:0.01605662)1.00:0.11390926)0.54:0.01769024,(hsa-mir-152:0.01471232,mmu-mir-152:0.01268495)1.00:0.13833410)1.00:0.16185136,(mmu-mir-708:0.15901011,((hsa-mir-151:0.02161616,mmu-mir-151:0.02250149)1.00:0.10508620,(hsa-mir-28:0.03935150,mmu-mir-28:0.04204385)1.00:0.08834925)0.75:0.03474040)1.00:0.15017833)0.17:0.03053011,(((hsa-mir-143:0.00266601,mmu-mir-143:-0.00266601)1.00:0.21249605,(hsa-mir-223:0.04565238,mmu-mir-223:0.04525671)1.00:0.18356497)0.91:0.11273864,(dme-mir-33:0.21287320,(hsa-mir-33b:0.15518239,(hsa-mir-33:0.04399000,mmu-mir-33:0.04296652)1.00:0.10730949)0.86:0.04838592)0.99:0.12527317)0.06:0.00136272)0.01:0.02115712,((((hsa-mir-31:0.00718023,mmu-mir-31:0.00690428)1.00:0.29476973,cel-mir-83:0.30696021)0.23:0.02826821,(hsa-mir-647:0.20116232,cel-mir-270:0.20333207)0.99:0.13468133)0.02:0.01540400,((hsa-mir-585:0.24359906,dre-mir-727:0.23417872)0.89:0.08814990,(dre-mir-731:0.20804516,(hsa-mir-425:0.01149409,mmu-mir-425:0.01203532)1.00:0.19885139)0.98:0.11723383)0.26:0.03238171)0.00:0.00742563)0.00:0.00704194,(((((((hsa-mir-30a:0.00801391,mmu-mir-30a:0.00607060)1.00:0.08011782,(hsa-mir-30e:0.00548771,mmu-mir-30e:0.00538185)1.00:0.07641923)0.65:0.02640073,(hsa-mir-30d:0.03428986,mmu-mir-30d:0.03713872)1.00:0.08090407)1.00:0.08329202,((hsa-mir-30b:0.03941360,mmu-mir-30b:0.04013185)1.00:0.10769080,((hsa-mir-30c-1:0.00546463,mmu-mir-30c-1:0.00577133)1.00:0.11013405,(hsa-mir-30c-2:0.01812569,mmu-mir-30c-2:0.02354098)1.00:0.09856651)0.70:0.02149885)0.98:0.05443758)1.00:0.11147071,((((hsa-mir-181b-1:0.01407659,mmu-mir-181b-1:0.01092341)1.00:0.10528951,(hsa-mir-181b-2:0.03828364,mmu-mir-181b-2:0.04036805)1.00:0.07328966)0.98:0.06952881,hsa-mir-181d:0.18913232)0.81:0.04121640,((hsa-mir-181c:0.01028335,mmu-mir-181c:0.01218856)1.00:0.13417158,((hsa-mir-181a-1:0.01954044,mmu-mir-181a-1:0.01494232)1.00:0.09441135,(hsa-mir-181a-2:0.02862023,mmu-mir-181a-2:0.02852263)0.98:0.08306875)0.75:0.02916064)0.99:0.08515615)0.97:0.07794987)0.31:0.02742710,(mmu-mir-468:0.18643337,(hsa-mir-21:0.01335824,mmu-mir-21:0.01441954)1.00:0.17528161)0.99:0.14895013)0.03:0.01670972,((((((hsa-mir-379:0.00741669,mmu-mir-379:0.00773483)1.00:0.09462840,(hsa-mir-411:-0.00012831,mmu-mir-411:0.00012831)1.00:0.10092084)0.79:0.04155066,(hsa-mir-380:0.02278097,mmu-mir-380:0.02639936)1.00:0.11918193)0.97:0.07567529,(hsa-mir-299:0.01457141,mmu-mir-299:0.01717462)1.00:0.20556255)0.82:0.07450554,(hsa-mir-577:0.22146287,cel-mir-84:0.20909269)0.86:0.07358629)0.37:0.03775187,((((((hsa-mir-106a:0.04407278,mmu-mir-106a:0.04823491)0.99:0.07541767,(hsa-mir-17:0.01628631,mmu-mir-17:0.01942797)1.00:0.10563307)0.90:0.04242338,((hsa-mir-20a:0.02686979,mmu-mir-20a:0.02946824)0.99:0.08100690,(hsa-mir-20b:0.07474499,mmu-mir-20b:0.07018255)0.86:0.03324135)0.95:0.06153489)0.71:0.02962645,(hsa-mir-106b:0.01762892,mmu-mir-106b:0.01895644)1.00:0.17933348)0.50:0.01279598,(hsa-mir-93:0.03095634,mmu-mir-93:0.03154366)1.00:0.16779483)0.98:0.11671029,((((hsa-mir-199a-1:0.04266709,mmu-mir-199a-1:0.04304720)0.57:0.01668285,(hsa-mir-199b:0.00821210,mmu-mir-199b:0.00996971)0.98:0.04832349)0.66:0.04710847,(hsa-mir-199a-2:0.01813475,mmu-mir-199a-2:0.01822889)0.99:0.08752534)1.00:0.19848987,(((hsa-mir-192:0.03536237,mmu-mir-192:0.03205336)1.00:0.17357571,(hsa-mir-215:0.08760842,mmu-mir-215:0.08670351)1.00:0.12229048)0.85:0.06216481,((hsa-mir-24-1:0.00581249,mmu-mir-24-1:0.00889339)1.00:0.10888299,(hsa-mir-24-2:0.04890042,mmu-mir-24-2:0.04969113)0.99:0.06377630)1.00:0.15085676)0.64:0.03527494)0.22:0.02336265)0.07:0.01653350)0.01:0.01855720)0.00:0.00681519)0.00:0.00669543)0.00:0.00301628);
