# Supplementary material for: A bootstrap based analysis pipeline for efficient classification of phylogenetically related animal miRNAs
Source: BMC Genomics. 2007 Mar 6;8:66. doi: 10.1186/1471-2164-8-66 (PMC1832191; doi:10.1186/1471-2164-8-66)
Supplement: Additional File 9 — The software and instruction for the PBC analysis pipeline. The PERL scripts of the programs used in the PBC analysis pipeline, and the instructions. The miRNAs sequences are retrieved from miRBase [10] (Release 8.2). [file 1471-2164-8-66-S9.zip › secondround/rel_parse_nwk.pl]

#!/usr/bin/perl -w

=head1 NAME
    
    rel_parse_nwk.pl

=head1 SYNOPSIS 

    Parse nwk files into tree structure and get the families

=head1 DESCRIPTION

    Input: nwk files generated by MEGA3 out of clustw results
    Output: *.nwf - temporary working files 
            *_tree.store - the trees
            
    Module: Used the treeNode module to hold the data
            Used the treeUtils module for methods to traverse the tree

=cut

use Storable;
use Data::Dumper;
use lib "..";
use Tools::miRNA::treeNode;
use Tools::miRNA::treeUtils;

$spname=shift; # the name of the species

$nwffile=$spname.".nwf";
$nwkfile=$spname.".nwk";

if (! -e $nwffile) {
	my $fn=$nwkfile;	
	open FILE, $fn;
	open RSLT,">$nwffile";
	while (<FILE>) {
		chomp;
		s/\(/\n\(/g;
		print RSLT $_,"\n";
	}
	close RSLT;
	sleep(1);
	close FILE;
}

@nodes=();
$curidx=-1;

open FILE, $nwffile;
while (<FILE>) {
    chomp;
    if ($_ eq "(") {
	&addnode();
    }
    else {
	&addnode();
	s/\(//;
	my @line=split(",", $_);
	foreach my $term (@line) {
	    if ($term!~/\)/) {
		&addleaf($term);
	    }
	    else {
		&addbootstrap($term);
	    }
	}
    }
}
close FILE;

store \@nodes,$spname."_tree.store";

# addnode - add an internal node
#   the new node is a child of the curidx node
#   the curidx is moved to the new node then 

sub addnode {
	my $newnode=new Tools::miRNA::treeNode();
	$newnode->dad($curidx);
	push @nodes, $newnode;
	$curidx=$#nodes;
	$newnode->id($curidx);
	push @{$nodes[$newnode->dad()]->{'children'}}, $curidx if $curidx>0;
}

# addleaf - add a leaf node to the tree
#  1) the curidx is not changed
#  2) the leaf is added as a child of curidx

sub addleaf {
	my ($tm)=@_;
	my ($g, $l)=split(":", $tm);
	&addnode();
	$nodes[$curidx]->gene($g);
	$nodes[$curidx]->dist($l);
	$nodes[$curidx]->leaf(1);
	$curidx=$nodes[$curidx]->dad();
}

# addbootstrap - add the bootstrap and distance values to internal nodes
 
sub addbootstrap {
	my ($tm)=@_;
	$tm=~/(.*?)\)(.*)/;
	&addleaf($1);
	my @line=split(/\)/, $2);
	foreach my $term (@line) {
		next if $term!~/:/;
		my ($bt, $l) = split(":", $term);
		$nodes[$curidx]->bootstrap($bt);
		$nodes[$curidx]->dist($l);
		$curidx=$nodes[$curidx]->dad();
	}
}
