# Supplementary material for: A bootstrap based analysis pipeline for efficient classification of phylogenetically related animal miRNAs
Source: BMC Genomics. 2007 Mar 6;8:66. doi: 10.1186/1471-2164-8-66 (PMC1832191; doi:10.1186/1471-2164-8-66)
Supplement: Additional File 9 — The software and instruction for the PBC analysis pipeline. The PERL scripts of the programs used in the PBC analysis pipeline, and the instructions. The miRNAs sequences are retrieved from miRBase [10] (Release 8.2). [file 1471-2164-8-66-S9.zip › secondround/rel_get_sequences.pl]

#!/usr/bin/perl -w

=head1 NAME
    
    rel_get_sequences.pl

=head1 USAGE

    perl rel_get_sequences.pl

=head1 DESCRIPTION

    setup the fa file for testing sequence homology 
    the sequences to test include:
        miRNAs related to the human miRNA that have different id #
        miRNAs with the same id # that are not related to human miRNAs
        all the special miRNAs that don't have mir in their names

=head1 AUTHOR

   Yong Huang   12/20/2006 last modified

=head1 LICENSE AND COPYRIGHT

   All rights reserved

=cut


use Storable;
use Data::Dumper;
use lib "../";
use Tools::miRNA::PhyloMethods;


@orgs=("hsa", "mmu", "gga", "dre", "dme", "cel");
$mref=&parse_mirna();
$hpref=$mref->{"hairpin"};

@ks=sort keys %$hpref;
%slate=();
$relmirnas=&get_relmirna;
$c1=&get_relmirna;
store $c1, "cfm_set1.store";
$c2={};
&get_synmirna($c2);
store $c2, "cfm_set2.store";
&get_synmirna($relmirnas);

$hmout=&get_hmout; # get the miRNAs that are conserved between human and mouse only and have only one mirna each and the miRNAs in the tandem clusters


&print_seq("hsa");
for (my $i=1; $i<=$#orgs; $i++) {
	&print_seq($orgs[$i]);
}

# print_seq - output the sequences

sub print_seq {
	my ($nm)=@_;
	my @rorgs=("mmu", "gga", "dre", "dme", "cel");
	open RSLT,">hsa_".$nm.".fa";
	foreach my $k (@ks) {
		if (($k=~/^$nm/ || $k=~/^hsa/) && ! exists $hmout->{$k}) {
			print RSLT ">",$k,"\n",$hpref->{$k},"\n";
		}	
	}
	foreach my $org (@rorgs) {
	    next if $org eq $nm;
	    foreach my $rk (@{$relmirnas->{$org}}) {
		print RSLT ">",$rk,"\n",$hpref->{$rk},"\n";
	    }
	}
	close RSLT;
}
	
# get_hmout - get the list of the human and mouse miRNAs that should not be used in the further confirmations

sub get_hmout {
    my %res=();
    my @fms=@{retrieve("../firstround/cflt_hairpin_families.store")};
    foreach my $fm (@fms) {
	if (! defined $fm->{'gga'} && ! defined $fm->{'dre'} && ! defined $fm->{'dme'} && ! defined $fm->{'cel'}) {
	    my $flag=0;
	    if (defined $fm->{'hsa'}) {
		foreach my $id (@{$fm->{'hsa'}}) {
		    if ($id=~/506|515|154|188|548/) {
			$flag=1;
		    }
		}
	    }
	    if ($flag==1) {
		foreach my $id (@{$fm->{'hsa'}}) {
		    $res{$id}=1;
		}
		if (defined $fm->{'mmu'}) {
		    foreach my $id (@{$fm->{'mmu'}}) {
			$res{$id}=1;
		    }
		}
	    }
	    next if ((defined $fm->{'hsa'} && scalar(@{$fm->{'hsa'}})>1) || (defined $fm->{'mmu'} && scalar(@{$fm->{'mmu'}})>1));
	    if (! defined $fm->{'mmu'}) {
		$res{$fm->{'hsa'}->[0]}=1;
	    }
	    elsif (! defined $fm->{'hsa'}) {
		$res{$fm->{'mmu'}->[0]}=1;
	    }
	    elsif (&getmid($fm->{'hsa'}->[0]) eq &getmid($fm->{'mmu'}->[0])) {
		$res{$fm->{'hsa'}->[0]}=1;
		$res{$fm->{'mmu'}->[0]}=1;
	    }
	}
    }
    return \%res;
}
	    
# get_synmirna - get the miRNA with the same miRBase id but are not clustered

sub get_synmirna {
    my ($href)=@_;
    my @rorgs=("mmu", "gga", "dre", "dme", "cel");
    my @fms=@{retrieve("../firstround/cflt_hairpin_families.store")};
    foreach my $org (@rorgs) {
	foreach my $k (@ks) {
	    next if exists $slate{$k};
	    next if $k !~/^$org/;
	    if ($k !~/mir/ && $k!~/let/) {
		$href->{$org}=[] if ! defined $href->{$org};
		push @{$href->{$org}},$k;
		next;
	    }
	    next if &existsynhsa($k)==0;
	    next if &infamilyhsa($k,\@fms, $org)==1;
	    $href->{$org}=[] if ! defined $href->{$org};
	    push @{$href->{$org}},$k;
	}
    }
}

sub existsynhsa {
    my ($nm)=@_;
    my $cnm=&getmid($nm);
    my $flag=0;
    foreach my $k (@ks) {
	next if $k!~/^hsa/;
	if ($cnm eq &getmid($k)) {
	    $flag++;
	    last;
	}
    }
    return $flag;
}
	
sub infamilyhsa {
    my ($nm, $aref, $org)=@_;
    my $flag=0;
    foreach my $fm (@$aref) {
	next if ! defined $fm->{$org} || ! defined $fm->{'hsa'};
	foreach my $id (@{$fm->{$org}}) {
	    if ($nm eq $id) {
		$flag++;
		last;
	    }
	}
	if ($flag>0) {
	    $flag=0 if &chkname($nm, $fm->{'hsa'})==0;
	}   
	last if $flag>0;
    }
    return $flag;
}
	
		


# get_relmirna - get the miRNAs that are potentially related

sub get_relmirna {
    my @rorgs=("mmu", "gga", "dre", "dme", "cel");
    my @fms=@{retrieve("../firstround/cflt_hairpin_families.store")};
    my %res=();
    foreach my $org (@rorgs) {
	$res{$org}=[] if ! defined $res{$org};
	if ($org eq "dre") {
	    push @{$res{$org}},"dre-mir-430b-1";
	    push @{$res{$org}},"dre-mir-430b-6";
	    push @{$res{$org}},"dre-mir-430b-10";
	}
	foreach my $fm (@fms) {
	    if (defined $fm->{$org} && defined $fm->{'hsa'}) {
		foreach my $omn (@{$fm->{$org}}) {
		    # exclude most of the miRNAs from the dre-mir-430 cluster
		    # just test only  3 miRNAs from the dre-mir-430b
		    next if $omn=~/dre-mir-430/;
		    my $flag=0;
		    # exclude the miRNAs in the tandem clusters
		    foreach my $id (@{$fm->{'hsa'}}) {
			if ($id=~/506|515|154|188|548/) {
			    $flag=1;
			}
		    }
		    next if $flag>0; 
		    # include the miRNAs from other species in the families
		    # with no human counterpart in the same family
		    if (&chkname($omn, $fm->{'hsa'})==0) {
			push @{$res{$org}}, $omn;
			$slate{$omn}=1;
		    }
		}
	    }
	}
    }
    return \%res;
}

sub chkname {
    my ($nm, $aref)=@_;
    my $cnm=&getmid($nm);
    my $flag=0;
    foreach my $id (@$aref) {
	if ($cnm eq &getmid($id)) {
	    $flag=1;
	    last;
	}
    }
    return $flag;
}

sub getmid {
    my ($nm)=@_;
    my @line=split("-", $nm);
    my $res;
    if (defined $line[2]) {
	$line[2]=~/^(\d*)/;
	$res=$line[1]."-".$1;
    }
    else {
	$res=$line[1];
    }
    return $res;
}
	
    
