# Supplementary material for: A bootstrap based analysis pipeline for efficient classification of phylogenetically related animal miRNAs
Source: BMC Genomics. 2007 Mar 6;8:66. doi: 10.1186/1471-2164-8-66 (PMC1832191; doi:10.1186/1471-2164-8-66)
Supplement: Additional File 9 — The software and instruction for the PBC analysis pipeline. The PERL scripts of the programs used in the PBC analysis pipeline, and the instructions. The miRNAs sequences are retrieved from miRBase [10] (Release 8.2). [file 1471-2164-8-66-S9.zip › secondround/print_report.pl]

#!/usr/bin/perl -w

=head1 NAME

    print_report.pl

=head1 USAGE
    
    perl print_report.pl family_store_file_name

=head1 DESCRIPTION

    generate the report from an array of families

=head1 AUTHOR

   Yong Huang   12/20/2006 last modified

=head1 LICENSE AND COPYRIGHT

   All rights reserved

=cut

use Storable;
use lib "../";
use Tools::miRNA::RelMethods;

$fn=shift;
$fmsrf=retrieve($fn);

$rep=&get_report($fmsrf, "c");
print $rep,"\n";
