# Supplementary material for: A bootstrap based analysis pipeline for efficient classification of phylogenetically related animal miRNAs
Source: BMC Genomics. 2007 Mar 6;8:66. doi: 10.1186/1471-2164-8-66 (PMC1832191; doi:10.1186/1471-2164-8-66)
Supplement: Additional File 9 — The software and instruction for the PBC analysis pipeline. The PERL scripts of the programs used in the PBC analysis pipeline, and the instructions. The miRNAs sequences are retrieved from miRBase [10] (Release 8.2). [file 1471-2164-8-66-S9.zip › secondround/hsa_gga.nwk]

(((((((((((((((gga-let-7a-1:0.01899022,hsa-let-7a-1:0.01850978)0.86:0.02323822,hsa-let-7f-2:0.04448425)0.81:0.03564337,(gga-let-7a-3:0.03990300,hsa-let-7a-3:0.04117808)0.82:0.04091947)0.29:0.00529961,gga-let-7k:0.09813526)0.65:0.04622072,(hsa-let-7e:0.12016039,((gga-let-7a-2:0.01502688,hsa-let-7a-2:0.01275090)0.96:0.04356538,(gga-let-7c:0.00000000,hsa-let-7c:0.00000000)1.00:0.05365684)0.89:0.05441767)0.59:0.02404522)0.30:0.01017802,((gga-let-7d:0.01826413,hsa-let-7d:0.01621863)1.00:0.12006683,(((gga-let-7b:0.03488477,hsa-let-7b:0.03740438)0.94:0.04564672,hsa-mir-98:0.09092308)0.51:0.02703189,(gga-let-7j:0.09527741,(gga-let-7f:0.01071886,hsa-let-7f-1:0.01226965)1.00:0.08835028)0.37:0.01299457)0.47:0.02447675)0.26:0.01506140)0.30:0.01391490,((gga-let-7g:-0.00038296,hsa-let-7g:0.00038296)1.00:0.12775652,(gga-let-7i:0.00000000,hsa-let-7i:0.00000000)1.00:0.12679828)0.66:0.04043054)0.87:0.07519762,(hsa-mir-625:0.20394090,cel-let-7:0.19605910)0.53:0.03602471)0.86:0.08669334,(((hsa-mir-208:0.17034655,dre-mir-736:0.15822488)0.99:0.10654157,cel-mir-245:0.26805156)0.62:0.05436700,(hsa-mir-412:0.21465873,(hsa-mir-380:0.14115385,(hsa-mir-379:0.10334104,hsa-mir-411:0.09978396)0.64:0.02777546)1.00:0.09681254)0.87:0.09807097)0.12:0.01002344)0.02:0.01333045,((gga-mir-31:0.05560743,hsa-mir-31:0.05706863)1.00:0.25402825,(hsa-mir-577:0.21474450,cel-mir-84:0.21581105)0.93:0.10547142)0.15:0.03171708)0.00:0.00785768,(((((((gga-mir-9-2:0.00524402,hsa-mir-9-2:0.00625024)1.00:0.06631395,hsa-mir-9-1:0.08311133)0.87:0.03637471,hsa-mir-9-3:0.12470626)0.52:0.01811520,gga-mir-9-1:0.13233960)0.99:0.08740692,(dme-mir-79:0.17558773,cel-mir-79:0.17547610)0.81:0.03743579)0.99:0.11576084,(hsa-mir-643:0.24661887,cel-mir-43:0.23689762)0.89:0.09470552)0.08:0.01001454,((hsa-mir-493:0.17407850,dme-mir-306:0.18394619)0.99:0.13916396,((gga-mir-7-2:0.12225747,hsa-mir-7-2:0.12774253)0.98:0.06969666,((gga-mir-7-3:0.09880994,hsa-mir-7-3:0.09899226)0.65:0.01687496,((gga-mir-7-1:0.02221412,hsa-mir-7-1:0.02365744)0.67:0.01096002,(gga-mir-7b-1:0.00724975,gga-mir-7b-2:0.01093207)0.95:0.02582063)1.00:0.08145107)0.99:0.07965743)1.00:0.12191551)0.13:0.02059458)0.01:0.01852509)0.00:0.00886880,((((((gga-mir-204-1:0.04953159,hsa-mir-204:0.04662225)1.00:0.09593371,(gga-mir-204-2:0.13542842,gga-mir-211:0.13484185)0.31:0.00718713)0.41:0.01716716,hsa-mir-211:0.15825260)1.00:0.16964016,(hsa-mir-585:0.23563783,dre-mir-727:0.24213995)0.88:0.08450340)0.17:0.02809078,((gga-mir-146a:0.07067792,hsa-mir-146a:0.07062642)1.00:0.11782869,(gga-mir-146b:0.12611378,hsa-mir-146b:0.12046156)0.98:0.07035292)1.00:0.16301493)0.00:0.00935592,(((((gga-mir-135a-1:0.09992525,hsa-mir-135a-1:0.09547705)1.00:0.08333764,(gga-mir-135a-2:0.00422389,hsa-mir-135a-2:0.00577611)1.00:0.17745082)0.41:0.00436406,(gga-mir-135a-3:0.06616735,hsa-mir-135b:0.06924931)1.00:0.11503005)1.00:0.10054164,(gga-mir-155:0.03510836,hsa-mir-155:0.04425672)1.00:0.25436996)0.26:0.05225182,((gga-mir-456:0.29408520,hsa-mir-96:0.29565839)0.27:0.03000498,(((gga-mir-383:0.02738260,hsa-mir-383:0.02741192)1.00:0.16846318,mmu-mir-672:0.18770120)0.95:0.10208547,((gga-mir-221:0.04198427,hsa-mir-221:0.04892482)1.00:0.16551559,(hsa-mir-222:0.05805821,(gga-mir-222a:0.01164357,gga-mir-222b:0.01245282)0.99:0.04147268)1.00:0.15701041)0.94:0.07942050)0.44:0.02939908)0.08:0.02004021)0.01:0.01399820)0.00:0.00533367)0.00:0.00340100,((((gga-mir-455:0.01622080,hsa-mir-455:0.01866292)1.00:0.29132285,(hsa-mir-637:0.24285731,dme-mir-314:0.23949563)0.77:0.07086340)0.17:0.02554970,((gga-mir-215:0.10623722,hsa-mir-215:0.11281040)1.00:0.14684503,(hsa-mir-192:0.21692590,cel-mir-58:0.21836821)0.56:0.04042049)0.77:0.08061308)0.03:0.02100500,((((((((gga-mir-133a-1:0.01178227,hsa-mir-133a-1:0.01120623)0.87:0.02179802,gga-mir-133a-2:0.02946896)0.47:0.00401336,hsa-mir-133a-2:0.03334536)0.99:0.06041776,gga-mir-133c:0.09508598)1.00:0.07237310,(gga-mir-133b:0.05851737,hsa-mir-133b:0.06053024)1.00:0.10472506)1.00:0.15685860,(hsa-mir-194-2:0.14863342,(gga-mir-194:0.07169536,hsa-mir-194-1:0.06163798)0.97:0.08175299)1.00:0.17851273)0.20:0.03249495,((gga-mir-489:0.05898635,hsa-mir-489:0.06006127)1.00:0.26100349,((gga-mir-144:0.09060149,hsa-mir-144:0.09012141)1.00:0.20115394,(dme-mir-12:0.18887991,(gga-mir-126:0.04792140,hsa-mir-126:0.04731670)1.00:0.14921533)0.91:0.09976960)0.42:0.02858831)0.08:0.02845773)0.00:0.00600191,(((((((gga-mir-34b:0.09298306,hsa-mir-34b:0.08558837)0.94:0.05883634,dre-mir-34b:0.14354461)0.73:0.04293935,(dre-mir-34c:0.14942219,(gga-mir-34c:0.05540652,hsa-mir-34c:0.05270159)0.99:0.10075331)0.65:0.04344187)0.76:0.05036869,((gga-mir-34a:0.01406091,hsa-mir-34a:0.01371687)1.00:0.21159746,(gga-mir-449:0.10969273,hsa-mir-449:0.11123750)1.00:0.11467083)0.42:0.01550852)0.33:0.01870338,(dme-mir-34:0.23145570,cel-mir-34:0.23729430)0.50:0.02011027)0.60:0.06240226,(hsa-mir-95:0.14473982,(hsa-mir-421:0.07787044,hsa-mir-545:0.07507074)0.91:0.06596064)1.00:0.18726498)0.14:0.00768453,((((gga-mir-33:0.08641320,hsa-mir-33:0.08749984)0.98:0.07809020,hsa-mir-33b:0.16331148)0.73:0.04083560,dme-mir-33:0.20555301)0.97:0.09604038,(((gga-mir-18a:0.00829045,hsa-mir-18a:0.00579406)1.00:0.05316258,(gga-mir-18b:0.02978737,hsa-mir-18b:0.02655066)0.93:0.03227777)1.00:0.17493127,(hsa-mir-93:0.21040867,(hsa-mir-106b:0.20570762,(((gga-mir-17:0.02870710,hsa-mir-17:0.03081671)1.00:0.11613058,(gga-mir-106:0.13061461,hsa-mir-106a:0.13188539)0.47:0.01166925)0.76:0.02890406,((gga-mir-20a:0.03033325,hsa-mir-20a:0.02600478)1.00:0.09346756,(gga-mir-20b:0.08838264,hsa-mir-20b:0.08553041)0.80:0.04181848)0.91:0.05253442)0.62:0.02513893)0.35:0.00508137)0.65:0.03617156)0.84:0.05512251)0.60:0.04019832)0.04:0.01740213)0.00:0.00853490)0.00:0.00658772)0.00:0.00161005,(((((((gga-mir-203:0.09701350,hsa-mir-203:0.09886279)1.00:0.15780144,(gga-mir-367:0.03796610,hsa-mir-367:0.03556331)1.00:0.21167581)0.57:0.05591944,((hsa-mir-361:0.20640311,hsa-mir-601:0.21150734)0.87:0.08911604,(hsa-mir-582:0.20964230,cel-mir-359:0.21141033)0.96:0.08976092)0.24:0.01235157)0.12:0.01148052,(hsa-mir-325:0.26182816,(gga-mir-190:0.01205864,hsa-mir-190:0.01147077)1.00:0.24405419)0.58:0.05675262)0.04:0.02946286,(mmu-mir-216b:0.32222351,((hsa-mir-363:0.19087998,hsa-mir-649:0.19373540)0.84:0.07430036,((gga-mir-218-2:0.06924769,hsa-mir-218-2:0.07812073)0.99:0.08728628,(hsa-mir-218-1:0.01106883,(gga-mir-218-1:0.00000000,gga-mir-218-3:0.00000000)0.97:0.00727979)1.00:0.14968752)0.99:0.11263076)0.58:0.06222793)0.03:0.01604563)0.00:0.00226857,((((hsa-mir-620:0.18496039,hsa-mir-568:0.18212821)0.40:0.00629763,gga-mir-466:0.18179368)0.97:0.09204570,(dme-mir-311:0.19963276,dme-mir-310:0.19322439)0.96:0.08274233)0.60:0.06328397,(((gga-mir-205a:0.04780971,hsa-mir-205:0.04594029)1.00:0.12555453,gga-mir-205b:0.16571637)0.99:0.13747128,((hsa-mir-511-1:0.00000000,hsa-mir-511-2:0.00000000)1.00:0.25441798,((gga-mir-19a:0.01211558,hsa-mir-19a:0.01257578)1.00:0.14205390,(hsa-mir-19b-2:0.09397772,(gga-mir-19b:0.02247920,hsa-mir-19b-1:0.02349781)1.00:0.06694182)0.98:0.06588170)1.00:0.09525970)0.74:0.05639703)0.42:0.04186095)0.01:0.00977360)0.00:0.01080307,(((((((gga-mir-101:0.02598611,hsa-mir-101-2:0.02464680)1.00:0.09253057,hsa-mir-101-1:0.11548631)1.00:0.14761002,(gga-mir-183:0.06675305,hsa-mir-183:0.06590001)1.00:0.20701224)0.76:0.06862936,(hsa-mir-374:0.23425271,hsa-mir-542:0.23796951)0.80:0.10475365)0.08:0.01397577,((hsa-mir-580:0.30139840,cel-lsy-6:0.30134132)0.20:0.03395546,(mmu-mir-468:0.23277694,(gga-mir-21:0.03577187,hsa-mir-21:0.03367258)1.00:0.20136531)0.84:0.09923613)0.01:0.00669326)0.00:0.01125135,(((gga-mir-32:0.02271725,hsa-mir-32:0.02013989)1.00:0.25284135,dme-mir-31a:0.27050620)0.39:0.06256509,((hsa-mir-590:0.18946858,dre-mir-723:0.18039443)0.92:0.10835810,(hsa-mir-630:0.22586396,cel-mir-259:0.22762441)0.91:0.06857627)0.30:0.03860003)0.01:0.02716225)0.00:0.00360865,(((((((((gga-mir-92:0.04667299,hsa-mir-92-1:0.04307060)1.00:0.09917951,hsa-mir-92-2:0.13677062)0.89:0.05390410,dme-mir-313:0.19272672)0.48:0.01127902,dme-mir-312:0.20201828)0.53:0.02639197,hsa-mir-92b:0.23543322)0.54:0.03731198,(dme-mir-92b:0.21110722,cel-mir-235:0.20555945)0.78:0.07140550)0.58:0.05660014,(dme-mir-219:0.21700532,(hsa-mir-219-1:0.16353399,(gga-mir-219:0.10549142,hsa-mir-219-2:0.09932786)0.96:0.05663702)0.95:0.05585477)0.99:0.12245554)0.05:0.00731470,cel-mir-63:0.34208650)0.00:0.01552810,((dre-mir-728:0.26994546,dme-mir-303:0.25862597)0.54:0.07452314,((((gga-mir-365-1:0.00502760,hsa-mir-365-1:0.00673711)1.00:0.07572749,(gga-mir-365-2:0.03676729,hsa-mir-365-2:0.03691692)0.98:0.04808969)1.00:0.18219494,(hsa-mir-193a:0.16133681,(gga-mir-193:0.03630542,hsa-mir-193b:0.03686531)1.00:0.12280568)1.00:0.09868288)0.76:0.06608457,(cel-mir-83:0.29623350,(((gga-mir-29a:0.02644295,hsa-mir-29a:0.02043205)1.00:0.07462060,(gga-mir-29c:0.01132624,hsa-mir-29c:0.01166227)1.00:0.09691424)0.99:0.07764084,((gga-mir-29b-1:0.03152484,hsa-mir-29b-1:0.03020355)0.99:0.05501147,(gga-mir-29b-2:0.02101008,hsa-mir-29b-2:0.01648992)1.00:0.07037433)0.99:0.09013614)0.99:0.10272411)0.40:0.03722930)0.07:0.01016993)0.00:0.01397587)0.00:0.00582826)0.00:0.00286079)0.00:0.00451266)0.00:0.00247608,(((((((gga-mir-122a-1:0.00686047,gga-mir-122a-2:0.00612654)0.82:0.01710586,hsa-mir-122a:0.02185518)1.00:0.25526456,(gga-mir-499:0.12851168,hsa-mir-499:0.12704388)1.00:0.15073568)0.29:0.01763394,(hsa-mir-23a:0.16099736,(gga-mir-23b:0.05007429,hsa-mir-23b:0.05457688)1.00:0.11544419)0.99:0.12856653)0.21:0.02268275,((hsa-mir-342:0.23829106,hsa-mir-610:0.23996981)0.88:0.04892407,((gga-mir-196-1:0.08186802,hsa-mir-196a-1:0.08956055)0.90:0.05812543,((gga-mir-196-2:0.04805709,hsa-mir-196b:0.04718100)1.00:0.08160219,(gga-mir-196-3:0.07885729,hsa-mir-196a-2:0.07855012)0.94:0.05139283)0.59:0.01545115)1.00:0.13932255)0.72:0.04412817)0.16:0.02888145,(hsa-mir-22:0.24615105,hsa-mir-330:0.25384895)0.81:0.10140176)0.00:0.01319705,(((((((((gga-mir-181a-1:0.06565416,hsa-mir-181a-1:0.06896123)0.91:0.03546317,gga-mir-181a-2:0.11031490)0.54:0.02312980,hsa-mir-181a-2:0.12941414)0.87:0.03629640,hsa-mir-181c:0.16452693)0.95:0.06838973,(hsa-mir-181d:0.18953332,((gga-mir-181b-1:0.02137172,hsa-mir-181b-1:0.02357210)1.00:0.10184291,(gga-mir-181b-2:0.05393869,hsa-mir-181b-2:0.05194366)1.00:0.06514661)0.98:0.07010862)0.81:0.04811466)0.99:0.11041401,(hsa-mir-642:0.29013376,(gga-mir-202:0.10025536,hsa-mir-202:0.10199183)1.00:0.19047639)0.41:0.04861835)0.04:0.00505895,((gga-mir-184:0.08372769,hsa-mir-184:0.07843448)1.00:0.19795020,(hsa-mir-132:0.17254437,hsa-mir-212:0.17797109)0.98:0.10526524)0.63:0.07402000)0.01:0.00944738,((hsa-mir-550-1:0.01595084,hsa-mir-550-2:0.01497700)1.00:0.27826063,(((gga-mir-24:0.01457691,hsa-mir-24-1:0.01483485)1.00:0.08891643,hsa-mir-24-2:0.12025829)1.00:0.14797453,((gga-mir-27b:0.03539732,hsa-mir-27b:0.03676763)1.00:0.20507241,(hsa-mir-27a:0.16936863,mmu-mir-673:0.15457503)0.67:0.07538436)0.50:0.01066532)0.51:0.03851903)0.31:0.05979627)0.00:0.01300435,(((((((hsa-mir-376a-2:0.04692852,hsa-mir-376b:0.05307148)0.49:0.01538596,hsa-mir-368:0.06340192)0.43:0.01018101,hsa-mir-376a-1:0.07471204)1.00:0.21058120,(gga-mir-137:0.00511676,hsa-mir-137:0.00529991)1.00:0.29037102)0.26:0.03763458,(mmu-mir-541:0.26338352,(gga-mir-217:0.03862084,hsa-mir-217:0.03614551)1.00:0.21302641)0.72:0.07254368)0.03:0.02098967,((hsa-mir-324:0.22302724,hsa-mir-544:0.22767698)0.93:0.08468830,((gga-mir-124b-1:0.00510975,gga-mir-124b-2:0.00564294)1.00:0.11890741,(hsa-mir-124a-1:0.05794995,(hsa-mir-124a-3:0.04680553,(gga-mir-124a:0.02208636,hsa-mir-124a-2:0.02046684)0.87:0.02641213)0.51:0.00690989)1.00:0.07969856)1.00:0.18010933)0.26:0.04994687)0.00:0.01341411,((((((((gga-mir-1a-1:0.04835060,hsa-mir-1-1:0.05024095)0.72:0.03439917,gga-mir-1b:0.09372441)0.73:0.02279591,(gga-mir-1a-2:0.01743133,hsa-mir-1-2:0.01786279)1.00:0.09290551)0.87:0.03413184,(gga-mir-206:0.05847505,hsa-mir-206:0.05994601)0.98:0.07709143)1.00:0.16646758,(gga-mir-142:0.00455587,hsa-mir-142:0.00693838)1.00:0.30103116)0.19:0.01540245,((hsa-mir-195:0.16655901,dre-mir-457a:0.17521315)0.79:0.04153788,(dre-mir-457b:0.19193954,((gga-mir-16-1:0.06930062,hsa-mir-16-1:0.07355652)0.99:0.08337144,(gga-mir-16-2:0.07186244,hsa-mir-16-2:0.07628571)0.98:0.07351774)0.56:0.02560984)0.71:0.02626636)1.00:0.11646732)0.09:0.03188485,(dme-mir-31b:0.32911800,(((gga-mir-451:0.08751687,hsa-mir-451:0.08895372)1.00:0.12402811,dme-mir-14:0.20375439)0.86:0.08928771,((gga-mir-216:0.06674359,hsa-mir-216:0.06533188)1.00:0.19527376,(hsa-mir-452:0.18257639,cel-mir-358:0.19242361)0.98:0.07877400)0.67:0.04126602)0.29:0.02493774)0.07:0.02201527)0.00:0.01055916,(((hsa-mir-565:0.20580022,hsa-mir-594:0.20993012)0.97:0.12467109,hsa-mir-25:0.33629491)0.05:0.02299822,(((((((gga-mir-200b:0.11714664,hsa-mir-200b:0.12381721)0.91:0.05426961,dme-mir-8:0.17466706)0.58:0.01451769,hsa-mir-200c:0.18122871)0.39:0.02515325,(hsa-mir-141:0.17589488,(gga-mir-200a:0.07996100,hsa-mir-200a:0.08282970)0.99:0.09125993)0.75:0.03452798)0.34:0.01645641,(cel-mir-236:0.20822582,(gga-mir-429:0.11334777,hsa-mir-429:0.11835954)0.99:0.09495380)0.39:0.01911198)0.97:0.08951433,(hsa-mir-553:0.23340892,hsa-mir-626:0.23717932)0.79:0.08028672)0.18:0.03034410,((((dme-mir-281-1:0.09082819,dme-mir-281-2:0.08894709)1.00:0.15870221,hsa-mir-549:0.24846897)0.79:0.06701005,(dme-bantam:0.18684874,(hsa-mir-450-1:0.05210414,hsa-mir-450-2:0.05778597)1.00:0.14323707)0.99:0.11760918)0.23:0.01676618,((hsa-mir-299:0.18179050,hsa-mir-579:0.18328886)0.98:0.15002219,(dme-mir-287:0.21773753,(hsa-mir-147:0.11156933,(gga-mir-147-1:0.00000000,gga-mir-147-2:0.00000000)1.00:0.10271638)1.00:0.12439498)0.91:0.10671195)0.05:0.00371383)0.01:0.01891464)0.00:0.00381931)0.00:0.00769943)0.00:0.00312146)0.00:0.00231387)0.00:0.00118130)0.00:0.00223110,((((((((gga-mir-130a:0.09617554,hsa-mir-130a:0.10864373)1.00:0.09281118,(gga-mir-130b:0.09114116,hsa-mir-130b:0.09552551)1.00:0.10562451)0.77:0.02554189,(gga-mir-301:0.11668213,hsa-mir-301:0.11861199)1.00:0.10522145)0.95:0.05275865,(hsa-mir-152:0.15741981,(hsa-mir-148b:0.10970778,(gga-mir-148a:0.05061872,hsa-mir-148a:0.05232246)0.97:0.06270223)0.79:0.04887629)1.00:0.12948722)0.63:0.04341193,((gga-mir-223:0.06280345,hsa-mir-223:0.06719655)1.00:0.19823743,((gga-mir-199-2:0.01851083,hsa-mir-199a-2:0.01852621)1.00:0.08616142,(hsa-mir-199a-1:0.05720073,(gga-mir-199-1:0.04936061,hsa-mir-199b:0.04638407)0.52:0.01086895)0.92:0.04896142)1.00:0.16230989)0.81:0.06793630)0.15:0.01327403,((((hsa-mir-371:0.14398836,hsa-mir-372:0.14831933)0.63:0.04323966,(hsa-mir-512-1:0.00024644,hsa-mir-512-2:-0.00024644)1.00:0.19277433)0.95:0.07279214,hsa-mir-373:0.25885122)0.42:0.02066026,(((dre-mir-430b-6:0.01095470,dre-mir-430b-1:0.01436176)0.46:0.00090166,dre-mir-430b-10:0.01144402)1.00:0.21965381,((gga-mir-302a:0.07908636,hsa-mir-302a:0.08509274)0.83:0.03756099,((gga-mir-302b:0.04207520,hsa-mir-302b:0.04363908)0.89:0.05150011,((gga-mir-302c:0.04650854,hsa-mir-302c:0.04579915)0.73:0.03443641,(gga-mir-302d:0.05222908,hsa-mir-302d:0.05224853)0.74:0.03059211)0.47:0.01273349)0.80:0.03490441)1.00:0.10238485)0.76:0.05056287)0.56:0.05475461)0.05:0.02112414,(((((gga-mir-153:0.00603301,hsa-mir-153-2:0.00546124)1.00:0.07311570,hsa-mir-153-1:0.07811391)1.00:0.18908357,(gga-mir-757-3:0.00555274,(gga-mir-757-1:0.00000000,gga-mir-757-2:0.00000000)0.92:0.00679294)1.00:0.27028212)0.69:0.07312178,((hsa-mir-497:0.24532922,hsa-mir-600:0.23888131)0.80:0.07133501,(mmu-mir-708:0.15608259,(hsa-mir-28:0.13592703,hsa-mir-151:0.14038876)0.56:0.01566531)1.00:0.15888432)0.22:0.02161162)0.03:0.01538919,(((((hsa-mir-182:0.22241521,dme-mir-263b:0.21578703)0.51:0.03066570,dme-mir-263a:0.25444872)0.70:0.06558694,(hsa-mir-220:0.26165208,hsa-mir-338:0.26865096)0.56:0.06061720)0.17:0.02106231,hsa-mir-210:0.34128915)0.03:0.00804236,((((gga-mir-125b:0.02259101,hsa-mir-125b-2:0.02235281)1.00:0.15184806,(hsa-mir-125a:0.15808270,hsa-mir-125b-1:0.15144111)0.63:0.01885213)0.94:0.06041155,cel-lin-4:0.24007803)0.67:0.02924384,(((gga-mir-10b:0.04043987,hsa-mir-10b:0.04137831)1.00:0.10703635,hsa-mir-10a:0.14729265)0.98:0.07502743,(hsa-mir-99b:0.13302293,((gga-mir-100:0.03768700,hsa-mir-100:0.03731300)1.00:0.07527163,(gga-mir-99a:0.03681554,hsa-mir-99a:0.03725853)1.00:0.07803943)0.60:0.01397666)1.00:0.09556826)0.76:0.03725490)0.85:0.07578055)0.01:0.01112739)0.00:0.01022380)0.00:0.00542084,(((((((((gga-mir-15a:0.02327570,hsa-mir-15a:0.02491707)1.00:0.15320460,(gga-mir-15b:0.03103628,hsa-mir-15b:0.03489779)1.00:0.14515367)0.93:0.06451383,(hsa-mir-424:0.07847146,mmu-mir-322:0.07815505)1.00:0.16275470)0.93:0.07633250,(hsa-mir-653:0.18567076,cel-mir-237:0.18511576)0.99:0.13336617)0.23:0.02406448,((hsa-mir-587:0.23053942,hsa-mir-592:0.21511275)0.95:0.09698912,((gga-mir-187:0.08646928,hsa-mir-187:0.08794932)1.00:0.19502707,(hsa-mir-105-1:0.01350444,hsa-mir-105-2:0.01118691)1.00:0.26952051)0.48:0.04101482)0.15:0.02429286)0.01:0.00451428,((gga-mir-375:0.06356948,hsa-mir-375:0.07705552)1.00:0.21839876,(hsa-mir-602:0.19394510,mmu-mir-666:0.18648969)0.98:0.10103391)0.46:0.06397284)0.00:0.01104264,(((((gga-mir-26a:0.09502426,hsa-mir-26a-1:0.09978093)0.69:0.02911477,hsa-mir-26a-2:0.11690368)0.88:0.04392243,hsa-mir-26b:0.16722597)1.00:0.11772096,(hsa-mir-551a:0.23432322,hsa-mir-551b:0.22401012)0.92:0.06338746)0.61:0.04561291,(((((gga-mir-30a:0.01487575,hsa-mir-30a:0.01329326)1.00:0.06200172,gga-mir-30e:0.06378075)0.58:0.02049344,hsa-mir-30e:0.08512548)0.73:0.02629723,(gga-mir-30d:0.05563454,hsa-mir-30d:0.05374046)0.94:0.06483376)0.96:0.07991649,((gga-mir-30b:0.07540117,hsa-mir-30b:0.07402412)0.99:0.07247908,((gga-mir-30c-1:0.04079875,hsa-mir-30c-1:0.03785293)1.00:0.07022150,(gga-mir-30c-2:0.02862481,hsa-mir-30c-2:0.02693075)1.00:0.08802699)0.90:0.03804292)0.91:0.04658986)1.00:0.14124912)0.08:0.02586954)0.00:0.00780881,(((gga-mir-490:0.01589324,hsa-mir-490:0.01707379)1.00:0.29592388,(hsa-mir-139:0.25479808,dme-mir-305:0.25266461)0.52:0.03961009)0.26:0.05726278,((gga-mir-140:0.02498696,hsa-mir-140:0.02764462)1.00:0.30181702,((hsa-mir-552:0.19921395,mmu-mir-344:0.19837641)0.97:0.09646459,((gga-mir-103-1:0.01815553,hsa-mir-103-1:0.02030601)1.00:0.07602764,((gga-mir-103-2:0.03639513,hsa-mir-103-2:0.04052795)0.92:0.03128937,(gga-mir-107:0.01830118,hsa-mir-107:0.01873586)0.99:0.05334976)0.80:0.01982944)1.00:0.18641862)0.33:0.02682086)0.11:0.03495404)0.00:0.01360353)0.00:0.00239974,(((((hsa-mir-425:0.20388528,dre-mir-731:0.20990782)0.98:0.12487205,(hsa-mir-639:0.23270638,dre-mir-725:0.22298982)0.81:0.09249252)0.07:0.02004368,(hsa-mir-143:0.22835630,hsa-mir-150:0.24725345)0.82:0.10872679)0.00:0.00661091,(dme-mir-87:0.31984593,((gga-mir-460:0.22302921,hsa-mir-145:0.23643025)0.70:0.04466004,(hsa-mir-345:0.16310392,hsa-mir-378:0.14939608)0.96:0.11877776)0.57:0.03714957)0.16:0.03065536)0.00:0.01410968,((((((hsa-mir-129-1:0.07177614,hsa-mir-129-2:0.07108100)1.00:0.19469763,hsa-mir-214:0.27692935)0.56:0.03615404,(hsa-mir-486:0.22439472,hsa-mir-612:0.22336647)0.89:0.09421223)0.24:0.03017978,((hsa-mir-560:0.18833376,mmu-mir-712:0.20528326)0.98:0.07901538,(hsa-mir-572:0.21431880,hsa-mir-638:0.22246281)0.90:0.05631496)0.79:0.07000041)0.02:0.02006883,(((hsa-mir-621:0.21637832,hsa-mir-662:0.23068050)0.88:0.07178448,hsa-mir-598:0.30623716)0.30:0.04270982,(mmu-mir-449b:0.31560734,((hsa-mir-328:0.20530950,hsa-mir-483:0.20564941)0.91:0.09600906,(hsa-mir-596:0.21120778,hsa-mir-650:0.21344976)0.79:0.08087491)0.26:0.03044918)0.03:0.02382302)0.00:0.01299215)0.00:0.00340641,((((((hsa-mir-422a:0.18802182,mmu-mir-683:0.17000287)0.92:0.09954191,hsa-mir-423:0.26816650)0.32:0.00569399,(hsa-mir-197:0.20138599,mmu-mir-705:0.21289972)0.74:0.07131641)0.31:0.03908435,(hsa-mir-134:0.20228876,mmu-mir-702:0.19497151)0.97:0.12477131)0.06:0.02341579,((hsa-mir-631:0.16816683,hsa-mir-640:0.16516650)1.00:0.15326033,(hsa-mir-647:0.19862397,cel-mir-270:0.20587041)0.99:0.12474230)0.16:0.01959716)0.00:0.01558265,(((((gga-mir-138-1:0.08575609,hsa-mir-138-1:0.08091058)0.91:0.04086425,(gga-mir-138-2:0.04552984,hsa-mir-138-2:0.05085571)1.00:0.08572653)1.00:0.15091682,(hsa-mir-632:0.23724879,hsa-mir-661:0.23401557)0.71:0.04215562)0.54:0.04600741,cel-mir-241:0.31668658)0.08:0.02198976,((hsa-mir-191:0.15851992,dre-mir-462:0.16331916)1.00:0.15209694,(hsa-mir-337:0.30220466,((gga-mir-128-1:0.01957479,hsa-mir-128a:0.01701057)1.00:0.11727931,(gga-mir-128-2:0.03921601,hsa-mir-128b:0.04411732)1.00:0.09715159)1.00:0.16235290)0.16:0.01688079)0.05:0.02496243)0.00:0.01152232)0.00:0.00426701)0.00:0.00975570)0.00:0.00048512)0.00:0.00369837)0.00:0.00133951);
