# Supplementary material for: A bootstrap based analysis pipeline for efficient classification of phylogenetically related animal miRNAs
Source: BMC Genomics. 2007 Mar 6;8:66. doi: 10.1186/1471-2164-8-66 (PMC1832191; doi:10.1186/1471-2164-8-66)
Supplement: Additional File 9 — The software and instruction for the PBC analysis pipeline. The PERL scripts of the programs used in the PBC analysis pipeline, and the instructions. The miRNAs sequences are retrieved from miRBase [10] (Release 8.2). [file 1471-2164-8-66-S9.zip › secondround/hsa.nwk]

(((((((((((((((hsa-mir-92-1:0.13891384,hsa-mir-92-2:0.13505876)0.95:0.06503656,dme-mir-313:0.18957378)0.53:0.01103921,dme-mir-312:0.20761468)0.46:0.02683573,hsa-mir-92b:0.23542920)0.48:0.05975975,(hsa-mir-367:0.24196869,(dme-mir-92b:0.21072216,cel-mir-235:0.20594451)0.55:0.03872343)0.37:0.04944884)0.29:0.04783579,((hsa-mir-190:0.20617388,hsa-mir-325:0.21357921)0.97:0.10905143,(hsa-mir-493:0.17886649,dme-mir-306:0.17915820)1.00:0.15209107)0.19:0.02391104)0.00:0.00362074,(((hsa-mir-219-1:0.14966145,hsa-mir-219-2:0.14066113)0.99:0.08111317,dme-mir-219:0.22857522)0.99:0.10562326,((hsa-mir-139:0.19357118,hsa-mir-490:0.19104420)0.94:0.09477661,(hsa-mir-205:0.20910116,dme-mir-305:0.19934954)0.73:0.07244950)0.56:0.04835125)0.13:0.02291041)0.00:0.00998105,(((hsa-mir-101-1:0.10526543,hsa-mir-101-2:0.10806790)1.00:0.15488414,(hsa-mir-21:0.17797478,mmu-mir-468:0.18434406)0.97:0.09142185)0.56:0.05542492,((hsa-mir-142:0.25193651,cel-mir-63:0.24173437)0.75:0.08602046,(((hsa-mir-28:0.13922323,hsa-mir-151:0.13709256)0.50:0.01361438,mmu-mir-708:0.15813352)1.00:0.13518561,((hsa-mir-195:0.17512486,dre-mir-457a:0.16664729)0.80:0.03690784,(dre-mir-457b:0.16065137,(hsa-mir-16-1:0.15092443,hsa-mir-16-2:0.14907557)0.55:0.01391003)0.84:0.03718685)0.99:0.08086444)0.60:0.04778437)0.04:0.00623580)0.01:0.02050616)0.00:0.00297409,(((hsa-mir-452:0.19100839,cel-mir-358:0.18399161)1.00:0.14199523,hsa-mir-183:0.31695085)0.14:0.03009072,((((hsa-mir-128a:0.13525098,hsa-mir-128b:0.14523682)1.00:0.14534376,hsa-mir-25:0.29043009)0.31:0.04317662,(hsa-mir-122a:0.20166087,hsa-mir-499:0.19833913)0.99:0.12444624)0.04:0.01258306,((hsa-mir-146b:0.19732190,mmu-mir-449b:0.18503104)0.98:0.13366096,(((hsa-mir-31:0.17693415,cel-mir-34:0.18926303)0.77:0.05542423,dme-mir-34:0.23687401)0.38:0.03058285,(hsa-mir-34a:0.21957461,((hsa-mir-34b:0.14270484,dre-mir-34b:0.15491421)0.77:0.04932291,(hsa-mir-34c:0.15176842,dre-mir-34c:0.14693288)0.84:0.05689607)0.52:0.02273939)0.59:0.04083661)0.58:0.05023893)0.13:0.02774266)0.01:0.01098411)0.00:0.00700927)0.00:0.00713259,(((hsa-mir-552:0.19494865,mmu-mir-344:0.20264171)0.97:0.10220137,(hsa-mir-582:0.20534636,cel-mir-359:0.21570627)0.95:0.08568691)0.65:0.06074751,((((hsa-mir-221:0.23868245,hsa-mir-96:0.22885002)0.55:0.02921048,hsa-mir-222:0.26277517)0.69:0.05981175,hsa-mir-146a:0.31470234)0.16:0.03248466,((hsa-mir-643:0.24164713,cel-mir-43:0.24186935)0.85:0.09235022,((hsa-mir-324:0.23056184,hsa-mir-544:0.22014238)0.86:0.07777025,((hsa-mir-18a:0.05565159,hsa-mir-18b:0.05702446)1.00:0.17335406,(hsa-mir-93:0.21000671,(hsa-mir-106b:0.19837512,((hsa-mir-106a:0.14215561,hsa-mir-17:0.14179501)0.67:0.02336096,(hsa-mir-20a:0.10083935,hsa-mir-20b:0.10811587)0.90:0.05261032)0.74:0.03493168)0.39:0.00992177)0.56:0.02974770)0.86:0.06981871)0.28:0.02653595)0.06:0.01610640)0.00:0.00450597)0.00:0.01111345)0.00:0.00178181,((((((hsa-mir-124a-2:0.04891951,hsa-mir-124a-3:0.04410375)0.57:0.00871251,hsa-mir-124a-1:0.05320960)1.00:0.23884425,(hsa-mir-95:0.14282301,(hsa-mir-421:0.07221358,hsa-mir-545:0.08072759)0.94:0.06787745)1.00:0.14109531)0.57:0.05372168,((hsa-mir-653:0.18958751,cel-mir-237:0.18119901)1.00:0.15395344,(hsa-mir-26a-2:0.15920348,(hsa-mir-26a-1:0.12897594,hsa-mir-26b:0.13129803)0.73:0.02644901)1.00:0.17244201)0.08:0.00824035)0.01:0.01846294,(((hsa-mir-199a-1:0.05352439,hsa-mir-199b:0.04792489)0.88:0.06037322,hsa-mir-199a-2:0.10938898)1.00:0.23238406,((hsa-mir-217:0.27085199,mmu-mir-541:0.26248135)0.79:0.06166946,(hsa-mir-187:0.25705408,(hsa-mir-105-1:0.01264972,hsa-mir-105-2:0.01204164)1.00:0.24911876)0.61:0.06611318)0.17:0.02119724)0.03:0.01684045)0.00:0.00500477,(((((hsa-mir-196a-2:0.11011104,hsa-mir-196a-1:0.10728026)0.67:0.03968908,hsa-mir-196b:0.15308586)1.00:0.11038939,(hsa-mir-342:0.23732248,hsa-mir-610:0.24093839)0.73:0.03173263)0.73:0.07998952,((hsa-mir-23a:0.15149726,hsa-mir-23b:0.14987260)1.00:0.16037623,(hsa-mir-383:0.19006576,mmu-mir-672:0.19349588)0.99:0.10934196)0.24:0.03883562)0.01:0.01049999,((((hsa-mir-560:0.19019053,mmu-mir-712:0.20342650)0.91:0.06804507,(hsa-mir-572:0.21645926,hsa-mir-638:0.22032235)0.80:0.04484288)0.85:0.05622432,(hsa-mir-497:0.24441879,hsa-mir-600:0.23979173)0.93:0.08515883)0.32:0.03426247,(((hsa-mir-204:0.16197537,hsa-mir-211:0.16475730)1.00:0.16197252,(hsa-mir-632:0.24066636,hsa-mir-661:0.23059800)0.90:0.09331520)0.11:0.02092387,(((hsa-mir-192:0.21765411,cel-mir-58:0.21764001)0.90:0.07793558,(hsa-mir-328:0.20288499,hsa-mir-483:0.20807391)0.88:0.08296325)0.39:0.04598906,((hsa-mir-596:0.21465102,hsa-mir-650:0.21000651)0.96:0.10789704,((hsa-mir-132:0.17140910,hsa-mir-212:0.17910637)0.99:0.09599285,(hsa-mir-602:0.18922091,mmu-mir-666:0.19121387)0.97:0.08691471)0.70:0.03738470)0.26:0.02410672)0.04:0.01423799)0.00:0.00296220)0.00:0.01310922)0.00:0.00679283)0.00:0.00364391)0.00:0.00081621,(((((((hsa-mir-100:0.09980063,hsa-mir-99a:0.10273102)0.64:0.01750978,hsa-mir-99b:0.13127847)0.99:0.09717579,(hsa-mir-10a:0.14677878,hsa-mir-10b:0.14845932)0.96:0.07306282)0.84:0.04607459,(cel-lin-4:0.22779891,(hsa-mir-125b-2:0.17129535,(hsa-mir-125a:0.15613093,hsa-mir-125b-1:0.15339288)0.65:0.02105533)0.93:0.06000328)0.67:0.03014083)0.89:0.06842901,(hsa-mir-210:0.31771565,(hsa-mir-330:0.22392634,mmu-mir-216b:0.22051811)0.91:0.08641871)0.25:0.02077940)0.10:0.02091471,(((hsa-mir-148a:0.10626649,hsa-mir-148b:0.10268873)0.76:0.05219583,hsa-mir-152:0.15410027)1.00:0.16399977,(hsa-mir-216:0.24530071,(hsa-mir-33:0.15428482,hsa-mir-33b:0.15914801)0.97:0.08699386)0.81:0.06873059)0.29:0.03722295)0.00:0.00779633,((((hsa-mir-143:0.23563539,hsa-mir-150:0.23997437)0.72:0.05706375,(hsa-mir-639:0.22756843,dre-mir-725:0.22812778)0.77:0.06249244)0.45:0.03812854,(hsa-mir-345:0.16250532,hsa-mir-378:0.14999468)1.00:0.18116954)0.10:0.02509337,(((((hsa-mir-27a:0.15638896,mmu-mir-673:0.16755470)0.73:0.07175447,hsa-mir-27b:0.22985179)0.67:0.02357275,(hsa-mir-24-1:0.10522958,hsa-mir-24-2:0.11865102)1.00:0.14070679)0.57:0.04095833,(hsa-mir-550-1:0.01515624,hsa-mir-550-2:0.01577160)1.00:0.28608973)0.40:0.05808418,((hsa-mir-647:0.20099275,cel-mir-270:0.20350164)0.99:0.12973972,((hsa-mir-134:0.20760546,mmu-mir-702:0.18965481)0.98:0.12481731,((hsa-mir-197:0.21162436,mmu-mir-705:0.20266135)0.78:0.06743031,(hsa-mir-423:0.27424940,(hsa-mir-422a:0.18079380,mmu-mir-683:0.17723089)0.94:0.09345901)0.35:0.00958009)0.36:0.03710788)0.06:0.00409503)0.07:0.03125582)0.00:0.00763666)0.00:0.00194531)0.00:0.00855002)0.00:0.00019216,((((hsa-mir-193a:0.16724684,hsa-mir-193b:0.15775316)0.99:0.09543383,(hsa-mir-365-1:0.07324958,hsa-mir-365-2:0.07791321)1.00:0.18707048)0.82:0.07717174,(hsa-mir-155:0.17770024,hsa-mir-549:0.18737912)0.97:0.15216820)0.03:0.00678792,(((hsa-mir-181a-1:0.14231132,hsa-mir-181a-2:0.14189921)0.78:0.03220281,hsa-mir-181c:0.17755627)0.95:0.05788021,(hsa-mir-181d:0.18732276,(hsa-mir-181b-1:0.13470391,hsa-mir-181b-2:0.12665972)0.89:0.05049696)0.91:0.05077579)0.99:0.10540880)0.01:0.02244382)0.00:0.00216182,(((((hsa-mir-133a-1:0.03423803,hsa-mir-133a-2:0.03394379)1.00:0.12582324,hsa-mir-133b:0.16094146)0.92:0.06358793,cel-mir-245:0.22043524)0.95:0.06576422,(hsa-mir-412:0.22549529,(hsa-mir-380:0.13306256,(hsa-mir-379:0.10007717,hsa-mir-411:0.10304783)0.74:0.03586674)0.99:0.08597598)0.89:0.06206796)0.82:0.06651358,(((hsa-mir-191:0.16680042,dre-mir-462:0.15503866)0.99:0.11324186,(hsa-mir-337:0.22856365,cel-mir-241:0.22265586)0.82:0.05024053)0.75:0.06906569,((hsa-mir-449:0.21571287,dme-mir-33:0.22248938)0.95:0.09324829,(hsa-mir-32:0.24848718,dme-mir-31a:0.24426644)0.64:0.05625903)0.26:0.03966773)0.03:0.00553986)0.01:0.01625417)0.00:0.00074239,(((((((hsa-mir-19b-1:0.08638260,hsa-mir-19b-2:0.08603119)1.00:0.07838876,hsa-mir-19a:0.16237615)0.99:0.10803040,dme-mir-287:0.27492255)0.44:0.02030551,(hsa-mir-147:0.27821562,hsa-mir-22:0.26464153)0.30:0.02783915)0.23:0.05062327,((hsa-mir-551a:0.22939519,hsa-mir-551b:0.22893815)0.94:0.08113422,(hsa-mir-486:0.22953614,hsa-mir-612:0.21822506)0.87:0.08005073)0.38:0.03939546)0.02:0.00772022,((hsa-mir-585:0.23205058,dre-mir-727:0.24572719)0.91:0.09929905,((hsa-mir-587:0.22073596,hsa-mir-592:0.22491622)0.94:0.08148666,(hsa-mir-631:0.16314465,hsa-mir-640:0.17018869)0.98:0.12885672)0.37:0.03060760)0.07:0.01772722)0.00:0.01390813,((((((hsa-mir-450-1:0.05351037,hsa-mir-450-2:0.05637974)1.00:0.14210507,dme-bantam:0.18798074)0.98:0.11531112,(hsa-mir-299:0.18433367,hsa-mir-579:0.18074570)0.97:0.13301069)0.13:0.01583602,(hsa-mir-184:0.30733057,hsa-mir-145:0.29981228)0.27:0.03223455)0.02:0.02383276,((hsa-mir-220:0.26693547,hsa-mir-338:0.26336756)0.55:0.06140483,(dme-mir-263a:0.25383206,(hsa-mir-182:0.22005023,dme-mir-263b:0.21815202)0.57:0.03128236)0.51:0.06479931)0.06:0.03404558)0.00:0.01359656,(((((((hsa-mir-9-1:0.07901885,hsa-mir-9-2:0.08190069)0.91:0.03420863,hsa-mir-9-3:0.12399878)1.00:0.08502391,(dme-mir-79:0.16784603,cel-mir-79:0.18321780)0.75:0.02526864)1.00:0.11013234,dme-mir-87:0.32034527)0.13:0.01603509,(hsa-mir-135a-1:0.17526635,(hsa-mir-135a-2:0.13874249,hsa-mir-135b:0.14215639)0.87:0.03858150)1.00:0.15924092)0.01:0.01122906,(hsa-mir-202:0.23359577,(hsa-mir-511-1:0.00000000,hsa-mir-511-2:0.00000000)1.00:0.23766860)0.93:0.11416999)0.00:0.01087783,((((hsa-mir-153-1:0.08568724,hsa-mir-153-2:0.07710346)1.00:0.24288400,hsa-mir-137:0.30444322)0.15:0.01285146,(hsa-mir-601:0.23073392,hsa-mir-642:0.23762051)0.92:0.10075792)0.05:0.02301164,(((((hsa-mir-103-2:0.07331231,hsa-mir-107:0.06771333)0.83:0.02499040,hsa-mir-103-1:0.09680447)1.00:0.15695278,hsa-mir-301:0.24189338)0.53:0.01521148,(hsa-mir-130a:0.16799825,hsa-mir-130b:0.17346517)0.99:0.09705457)0.81:0.07857210,((((hsa-mir-371:0.14432838,hsa-mir-372:0.14797931)0.61:0.04366272,(hsa-mir-512-1:0.00022536,hsa-mir-512-2:-0.00022536)1.00:0.19235127)0.57:0.03298276,hsa-mir-373:0.22435990)0.85:0.04945963,(((dre-mir-430b-10:0.01046346,dre-mir-430b-1:0.01485300)0.47:0.00181417,dre-mir-430b-6:0.01053151)1.00:0.19476331,(hsa-mir-302a:0.13830345,(hsa-mir-302b:0.11733734,(hsa-mir-302c:0.09139246,hsa-mir-302d:0.08771202)0.67:0.03349939)0.55:0.01564605)0.95:0.06392971)0.90:0.05583748)0.79:0.07269674)0.04:0.00962918)0.00:0.00782557)0.00:0.00670395)0.00:0.00046097)0.00:0.00382194,(((((((((((hsa-let-7a-1:0.04228562,hsa-let-7f-2:0.04632197)0.86:0.05976508,(hsa-let-7a-2:0.06238753,hsa-let-7c:0.06261247)0.78:0.04250799)0.13:0.00975191,hsa-let-7d:0.11315471)0.12:0.01320653,hsa-let-7e:0.13282150)0.12:0.01125385,((hsa-let-7a-3:0.07709329,hsa-let-7f-1:0.07155536)0.52:0.03110459,(hsa-let-7b:0.08796420,hsa-mir-98:0.09275869)0.45:0.01304366)0.26:0.02764149)0.54:0.03419374,(hsa-let-7g:0.12627921,hsa-let-7i:0.12673284)0.59:0.04092933)0.59:0.01749032,cel-let-7:0.19117309)0.62:0.04480066,hsa-mir-625:0.23320716)0.80:0.10522561,((hsa-mir-223:0.22647086,hsa-mir-361:0.23186247)0.79:0.06659531,(hsa-mir-637:0.24917107,dme-mir-314:0.23318187)0.90:0.06582107)0.58:0.04551320)0.11:0.02505805,(((((hsa-mir-138-1:0.13932399,hsa-mir-138-2:0.13340328)1.00:0.14477078,hsa-mir-598:0.27506766)0.53:0.02304677,(hsa-mir-621:0.21817341,hsa-mir-662:0.22888541)0.89:0.07143963)0.47:0.04804934,dme-mir-31b:0.34447668)0.02:0.00956685,(((hsa-mir-565:0.21120107,hsa-mir-594:0.20452927)1.00:0.11579049,(hsa-mir-425:0.21022323,dre-mir-731:0.20356987)0.97:0.12859939)0.23:0.02570421,((hsa-mir-429:0.17644511,cel-mir-236:0.17721343)0.80:0.05327726,((hsa-mir-141:0.14702133,hsa-mir-200a:0.14843322)0.95:0.06602974,(dme-mir-8:0.16645784,(hsa-mir-200b:0.14710994,hsa-mir-200c:0.14519775)0.62:0.02618324)0.74:0.04018752)0.42:0.01563061)0.99:0.11692510)0.03:0.00970922)0.00:0.00313564)0.00:0.00724077,(((((((hsa-mir-7-1:0.10478418,hsa-mir-7-3:0.10109817)0.96:0.07022770,hsa-mir-7-2:0.17570447)1.00:0.11989442,(hsa-mir-194-1:0.17325746,hsa-mir-194-2:0.16409194)1.00:0.12206478)0.64:0.04730422,(hsa-mir-374:0.22978737,hsa-mir-542:0.24243485)0.88:0.10866559)0.08:0.02287344,(hsa-mir-455:0.32666483,((hsa-mir-451:0.21125147,dme-mir-14:0.20810337)0.88:0.10229972,(hsa-mir-215:0.28360243,(dme-mir-281-1:0.08996043,dme-mir-281-2:0.08981486)1.00:0.19764520)0.39:0.02603967)0.15:0.02055174)0.02:0.02828483)0.00:0.00194099,(cel-mir-83:0.33763170,(hsa-mir-214:0.28012995,(hsa-mir-129-1:0.07007863,hsa-mir-129-2:0.07277852)1.00:0.19566370)0.78:0.06486263)0.09:0.03240743)0.00:0.00771438,(((((((hsa-mir-376a-2:0.05013340,hsa-mir-376b:0.04986660)0.49:0.01596872,hsa-mir-368:0.06281916)0.42:0.00948612,hsa-mir-376a-1:0.07540693)1.00:0.22197116,(hsa-mir-206:0.12778384,(hsa-mir-1-1:0.11124020,hsa-mir-1-2:0.10002740)0.69:0.02491569)1.00:0.16847460)0.21:0.03531878,(hsa-mir-363:0.18948373,hsa-mir-649:0.19513166)0.95:0.13222181)0.02:0.01514585,((hsa-mir-218-1:0.18533742,hsa-mir-218-2:0.17829895)1.00:0.14982884,((hsa-mir-140:0.29385250,hsa-mir-489:0.28842598)0.33:0.03509843,(hsa-mir-203:0.26868943,((hsa-mir-29a:0.07229313,hsa-mir-29c:0.07286817)1.00:0.09688431,(hsa-mir-29b-1:0.09214885,hsa-mir-29b-2:0.09535115)0.99:0.07478604)0.99:0.10593863)0.47:0.03838829)0.03:0.00829479)0.02:0.00722710)0.00:0.02212142,(((((hsa-mir-208:0.16484316,dre-mir-736:0.16372827)0.88:0.10974231,(hsa-mir-590:0.19223999,dre-mir-723:0.17762302)0.90:0.10597757)0.31:0.04125048,(dre-mir-728:0.26916282,dme-mir-303:0.25940861)0.36:0.05821937)0.03:0.01815302,((hsa-mir-553:0.22899554,hsa-mir-626:0.24159270)0.83:0.08816276,(hsa-mir-630:0.23096748,cel-mir-259:0.22252089)0.92:0.11006167)0.13:0.01497094)0.00:0.01731554,((hsa-mir-375:0.27270304,hsa-mir-580:0.27417196)0.46:0.08641982,(((((hsa-mir-620:0.18278271,hsa-mir-568:0.18430590)0.39:0.00677266,gga-mir-466:0.18131865)0.97:0.09274401,(dme-mir-311:0.19557872,dme-mir-310:0.19727843)0.96:0.07533143)0.75:0.05450422,(cel-lsy-6:0.30009227,(hsa-mir-144:0.28318119,(hsa-mir-126:0.18840718,dme-mir-12:0.19730711)0.90:0.09271492)0.24:0.01821288)0.05:0.02629848)0.01:0.00346040,((hsa-mir-577:0.21829249,cel-mir-84:0.21226306)0.95:0.11686853,(((hsa-mir-15a:0.18352568,hsa-mir-15b:0.17792010)0.97:0.06969018,(hsa-mir-424:0.07771015,mmu-mir-322:0.07891636)1.00:0.16163537)0.88:0.07317038,(((hsa-mir-30a:0.07696003,hsa-mir-30e:0.07796955)0.77:0.03014009,hsa-mir-30d:0.10668084)0.98:0.07672033,(hsa-mir-30b:0.13941851,(hsa-mir-30c-1:0.10382339,hsa-mir-30c-2:0.10744422)0.86:0.03713160)0.91:0.04674794)1.00:0.12101325)0.20:0.00823411)0.05:0.01008982)0.00:0.01601385)0.00:0.00941109)0.00:0.00302365)0.00:0.00138488)0.00:0.00239402)0.00:0.00416529);
