# Supplementary material for: A bootstrap based analysis pipeline for efficient classification of phylogenetically related animal miRNAs
Source: BMC Genomics. 2007 Mar 6;8:66. doi: 10.1186/1471-2164-8-66 (PMC1832191; doi:10.1186/1471-2164-8-66)
Supplement: Additional File 9 — The software and instruction for the PBC analysis pipeline. The PERL scripts of the programs used in the PBC analysis pipeline, and the instructions. The miRNAs sequences are retrieved from miRBase [10] (Release 8.2). [file 1471-2164-8-66-S9.zip › secondround/hsa_dre.fa]

>dre-let-7a-1
GACGGUGGGAUGAGGUAGUAGGUUGUAUAGUUUUAGGGUCACACCCACACUGGGAGAUAACUAUACAACCUACUGUCUUUCUCAAAGUC
>dre-let-7a-2
GCCCCCAGGCUGAGGUAGUAGGUUGUAUAGUUUAGAAUAACAUCACUGGAGAUAACUGUACAACCUCCUAGCUUUCCCUGAGAU
>dre-let-7a-3
GAGACUGUCGUUUGGGGUGAGGUAGUAGGUUGUAUAGUUUGAGGGUUUAACCCUUGCUGUCAGAUAACUAUACAACUUACUGUCUUUCCCGAAGUGGCCGUAGUGUC
>dre-let-7a-4
GCGAUGUCUCGGGAUGAGGUAGUAGGUUGUAUAGUUUAGAGUUACAACACGGGAGAUAACUGUACAGCCUCCUAGCUUUCCUCGAGCAGACGC
>dre-let-7a-5
GUACGUGUUUUUGGUGUCUGGACAAGGUGAGGUAGUAGGUUGUAUAGUUUGGUGGGAGGGAUCAAACCCUGUUCAGGUGAUAACUAUACAGUCUAUUGCCUUCCUUGUGUCACCUAAGGUCUGC
>dre-let-7a-6
CACAGUGAACCUGUGUGUUUCUUCAAGGUGAGGUAGUAGGUUGUAUAGUUUGUGGGAAGGAUCACAUCCUAUUCAGGUGAUAACUAUACAGUCUAUUGCCUUCCCUGAGAGACACAAUGACCACGAGUG
>dre-let-7b
UCGGACAGGGUGAGGUAGUAGGUUGUGUGGUUUCAGGGUUGUGUUUUUGCCCCAUCAGGAGUUAACUAUACAACCUACUGCCUUCCCUGAAGGG
>dre-let-7c-1
CUGAGAGUGUGUGCAUCCAGGCUGAGGUAGUAGGUUGUAUGGUUUAGAAUUUUGCCCUGGGAGUUAACUGUACAACCUUCUAGCUUUCCUUGGAGCUCACAAGCCAG
>dre-let-7c-2
GUGUGCAUCCAGGCUGAGGUAGUAGGUUGUAUGGUUUCGAAUGACACCAUGGGAGUUAACUGUACAACCUUCUAGCUUUCCUUGGAGUACAC
>dre-let-7d-1
UGUGCGUUGCGGUGUGAGGUAGUUGGUUGUAUGGUUUUGCAUAAUAAACAGCCCGGAGUUAACUGUACAACCUUCUAGCUUUCCCUGCGGCUGCACG
>dre-let-7d-2
CGCUGCAGGCUGAGGUAGUUGGUUGUAUGGUUUUGCAUCAUAAUCAGCCUGGAGUUAACUGUACAACCUUCUAGCUUUCCCUGCGGUG
>dre-let-7e
GCUGUUCUUGGGGCUGAGGUAGUAGAUUGAAUAGUUGUGGAGCCCUGCGCUCUCUCUCUGAGAUAACUAUACAAUCUACUGUCUUUCCUAAGGCGACAGC
>dre-let-7f
UGGUAAUGCUUGUGCAGUGUGAGGUAGUAGAUUGUAUAGUUGUAGGGUAGUGAUUUUAUCCUGUGUAGAAGAUAACUAUACAAUCUAUUGCCUUCCCUGAGGGGCAGAAAUACACA
>dre-let-7g-1
GGGGGCUGUGGAAUGAGGUAGUAGUUUGUAUAGUUUGGGAUCACACCAGAUCUGGGAGAUAACUAUACAGCCUACUGUCUUUCUCACAGCUGCUCC
>dre-let-7g-2
GUGGACUGUGGGAUGAGGUAGUAGUUUGUAUAGUUUUAGGAUCACACCAGAUCUGGGAGAUAACUAUACAGUCUACUGUCUUUCCCACGGUUACCGC
>dre-let-7h
GAGUUGGCUGUGUUGUGGUGAGGUAGUAAGUUGUGUUGUUGUUGGGGAUCAGUAUAGUAUGGCCCUUGAAGGAGAUAACUAUACAAUUUACUGCCUUCCAUAAUGCAGACUCUC
>dre-let-7i
GUGUACUGGCUGAGGUAGUAGUUUGUGCUGUUGGUUGGGAUGUGACAUUGCCCGUUAUGGAGAUGACUGCGCAAGCUACUCCCUUGCCAGUGCUG
>dre-let-7j
GGUUGAGGUAGUUGUUUGUACAGUUUUUAGGGUCUGUUAUUCUGCCCUGUUAAGGAGCUAACUGUACAGACUACUGCCUUGCC
>dre-mir-1-1
GCCCAUAUAUCCCGCUUGGUAGACAUACUUCUUUAUAUGCCCAUAUGAACAAGAGCAGCUAUGGAAUGUAAAGAAGUAUGUAUCCCAGGUGAGAGAAAAACGGGGC
>dre-mir-1-2
GCCUACUUGGUGUACAUACUUCUUUAUGUGCCCAUAUGAACAUAUAAAAGCUAUGGAAUGUAAAGAAGUAUGUAUUCUUGGUCAGGU
>dre-mir-100-1
GAAGAGACCUGCCUGCUGACACAAACCCGUAGAUCCGAACUUGUGGUGACUGUCCACACAAGCUUGUAUCUAUAGGUAUCUGUCUGUGUGGCCUUC
>dre-mir-100-2
AGCUGCCACAAACCCGUAGAUCCGAACUUGUGGUGUCUCUGUGCACAAGCUCGUGUCUAUAGGUAUGUGUCUGCG
>dre-mir-101a
GGCUGCCCUGGUUCAGUUAUCACAGUGCUGAUGCUGUCCAUCUUAAAGGUACAGUACUGUGAUAACUGAAGGAUGGCUGCC
>dre-mir-101b
GCUCCUCCGUCAUGAAUUGUCCAUUUUCAGUUAUCAUGGUACCGGUGCUGUGUGCCUGUCAAGUACAGUACUAUGAUAACUGAAGAUUGACAAUGCCAAACAUCAGUGGAGU
>dre-mir-103
UUGCCCUGGUCUGUCAGCCUCUUUACGGUGCUGCCUUGUGGAAUCUGGAUCAAGCAGCAUUGUACAGGGCUAUGAGAGACCCGGGCCC
>dre-mir-107
UCUGUGUGCUCUGAGCUUCUUUACAGUGUUGUCUUGUGGCAUGGAGAUCAAGCAGCAUUGUACAGGGCUAUCACAGCACACUGAACAGC
>dre-mir-10a
UGUCUGUCAUCUAUAUAUACCCUGUAGAUCCGAAUUUGUGUGAAUAUACAGUCGCAAAUUCGUGUCUUGGGGAAUAUGUAGUUGACAUAAACACAACGC
>dre-mir-10b-1
GUCUAUAUAUACCCUGUAGAACCGAAUUUGUGUGAAAAAAUAACAUUCACAGAUUCGAUUCUAGGGGAGUAUAUGGUC
>dre-mir-10b-2
GUAGUCGUCUAUAUGUACCCUGUAGAACCGAAUUUGUGUCCAAAACAUCAAAAUCGCAAAUACGUCUCUACAGGAAUACAUGGGCGACGUAA
>dre-mir-10c
CCUGUCAUCUAUAUAUACCCUGUAGAUCCGGAUUUGUGUAAACAGACGCACAGUCACAAAUUCGUAUCUAGGGGAGUAUGUAGUUGAUGUAUAGG
>dre-mir-10d-1
UGGAAGCUUUGUUCCGUCGUCUAUAUAUACCCUGUAGAACCGAAUGUGUGUUUACACAGCAAAUUCACAGAUUCGGUUUUAGGGGAGUAUAUGGACGAUGCAAAAACGUCUGCUUUCA
>dre-mir-10d-2
UGGAAGCUUUGUUCCGUCGUCUAUAUAUACCCUGUAGAACCGAAUGUGUGUUUACACAGCAAAUUCACAGAUUCGGUUUUAGGGGAGUAUAUGGACGAUGCAAAAACGUCUGCUUUCA
>dre-mir-122
UCCAGAGCUGUGGAGUGUGACAAUGGUGUUUGUAUCAUCUGUCGUCAAACGCCAUUAUCACACUAAAUAGCCACGG
>dre-mir-124-1
GGCUCUCGCUGUACGUGUUCACAGUGGACCUUGAUUUAUUGUAUUUCAAUUAAGGCACGCGGUGAAUGCCAACAGCACAGCC
>dre-mir-124-2
CCUGCUUUUCUUCGUGUUCACAGCGGACCUUGAUUUAAAUGUCCAUACAAUUAAGGCACGCGGUGAAUGCCAAGAGAGAUGGC
>dre-mir-124-3
GGCUCUGUGGGAUUUCAGACUCUGGCUUUCCGUGUUCACAGCGGACCUUGAUUUAAUGUCUUACAAUUAAGGCACGCGGUGAAUGCCAAGAGCGGAGCCUUUUAACAUCAGCAGGCC
>dre-mir-124-4
GGUUUUUGCUCUUUGUGUUCACAGUGGACCUUGAUUUAAUUUCAAUACAAUUAAGGCACGCGGUGAAUGCCAAGAGAGAAGCC
>dre-mir-124-5
GGGUUUUGCUCGUGCGUUCUUUUUGAGUUCUCGCUCUGCGUGUUCACAGCGGACCUUGAUUUAAUGUCCAUACAAUUAAGGCACGCGGUGAAUGCCAAGAGAAGAAUCUCUCCAGCAACGAGUUUGCGC
>dre-mir-124-6
GGGUGGUGACACAGGCCCGCCACUCUGCGUGUUCACGGCGGACCUUGAUUUAAUAUCCAUACAAUUAAGGCACGCGGUGAAUGCCAAGAGAGGGGUCUUAAAACGACAAACCC
>dre-mir-125a-1
GUAUGUCUCUUUGUCCCUGAGACCCUUAACCUGUGAGGUCAAACUAGGUCACAGGUGAGGUCCUCAGGAACAGGGCUGCAUGC
>dre-mir-125a-2
GAUCAGUCCAAAUCGAUGUAUGUCUGUGUCCCUGAGACCCUUAACCUGUGAUGUCUUCCAAGGUCACAGGUGAGGUCCUUGGGAACACGGCUGUAUAUGAUGACGUC
>dre-mir-125b-1
UUCUGUUGCAGGUUGGCGGUUGGUCUGCAAAUGUGCCUCUCACAAUCCCUGAGACCCUAACUUGUGACGUUUUCCUGUUAUGUGCACGGGUUAGGUUCUUGGGAGCUGAGAGGGGUGCUCUGUCAUCAGCCCGCCGGCGUCGGAA
>dre-mir-125b-2
GUGCCCCUCUCCUUCCCUGAGACCCUAACUUGUGACGUUCUGCUUCGAUGUCCACGGGUUGGGUUCUCGGGAGCUGUGAGAGGCAC
>dre-mir-125b-3
CCCGUGCGGCCACCGCUGCACUCCUCCUGGUCCCUGAGACCCUAACUUGUGAGCUUUGUGUGCUAAAAAUCACAGGUUAAGCUCUUGGGACCUGGGCAGAGGGCAAAAGCACUGG
>dre-mir-125c
GCUCUCCUCCUGUUCCCUGAGACCCUAACUCGUGAGGUCUUUUUCCAAAAUCACGGGUCAGGAGCUUGGGAGACAGGUGGAGGGC
>dre-mir-126
GAGCCAUUUUAACUGCUUCACAGUCCAUUAUUACUUUUGGUACGCGCUAGGCCAGACUCAAACUCGUACCGUGAGUAAUAAUGCACUGUGGCAGUGGGUUU
>dre-mir-128-1
UGGAGGAGGAGUGCUGGGAGACGGGGCCGUGGCACUGUAUGAGAUUCAUGUAGGCUUUCUCACAGUGAACCGGUCUCUUUUUCCAGCCCUCACUGACA
>dre-mir-128-2
UCUGCUCAUGGGUCUGUCAGUAGUAGGACAGGGGGCCGUUUCUACUGUCAGAGAUGCUGCCACUCGUCUCACAGUGAACCGGUCUCUUUUCCUGCUAUUCACUUCUGCAAUAAUAUGAGCAGA
>dre-mir-129-1
GUCCUUUUCAGGUCUUUUUGCGGUCUGGGCUUGCUGUUCCUUGAACCAGUAGCCAGGAAGCCCUUACCCCAAAAAGUAUCUGCAGAGGAC
>dre-mir-129-2
GUCUUUCACGAAUCUUUUUGCGGUCUGGGCUUGCUGUUCUCAACUAUCAAUGGGAAGCCCUUACCCCAAAAAGCAUUUGCGGAGGGC
>dre-mir-130a-1
UGUCUGUCCAGUGCCCCUUUUAUAUUGUACUACUGAUAACCCAGUUAUUAAAGCAGUGCAAUGUUAAAAGGGCAUUGGCCAGGGA
>dre-mir-130a-2
UGUCUGUCCAGUGCCCCUUUUAUAUUGUACUACUGAUAACCCAGUUAUUAAAGCAGUGCAAUGUUAAAAGGGCAUUGGCCAGGGA
>dre-mir-130b
CUGUUGCCUGACACUCUUUCCCUGUUGCACUACUGUGGGAGCUGCAGCAAAGCAGUGCAAUAAUGAAAGGGCAUCAGUCCACUG
>dre-mir-130c-1
GGGAGAGGUCUGUACGGUGAUAUUGACCAUGUUUUGUCCAUUGCCCUUUUUCUGUUGUACUACUGGCCAAUCAGAAGAGCAGUGCAAUAUUAAAAGGGCAUUGGCUGAUAGAACAGAGUCCUUCACCUCUCACCCUCUCCU
>dre-mir-130c-2
UUGUUGACCAGGGCCCUUUUUCUGUUGUACUACUGUGCAGUCAGAUGAGCAGUGCAAUAUUAAAAGGGCAUUGGCUGACAA
>dre-mir-132-1
GUCUCCAUGGCGACCGUGGCAUUAGAUUGUUACUGUAGGAACAGAAUUUUUGGUAACAGUCUACAGCCAUGGUCGCUAGUGGGCA
>dre-mir-132-2
UCCCUUCCUCUGCUGUCUCCAUGCUGACCGUGGCUUUAGAUUGUUACUGUAGCGUUGGCACGUGGUAACAGUCUACAGCCAUGGUCGCCAAGGGGCAGGUGUUACAGCGACUACUGGGA
>dre-mir-133a-1
CAUCAAACCACAAUGCUUUGCUAAAGCUGGUAAAAUGGAACCAAAUCACCUCUUCAAUGGAUUUGGUCCCCUUCAACCAGCUGUAGCUAUGCUUUGAUG
>dre-mir-133a-2
AAUGCUUUGCUAAAGCUGGUAAAAUGGAACCAAAUCAACUGUUUUAUGGAUUUGGUCCCCUUCAACCAGCUGUAGCUGUGCAUU
>dre-mir-133b
CACGCCUUGCUGUGGCUGGUCAAAUGGAACCAAGUCAGGUGUUUCUGCGAGGUUUGGUCCCCUUCAACCAGCUACUGCGUCGUG
>dre-mir-133c
GAAACACGGCUUAGUUGCUGGUAAAACGGAACCAAGUCGGGUGUUUGCGAGAGGUUUGGUCCCUUUCAACCAGCUACUGCGCCGUGAAUUC
>dre-mir-135a
ACAGCUGUCGUGUCUUAUGGCUUUUUAUUCCUAUGUGAAGGUGAACAAGGCUCAUGUAGGGAUACAAGCCACUAAACACGCAGUCAGAAAUCAGCUUU
>dre-mir-135b
CUCUUUGCCCCGUAUGGCUUUUUAUUCCUAUCUGAGAAUUGCUCAGGACUCAUAUAGGGAUGGAAGCCAUGCAGGGCUGGGG
>dre-mir-135c-1
UGCUGUGUUUUAUGGCUUUCUAUUCCUAUGUGAUUUUCUUCUGCCGUGUCACAUAGGGUUCAAAGCCAUUGGGUACAGAG
>dre-mir-135c-2
UGCUGUGUUUUAUGGCUUUCUAUUCCUAUGUGAUUUUCUUCUGCCGUGUCACAUAGGGUUCAAAGCCAUUGGGUACAGAG
>dre-mir-135c-3
UGCAGUCUAAAGCAACUCAAAACACUACUGUGCUUUAUGGCUUUCUAUUCCUAUGUGAUUUUGAUAUGAUGUAUCAUGUAGGGUUCAAAGCCAUUAGGUACAGAGUGGCUUAUCAGCAGUGGAUGUA
>dre-mir-137-1
GGCUCUCUUCGGUGACGGGUAUUCUUGGGUGGAUAAUACGGCUCUCGUUGUUAUUGCUUAAGAAUACGCGUAGUUGAGGAGAGUC
>dre-mir-137-2
GUUCUGUUGUUUCCCUCUAUAAAGGACUCUCUUCGGUGACGGGUAUUCUUGGGUGGAUAAUACGGCUCUCGUUGUUAUUGCUUAAGAAUACGCGUAGUCGAGGAGAGUCAUGUCGGCGGCGAGAGAGC
>dre-mir-138
UGUGUGCUGCAGCUGGUGUUGUGAAUCAGGCCGAUGUCACACGUCAGCGAUAACCCGGCUAUUUCACAACACCAGGGUGGCACCACA
>dre-mir-139
CUGUAUUCUACAGUGCAUGUGUCUCCAGUGUUUCUAUGGCGACUGGGGAGGCAGCGCUGUUGGAAUAAC
>dre-mir-140
GUGUUUGUCUCCUGUGUCCCGUCAGUGGUUUUACCCUAUGGUAGGUUACGUCAUGCUGUUCUACCACAGGGUAGAACCACGGACGGGAUGUCUGGAGGUGUCUGC
>dre-mir-141
GUCUCUAGGGUACAUCUUACCUGACAGUGCUUGGCUGUUCACUGAUGUUCUAACACUGUCUGGUAACGAUGCACUCUGGUGAC
>dre-mir-142a
CGUACAGUGCAGUCAUCCAUAAAGUAGAAAGCACUACUAAACCCCUCGCCACAGUGUAGUGUUUCCUACUUUAUGGAUGAGUGUACUGUUG
>dre-mir-142b
ACAGUGCAGUCACUCAUAAAGUAGACAGCACUACUAAACUUCUCUACACAGUGUAGUGUUUCCUACUUUAUGGAUGAGUGUACUGU
>dre-mir-143-1
GAUCUACAGUCGUCUGGCCCGCGGUGCAGUGCUGCAUCUCUGGUCAACUGGGAGUCUGAGAUGAAGCACUGUAGCUCGGGAGGACAACACUGUCAGCUC
>dre-mir-143-2
GAUCUACAGUCGUCUGGCCCGCGGUGCAGUGCUGCAUCUCUGGUCAACUGGGAGUCUGAGAUGAAGCACUGUAGCUCGGGAGGACAACACUGUCAGCUC
>dre-mir-144
GCUCUCUAGACAGGAUAUCAUCGUAUACUGUAAGUUCAUUAUUGAGACACUACAGUAUAGAUGAUGUACUAUCCAGGGGGUCAACGAGC
>dre-mir-145
UCAGUCUUCAUCAUUUCCUCAUCCCCGGGGUCCAGUUUUCCCAGGAAUCCCUUGGGCAAUCGAAAGGGGGAUUCCUGGAAAUACUGUUCUUGGGGUUGGGGGUGGACUACUGA
>dre-mir-146a
GAGUUUGUUUUGAGCACUUUUCCCUGAGAACUGAAUUCCAUAGAUGGUGUUCAUGAAAAGUUCAUCUAUGGGCUCAGUUCUUCUGGCAAUCUGUUUAAUGUCUGCUACAAAUUC
>dre-mir-146b-1
GCUCUUGGCUUUGAGAACUGAAUUCCAAGGGUGUCUGCUUUAUAUUCAGCCCACGGAGUUCAGUUCUUAAGUUUGGAUGC
>dre-mir-146b-2
GCUCUUGGCUUUGAGAACUGAAUUCCAAGGGUGUCUGCUUUAUAUUCAGCCCACGGAGUUCAGUUCUUAAGUUUGGAUGC
>dre-mir-148
CUUUCCAAGUAAAGUUCUGUGAUACACUCCGACUCUGAAUGUUUGCAGUCAGUGCAUUACAGAACUUUGUUUUGGGAGU
>dre-mir-150
CAUCUCCGUCUCUCCCAAUCCUUGUACCAGUGUCUGAUUUACAGAUGACGCUGGACGGGGUUUGGGGGGGGCUGAGGGA
>dre-mir-152
CUGUUCACCUGGCUCAAGUUCUGUGAUACACUCAGACUUUGAAUCAGUGGUAGUCAGUGCAUGACAGAACUUUGGCCCGG
>dre-mir-153a
GGUUGCCAGUGUCAUUUUUGUGAUGUUGCAGCUAGUUAUAUGAGCCCAGUUGCAUAGUCACAAAAGUGAUCAUUGGAAACU
>dre-mir-153b
GAGCGAUGGAGCGCGGUAGCGAGGUAUUGCACAGCUGUCUGUGUCAUUUUUGUGGUUUGCAGCUAGUAGUCUGGUUCCAGUUGCAUAGUCACAAAAAUGAGCACAGACAGAUGUGACUGCAGCAACGCUGAUGAAACGCUCCAUCGCC
>dre-mir-153c
GAUGGAGAUCAGUAGGUCCCUGGACGUAGCACACCUCCCAGUGUCAUUUUUGUGAUUUGCAGCUAGUAGUCUGGGUCCAGUUGCAUAGUCACAAAAAUGAUCAUUGGUAGGUGUGAGUGCAGCAGGAGUGAGGCUUACCGGAUCCUCCAUC
>dre-mir-155
UGGUGCAGGUUUAAUGCUAAUCGUGAUAGGGGUUUAGUGCUGAUGAACACCUAUGCUGUUAGCAUUAAUCUUGCGCUA
>dre-mir-15a-1
CCUGUCGGUACUGUAGCAGCACAGAAUGGUUUGUGAGUUAUAACGGGGGUGCAGGCCGUACUGUGCUGCGGCAACAACGACAGG
>dre-mir-15a-2
GCCGAGGCUCUCUAGGUGAUGGUGUAGCAGCACAGAAUGGUUUGUGGUGAUACAGAGAUGCAGGCCAUGAUGUGCUGCAGCAUCAAUUCCUGGGACCUACGC
>dre-mir-15b
GUCUGUCGUCAUCUUUUUAUUUAGCCCUGAGUGCCCUGUAGCAGCACAUCAUGGUUUGUAAGUUAUAAGGGCAAAUUCCGAAUCAUGAUGUGCUGUCACUGGGAGCCUGGGAGUUUCUCCAUUAACAUGACAGC
>dre-mir-15c
CCUUAGACCGCUAAAGCAGCGCGUCAUGGUUUUCAACAUUAGAGAAGGUGCAAGCCAUCAUUUGCUGCUCUAGAGUUUUAAGG
>dre-mir-16a
CCUUCCUCGCUUUAGCAGCACGUAAAUAUUGGUGUGUUAUAGUCAAGGCCAACCCCAAUAUUAUGUGUGCUGCUUCAGUAAGGCAGG
>dre-mir-16b
CCUGAACUUGGCCGUGUGACAGACUGGCUGCCUGGCUGUAGCAGCACGUAAAUAUUGGAGUCAAAGCACUUGCGAAUCCUCCAGUAUUGACCGUGCUGCUGGAGUUAGGCGGGCCGUUUACCGUCUGCGGGGGCCUCGGG
>dre-mir-16c
GAGGUUGUGUGUGUGUGCGUGUGUUGUCUUGCUUUAGCAGCAUGUAAAUAUUGGAGUUACUCCUUGGCCAAUGCCUCCAAUAUUGCUCGUGCUGCUGAAGCAAGAAGUCACCAAGCAGCACAUGCACGUCAUCCUU
>dre-mir-17a-1
GGACUUUCUUGAGUGGACUUGGUUGGUGUCAAUGUAUUGUCAAAGUGCUUACAGUGCAGGUAGUAUUAUGGAAUAUCUACUGCAGUGGAGGCACUUCUAGCAAUACACUUGACCAUUUUAACCUUCCUCCAGGCAUCC
>dre-mir-17a-2
GUCACUGUAGUGUCAAAGUGCUUACAGUGCAGGUAGUUCAAUAUAAUCUACUGCAGUGGAGGCACUUCAAGCUUUACCGUGAC
>dre-mir-181a-1
GUUUGCCUCAGUGAACAUUCAACGCUGUCGGUGAGUUUGAGCUAAAUGGAAAAAAACCAUCGACCGUUGAUUGUACCCUGCGGC
>dre-mir-181a-2
UUGGUGAACAUUCAACGCUGUCGGUGAGUUUUGCGCUUCUGUAACAAACCAUCGACCGUUGACUGUACCCUGAGGGUGG
>dre-mir-181b-1
CAUGUACGCACCUUCAGUUCUUCAAAGGUCAUAAUCAACAUUCAUUGCUGUCGGUGGGUUUAGUCUUGUAACAGCUCUCUGAACAAUGAAUGUAACUGUGGCCCAGAUU
>dre-mir-181b-2
CUAAUGACUGCAAUAAACAUUCAUUGCUGUCGGUGGGUUUCUAAUAGACACAACUCACUGAUCAAUGAAUGCAAACUGCGGUGCAA
>dre-mir-181c
GGGUCCUGAUUCACAUUCAUUGCUGUCGGUGGGUUUUAUCUCUUCGACUCGCCGGACAAUGAAUGAGAACUACGGCUC
>dre-mir-182
GUAUUUGGCAAUGGUAGAACUCACACUGGUGAGGUAGUCAGAUCCGGUGGUUCUAGACUUGCCAACUA
>dre-mir-183
GACUCCUGUUCUGUGUAUGGCACUGGUAGAAUUCACUGUGAAAGCACACUAUCAGUGAAUUACCAAAGGGCCAUAAACAGAGCAGAGAAAGAACCACG
>dre-mir-184
GUCGAACACGUCUCCUUAUCACUUUUCCAGCCCAGCUAUCCAUUUAGUAUUCGUUGGACGGAGAACUGAUAAGGGCAUGUGCCCGAU
>dre-mir-184-2
CACAUCUCCUUAUCACUUUUCCAGCCCAGCUAACGAUGGUGAAUCCGUUGGACGGAGAACUGAUAAGGGCAUGUGGCUG
>dre-mir-187
UGACCUGUGGCUGGGCCAGGGGCUGCAACACAGGACAUGGGAGCUGUCUCUCACUCCCGCUCGUGUCUUGUGUUGCAGCCAGUGGAACG
>dre-mir-18a
GGCUUUGUGCUAAGGUGCAUCUAGUGCAGAUAGUGAAGUAGACUAGCACCUACUGCCCUAAGUGCUCCUUCUGGCACGAGGGU
>dre-mir-18b
UACUGCUUAUGCUAAGGUGCAUUUAGUGCAGAUAGUGAAAUAGACUAGCACCUACUGCCCUAAGUGCCCCUUCUGGCAUAAGGGGCU
>dre-mir-18c
GCCUUCCUGCUAAGGUGCAUCUUGUGUAGUUAGUGAAGUAGUCUAGUAUCUACUGCGCUAGAUGUUCCUUUUGGCAGGAGUAGCU
>dre-mir-190
UCUGGAGGUGAGGUAGACCUGGAAGCCUUUCUGCAGGCCUCUGUUUGAUAUGUUUGAUAUAUUAGGUUGUUAUUCUGUCCAACUAUAUAUCAAACAUAUUCCUACAGUGUCCUGCUCUGUCUCCAG
>dre-mir-190b
UGUUACAGACUAUGUGAUAUGUUUGAUAUUCGGUUGCUUUCUUUAUAUCAUGUCAACUAAAUAUCAGACAUAUUCCUAUAGACUGUGACA
>dre-mir-192
CUAGGACACAGGGUGAUGACCUAUGAAUUGACAGCCAGUGUUUGCAGUCCAGCUGCCUGUCAGUUCUGUAGGCCACUGCCCUGUU
>dre-mir-193a-1
GACAUUAAUGUGUUAGAGGUUGGGUCUUUGCGGGCAAGGUGAGUAGUUAAAUUUACUCUCAACUGGCCUACAAAGUCCCAGUUUCUGGCUCAUGUUAUC
>dre-mir-193a-2
GAAAGUGUGUCAGAGGCUGGGUCUUUGCGGGCAAGGUGAGUUUUCCUUUUAUUCAACUGGCCUACAAAGUCCCAGUUUUCGGCCCAUGUGACCAUCUC
>dre-mir-193a-3
GAAAGUGUGUCAGAGGCUGGGUCUUUGCGGGCAAGGUGAGUUUUCCUUUUAUUCAACUGGCCUACAAAGUCCCAGUUUUCGGCCCAUGUGACCAUCUC
>dre-mir-193b
GUGAUUUCAGUGACGGGACUUUGGGGGCGAGAUGAGUAUUGAUCUCUAUCCAACUGGCCCGCAAAGUCCCGCUUCUGGGACUCAC
>dre-mir-194a
UGGUGCUGACUGCUUGUAACAGCAACUCCAUGUGGAAGGUUUGUGUCUUCCAGUGGAGCUGCUGUUGCGUGCAGAUAGUCACCA
>dre-mir-194b
GCUCGCUGGGUGUAACAGCCGCUCCAUGUGGAAAAUGCAUUCAAGUGCCCAUGGAGAAGCUGUUACCUGCAGAGAGU
>dre-mir-196a-1
CGCGCGGCUGGUGCGUGGUUUAGGUAGUUUCAUGUUGUUGGGAUUGGCUUCCUGGCUCGACAACAAGAAACUGCCUUGAUUACGUCAGUUCGUCUUCAUCAAGGGC
>dre-mir-196a-2
UCGAGUGGUUUAGGUAGUUUCAUGUUGUUGGGAUUACAUUCAAACUCUGCAACGUGAAACUGUCUUAAUUGCCCCA
>dre-mir-196b
GUCUGUGAUUUAGGUAGUUUCAAGUUGUUGGGCUGGACGUUUAAUUUCACAGGAACCUGAAACUGCCUGAAUUGCUCCA
>dre-mir-199-1
UCCUGCUCCGUCAUCCCAGUGUUCAGACUACCUGUUCAGGAUCAUACUGGUGUACAGUAGUCUGCACAUUGGUUAGACUGUGCAUGG
>dre-mir-199-2
GGAGUUUUUGUGGACGCCCGUCCCGCCUGCCCAGUGUUCAGACUACCUGUUCAGGAAUUAGUGUUUGUACAGUAGUCUGCACAUUGGUUAGGCUGG
>dre-mir-199-3
CCUCCCCCUCGCCUGCCCAGUGUUCAGACUACCUGUUCAUCAUGCUGCAGCUGAACAGUAGUCCGCACAUUGGUUAGGCUGGGCUGGGACACACACAC
>dre-mir-19a
UGGUGCAGUUCUCUGCUAGUUUUGCAUAGUUGCACUACAAGAAAACGGGAGUUGUGCAAAUCUAUGCAAAACUGAUGGUGGCCUGCUGC
>dre-mir-19b
GCUGGACCCCCGGUCAGUUUUGCUGGUUUGCAUUCAGCUUUUAAGACUGUGCGCUGUGCAAAUCCAUGCAAAACUGAUUGUGGCAGC
>dre-mir-19c
UGGAAAAGCCCUGUUAUCUGGGGUGAGUUUUGCAGGAUUGCAUCCGGCUUUAUUACAACAUGCUGUGCAAAUCCAUGCAAAACUCGCUGCGCCAGGGACAAACCA
>dre-mir-19d
GUUGUGUGGCGGUCAGCUUUGCGGGGUGGGCAGUCAGCCUCCGUGUGGCCGCUGUGCAAACCCAUGCAAAACUGAGCGCUGCGCUAC
>dre-mir-200a
GGCACUUAGCAGCCAUCUUACCGGACAGUGCUGGACUGUAUAACUGUUUUCUAACACUGUCUGGUAACGAUGUUUGUUGGGUGACC
>dre-mir-200b
GGUAGUCGUCUCCAUCUUACGAGGCAGCAUUGGAUUUCAUUACUUUUUCUAAUACUGCCUGGUAAUGAUGAUGAUUGCUGCC
>dre-mir-200c
UGGAUGCCUGGCUCCAUCUUACAAGGCAGUUUUGGAUGUUAUAUCUUCUCUAAUACUGCCUGGUAAUGAUGCAGAUGGUCAUCUA
>dre-mir-202
CUGUUCCUUUUUCCUAUGCAUAUACCUCUUUGACAUGCUGCUUUAAAGAGGCAUAGGGCAUGGGAAAAUGGGGCGG
>dre-mir-203a
GUGUUUGGGUCUCUUCUGGUCCCUCUGGUGCAGUGGUUCUUAACAGUUCAACAGUUCUAUCUCAAAAUUGUGAAAUGUUUAGGACCACUUGACCAG
>dre-mir-203b
UCCUCUUUGGCCGAGUGGUUCUCAACAGUUCAACAGUUCUUUUGAUGAUUGUGAAAUGUUCAGGACCACUUGAUCAGACGAAGGA
>dre-mir-204-1
UCAUGUGACCUGUGGACUUCCCUUUGUCAUCCUAUGCCUGGAGUAAUAGAGGGGGCUGGGAAGUCAAAGGGACGCUCAGGCGUCAUCAUUCGC
>dre-mir-204-2
GUGUUGCUCUAGUGACCAGUUUGUGACCUCCUGGGUUUCCCUUUGUCAUCCUAUGCCUGCAGUUCCUGAUGAGGCUGGGACAGCAAAGGGAGGUUCAGAUGUCGACCUGUACUACAGUCAAUAC
>dre-mir-204-3
GUGUUGCUCUAGUGACCAGUUUGUGACCUCCUGGGUUUCCCUUUGUCAUCCUAUGCCUGCAGUUCCUGAUGAGGCUGGGACAGCAAAGGGAGGUUCAGAUGUCGACCUGUACUACAGUCAAUAC
>dre-mir-205
AAACUACUGUGCAUUCUAUCCUUCAUUCCACCGGAGUCUGUGUAGUUGUUCAAUCAGAUUUCAGUGGUGUGAAGUGUAGGAAACACGGA
>dre-mir-206-1
GAAUGUUGCCUCUUGUGAAGACAUGCUUCCUUAUAUGCCCAUAUUAAUGCUCAAGUUAUGGAAUGUAAGGAAGUGUGUGGUUUCAGGGGGAAAUUUGUC
>dre-mir-206-2
GAGUUGGCUGUUGCUUAUUGAGACGACAUACUUCCUUAUAUCCCCAUAUUCAGAAUUAAUCUAUGGAAUGUAAGGAAGUGUGUGGCUUCAGUGAGAUCUCAUCAUCAUC
>dre-mir-20a
UCUUAAAUAAAUCUCCUAAUGUUGCAGUUGUGUUAGAGUUUCAGCAGUGCUAAAGUGCUUAUAGUGCAGGUAGUAUUUCUGUCAUCUACUGCAGUGUGAGCACUUGAAGUACUUCUAGCUUAAUGCGUCUGGGAUCCGAAGAUUUCUGCUAGA
>dre-mir-20b
GAGUUUGUCCUGGCAGUUCCAAAGUGCUCACAGUGCAGGUAGUGCCAGUGGAUCUACUGCAAUGUCUGCACUUCAAGUAUUGCCGGACGCCUUC
>dre-mir-21-1
UUAUGUGUCUUUAUUGGCGUGGAUAUAAGUCUUUCCCAGUGUGUCAGAUAGCUUAUCAGACUGGUGUUGGCUGUUACAUUCGCCCGGCGACAACAGUCUGUAGGCUGUCUGACAUUUUGGGCAUUUUCUUCUCCGAUUAAAAAUAUGA
>dre-mir-21-2
AGACAGACAGUAAAAGUGUCCCUUUCUGUCAUGUAGCUUAUCAGACUGGUGUUGGCUUUGAGUUUUUGGCAACAGCAGUCUAAUAGGCUGUCUGACAUUUUGGGCUUAUUCGACGUACGGUUUGUUU
>dre-mir-210
GCAGGUAAGCCACUGACUAACGCACAUUGCGCCUAUUCUCCACUCCACUGUGCGUGUGACAGCGGCUAACCAG
>dre-mir-212
GUCAGUGCAUCAAUACCUUGGCUCUAGACUGCUUACUGCUAAAUGUGUCUGAAAGUACAGUAACAGUCUACAGUCAUGGCUACUGACGUCUGGC
>dre-mir-214
UGACUGAGAGCGUUGUCUGUCUGCCUGUCUACACUUGCUGUGCAGAACUUCCUGCACCUGUACAGCAGGCACAGACAGGCAGACAGAUGGCAGCCCGCCU
>dre-mir-216a-1
GCUGAUUUUUGGCAUAAUCUCAGCUGGCAACUGUGAGUAGUGUUUUCAUCCCUCUCACAGGCGCUGCUGGGGUUCUGUCACACACAGCA
>dre-mir-216a-2
GCUGAUUUUUGGCAUAAUCUCAGCUGGCAACUGUGAGUAGUGUUUUCAUCCCUCUCACAGGCGCUGCUGGGGUUCUGUCACACACAGCA
>dre-mir-216b-1
ACUGACUGGGUAAUCUCUGCAGGCAACUGUGAUGUGAUUACAGUCUCACAUUGACCUGAAGAGGUUGAGCAGUCUGU
>dre-mir-216b-2
CUGACUGGGUAAUCUCUGCAGGCAACUGUGAUGUGAUUACAGUCUCACAUUGACCUGAAGAGGUUGUGCAGUCUGU
>dre-mir-217-1
AUGAGAACUUUCUGAUGUUGGUGAUACUGCAUCAGGAACUGAUUGGAUGAUAUUCAGGAGCCAUCAGUUCCUGAUGCACUCCCAUCAGCAUCGAAAGA
>dre-mir-217-2
AUGAGAACUUUCUGAUGUUGGUGAUACUGCAUCAGGAACUGAUUGGAUGAUAUUCAGGAGCCAUCAGUUCCUGAUGCACUCCCAUCAGCAUCGAAAGA
>dre-mir-218a-1
CAGCUGUCUCUUGUGCUUGAUCUAACCAUGUGCCGCCGCCUACACAAGCCUCACAUGGUUCCGUCAAGCACCAGGGACCGCUG
>dre-mir-218a-2
GCGGGGUUUUCCUUUGUGCUUGAUCUAACCAUGUGGUUGCAGACUCAGACUAAUACAUGGUUCUGUCAAGCACCAUGGAAGGUCUUGC
>dre-mir-218b
CAGGACACCAUUGUGCUUGAUCUAACCAUGCAGUUCCCUUUCUGUCCAUGGUUGUGCCAAGCACUUUGGAGACUUG
>dre-mir-219-1
AGGGUCCCAGAGAUUGAUUGUCCAAACGCAAUUCUUGUAACAUAUAAUAUAAAUCCAAGAAUUGUGCCUGGACAUCUGUUGCUGGAGAUUC
>dre-mir-219-2
UGAUUGUCCAAACGCAAUUCUUGUGAAAUGUCGAGCGAUCAGUCGAGAAUUGUGCCUGGACAUCUGUUGCUGGAGGCUCC
>dre-mir-219-3
CUUCUCUUUUAAGUUCAUCUGUCUGGUUUGAUACUGACGGUCAGGUGCUGAUUGUCCAAACGCAAUUCUUGUGCUUGUGUGAAACAGGAGUUGUGGAUGGACAUCACGCUCCUGUCUGGUCCUCACAUCUACAGGAUGGGCCAAGUAAAG
>dre-mir-220
GACAGUGUGGCGUUGUAGGGCUCCACAACCGUAUCGGACACUUUGGGAGACGGCACCACACUGAAGGUGUUCAUGAUGCGGUCCGGAAACUCCUCGCGGAUCUUACUGAUG
>dre-mir-221
GUCGUGAACCUGGCAUACAAUGUAGAUUUCUGUGUGGUACUAUCUACAGCUACAUUGUCUGCUGGGUUUCAGGCCAGCAGAAUAAUUCUGCUC
>dre-mir-222
GCCGGUGGCUUGUUCGGGUGCUCAUGAGAUGCUCAGUAGUCAGUGUAGAUCCUGUGUCACAAUCAGCAGCUACAUCUGGCUACUGGGUCUCUGAUGGCAUUUUCUGCU
>dre-mir-223
CUCUCCUCCUGAUCUAGACUCUUCUCUUAGAGUAUUUGACAGACUGUGGUUGACACUCGAUCUAAAGGGGUGUCAGUUUGUCAAAUACCCCAAGAGAGG
>dre-mir-22a-1
GCUGACCUGCAGCAGUUCUUCACUGGCAAGCUUUAUGUCCUUGUGUACCAGCUAAAGCUGCCAGCUGAAGAACUGUUGUGGUUGGC
>dre-mir-22a-2
GCUGACCUGCAGCAGUUCUUCACUGGCAAGCUUUAUGUCCUUGUGUACCAGCUAAAGCUGCCAGCUGAAGAACUGUUGUGGUUGGC
>dre-mir-22b
GUUACUUCACAGUCGUUCUUCACUGGCUAGCUUUAUGUGGCAGCACCUUAAAGCUGCCAGUUGAAGAGCUGUUGUGGGUAAC
>dre-mir-23a-1
GCUGUGGCGGGGAGGGUUCCUGGCACCGUGAUUUGGUGGAUAAACAGAAAUGAAAAUCACAUUGCCAGGGAUUUCCACUCCUGCACGGU
>dre-mir-23a-2
CUCUUCUGCCGGCCAGGGGAAUUCCUGGCAGAGUGAUUUUUAAACCUAAUGACUGAAUCACAUUGCCAGGGAUUUCCAAUGGCUCGUGUGACUCAGAG
>dre-mir-23a-3
CCAGCUGGAGGGAUUCCUGGCAGAGUGAUUUGGGAUUAUAUCAUAAAAUCACAUUGCCAGGGAUUUCCAACCAGCUGU
>dre-mir-23b
GUGGCUGUGUGGGUUCUUGGCAUGCUGAUUUGUGACUGUAGUAAAAAAAAAUCACAUUGCCAGGGAUUACCACACUACCAC
>dre-mir-24-1
ACCUGAGCUCCGGUGCCUUCUGAGCUGAUAUCAGUUGUAGUAAAUCACUGGCUCAGUUCAGCAGGAACAGGAGUGUGGCC
>dre-mir-24-2
GGGCUGGUCUCCUGUGCCUGCUGUGCUGAUAAUCAGUGGACGGCUGUGACUGGCUCAGUUCAGCAGGAACAGGGGCCUGGUC
>dre-mir-24-3
GCUGAACGGGAGUCAUAUGAGAGAUAGAUGGAGCUGGCCUCCCGUGCCUACUGAGCUGAUUACAGUACUGUGCAAACACUGGCUCAGUUCAGCAGGAACAGGAGUCUGGUCCACAAACUCCACCAAACACUGCUGCUUCAGC
>dre-mir-24-4
GAGGGCUGUUCCCACUUGUGCCUGCUAAACUGGUAUCAGUAUGUUGAUUUAGUGCUGGCUCAGUUCAGCAGGAACAGGUGUGAAGUCCUC
>dre-mir-25
GCCGGCGCUGAGAGGCGGAGACUUGGGCAGCUGCCGUCAUUCCCAGAAGGCAUUGCACUUGUCUCGGUCUGACAGUGGCGGC
>dre-mir-26a-1
UUUGGCCUGGUUCAAGUAAUCCAGGAUAGGCUUGUGAUGUCCGGAAAGCCUAUUCGGGAUGACUUGGUUCAGGAAUGA
>dre-mir-26a-2
GUGUGGACUUGAGUGCUGGAAGUGGUUGUUCCCUUGUUCAAGUAAUCCAGGAUAGGCUGUCUGUCCUGGAGGCCUAUUCAUGAUUACUUGCACUAGGUGGCAGCCGUUGCCCUUCAUGGAACUCAUGC
>dre-mir-26a-3
CUAAGCUGAUACUGAGUCAGUGUGUGGCUGCAACCUGGUUCAAGUAAUCCAGGAUAGGCUUUGUGGACUAGGGUUGGCCUGUUCUUGGUUACUUGCACUGGGUUGCAGCUACUAAACAACUAAGAAGAUCAGAAGAG
>dre-mir-26b
GCAUUUGGCCUUUGCCUGGUUCAAGUAAUCCAGGAUAGGUUAGUUCCCACUAGUACGGCCUAUUCUUGGUUACUUGUUUCAGGAGGAGGCUACGAGC
>dre-mir-27a
UCUGGAUAUGAUGUCUGCUGAAGUUUCGUGAGGUGCAGGACUUAGCUCACUCUGUGAACAGAUCUCGGAUAUCCUAUGUUCACAGUGGCUAAGUUCCGCUCCUCUGAGGCCCACACUCGAAAUCAGCCAGG
>dre-mir-27b
UCUUUUCUAGCAGGUGCAGAGCUUAGCUGAUUGGUGAACAGUGAUUGAACUCUUUGUUCACAGUGGCUAAGUUCUGCAUCUGAGGAGAGGA
>dre-mir-27c
GGUUGUGUGGUGUCAGGACUUAACCCACUUGUGAACAAUGCAUCGAACUUCAAUGUUCACAGUGGUUAAGUUCUGCCGCCCCUAGACC
>dre-mir-27d
UUCUGAGCGGGUGCAGAGCUUGGCUGAUUGGUGAACGUGCAUGGCUUGUGUUUUUGUUCACAGUGGCUAAGUUCUUCACCCGAAAAGAA
>dre-mir-27e
GUCAUCACUCGCUCACGGCGCAGAGCUUAGCUAAUCGGUGAGCAUUGAUCCCUUAAGAAAACUGUUCACAGUGGCUAAGUUCAGUGUCUGGAGUGAACGGGAUGAC
>dre-mir-29a-1
UGAAGACCCUCAUCUCUCUCUCUCUCUCCCCACCAAACGAUGACUGAUUUCCUUUGGUGCUUAGAGUCCCAUCUGUCAUCUAGCACCAUUUGAAAUCGGUUAUAAUGACUGGGGAUCAAUUCUUCA
>dre-mir-29a-2
AGGUUGACCGAUUUCUUUUGGUGUUCAGAGUCUUUUGGGGUUUCUAGCACCAUUUGAAAUCGGUUACAAUG
>dre-mir-29b-1
CUGCUCCUGGAAGCUGAAUUCAGAUGGUGCCAUAGAGUAUUUUAUGGCAUCUAGCACCAUUUGAAAUCAGUGUUCCUGGGCCG
>dre-mir-29b-2
UCUCCUCCUGGAAGCUGGUUUCAAGUGGUGUUUUAGAGUGCUGAUCAAAUGAAUCUAGCACCAUUUGAAAUCAGUGUUCUUGGGGUGAGA
>dre-mir-29b-3
UCUUCCUCCAGAUGCUGGUUUCACAUGGUGGUUUAGAUGUGUUCUACCAAAGUCUAGCACCAUUUGAAAUCAGUGUUCUUGGGGAGGG
>dre-mir-301a-1
GCUGUUAACAGGUGCUCUGACUUCAUUGCACUACUGUAUUGGACAGCUAGCAGUGCAAUAGUAUUGUCAAAGCGUCUGAGAGCAGC
>dre-mir-301a-2
GCUGUUAACAGGUGCUCUGACUUCAUUGCACUACUGUAUUGGACAGCUAGCAGUGCAAUAGUAUUGUCAAAGCGUCUGAGAGCAGC
>dre-mir-301b
AAGGUCUGUUGCUUUGACGAUGUUGCACUACUGAACCAUCUAAUCAAGCAGUGCAAUAGUAUUGUCAUUGCAUUCGGCUUU
>dre-mir-301c
UGAGGUCAGCUGCUCUGACGAUGUUGCACUACUGUACCAUCCAUUCUAGCAGUGCAAUAGUAUUGUCAUAGCAUUUAGCCUCU
>dre-mir-30a
GGCUCCUUGCAGUUGUAAACAUUCCCGACUGGAAGUUGUAAUGCAGAAAAUCUCAGCUUUCAGUCUGAUGUUUGCUGCUACUGGUGGCC
>dre-mir-30b
UUCCAGUGUAGUCGCUGUAAACAUCCUACACUCAGCUGUGAGCUGCAGACGAGGCUGGGCGGAGGGUGUUUGCUGUGACUGUCUGGAG
>dre-mir-30c
CUUCAGGGAGUGUAAACAUCCUACACUCUCAGCUGGAGCGCAGCCGAGGCCGGGAGUGGGAUGUUUGCGCUCUCUGGCU
>dre-mir-30d
GUGCUGUAUAUGGGUAUAACUGGUUGUUCAUGCCUGUAAACAUCCCCGACUGGAAGCUGUGCUACGCGGAAAACGAGCUUUCAGUUGGAUGUUUGCUGUCAUCGUCCAGUUCUGUCGCCUUGUAUUAC
>dre-mir-30e-2
UACGGGCUACUGUAAACAUCCUUGACUGGAAGCUGGUGCACAUGAUGGAGCUUUCAGUCGGAUGUUUGCAGCAGCCAACU
>dre-mir-31
GAAGAGAUGGCAAGAUGUUGGCAUAGCUGUUAAUGUUUAUGGGCCUGCUAUGCCUCCAUAUUGCCAUUUCUG
>dre-mir-338-1
GGUUUCUCCCUGCAACAAUCUCCUGAUGCUGCCUGAGUGUUUUUCUUCCACUCCAGCAUCAGUGAUUUUGUUGCCGGAGGUCACC
>dre-mir-338-2
GGUUUCUCCCUGCAACAAUCUCCUGAUGCUGCCUGAGUGUUUUUCUUCCACUCCAGCAUCAGUGAUUUUGUUGCCGGAGGUCACC
>dre-mir-338-3
GUGUGUGUGUGUGUUUCUGGUGCCUGCUGAGAACAAUAUCCUGAUGCUGAAUGAGUGUGUUGAAGGAAACUCCAGCAUCAGUGAUUUUGUUGCCAGAGGAGCACUUUGGGCAUCCUGUGUAUAU
>dre-mir-338-4
GUGUGUGUGUGUGUUUCUGGUGCCUGCUGAGAACAAUAUCCUGAUGCUGAAUGAGUGUGUUGAAGGAAACUCCAGCAUCAGUGAUUUUGUUGCCAGAGGAGCACUUUGGGCAUCCUGUGUAUAU
>dre-mir-34
CUGCUGUGAGUGGUUCUCUGGCAGUGUCUUAGCUGGUUGUUGUGUGGAGUGAGAACGAAGCAAUCAGCAAGUAUACUGCCGCAGAAACUCGUCACCUU
>dre-mir-34b
GGGGUUGGUCUGUAGGCAGUGUUGUUAGCUGAUUGUUUCAUAUGAACUAUAAUCACUAACCAUACUGCCAACACAACAACCUACA
>dre-mir-34c
UGCUGUGUGGUCACCAGGCAGUGCAGUUAGUUGAUUACAAUCCAUAAAGUAAUCACUAACCUCACUACCAGGUGAAGGCUAGUA
>dre-mir-363
UAAAUGCAAAUAUUUGUCUUGCUGUUUUCGGGUGGAUGACUCUGCAAUUUUAUUAGUGAUGGAAAAACUUCAAUAAAAAUUGCACGGUAUCCAUCUGUAAUCCGCUGGAUUCCAUUACCUGCGUUUG
>dre-mir-365-1
CCGCAGGGAGAAUGAGGGGCUUUUGGGGGCACUUGUGUUUCAGUUUCACCAUCAUAAUGCCCCUAAAAAUCCUUAUUGCUCUUGCACUG
>dre-mir-365-2
AGGCAGCAAGAAAAAUGAGGGACUUUUAGGGGCAGCUGUGUUUUAUUAACCCAGUCAUAAUGCCCCUAAAAAUCCUUAUUGCUCUUGCAAUUUUCAGC
>dre-mir-365-3
AAGUCAGCAAGAAAAGUGAGGGACUUUUAGGGGCAGCUGUGUUAUACUGACCCAGUCAUAAUGCCCCUAAAAAUCCUUAUUGCUCUUGCAGUGCUCAAC
>dre-mir-365-4
AAGUCAGCAAGAAAAGUGAGGGACUUUUAGGGGCAGCUGUGUUAUACUGACCCAGUCAUAAUGCCCCUAAAAAUCCUUAUUGCUCUUGCAGUGCUCAAC
>dre-mir-375-1
UGCACUUGCUUUACGUUGAGCCACACGCACAAUACAUGUGGAUUCAGUUUUGUUCGUUCGGCUCGCGUUAAGCAAGUGCA
>dre-mir-375-2
UGUACUUGUCUCACGUUGAGCCACACGCACAAUGCCUGCAGAUGAAAGGGUUUUGUUCGUUCGGCUCGCGUUACGCAGAUGCA
>dre-mir-429
CUUGUUGAUGGACGUCUUACCAGACAUGGUUAGAUGUAAUAACUUGUGUCUAAUACUGUCUGGUAAUGCCGUCCAUCACAUG
>dre-mir-430a-1
CUGCUACUGUUGUCACUAUCGGUGCCCUCACAAAGGCACUGACUUGGAUGCUGCAUGUGGUAAGUGCUAUUUGUUGGGGUAGUUUCAA
>dre-mir-430a-10
GGACAAGGUUUUAAUCUGCUACUAUUGUCACUAUCGGUACCCUCACAAAGGCACUGACUUGGAUGCUGUAAUUGGUAAGUGCUAUUUGUUGGGGUAGUUUCAAGUGACCUGUGCUACAAGAGAAUGUUGUCU
>dre-mir-430a-11
GGACAAGGUUUUAAUCUGCUACUAUUGUCACUAUCGGUACCCUCACAAAGGCACUGACUUGGAUGCUGUAAUUGGUAAGUGCUAUUUGUUGGGGUAGUUUCAAGUGACCUGUGCUACAAGAGAAUGUUGUCU
>dre-mir-430a-12
GUCUCUAUCGGUACCCUCACAAAAGCACUGACUUUGAUGCUGUAUUUGGUAAGUGCUAUUUGUUGGGGUAGUUUCAAGUGAC
>dre-mir-430a-13
GUCUCUAUCGGUACCCUCACAAAAGCACUGACUUUGAUGCUGUAUUUGGUAAGUGCUAUUUGUUGGGGUAGUUUCAAGUGAC
>dre-mir-430a-14
GUCUCUAUCGGUACCCUCACAAAAGCACUGACUUUGAUGCUGUAUUUGGUAAGUGCUAUUUGUUGGGGUAGUUUCAAGUGAC
>dre-mir-430a-15
GUCUCUAUCGGUACCCUCACAAAAGCACUGACUUUGAUGCUGUAUUUGGUAAGUGCUAUUUGUUGGGGUAGUUUCAAGUGAC
>dre-mir-430a-16
GUCUCUAUCGGUACCCUCACAAAAGCACUGACUUUGAUGCUGUAUUUGGUAAGUGCUAUUUGUUGGGGUAGUUUCAAGUGAC
>dre-mir-430a-17
GUCUCUAUCGGUACCCUCACAAAAGCACUGACUUUGAUGCUGUAUUUGGUAAGUGCUAUUUGUUGGGGUAGUUUCAAGUGAC
>dre-mir-430a-18
CACCAUUGUCUCUAUCGGUACCCUCACAAAAGCACUGACUUUGAUGCUGUAUUUGGUAAGUGCUAUUUGUUGGGGUAGUUUUAAGUGACAUGUG
>dre-mir-430a-19
CACCAUUGUCUCUAUCGGUACCCUCACAAAAGCACUGACUUUGAUGCUGUAUUUGGUAAGUGCUAUUUGUUGGGGUAGUUUUAAGUGACAUGUG
>dre-mir-430a-2
GUCACUAUCGGUACCCUCACAAAGGCACUGACUUGGAUGCUGUAAUUGGUAAGUGCUAUUUGUUGGGGUAGUUUCAAGUGAC
>dre-mir-430a-20
GGACAAGGUUUUAAUCUGCUGCUAUUGUCACUAUCGGUACCCUCACAAAGGCACUGACUUGGAUGCUGUAAUUGGUAAGUGCUAUUUGUUGGGGUAGUUUCAAGUGACCUGUGCUACAAGAGAAUGUUGUCU
>dre-mir-430a-21
GGACAAGGUUUUAAUCUGCUGCUAUUGUCACUAUCGGUACCCUCACAAAGGCACUGACUUGGAUGCUGUAAUUGGUAAGUGCUAUUUGUUGGGGUAGUUUCAAGUGACCUGUGCUACAAGAGAAUGUUGUCU
>dre-mir-430a-22
GACAAGAUUUUAGUCUGCCACCAUUGUCUCUAUCGGUACCCUCACAAAAGCACUGACUUUGAUGCUGUAAUUGGUAAGUGCUAUUUGUUGGGGUAGUUUCAAGUGACCUGUGCUACAAGAGAAUGUUGUC
>dre-mir-430a-23
UUUAAAUAAACUAUUACCGUCAGGCUUUCACAAGCCAGCCUCAAAGUUUGUUCUCAAACUUUAAGAAUCUAGUUGGUAAGUGCUAUUUGUUGGGGUAGUUUCAAGUGA
>dre-mir-430a-3
GUCACUAUCGGUACCCUCACAAAGGCACUGACUUGGAUGCUGUAAUUGGUAAGUGCUAUUUGUUGGGGUAGUUUCAAGUGAC
>dre-mir-430a-4
CUAUCGGUACCCUCACAAAAACACUGACUUUGAUGCUGUAUUUGGUAAGUGCUAUUUGUUGGGGUAGUUUCAAGUGA
>dre-mir-430a-5
GGACAAGGUUUUAAUCUGCUACUAUUGUCACUAUCGGUACCCUCACAAAGGCACUGACUUGGAUGCUGUAAUUGGUAAGUGCUAUUUGUUGGGGUAGUUUCAAGUGACCUGUGCUACAAGAGAAUGUUGUCU
>dre-mir-430a-6
GGACAAGGUUUUAAUCUGCUACUAUUGUCACUAUCGGUACCCUCACAAAGGCACUGACUUGGAUGCUGUAAUUGGUAAGUGCUAUUUGUUGGGGUAGUUUCAAGUGACCUGUGCUACAAGAGAAUGUUGUCU
>dre-mir-430a-7
GGACAAGGUUUUAAUCUGCUACUAUUGUCACUAUCGGUACCCUCACAAAGGCACUGACUUGGAUGCUGUAAUUGGUAAGUGCUAUUUGUUGGGGUAGUUUCAAGUGACCUGUGCUACAAGAGAAUGUUGUCU
>dre-mir-430a-8
GGACAAGGUUUUAAUCUGCUACUAUUGUCACUAUCGGUACCCUCACAAAGGCACUGACUUGGAUGCUGUAAUUGGUAAGUGCUAUUUGUUGGGGUAGUUUCAAGUGACCUGUGCUACAAGAGAAUGUUGUCU
>dre-mir-430a-9
GGACAAGGUUUUAAUCUGCUACUAUUGUCACUAUCGGUACCCUCACAAAGGCACUGACUUGGAUGCUGUAAUUGGUAAGUGCUAUUUGUUGGGGUAGUUUCAAGUGACCUGUGCUACAAGAGAAUGUUGUCU
>dre-mir-430b-1
AUUGAUAGAAACCAGUUGAGGUCAACUCUAACUUUAGCAUCUUUCUUUUAAGCAAAGUAGAAAGUGCUAUCAAGUUGGGGUAGAUGUUUGC
>dre-mir-430b-10
CAGUUGACAUCAACUCUAACUUUAGCAUCUUUCUUUUAAGCAAAGUAGAAAGUGCUAUCAAGUUGGGGUAGAUGUUUGCUG
>dre-mir-430b-11
CAGUUGACAUCAACUCUAACUUUAGCAUCUUUCUUUUAAGCAAAGUAGAAAGUGCUAUCAAGUUGGGGUAGAUGUUUGCUG
>dre-mir-430b-12
CAGUUGACAUCAACUCUAACUUUAGCAUCUUUCUUUUAAGCAAAGUAGAAAGUGCUAUCAAGUUGGGGUAGAUGUUUGCUG
>dre-mir-430b-13
CAGUUGACAUCAACUCUAACUUUAGCAUCUUUCUUUUAAGCAAAGUAGAAAGUGCUAUCAAGUUGGGGUAGAUGUUUGCUG
>dre-mir-430b-14
CAGUUGACAUCAACUCUAACUUUAGCAUCUUUCUUUUAAGCAAAGUAGAAAGUGCUAUCAAGUUGGGGUAGAUGUUUGCUG
>dre-mir-430b-15
CAGUUGACAUCAACUCUAACUUUAGCAUCUUUCUUUUAAGCAAAGUAGAAAGUGCUAUCAAGUUGGGGUAGAUGUUUGCUG
>dre-mir-430b-16
CAGUUGACAUCAACUCUAACUUUAGCAUCUUUCUUUUAAGCAAAGUAGAAAGUGCUAUCAAGUUGGGGUAGAUGUUUGCUG
>dre-mir-430b-17
CAGUUGACAUCAACUCUAACUUUAGCAUCUUUCUUUUAAGCAAAGUAGAAAGUGCUAUCAAGUUGGGGUAGAUGUUUGCUG
>dre-mir-430b-18
CAGUUGACAUCAACUCUAACUUUAGCAUCUUUCUUUUAAGCAAAGUAGAAAGUGCUAUCAAGUUGGGGUAGAUGUUUGCUG
>dre-mir-430b-19
CAGUUGACAUCAACUCUAACUUUAGCAUCUUUCUUUUAAGCAGAGCAGAAAGUGCUAUCAAGUUGGGGUAGAUGUUUGCUG
>dre-mir-430b-2
CAGUUGAGGUCAACUCUAACUUUAGCAUCUUUCUUUUAAGCAAAGUAGAAAGUGCUAUCAAGUUGGGGUAGAUGUUUGCUG
>dre-mir-430b-20
CAGUUGAGGUCAACUCUAACUUUAGCAUCUUUCUUUUAAGCAUAGUAGAAAGUGCUAUCAAGUUGGGGUAGAUGUUUACUG
>dre-mir-430b-21
CAGUUGAGGUCAACUCUAACUUUAGCAUCUUUCUUUUAAGCAUAGUAGAAAGUGCUAUCAAGUUGGGGUAGAUGUUUACUG
>dre-mir-430b-22
CAGUUGAGGUCAACUCUAACUUUAGCAUCUUUCUUUUAAGCAAAGUAGAAAGUGCUAUCAAGUUGGGGUAGAUGUUUGUUG
>dre-mir-430b-23
CAGUUGAGGUCAACUCUAACUUUAGCAUCUUUCUUUUAAGCAAAGUAGAAAGUGCUAUCAAGUUGGGGUAGAUGUUUGUUG
>dre-mir-430b-3
CAGUUGAGGUCAACUCUAACUUUAGCAUCUUUCUUUUAAGCAAAGUAGAAAGUGCUAUCAAGUUGGGGUAGAUGUUUGCUG
>dre-mir-430b-4
CAGUUGAGGUCAACUCUAACUUUAGCAUCUUUCUUUUAAGCAAAGUAGAAAGUGCUAUCAAGUUGGGGUAGAUGUUUGCUG
>dre-mir-430b-5
CAGUUGACAUCAACUCUAACUUUAGCAUCUUUCUUUUAAGCAAAGUAAAAAGUGCUAUCAAGUUGGGGUAGAUGUUUGCUG
>dre-mir-430b-6
CAGUUGACGUCAACUCUAACUUUAGCAUCUUUCUUUUAAGCAGAGUAGAAAGUGCUAUCAAGUUGGGGUAGAUGUUUGCUG
>dre-mir-430b-7
CAGUUGACGUCAACUCUAACUUUAGCAUCUUUCUUUUAAGCAGAGUAGAAAGUGCUAUCAAGUUGGGGUAGAUGUUUGCUG
>dre-mir-430b-8
CAGUUGACGUCAACUCUAACUUUAGCAUCUUUCUUUUAAGCAGAGUAGAAAGUGCUAUCAAGUUGGGGUAGAUGUUUGCUG
>dre-mir-430b-9
CAGUUGACGUCAACUCUAACUUUAGCAUCUUUCUUUUAAGCAGAGUAGAAAGUGCUAUCAAGUUGGGGUAGAUGUUUGCUG
>dre-mir-430c-1
UUCAAUCUAAAGCACAUUAAGAUCACUUCAAACAGGAGCAUUGAUUUGUCCUUUGUUCAUAAGUGCUUCUCUUUGGGGUAGUUUUAAUAAGGACAG
>dre-mir-430c-10
AUUAAGAUCACUUCAAACAGGAGCAUUGAUUUGUCCUUUGUUCAUAAGUGCUUCUCUUUGGGGUAGUUUUAAUAAGGACAAG
>dre-mir-430c-11
AUUAAGAUCACUUCAAACAGGAGCAUUGAUUUGUCCUUUGUUCAUAAGUGCUUCUCUUUGGGGUAGUUUUAAUAAGGACAAG
>dre-mir-430c-12
AUUAAGAUCACUUCAAACAGGAGCAUUGAUUUGUCCUUUGUUCAUAAGUGCUUCUCUUUGGGGUAGUUUUAAUAAGGACAAG
>dre-mir-430c-13
AUUAAGAUCACUUCAAACAGGAGCAUUGAUUUGUCCUUUGUUCAUAAGUGCUUCUCUUUGGGGUAGUUUUAAUAAGGACAAG
>dre-mir-430c-14
AUUAAGAUCACUUCAAACAGGAGCAUUGAUUUGUCCUUUGUUCAUAAGUGCUUCUCUUUGGGGUAGUUUUAAUAAGGACAAG
>dre-mir-430c-15
AUUAAGAUCACUUCAAACAGGAGCAUUGAUUUGUCCUUUGUUCAUAAGUGCUUCUCUUUGGGGUAGUUUUAAUAAGGACAAG
>dre-mir-430c-16
AUUAAGAUCACUUCAAACAGGAGCAUUGAUUUGUCCUUUGUUCAUAAGUGCUUCUCUUUGGGGUAGUUUUAAUAAGGACAAG
>dre-mir-430c-17
AUUAAGAUCACUUCAAACAGGAGCAUUGAUUUGUCCUUUGUUCAUAAGUGCUUCUCUUUGGGGUAGUUUUAAUAAGGACAAG
>dre-mir-430c-18
AUUAAGAUCACUUCAAACAGGAGCAUUGAUUUGUCCUUUGUUCAUAAGUGCUUCUCUUUGGGGUAGUUUUAAUAAGGACAAG
>dre-mir-430c-19
AUUAAGAUCACUUCAAACAGGAGCAUUGAUUUGUCCUUUGUUCAUAAGUGCUUCUCUUUGGGGUAGUUUUAAUAAGGACAAG
>dre-mir-430c-2
CACAUUAAGAUCACUUCAAACAGGAGCAUUGAUUUGUCCUUUGUUCAUAAGUGCUUCUCUUUGGGGUAGUUUUAAUAAG
>dre-mir-430c-20
AUUAAGAUCACUUCAAACAGGAGCAUUGAUUUGUCCUUUGUUCAUAAGUGCUUCUCUUUGGGGUAGUUUUAAUAAGGACAAG
>dre-mir-430c-21
AUUAAGAUCACUUCAAACAGGAGCAUUGAUUUGUCCUUUGUUCAUAAGUGCUUCUCUUUGGGGUAGUUUUAAUAAGGACAAG
>dre-mir-430c-3
CACAUUAAGAUCACUUCAAACAGGAGCAUUGAUUUGUCCUUUGUUCAUAAGUGCUUCUCUUUGGGGUAGUUUUAAUAAG
>dre-mir-430c-4
CACAUUAAGAUCACUUCAAACAGGAGCAUUGAUUUGUCCUUUGUUCAUAAGUGCUUCUCUUUGGGGUAGUUUUAAUAAG
>dre-mir-430c-5
CACAUUAAGAUCACUUCAAACAGGAGCAUUGAUUUGUCCUUUGUUCAUAAGUGCUUCUCUUUGGGGUAGUUUUAAUAAG
>dre-mir-430c-6
AUUAAGAUCACUACAAACAGGAGCAUUGAUUUGUCCUUUGUUCAUAAGUGCUUCUCUUUGGGGUAGUUUUAAUAAGGACAAG
>dre-mir-430c-7
AUUAAGAUCACUUCAAACAGGAGCAUUGAUUUGUCCUUUGUUCAUAAGUGCUUCUCUUUGGGGUAGUUUUAAU
>dre-mir-430c-8
AUUAAGAUCACUUCAAACAGGAGCAUUGAUUUGUCCUUUGUUCAUAAGUGCUUCUCUUUGGGGUAGUUUUAAUAAGGACAAG
>dre-mir-430c-9
AUUAAGAUCACUUCAAACAGGAGCAUUGAUUUGUCCUUUGUUCAUAAGUGCUUCUCUUUGGGGUAGUUUUAAUAAGGACAAG
>dre-mir-430i-1
GUCUCUAUCGGUACCCUCACAAAAGCACUGACUUUGAUGCUGUAUUUGGUAAGUGCUAUUUGUUGGCGUAGUUUCAAGUGAC
>dre-mir-430i-2
GUCUCUAUCGGUACCCUCACAAAAGCACUGACUUUGAUGCUGUAUUUGGUAAGUGCUAUUUGUUGGCGUAGUUUCAAGUGAC
>dre-mir-430i-3
GUCUCUAUCGGUACCCUCACAAAAGCACUGACUUUGAUGCUGUAUUUGGUAAGUGCUAUUUGUUGGCGUAGUUUCAAGUGAC
>dre-mir-430j
CAGUUGAGAUCAACUCUAACUUUAGCAUCUUUCUUUUAAGCAAAGUAGAAAGUGCUAUCAAAUUGGGGUAGAUGUUUGCUG
>dre-mir-451
AGAGGCGGCGAAACCGUUACCAUUACUGAGUUUAGUAAUGGUAAGGGUUCUGCUGCCUUU
>dre-mir-454a
UUGCAGGUCGUUUAAGAAUUAAUCCUAAUUCUUGGGACCCUAUCAGUAUUGCCUCUGCUGUCCACUGUGUUCAGAGUAGUGCAAUAUUGCUAAUAGGGUUUUAGGUUUUAGGUUGUACCUUCAG
>dre-mir-454b
GAUAAAUGCAUCUUGCAGGCGAGACCCUAUCAAUAUUGCCUCUGCUUUUCUCACUGUUUAUGGAGUAGUGCAAUAUUGCUUAUAGGGUCUUGACUUUAAGGCUAAUCUGCAAUAUC
>dre-mir-455
UCCCUGGUGUGAGGGUAUGUGCCCUUGGACUACAUCGUGGAAGCCAGCACCAUGCAGUCCAUGGGCAUAUACACUUGCCUCAAGGCCUAGAUCUUC
>dre-mir-456
GCUGGUUGUGUGUGCAGGCAUCUUUCCAGUCUACAUGUGGAUCCAGGAGUCUGCAGGCUGGUUAGAUGGUUGUCACGUACCCAGC
>dre-mir-457a
UGCCUGACAGAAGCAGCACAUCAAUAUUGGCAGCUGCCCUCUCUCUGGGUUGCCAGUAUGGUUUGUGCUGCUCCCGUCAGACA
>dre-mir-457b
GAAUGUACUAAAGCAGCACAUAAAUACUGGAGGUGAUUGUGGUGUUAUCCAGUAUUGCUGUUCUGCUGUAGUAAGACC
>dre-mir-458
GUGCAGAUAGCAGCGCCAUUUACAGAGCUAUAAGCAUCAUAGUUGUCAUAGCUCUUUGAAUGGUACUGCCAUAUGCAC
>dre-mir-459
CCUCUUGCUCUCAGUAACAAGGAUUCAUCCUGUUGUGGUACUCAAAUCCAACAGGGAAUCUCUGUUACUGGGGUUAAGGUU
>dre-mir-460
CUCCUCGGCUCCUGCAUUGUACACACUGUGCGGAAAACAUGGACAUGCACAGCGCAUACAAUGUGGAUGCUGUGGAG
>dre-mir-461
AUUUUGAAAAUCAGGAAUGGGCUAAAUGCCAAUCAAAAUAAAGCAAGUCUUUGGUCCAGACCAGGUAAUACAAAAUAAG
>dre-mir-462
GUCUGGAUGGUAACGGAACCCAUAAUGCAGCUGUUUGGUUGAUUGAUUGACAGCUGUCUGUGGAUUCCGUGCCCCUCCUUUCUUGCAGGAGCUCAUUGAGAU
>dre-mir-489
ACUGACUUGAGUGGUGGCCUGGUGGUCGUAUGUAUGACGUCAUUUACUUCAAAGUUUGGAGUGACAUCAUAUGUACGGCUGCUAAACUGCUACAUGGCUCAUCA
>dre-mir-499
ACUGAGAGGGAGGCAGUUAAGACUUGCAGUGAUGUUUAGAGAAAUGUCACAUGAACAUCACUUUAAGUCUGUGCUGGCUCCUGUUCUGAGU
>dre-mir-722
GGAACGGAGUGGAAUUUGAAACGUUUUGGCCAAAAAUGUAGCCAUGGCAAAGGGGUUUUUUGCAGAAACGUUUCAGAUUUCGCUCCGUUCU
>dre-mir-723
UGCGUAGAGAUAAAGACAGUUUUAAAUGAUGUUACUUUUUUUCAAAUGGAGAAAGACAUCAAUUAAAUCUGUGCUUAUCUCUACAAGCA
>dre-mir-724
CAGCAGACUGGAUUUAAAGGGAAUUUGCGACUGUUAGUCAGAUUUGUAGAACAGCCACACCUUCCUUUUAAGAUCUUGCCUGCUG
>dre-mir-725
CUGCAGUGCACAUUGCUAGGAAUGGUGGCUGAGAUGAAGAGCAGGAUUUCAGUCAUUGUUUCUAGUAGUGCGCGCUGCAG
>dre-mir-726
UCAGUCGUAUGCCUGGAAUUCCGCUAGUUCUGAACUAUUCGUGAUUGGCAAAAGUUCACUACUAGCAGAACUCGGAUAUACAACUGA
>dre-mir-727
CUGUAUGUCAUUUUCAGUCUUCAAUUCCUCCCAGCCCGUACCCAUCGAAACUGUGAGUUGAGGCGAGUUGAAGACUUAAAGUGCUGUACAG
>dre-mir-728
CAUCUUCUGAGGAAAUGUAGUAGACUAUAAGUAUACAGUAAACAUGAACGUAUACUAAGUACACUACGUUUUCUCAAGAGGUG
>dre-mir-729
CGUCAAGGGCCAUCCAGUGACCCGGGGUUGUAUUGUAACCAAGCUGUAAGUGUCCAUGAUGCAUGGGUAUGAUACGACCUGGGUUACAGAAUGGUGAUG
>dre-mir-730
GGGUUCUCCGGUCUCCUCAUUGUGCAUGCUGUGUGUCUUCAGUCUGGUCCUCACAGCGCCUGCAAUGUGGAGGCUAGGGGACUC
>dre-mir-731
UGAUGCUGAUCUGGAAUGACACGUUUUCUCCCGGAUCGCCAGAAAUAUGUUUCGCCACCGGGAACUUCGUGUCAGCCAAGAUUGGCAUCA
>dre-mir-732
AGAUAAAGUUCCACCGAGGGUUAAAUGUUUUGGUAUUUUAAUAGUGUCAAUCUCAAAGCAGAGAACUCUCGGUGGAGAUGUAUUU
>dre-mir-733
UGGCUUUUCCGUAGUGUCGCUGUUGCGUUGGUUUAGCUCAGUGGUUACUUCUGUGAUCCCUGAAAAAUCAACCUUUCAUGGUCACCUCGGUGCCA
>dre-mir-734
UGAUAUUGAGAGCUGAACCAUUCUGCAGCAUGGCUGCCUGUGGAUCCUCUGGGGAAAGGUAAAUGCUGCAGAAUCGUACCGUUCUUGGUAUCA
>dre-mir-735
GGCUGGUCCGAAGGCGGUGGGUUAGUCUUCUCUCCCCUCUCCCACCGCUAAACUUGACCAGUC
>dre-mir-736
UCUACUGACAGAGAAGCUUUUUGUUUGUGUUAUGUUUAUUUUCAAAUGUAAGACGAACAAAAAGUUUUUCUGUUAGUAGG
>dre-mir-737
CCACAGCUGCUGUGCUGUUGUUUUUUUAGGUUUUGAUUUUUGUGAAAUGUCGAUGAGAAAAUCAAAACCUAAAGAAAAUACUGCGCAGAUAGAUGG
>dre-mir-738
GCUACGGCCCGCGUCGGGACCUCUCGUCUAGCGGCUUCUCCCCUCGGGGGAGGGGGUAGGUCGCGGGGCGAGUGUCCUCCCCGGCGCGGUGCCUCGGC
>dre-mir-739
CGGGUGGAGCCGCCGCGGGCGCAGAUCUUGGUGGUAGUAGCAAAUAUUCAAACGAGAGCUUUGAAGGCCGAAGUGGAGAAGGGUUCCAUGUG
>dre-mir-740
GCAUUUGUGUGCAUAAAAAGUGGUAUGGUACAGUUUGCUUUUAGGUACUUUUUGACAGUGGAAUCAGCCAUAAAAGCGUACUGUACCGUACCAUACCGUAUGGUACCAGGGGC
>dre-mir-7a-1
UGUGGAAGACUAGUGAUUUUGUUGUUGUUUCUUCUGCUUUCUGACAACAAGUCACAGUCUACCUCAGCGAGCGGGCCCU
>dre-mir-7a-2
UUUUGGGCAUUAUGGAAGACUAGUGAUUUUGUUGUUGUGACGUCAUCAGUACUGACAACAAGUCACAGUCUGCCUCAGUGACCAGAAUCCACUCGUC
>dre-mir-7a-3
UGUGUGUGUGUUCUGCCCUCUGCGGAGUGGAAGACUAGUGAUUUUGUUGUGAAAAUGAACAAAAACCAACAACAAACCGCAGUCGUCCUCUCAGCACGGGGCCCACACCUGCAGAGCACA
>dre-mir-7b
UGAACGCUGGCUUGCUUCUGUGUGGAAGACUUGUGAUUUUGUUGUUGUUAGUUAGAUGAAGUGACAACAAAUCACGGUCUGCCCUACAGCACAGGCCCAGCAUC
>dre-mir-9-1
GGGGUUGGCUGUUAUCUUUGGUUAUCUAGCUGUAUGAGUGUUAUUCAUUCUUCAUAAAGCUAGAUAACCGAAAGUAACAAGAAUCCC
>dre-mir-9-2
GCUCUCCUCUGGUGACUUUUGCACUUGGAGGCGUGUUGUUAUCUUUGGUUAUCUAGCUGUAUGAGUGUGCUGGCCGUCAUAAAGCUAGAUAACCGAAAGUAAGAGCCGCUUCUAUCAGCAACGUAUGGAGCAUUGC
>dre-mir-9-3
UCAGGGGGUUGGUUUCUCUCUUUGGUUAUCUAGCUGUAUGAGUUAUAACACUGUCAUAAAGCUAGAUAACCGAAAGUAGAAAUAAUUCCCAAAAUCUUUGG
>dre-mir-9-4
UGGGUUAGUUUUUCUCUUUGGUUAUCUAGCUGUAUGAGUUUAUGUGAUAUCAUAAAGCUAGAGAACCGAAUGUAUAAACUAAUUCCA
>dre-mir-9-5
GGAAGCGAGUUGUUAUCUUUGGUUAUCUAGCUGUAUGAGUAUUUUGCACUUCAUAAAGCUAGAUAACCGAAAGUAAAAACUGCCUCC
>dre-mir-9-6
GGAGGUAGUUGCUAUCUUUGGUUAUCUAGCUGUAUGAGUGUUUAUCUGCCUUCAUAAAGCUAGAUAACCGAAAGUAGAAACGUCCUCC
>dre-mir-9-7
GGGUUAGUUUUUCUCUUUGGUUAUCUAGCUGUAUGAGUUAUGAAAUAUCAUAAAGCUAGAGAACCGAAAGUAGAAACUAUACCU
>dre-mir-92a-1
UGGUCCCUUUCUGCGCAGGUUGGGAUUGGUAGCAAUGCUGUGUGUUUUGAAGGUAUUGCACUUGUCCCGGCCUGUAAAGGAUUGU
>dre-mir-92a-2
ACAGCAUCCCUUUCUUUGCAGGUUGGGAUCGGCCGCAAUGCUCUGUGCUGGAAGUAUUGCACUUGUCCCGGCCUGUGAAGAGCAUGGGAAAUUGU
>dre-mir-92b
UCCUACGGGCAGGGAGGUGUGGGAUGUUGUGCAGUGUUGUUCAAUCUCCCGCCAAUAUUGCACUCGUCCCGGCCUCCCUGAC
>dre-mir-93
GUGUGUGUUAAAAGUGCUGUUUGUGCAGGUAGUGUGUUUCCUCUACUGUAGGAGCAGCACUUCACAACACACAC
>dre-mir-96
GCUGGGCGCUCUUCUUUGCCUGUUUUGGCACUAGCACAUUUUUGCUUUUUUAUAUAUACCUUGAGCAAUUAUGUGUAGUGCCAAUAUGGGACAAGACAGACAUGCUACUUAAAAAAAAAAUCAGC
>dre-mir-99-1
GCCACUUGUCAUUAACCCGUAGAUCCGAUCUUGUGAUAAGUUUGAUGGCACAAGCUCGAUUCUAUGGGUCUCUGUCUCUGUGGU
>dre-mir-99-2
CACUUGUCACAAACCCGUAGAUCCGAUCUUGUGGCGUAAUCGGCAACCCAAGCUCGAUUCUGUGGGUCUCUGUCACUGUG
>hsa-let-7a-1
UGGGAUGAGGUAGUAGGUUGUAUAGUUUUAGGGUCACACCCACCACUGGGAGAUAACUAUACAAUCUACUGUCUUUCCUA
>hsa-let-7a-2
AGGUUGAGGUAGUAGGUUGUAUAGUUUAGAAUUACAUCAAGGGAGAUAACUGUACAGCCUCCUAGCUUUCCU
>hsa-let-7a-3
GGGUGAGGUAGUAGGUUGUAUAGUUUGGGGCUCUGCCCUGCUAUGGGAUAACUAUACAAUCUACUGUCUUUCCU
>hsa-let-7b
CGGGGUGAGGUAGUAGGUUGUGUGGUUUCAGGGCAGUGAUGUUGCCCCUCGGAAGAUAACUAUACAACCUACUGCCUUCCCUG
>hsa-let-7c
GCAUCCGGGUUGAGGUAGUAGGUUGUAUGGUUUAGAGUUACACCCUGGGAGUUAACUGUACAACCUUCUAGCUUUCCUUGGAGC
>hsa-let-7d
CCUAGGAAGAGGUAGUAGGUUGCAUAGUUUUAGGGCAGGGAUUUUGCCCACAAGGAGGUAACUAUACGACCUGCUGCCUUUCUUAGG
>hsa-let-7e
CCCGGGCUGAGGUAGGAGGUUGUAUAGUUGAGGAGGACACCCAAGGAGAUCACUAUACGGCCUCCUAGCUUUCCCCAGG
>hsa-let-7f-1
UCAGAGUGAGGUAGUAGAUUGUAUAGUUGUGGGGUAGUGAUUUUACCCUGUUCAGGAGAUAACUAUACAAUCUAUUGCCUUCCCUGA
>hsa-let-7f-2
UGUGGGAUGAGGUAGUAGAUUGUAUAGUUUUAGGGUCAUACCCCAUCUUGGAGAUAACUAUACAGUCUACUGUCUUUCCCACG
>hsa-let-7g
AGGCUGAGGUAGUAGUUUGUACAGUUUGAGGGUCUAUGAUACCACCCGGUACAGGAGAUAACUGUACAGGCCACUGCCUUGCCA
>hsa-let-7i
CUGGCUGAGGUAGUAGUUUGUGCUGUUGGUCGGGUUGUGACAUUGCCCGCUGUGGAGAUAACUGCGCAAGCUACUGCCUUGCUA
>hsa-mir-1-1
UGGGAAACAUACUUCUUUAUAUGCCCAUAUGGACCUGCUAAGCUAUGGAAUGUAAAGAAGUAUGUAUCUCA
>hsa-mir-1-2
ACCUACUCAGAGUACAUACUUCUUUAUGUACCCAUAUGAACAUACAAUGCUAUGGAAUGUAAAGAAGUAUGUAUUUUUGGUAGGC
>hsa-mir-100
CCUGUUGCCACAAACCCGUAGAUCCGAACUUGUGGUAUUAGUCCGCACAAGCUUGUAUCUAUAGGUAUGUGUCUGUUAGG
>hsa-mir-101-1
UGCCCUGGCUCAGUUAUCACAGUGCUGAUGCUGUCUAUUCUAAAGGUACAGUACUGUGAUAACUGAAGGAUGGCA
>hsa-mir-101-2
ACUGUCCUUUUUCGGUUAUCAUGGUACCGAUGCUGUAUAUCUGAAAGGUACAGUACUGUGAUAACUGAAGAAUGGUGGU
>hsa-mir-103-1
UACUGCCCUCGGCUUCUUUACAGUGCUGCCUUGUUGCAUAUGGAUCAAGCAGCAUUGUACAGGGCUAUGAAGGCAUUG
>hsa-mir-103-2
UUGUGCUUUCAGCUUCUUUACAGUGCUGCCUUGUAGCAUUCAGGUCAAGCAGCAUUGUACAGGGCUAUGAAAGAACCA
>hsa-mir-105-1
UGUGCAUCGUGGUCAAAUGCUCAGACUCCUGUGGUGGCUGCUCAUGCACCACGGAUGUUUGAGCAUGUGCUACGGUGUCUA
>hsa-mir-105-2
UGUGCAUCGUGGUCAAAUGCUCAGACUCCUGUGGUGGCUGCUUAUGCACCACGGAUGUUUGAGCAUGUGCUAUGGUGUCUA
>hsa-mir-106a
CCUUGGCCAUGUAAAAGUGCUUACAGUGCAGGUAGCUUUUUGAGAUCUACUGCAAUGUAAGCACUUCUUACAUUACCAUGG
>hsa-mir-106b
CCUGCCGGGGCUAAAGUGCUGACAGUGCAGAUAGUGGUCCUCUCCGUGCUACCGCACUGUGGGUACUUGCUGCUCCAGCAGG
>hsa-mir-107
CUCUCUGCUUUCAGCUUCUUUACAGUGUUGCCUUGUGGCAUGGAGUUCAAGCAGCAUUGUACAGGGCUAUCAAAGCACAGA
>hsa-mir-10a
GAUCUGUCUGUCUUCUGUAUAUACCCUGUAGAUCCGAAUUUGUGUAAGGAAUUUUGUGGUCACAAAUUCGUAUCUAGGGGAAUAUGUAGUUGACAUAAACACUCCGCUCU
>hsa-mir-10b
CCAGAGGUUGUAACGUUGUCUAUAUAUACCCUGUAGAACCGAAUUUGUGUGGUAUCCGUAUAGUCACAGAUUCGAUUCUAGGGGAAUAUAUGGUCGAUGCAAAAACUUCA
>hsa-mir-122a
CCUUAGCAGAGCUGUGGAGUGUGACAAUGGUGUUUGUGUCUAAACUAUCAAACGCCAUUAUCACACUAAAUAGCUACUGCUAGGC
>hsa-mir-124a-1
AGGCCUCUCUCUCCGUGUUCACAGCGGACCUUGAUUUAAAUGUCCAUACAAUUAAGGCACGCGGUGAAUGCCAAGAAUGGGGCUG
>hsa-mir-124a-2
AUCAAGAUUAGAGGCUCUGCUCUCCGUGUUCACAGCGGACCUUGAUUUAAUGUCAUACAAUUAAGGCACGCGGUGAAUGCCAAGAGCGGAGCCUACGGCUGCACUUGAA
>hsa-mir-124a-3
UGAGGGCCCCUCUGCGUGUUCACAGCGGACCUUGAUUUAAUGUCUAUACAAUUAAGGCACGCGGUGAAUGCCAAGAGAGGCGCCUCC
>hsa-mir-125a
UGCCAGUCUCUAGGUCCCUGAGACCCUUUAACCUGUGAGGACAUCCAGGGUCACAGGUGAGGUUCUUGGGAGCCUGGCGUCUGGCC
>hsa-mir-125b-1
UGCGCUCCUCUCAGUCCCUGAGACCCUAACUUGUGAUGUUUACCGUUUAAAUCCACGGGUUAGGCUCUUGGGAGCUGCGAGUCGUGCU
>hsa-mir-125b-2
ACCAGACUUUUCCUAGUCCCUGAGACCCUAACUUGUGAGGUAUUUUAGUAACAUCACAAGUCAGGCUCUUGGGACCUAGGCGGAGGGGA
>hsa-mir-126
CGCUGGCGACGGGACAUUAUUACUUUUGGUACGCGCUGUGACACUUCAAACUCGUACCGUGAGUAAUAAUGCGCCGUCCACGGCA
>hsa-mir-128a
UGAGCUGUUGGAUUCGGGGCCGUAGCACUGUCUGAGAGGUUUACAUUUCUCACAGUGAACCGGUCUCUUUUUCAGCUGCUUC
>hsa-mir-128b
UGUGCAGUGGGAAGGGGGGCCGAUACACUGUACGAGAGUGAGUAGCAGGUCUCACAGUGAACCGGUCUCUUUCCCUACUGUGUC
>hsa-mir-129-1
GGAUCUUUUUGCGGUCUGGGCUUGCUGUUCCUCUCAACAGUAGUCAGGAAGCCCUUACCCCAAAAAGUAUCU
>hsa-mir-129-2
UGCCCUUCGCGAAUCUUUUUGCGGUCUGGGCUUGCUGUACAUAACUCAAUAGCCGGAAGCCCUUACCCCAAAAAGCAUUUGCGGAGGGCG
>hsa-mir-130a
UGCUGCUGGCCAGAGCUCUUUUCACAUUGUGCUACUGUCUGCACCUGUCACUAGCAGUGCAAUGUUAAAAGGGCAUUGGCCGUGUAGUG
>hsa-mir-130b
GGCCUGCCCGACACUCUUUCCCUGUUGCACUACUAUAGGCCGCUGGGAAGCAGUGCAAUGAUGAAAGGGCAUCGGUCAGGUC
>hsa-mir-132
CCGCCCCCGCGUCUCCAGGGCAACCGUGGCUUUCGAUUGUUACUGUGGGAACUGGAGGUAACAGUCUACAGCCAUGGUCGCCCCGCAGCACGCCCACGCGC
>hsa-mir-133a-1
ACAAUGCUUUGCUAGAGCUGGUAAAAUGGAACCAAAUCGCCUCUUCAAUGGAUUUGGUCCCCUUCAACCAGCUGUAGCUAUGCAUUGA
>hsa-mir-133a-2
GGGAGCCAAAUGCUUUGCUAGAGCUGGUAAAAUGGAACCAAAUCGACUGUCCAAUGGAUUUGGUCCCCUUCAACCAGCUGUAGCUGUGCAUUGAUGGCGCCG
>hsa-mir-133b
CCUCAGAAGAAAGAUGCCCCCUGCUCUGGCUGGUCAAACGGAACCAAGUCCGUCUUCCUGAGAGGUUUGGUCCCCUUCAACCAGCUACAGCAGGGCUGGCAAUGCCCAGUCCUUGGAGA
>hsa-mir-134
CAGGGUGUGUGACUGGUUGACCAGAGGGGCAUGCACUGUGUUCACCCUGUGGGCCACCUAGUCACCAACCCUC
>hsa-mir-135a-1
AGGCCUCGCUGUUCUCUAUGGCUUUUUAUUCCUAUGUGAUUCUACUGCUCACUCAUAUAGGGAUUGGAGCCGUGGCGCACGGCGGGGACA
>hsa-mir-135a-2
AGAUAAAUUCACUCUAGUGCUUUAUGGCUUUUUAUUCCUAUGUGAUAGUAAUAAAGUCUCAUGUAGGGAUGGAAGCCAUGAAAUACAUUGUGAAAAAUCA
>hsa-mir-135b
CACUCUGCUGUGGCCUAUGGCUUUUCAUUCCUAUGUGAUUGCUGUCCCAAACUCAUGUAGGGCUAAAAGCCAUGGGCUACAGUGAGGGGCGAGCUCC
>hsa-mir-137
GGUCCUCUGACUCUCUUCGGUGACGGGUAUUCUUGGGUGGAUAAUACGGAUUACGUUGUUAUUGCUUAAGAAUACGCGUAGUCGAGGAGAGUACCAGCGGCA
>hsa-mir-138-1
CCCUGGCAUGGUGUGGUGGGGCAGCUGGUGUUGUGAAUCAGGCCGUUGCCAAUCAGAGAACGGCUACUUCACAACACCAGGGCCACACCACACUACAGG
>hsa-mir-138-2
CGUUGCUGCAGCUGGUGUUGUGAAUCAGGCCGACGAGCAGCGCAUCCUCUUACCCGGCUAUUUCACGACACCAGGGUUGCAUCA
>hsa-mir-139
GUGUAUUCUACAGUGCACGUGUCUCCAGUGUGGCUCGGAGGCUGGAGACGCGGCCCUGUUGGAGUAAC
>hsa-mir-140
UGUGUCUCUCUCUGUGUCCUGCCAGUGGUUUUACCCUAUGGUAGGUUACGUCAUGCUGUUCUACCACAGGGUAGAACCACGGACAGGAUACCGGGGCACC
>hsa-mir-141
CGGCCGGCCCUGGGUCCAUCUUCCAGUACAGUGUUGGAUGGUCUAAUUGUGAAGCUCCUAACACUGUCUGGUAAAGAUGGCUCCCGGGUGGGUUC
>hsa-mir-142
GACAGUGCAGUCACCCAUAAAGUAGAAAGCACUACUAACAGCACUGGAGGGUGUAGUGUUUCCUACUUUAUGGAUGAGUGUACUGUG
>hsa-mir-143
GCGCAGCGCCCUGUCUCCCAGCCUGAGGUGCAGUGCUGCAUCUCUGGUCAGUUGGGAGUCUGAGAUGAAGCACUGUAGCUCAGGAAGAGAGAAGUUGUUCUGCAGC
>hsa-mir-144
UGGGGCCCUGGCUGGGAUAUCAUCAUAUACUGUAAGUUUGCGAUGAGACACUACAGUAUAGAUGAUGUACUAGUCCGGGCACCCCC
>hsa-mir-145
CACCUUGUCCUCACGGUCCAGUUUUCCCAGGAAUCCCUUAGAUGCUAAGAUGGGGAUUCCUGGAAAUACUGUUCUUGAGGUCAUGGUU
>hsa-mir-146a
CCGAUGUGUAUCCUCAGCUUUGAGAACUGAAUUCCAUGGGUUGUGUCAGUGUCAGACCUCUGAAAUUCAGUUCUUCAGCUGGGAUAUCUCUGUCAUCGU
>hsa-mir-146b
CCUGGCACUGAGAACUGAAUUCCAUAGGCUGUGAGCUCUAGCAAUGCCCUGUGGACUCAGUUCUGGUGCCCGG
>hsa-mir-147
AAUCUAAAGACAACAUUUCUGCACACACACCAGACUAUGGAAGCCAGUGUGUGGAAAUGCUUCUGCUAGAUU
>hsa-mir-148a
GAGGCAAAGUUCUGAGACACUCCGACUCUGAGUAUGAUAGAAGUCAGUGCACUACAGAACUUUGUCUC
>hsa-mir-148b
CAAGCACGAUUAGCAUUUGAGGUGAAGUUCUGUUAUACACUCAGGCUGUGGCUCUCUGAAAGUCAGUGCAUCACAGAACUUUGUCUCGAAAGCUUUCUA
>hsa-mir-150
CUCCCCAUGGCCCUGUCUCCCAACCCUUGUACCAGUGCUGGGCUCAGACCCUGGUACAGGCCUGGGGGACAGGGACCUGGGGAC
>hsa-mir-151
UUUCCUGCCCUCGAGGAGCUCACAGUCUAGUAUGUCUCAUCCCCUACUAGACUGAAGCUCCUUGAGGACAGGGAUGGUCAUACUCACCUC
>hsa-mir-152
UGUCCCCCCCGGCCCAGGUUCUGUGAUACACUCCGACUCGGGCUCUGGAGCAGUCAGUGCAUGACAGAACUUGGGCCCGGAAGGACC
>hsa-mir-153-1
CUCACAGCUGCCAGUGUCAUUUUUGUGAUCUGCAGCUAGUAUUCUCACUCCAGUUGCAUAGUCACAAAAGUGAUCAUUGGCAGGUGUGGC
>hsa-mir-153-2
AGCGGUGGCCAGUGUCAUUUUUGUGAUGUUGCAGCUAGUAAUAUGAGCCCAGUUGCAUAGUCACAAAAGUGAUCAUUGGAAACUGUG
>hsa-mir-155
CUGUUAAUGCUAAUCGUGAUAGGGGUUUUUGCCUCCAACUGACUCCUACAUAUUAGCAUUAACAG
>hsa-mir-15a
CCUUGGAGUAAAGUAGCAGCACAUAAUGGUUUGUGGAUUUUGAAAAGGUGCAGGCCAUAUUGUGCUGCCUCAAAAAUACAAGG
>hsa-mir-15b
UUGAGGCCUUAAAGUACUGUAGCAGCACAUCAUGGUUUACAUGCUACAGUCAAGAUGCGAAUCAUUAUUUGCUGCUCUAGAAAUUUAAGGAAAUUCAU
>hsa-mir-16-1
GUCAGCAGUGCCUUAGCAGCACGUAAAUAUUGGCGUUAAGAUUCUAAAAUUAUCUCCAGUAUUAACUGUGCUGCUGAAGUAAGGUUGAC
>hsa-mir-16-2
GUUCCACUCUAGCAGCACGUAAAUAUUGGCGUAGUGAAAUAUAUAUUAAACACCAAUAUUACUGUGCUGCUUUAGUGUGAC
>hsa-mir-17
GUCAGAAUAAUGUCAAAGUGCUUACAGUGCAGGUAGUGAUAUGUGCAUCUACUGCAGUGAAGGCACUUGUAGCAUUAUGGUGAC
>hsa-mir-181a-1
UGAGUUUUGAGGUUGCUUCAGUGAACAUUCAACGCUGUCGGUGAGUUUGGAAUUAAAAUCAAAACCAUCGACCGUUGAUUGUACCCUAUGGCUAACCAUCAUCUACUCCA
>hsa-mir-181a-2
AGAAGGGCUAUCAGGCCAGCCUUCAGAGGACUCCAAGGAACAUUCAACGCUGUCGGUGAGUUUGGGAUUUGAAAAAACCACUGACCGUUGACUGUACCUUGGGGUCCUUA
>hsa-mir-181b-1
CCUGUGCAGAGAUUAUUUUUUAAAAGGUCACAAUCAACAUUCAUUGCUGUCGGUGGGUUGAACUGUGUGGACAAGCUCACUGAACAAUGAAUGCAACUGUGGCCCCGCUU
>hsa-mir-181b-2
CUGAUGGCUGCACUCAACAUUCAUUGCUGUCGGUGGGUUUGAGUCUGAAUCAACUCACUGAUCAAUGAAUGCAAACUGCGGACCAAACA
>hsa-mir-181c
CGGAAAAUUUGCCAAGGGUUUGGGGGAACAUUCAACCUGUCGGUGAGUUUGGGCAGCUCAGGCAAACCAUCGACCGUUGAGUGGACCCUGAGGCCUGGAAUUGCCAUCCU
>hsa-mir-181d
GUCCCCUCCCCUAGGCCACAGCCGAGGUCACAAUCAACAUUCAUUGUUGUCGGUGGGUUGUGAGGACUGAGGCCAGACCCACCGGGGGAUGAAUGUCACUGUGGCUGGGCCAGACACGGCUUAAGGGGAAUGGGGAC
>hsa-mir-182
GAGCUGCUUGCCUCCCCCCGUUUUUGGCAAUGGUAGAACUCACACUGGUGAGGUAACAGGAUCCGGUGGUUCUAGACUUGCCAACUAUGGGGCGAGGACUCAGCCGGCAC
>hsa-mir-183
CCGCAGAGUGUGACUCCUGUUCUGUGUAUGGCACUGGUAGAAUUCACUGUGAACAGUCUCAGUCAGUGAAUUACCGAAGGGCCAUAAACAGAGCAGAGACAGAUCCACGA
>hsa-mir-184
CCAGUCACGUCCCCUUAUCACUUUUCCAGCCCAGCUUUGUGACUGUAAGUGUUGGACGGAGAACUGAUAAGGGUAGGUGAUUGA
>hsa-mir-187
GGUCGGGCUCACCAUGACACAGUGUGAGACCUCGGGCUACAACACAGGACCCGGGCGCUGCUCUGACCCCUCGUGUCUUGUGUUGCAGCCGGAGGGACGCAGGUCCGCA
>hsa-mir-18a
UGUUCUAAGGUGCAUCUAGUGCAGAUAGUGAAGUAGAUUAGCAUCUACUGCCCUAAGUGCUCCUUCUGGCA
>hsa-mir-18b
UGUGUUAAGGUGCAUCUAGUGCAGUUAGUGAAGCAGCUUAGAAUCUACUGCCCUAAAUGCCCCUUCUGGCA
>hsa-mir-190
UGCAGGCCUCUGUGUGAUAUGUUUGAUAUAUUAGGUUGUUAUUUAAUCCAACUAUAUAUCAAACAUAUUCCUACAGUGUCUUGCC
>hsa-mir-191
CGGCUGGACAGCGGGCAACGGAAUCCCAAAAGCAGCUGUUGUCUCCAGAGCAUUCCAGCUGCGCUUGGAUUUCGUCCCCUGCUCUCCUGCCU
>hsa-mir-192
GCCGAGACCGAGUGCACAGGGCUCUGACCUAUGAAUUGACAGCCAGUGCUCUCGUCUCCCCUCUGGCUGCCAAUUCCAUAGGUCACAGGUAUGUUCGCCUCAAUGCCAGC
>hsa-mir-193a
CGAGGAUGGGAGCUGAGGGCUGGGUCUUUGCGGGCGAGAUGAGGGUGUCGGAUCAACUGGCCUACAAAGUCCCAGUUCUCGGCCCCCG
>hsa-mir-193b
GUGGUCUCAGAAUCGGGGUUUUGAGGGCGAGAUGAGUUUAUGUUUUAUCCAACUGGCCCUCAAAGUCCCGCUUUUGGGGUCAU
>hsa-mir-194-1
AUGGUGUUAUCAAGUGUAACAGCAACUCCAUGUGGACUGUGUACCAAUUUCCAGUGGAGAUGCUGUUACUUUUGAUGGUUACCAA
>hsa-mir-194-2
UGGUUCCCGCCCCCUGUAACAGCAACUCCAUGUGGAAGUGCCCACUGGUUCCAGUGGGGCUGCUGUUAUCUGGGGCGAGGGCCAG
>hsa-mir-195
AGCUUCCCUGGCUCUAGCAGCACAGAAAUAUUGGCACAGGGAAGCGAGUCUGCCAAUAUUGGCUGUGCUGCUCCAGGCAGGGUGGUG
>hsa-mir-196a-1
GUGAAUUAGGUAGUUUCAUGUUGUUGGGCCUGGGUUUCUGAACACAACAACAUUAAACCACCCGAUUCAC
>hsa-mir-196a-2
UGCUCGCUCAGCUGAUCUGUGGCUUAGGUAGUUUCAUGUUGUUGGGAUUGAGUUUUGAACUCGGCAACAAGAAACUGCCUGAGUUACAUCAGUCGGUUUUCGUCGAGGGC
>hsa-mir-196b
ACUGGUCGGUGAUUUAGGUAGUUUCCUGUUGUUGGGAUCCACCUUUCUCUCGACAGCACGACACUGCCUUCAUUACUUCAGUUG
>hsa-mir-197
GGCUGUGCCGGGUAGAGAGGGCAGUGGGAGGUAAGAGCUCUUCACCCUUCACCACCUUCUCCACCCAGCAUGGCC
>hsa-mir-199a-1
GCCAACCCAGUGUUCAGACUACCUGUUCAGGAGGCUCUCAAUGUGUACAGUAGUCUGCACAUUGGUUAGGC
>hsa-mir-199a-2
AGGAAGCUUCUGGAGAUCCUGCUCCGUCGCCCCAGUGUUCAGACUACCUGUUCAGGACAAUGCCGUUGUACAGUAGUCUGCACAUUGGUUAGACUGGGCAAGGGAGAGCA
>hsa-mir-199b
CCAGAGGACACCUCCACUCCGUCUACCCAGUGUUUAGACUAUCUGUUCAGGACUCCCAAAUUGUACAGUAGUCUGCACAUUGGUUAGGCUGGGCUGGGUUAGACCCUCGG
>hsa-mir-19a
GCAGUCCUCUGUUAGUUUUGCAUAGUUGCACUACAAGAAGAAUGUAGUUGUGCAAAUCUAUGCAAAACUGAUGGUGGCCUGC
>hsa-mir-19b-1
CACUGUUCUAUGGUUAGUUUUGCAGGUUUGCAUCCAGCUGUGUGAUAUUCUGCUGUGCAAAUCCAUGCAAAACUGACUGUGGUAGUG
>hsa-mir-19b-2
ACAUUGCUACUUACAAUUAGUUUUGCAGGUUUGCAUUUCAGCGUAUAUAUGUAUAUGUGGCUGUGCAAAUCCAUGCAAAACUGAUUGUGAUAAUGU
>hsa-mir-200a
CCGGGCCCCUGUGAGCAUCUUACCGGACAGUGCUGGAUUUCCCAGCUUGACUCUAACACUGUCUGGUAACGAUGUUCAAAGGUGACCCGC
>hsa-mir-200b
CCAGCUCGGGCAGCCGUGGCCAUCUUACUGGGCAGCAUUGGAUGGAGUCAGGUCUCUAAUACUGCCUGGUAAUGAUGACGGCGGAGCCCUGCACG
>hsa-mir-200c
CCCUCGUCUUACCCAGCAGUGUUUGGGUGCGGUUGGGAGUCUCUAAUACUGCCGGGUAAUGAUGGAGG
>hsa-mir-202
CGCCUCAGAGCCGCCCGCCGUUCCUUUUUCCUAUGCAUAUACUUCUUUGAGGAUCUGGCCUAAAGAGGUAUAGGGCAUGGGAAAACGGGGCGGUCGGGUCCUCCCCAGCG
>hsa-mir-203
GUGUUGGGGACUCGCGCGCUGGGUCCAGUGGUUCUUAACAGUUCAACAGUUCUGUAGCGCAAUUGUGAAAUGUUUAGGACCACUAGACCCGGCGGGCGCGGCGACAGCGA
>hsa-mir-204
GGCUACAGUCUUUCUUCAUGUGACUCGUGGACUUCCCUUUGUCAUCCUAUGCCUGAGAAUAUAUGAAGGAGGCUGGGAAGGCAAAGGGACGUUCAAUUGUCAUCACUGGC
>hsa-mir-205
AAAGAUCCUCAGACAAUCCAUGUGCUUCUCUUGUCCUUCAUUCCACCGGAGUCUGUCUCAUACCCAACCAGAUUUCAGUGGAGUGAAGUUCAGGAGGCAUGGAGCUGACA
>hsa-mir-206
UGCUUCCCGAGGCCACAUGCUUCUUUAUAUCCCCAUAUGGAUUACUUUGCUAUGGAAUGUAAGGAAGUGUGUGGUUUCGGCAAGUG
>hsa-mir-208
UGACGGGCGAGCUUUUGGCCCGGGUUAUACCUGAUGCUCACGUAUAAGACGAGCAAAAAGCUUGUUGGUCA
>hsa-mir-20a
GUAGCACUAAAGUGCUUAUAGUGCAGGUAGUGUUUAGUUAUCUACUGCAUUAUGAGCACUUAAAGUACUGC
>hsa-mir-20b
AGUACCAAAGUGCUCAUAGUGCAGGUAGUUUUGGCAUGACUCUACUGUAGUAUGGGCACUUCCAGUACU
>hsa-mir-21
UGUCGGGUAGCUUAUCAGACUGAUGUUGACUGUUGAAUCUCAUGGCAACACCAGUCGAUGGGCUGUCUGACA
>hsa-mir-210
ACCCGGCAGUGCCUCCAGGCGCAGGGCAGCCCCUGCCCACCGCACACUGCGCUGCCCCAGACCCACUGUGCGUGUGACAGCGGCUGAUCUGUGCCUGGGCAGCGCGACCC
>hsa-mir-211
UCACCUGGCCAUGUGACUUGUGGGCUUCCCUUUGUCAUCCUUCGCCUAGGGCUCUGAGCAGGGCAGGGACAGCAAAGGGGUGCUCAGUUGUCACUUCCCACAGCACGGAG
>hsa-mir-212
CGGGGCACCCCGCCCGGACAGCGCGCCGGCACCUUGGCUCUAGACUGCUUACUGCCCGGGCCGCCCUCAGUAACAGUCUCCAGUCACGGCCACCGACGCCUGGCCCCGCC
>hsa-mir-214
GGCCUGGCUGGACAGAGUUGUCAUGUGUCUGCCUGUCUACACUUGCUGUGCAGAACAUCCGCUCACCUGUACAGCAGGCACAGACAGGCAGUCACAUGACAACCCAGCCU
>hsa-mir-215
AUCAUUCAGAAAUGGUAUACAGGAAAAUGACCUAUGAAUUGACAGACAAUAUAGCUGAGUUUGUCUGUCAUUUCUUUAGGCCAAUAUUCUGUAUGACUGUGCUACUUCAA
>hsa-mir-216
GAUGGCUGUGAGUUGGCUUAAUCUCAGCUGGCAACUGUGAGAUGUUCAUACAAUCCCUCACAGUGGUCUCUGGGAUUAUGCUAAACAGAGCAAUUUCCUAGCCCUCACGA
>hsa-mir-217
AGUAUAAUUAUUACAUAGUUUUUGAUGUCGCAGAUACUGCAUCAGGAACUGAUUGGAUAAGAAUCAGUCACCAUCAGUUCCUAAUGCAUUGCCUUCAGCAUCUAAACAAG
>hsa-mir-218-1
GUGAUAAUGUAGCGAGAUUUUCUGUUGUGCUUGAUCUAACCAUGUGGUUGCGAGGUAUGAGUAAAACAUGGUUCCGUCAAGCACCAUGGAACGUCACGCAGCUUUCUACA
>hsa-mir-218-2
GACCAGUCGCUGCGGGGCUUUCCUUUGUGCUUGAUCUAACCAUGUGGUGGAACGAUGGAAACGGAACAUGGUUCUGUCAAGCACCGCGGAAAGCACCGUGCUCUCCUGCA
>hsa-mir-219-1
CCGCCCCGGGCCGCGGCUCCUGAUUGUCCAAACGCAAUUCUCGAGUCUAUGGCUCCGGCCGAGAGUUGAGUCUGGACGUCCCGAGCCGCCGCCCCCAAACCUCGAGCGGG
>hsa-mir-219-2
ACUCAGGGGCUUCGCCACUGAUUGUCCAAACGCAAUUCUUGUACGAGUCUGCGGCCAACCGAGAAUUGUGGCUGGACAUCUGUGGCUGAGCUCCGGG
>hsa-mir-22
GGCUGAGCCGCAGUAGUUCUUCAGUGGCAAGCUUUAUGUCCUGACCCAGCUAAAGCUGCCAGUUGAAGAACUGUUGCCCUCUGCC
>hsa-mir-220
GACAGUGUGGCAUUGUAGGGCUCCACACCGUAUCUGACACUUUGGGCGAGGGCACCAUGCUGAAGGUGUUCAUGAUGCGGUCUGGGAACUCCUCACGGAUCUUACUGAUG
>hsa-mir-221
UGAACAUCCAGGUCUGGGGCAUGAACCUGGCAUACAAUGUAGAUUUCUGUGUUCGUUAGGCAACAGCUACAUUGUCUGCUGGGUUUCAGGCUACCUGGAAACAUGUUCUC
>hsa-mir-222
GCUGCUGGAAGGUGUAGGUACCCUCAAUGGCUCAGUAGCCAGUGUAGAUCCUGUCUUUCGUAAUCAGCAGCUACAUCUGGCUACUGGGUCUCUGAUGGCAUCUUCUAGCU
>hsa-mir-223
CCUGGCCUCCUGCAGUGCCACGCUCCGUGUAUUUGACAAGCUGAGUUGGACACUCCAUGUGGUAGAGUGUCAGUUUGUCAAAUACCCCAAGUGCGGCACAUGCUUACCAG
>hsa-mir-23a
GGCCGGCUGGGGUUCCUGGGGAUGGGAUUUGCUUCCUGUCACAAAUCACAUUGCCAGGGAUUUCCAACCGACC
>hsa-mir-23b
CUCAGGUGCUCUGGCUGCUUGGGUUCCUGGCAUGCUGAUUUGUGACUUAAGAUUAAAAUCACAUUGCCAGGGAUUACCACGCAACCACGACCUUGGC
>hsa-mir-24-1
CUCCGGUGCCUACUGAGCUGAUAUCAGUUCUCAUUUUACACACUGGCUCAGUUCAGCAGGAACAGGAG
>hsa-mir-24-2
CUCUGCCUCCCGUGCCUACUGAGCUGAAACACAGUUGGUUUGUGUACACUGGCUCAGUUCAGCAGGAACAGGG
>hsa-mir-25
GGCCAGUGUUGAGAGGCGGAGACUUGGGCAAUUGCUGGACGCUGCCCUGGGCAUUGCACUUGUCUCGGUCUGACAGUGCCGGCC
>hsa-mir-26a-1
GUGGCCUCGUUCAAGUAAUCCAGGAUAGGCUGUGCAGGUCCCAAUGGGCCUAUUCUUGGUUACUUGCACGGGGACGC
>hsa-mir-26a-2
GGCUGUGGCUGGAUUCAAGUAAUCCAGGAUAGGCUGUUUCCAUCUGUGAGGCCUAUUCUUGAUUACUUGUUUCUGGAGGCAGCU
>hsa-mir-26b
CCGGGACCCAGUUCAAGUAAUUCAGGAUAGGUUGUGUGCUGUCCAGCCUGUUCUCCAUUACUUGGCUCGGGGACCGG
>hsa-mir-27a
CUGAGGAGCAGGGCUUAGCUGCUUGUGAGCAGGGUCCACACCAAGUCGUGUUCACAGUGGCUAAGUUCCGCCCCCCAG
>hsa-mir-27b
ACCUCUCUAACAAGGUGCAGAGCUUAGCUGAUUGGUGAACAGUGAUUGGUUUCCGCUUUGUUCACAGUGGCUAAGUUCUGCACCUGAAGAGAAGGUG
>hsa-mir-28
GGUCCUUGCCCUCAAGGAGCUCACAGUCUAUUGAGUUACCUUUCUGACUUUCCCACUAGAUUGUGAGCUCCUGGAGGGCAGGCACU
>hsa-mir-299
AAGAAAUGGUUUACCGUCCCACAUACAUUUUGAAUAUGUAUGUGGGAUGGUAAACCGCUUCUU
>hsa-mir-29a
AUGACUGAUUUCUUUUGGUGUUCAGAGUCAAUAUAAUUUUCUAGCACCAUCUGAAAUCGGUUAU
>hsa-mir-29b-1
CUUCAGGAAGCUGGUUUCAUAUGGUGGUUUAGAUUUAAAUAGUGAUUGUCUAGCACCAUUUGAAAUCAGUGUUCUUGGGGG
>hsa-mir-29b-2
CUUCUGGAAGCUGGUUUCACAUGGUGGCUUAGAUUUUUCCAUCUUUGUAUCUAGCACCAUUUGAAAUCAGUGUUUUAGGAG
>hsa-mir-29c
AUCUCUUACACAGGCUGACCGAUUUCUCCUGGUGUUCAGAGUCUGUUUUUGUCUAGCACCAUUUGAAAUCGGUUAUGAUGUAGGGGGA
>hsa-mir-301
ACUGCUAACGAAUGCUCUGACUUUAUUGCACUACUGUACUUUACAGCUAGCAGUGCAAUAGUAUUGUCAAAGCAUCUGAAAGCAGG
>hsa-mir-302a
CCACCACUUAAACGUGGAUGUACUUGCUUUGAAACUAAAGAAGUAAGUGCUUCCAUGUUUUGGUGAUGG
>hsa-mir-302b
GCUCCCUUCAACUUUAACAUGGAAGUGCUUUCUGUGACUUUAAAAGUAAGUGCUUCCAUGUUUUAGUAGGAGU
>hsa-mir-302c
CCUUUGCUUUAACAUGGGGGUACCUGCUGUGUGAAACAAAAGUAAGUGCUUCCAUGUUUCAGUGGAGG
>hsa-mir-302d
CCUCUACUUUAACAUGGAGGCACUUGCUGUGACAUGACAAAAAUAAGUGCUUCCAUGUUUGAGUGUGG
>hsa-mir-30a
GCGACUGUAAACAUCCUCGACUGGAAGCUGUGAAGCCACAGAUGGGCUUUCAGUCGGAUGUUUGCAGCUGC
>hsa-mir-30b
ACCAAGUUUCAGUUCAUGUAAACAUCCUACACUCAGCUGUAAUACAUGGAUUGGCUGGGAGGUGGAUGUUUACUUCAGCUGACUUGGA
>hsa-mir-30c-1
ACCAUGCUGUAGUGUGUGUAAACAUCCUACACUCUCAGCUGUGAGCUCAAGGUGGCUGGGAGAGGGUUGUUUACUCCUUCUGCCAUGGA
>hsa-mir-30c-2
AGAUACUGUAAACAUCCUACACUCUCAGCUGUGGAAAGUAAGAAAGCUGGGAGAAGGCUGUUUACUCUUUCU
>hsa-mir-30d
GUUGUUGUAAACAUCCCCGACUGGAAGCUGUAAGACACAGCUAAGCUUUCAGUCAGAUGUUUGCUGCUAC
>hsa-mir-30e
GGGCAGUCUUUGCUACUGUAAACAUCCUUGACUGGAAGCUGUAAGGUGUUCAGAGGAGCUUUCAGUCGGAUGUUUACAGCGGCAGGCUGCCA
>hsa-mir-31
GGAGAGGAGGCAAGAUGCUGGCAUAGCUGUUGAACUGGGAACCUGCUAUGCCAACAUAUUGCCAUCUUUCC
>hsa-mir-32
GGAGAUAUUGCACAUUACUAAGUUGCAUGUUGUCACGGCCUCAAUGCAAUUUAGUGUGUGUGAUAUUUUC
>hsa-mir-324
CUGACUAUGCCUCCCCGCAUCCCCUAGGGCAUUGGUGUAAAGCUGGAGACCCACUGCCCCAGGUGCUGCUGGGGGUUGUAGUC
>hsa-mir-325
AUACAGUGCUUGGUUCCUAGUAGGUGUCCAGUAAGUGUUUGUGACAUAAUUUGUUUAUUGAGGACCUCCUAUCAAUCAAGCACUGUGCUAGGCUCUGG
>hsa-mir-328
UGGAGUGGGGGGGCAGGAGGGGCUCAGGGAGAAAGUGCAUACAGCCCCUGGCCCUCUCUGCCCUUCCGUCCCCUG
>hsa-mir-33
CUGUGGUGCAUUGUAGUUGCAUUGCAUGUUCUGGUGGUACCCAUGCAAUGUUUCCACAGUGCAUCACAG
>hsa-mir-330
CUUUGGCGAUCACUGCCUCUCUGGGCCUGUGUCUUAGGCUCUGCAAGAUCAACCGAGCAAAGCACACGGCCUGCAGAGAGGCAGCGCUCUGCCC
>hsa-mir-337
GUAGUCAGUAGUUGGGGGGUGGGAACGGCUUCAUACAGGAGUUGAUGCACAGUUAUCCAGCUCCUAUAUGAUGCCUUUCUUCAUCCCCUUCAA
>hsa-mir-338
UCUCCAACAAUAUCCUGGUGCUGAGUGAUGACUCAGGCGACUCCAGCAUCAGUGAUUUUGUUGAAGA
>hsa-mir-33b
GCGGGCGGCCCCGCGGUGCAUUGCUGUUGCAUUGCACGUGUGUGAGGCGGGUGCAGUGCCUCGGCAGUGCAGCCCGGAGCCGGCCCCUGGCACCAC
>hsa-mir-342
GAAACUGGGCUCAAGGUGAGGGGUGCUAUCUGUGAUUGAGGGACAUGGUUAAUGGAAUUGUCUCACACAGAAAUCGCACCCGUCACCUUGGCCUACUUA
>hsa-mir-345
ACCCAAACCCUAGGUCUGCUGACUCCUAGUCCAGGGCUCGUGAUGGCUGGUGGGCCCUGAACGAGGGGUCUGGAGGCCUGGGUUUGAAUAUCGACAGC
>hsa-mir-34a
GGCCAGCUGUGAGUGUUUCUUUGGCAGUGUCUUAGCUGGUUGUUGUGAGCAAUAGUAAGGAAGCAAUCAGCAAGUAUACUGCCCUAGAAGUGCUGCACGUUGUGGGGCCC
>hsa-mir-34b
GUGCUCGGUUUGUAGGCAGUGUCAUUAGCUGAUUGUACUGUGGUGGUUACAAUCACUAACUCCACUGCCAUCAAAACAAGGCAC
>hsa-mir-34c
AGUCUAGUUACUAGGCAGUGUAGUUAGCUGAUUGCUAAUAGUACCAAUCACUAACCACACGGCCAGGUAAAAAGAUU
>hsa-mir-361
GGAGCUUAUCAGAAUCUCCAGGGGUACUUUAUAAUUUCAAAAAGUCCCCCAGGUGUGAUUCUGAUUUGCUUC
>hsa-mir-363
UGUUGUCGGGUGGAUCACGAUGCAAUUUUGAUGAGUAUCAUAGGAGAAAAAUUGCACGGUAUCCAUCUGUAAACC
>hsa-mir-365-1
ACCGCAGGGAAAAUGAGGGACUUUUGGGGGCAGAUGUGUUUCCAUUCCACUAUCAUAAUGCCCCUAAAAAUCCUUAUUGCUCUUGCA
>hsa-mir-365-2
AGAGUGUUCAAGGACAGCAAGAAAAAUGAGGGACUUUCAGGGGCAGCUGUGUUUUCUGACUCAGUCAUAAUGCCCCUAAAAAUCCUUAUUGUUCUUGCAGUGUGCAUCGGG
>hsa-mir-367
CCAUUACUGUUGCUAAUAUGCAACUCUGUUGAAUAUAAAUUGGAAUUGCACUUUAGCAAUGGUGAUGG
>hsa-mir-368
AAAAGGUGGAUAUUCCUUCUAUGUUUAUGUUAUUUAUGGUUAAACAUAGAGGAAAUUCCACGUUUU
>hsa-mir-371
GUGGCACUCAAACUGUGGGGGCACUUUCUGCUCUCUGGUGAAAGUGCCGCCAUCUUUUGAGUGUUAC
>hsa-mir-372
GUGGGCCUCAAAUGUGGAGCACUAUUCUGAUGUCCAAGUGGAAAGUGCUGCGACAUUUGAGCGUCAC
>hsa-mir-373
GGGAUACUCAAAAUGGGGGCGCUUUCCUUUUUGUCUGUACUGGGAAGUGCUUCGAUUUUGGGGUGUCCC
>hsa-mir-374
UACAUCGGCCAUUAUAAUACAACCUGAUAAGUGUUAUAGCACUUAUCAGAUUGUAUUGUAAUUGUCUGUGUA
>hsa-mir-375
CCCCGCGACGAGCCCCUCGCACAAACCGGACCUGAGCGUUUUGUUCGUUCGGCUCGCGUGAGGC
>hsa-mir-376a-1
UAAAAGGUAGAUUCUCCUUCUAUGAGUACAUUAUUUAUGAUUAAUCAUAGAGGAAAAUCCACGUUUUC
>hsa-mir-376a-2
GGUAUUUAAAAGGUAGAUUUUCCUUCUAUGGUUACGUGUUUGAUGGUUAAUCAUAGAGGAAAAUCCACGUUUUCAGUAUC
>hsa-mir-376b
CAGUCCUUCUUUGGUAUUUAAAACGUGGAUAUUCCUUCUAUGUUUACGUGAUUCCUGGUUAAUCAUAGAGGAAAAUCCAUGUUUUCAGUAUCAAAUGCUG
>hsa-mir-378
AGGGCUCCUGACUCCAGGUCCUGUGUGUUACCUAGAAAUAGCACUGGACUUGGAGUCAGAAGGCCU
>hsa-mir-379
AGAGAUGGUAGACUAUGGAACGUAGGCGUUAUGAUUUCUGACCUAUGUAACAUGGUCCACUAACUCU
>hsa-mir-380
AAGAUGGUUGACCAUAGAACAUGCGCUAUCUCUGUGUCGUAUGUAAUAUGGUCCACAUCUU
>hsa-mir-383
CUCCUCAGAUCAGAAGGUGAUUGUGGCUUUGGGUGGAUAUUAAUCAGCCACAGCACUGCCUGGUCAGAAAGAG
>hsa-mir-411
UGGUACUUGGAGAGAUAGUAGACCGUAUAGCGUACGCUUUAUCUGUGACGUAUGUAACACGGUCCACUAACCCUCAGUAUCAAAUCCAUCCCCGAG
>hsa-mir-412
CUGGGGUACGGGGAUGGAUGGUCGACCAGUUGGAAAGUAAUUGUUUCUAAUGUACUUCACCUGGUCCACUAGCCGUCCGUAUCCGCUGCAG
>hsa-mir-421
GCACAUUGUAGGCCUCAUUAAAUGUUUGUUGAAUGAAAAAAUGAAUCAUCAACAGACAUUAAUUGGGCGCCUGCUCUGUGAUCUC
>hsa-mir-422a
GAGAGAAGCACUGGACUUAGGGUCAGAAGGCCUGAGUCUCUCUGCUGCAGAUGGGCUCUCUGUCCCUGAGCCAAGCUUUGUCCUCCCUGG
>hsa-mir-423
AUAAAGGAAGUUAGGCUGAGGGGCAGAGAGCGAGACUUUUCUAUUUUCCAAAAGCUCGGUCUGAGGCCCCUCAGUCUUGCUUCCUAACCCGCGC
>hsa-mir-424
CGAGGGGAUACAGCAGCAAUUCAUGUUUUGAAGUGUUCUAAAUGGUUCAAAACGUGAGGCGCUGCUAUACCCCCUCGUGGGGAAGGUAGAAGGUGGGG
>hsa-mir-425
GAAAGCGCUUUGGAAUGACACGAUCACUCCCGUUGAGUGGGCACCCGAGAAGCCAUCGGGAAUGUCGUGUCCGCCCAGUGCUCUUUC
>hsa-mir-429
CGCCGGCCGAUGGGCGUCUUACCAGACAUGGUUAGACCUGGCCCUCUGUCUAAUACUGUCUGGUAAAACCGUCCAUCCGCUGC
>hsa-mir-449
CUGUGUGUGAUGAGCUGGCAGUGUAUUGUUAGCUGGUUGAAUAUGUGAAUGGCAUCGGCUAACAUGCAACUGCUGUCUUAUUGCAUAUACA
>hsa-mir-450-1
AAACGAUACUAAACUGUUUUUGCGAUGUGUUCCUAAUAUGCACUAUAAAUAUAUUGGGAACAUUUUGCAUGUAUAGUUUUGUAUCAAUAUA
>hsa-mir-450-2
CCAAAGAAAGAUGCUAAACUAUUUUUGCGAUGUGUUCCUAAUAUGUAAUAUAAAUGUAUUGGGGACAUUUUGCAUUCAUAGUUUUGUAUCAAUAAUAUGG
>hsa-mir-451
CUUGGGAAUGGCAAGGAAACCGUUACCAUUACUGAGUUUAGUAAUGGUAAUGGUUCUCUUGCUAUACCCAGA
>hsa-mir-452
GCUAAGCACUUACAACUGUUUGCAGAGGAAACUGAGACUUUGUAACUAUGUCUCAGUCUCAUCUGCAAAGAAGUAAGUGCUUUGC
>hsa-mir-455
UCCCUGGCGUGAGGGUAUGUGCCUUUGGACUACAUCGUGGAAGCCAGCACCAUGCAGUCCAUGGGCAUAUACACUUGCCUCAAGGCCUAUGUCAUC
>hsa-mir-483
GAGGGGGAAGACGGGAGGAAAGAAGGGAGUGGUUCCAUCACGCCUCCUCACUCCUCUCCUCCCGUCUUCUCCUCUC
>hsa-mir-486
GUAUCCUGUACUGAGCUGCCCCGAGCUGGGCAGCAUGAAGGGCCUCGGGGCAGCUCAGUACAGGAUGC
>hsa-mir-489
GUGGCAGCUUGGUGGUCGUAUGUGUGACGCCAUUUACUUGAACCUUUAGGAGUGACAUCACAUAUACGGCAGCUAAACUGCUAC
>hsa-mir-490
UGGAGGCCUUGCUGGUUUGGAAAGUUCAUUGUUCGACACCAUGGAUCUCCAGGUGGGUCAAGUUUAGAGAUGCACCAACCUGGAGGACUCCAUGCUGUUGAGCUGUUCACAAGCAGCGGACACUUCCA
>hsa-mir-493
CUGGCCUCCAGGGCUUUGUACAUGGUAGGCUUUCAUUCAUUCGUUUGCACAUUCGGUGAAGGUCUACUGUGUGCCAGGCCCUGUGCCAG
>hsa-mir-497
CCACCCCGGUCCUGCUCCCGCCCCAGCAGCACACUGUGGUUUGUACGGCACUGUGGCCACGUCCAAACCACACUGUGGUGUUAGAGCGAGGGUGGGGGAGGCACCGCCGAGG
>hsa-mir-499
GCCCUGUCCCCUGUGCCUUGGGCGGGCGGCUGUUAAGACUUGCAGUGAUGUUUAACUCCUCUCCACGUGAACAUCACAGCAAGUCUGUGCUGCUUCCCGUCCCUACGCUGCCUGGGCAGGGU
>hsa-mir-511-1
CAAUAGACACCCAUCGUGUCUUUUGCUCUGCAGUCAGUAAAUAUUUUUUUGUGAAUGUGUAGCAAAAGACAGAAUGGUGGUCCAUUG
>hsa-mir-511-2
CAAUAGACACCCAUCGUGUCUUUUGCUCUGCAGUCAGUAAAUAUUUUUUUGUGAAUGUGUAGCAAAAGACAGAAUGGUGGUCCAUUG
>hsa-mir-512-1
UCUCAGUCUGUGGCACUCAGCCUUGAGGGCACUUUCUGGUGCCAGAAUGAAAGUGCUGUCAUAGCUGAGGUCCAAUGACUGAGG
>hsa-mir-512-2
GGUACUUCUCAGUCUGUGGCACUCAGCCUUGAGGGCACUUUCUGGUGCCAGAAUGAAAGUGCUGUCAUAGCUGAGGUCCAAUGACUGAGGCGAGCACC
>hsa-mir-542
CAGAUCUCAGACAUCUCGGGGAUCAUCAUGUCACGAGAUACCAGUGUGCACUUGUGACAGAUUGAUAACUGAAAGGUCUGGGAGCCACUCAUCUUCA
>hsa-mir-544
AUUUUCAUCACCUAGGGAUCUUGUUAAAAAGCAGAUUCUGAUUCAGGGACCAAGAUUCUGCAUUUUUAGCAAGUUCUCAAGUGAUGCUAAU
>hsa-mir-545
CCCAGCCUGGCACAUUAGUAGGCCUCAGUAAAUGUUUAUUAGAUGAAUAAAUGAAUGACUCAUCAGCAAACAUUUAUUGUGUGCCUGCUAAAGUGAGCUCCACAGG
>hsa-mir-549
AGACAUGCAACUCAAGAAUAUAUUGAGAGCUCAUCCAUAGUUGUCACUGUCUCAAAUCAGUGACAACUAUGGAUGAGCUCUUAAUAUAUCCCAGGC
>hsa-mir-550-1
UGAUGCUUUGCUGGCUGGUGCAGUGCCUGAGGGAGUAAGAGCCCUGUUGUUGUAAGAUAGUGUCUUACUCCCUCAGGCACAUCUCCAACAAGUCUCU
>hsa-mir-550-2
UGAUGCUUUGCUGGCUGGUGCAGUGCCUGAGGGAGUAAGAGCCCUGUUGUUGUCAGAUAGUGUCUUACUCCCUCAGGCACAUCUCCAGCGAGUCUCU
>hsa-mir-551a
GGGGACUGCCGGGUGACCCUGGAAAUCCAGAGUGGGUGGGGCCAGUCUGACCGUUUCUAGGCGACCCACUCUUGGUUUCCAGGGUUGCCCUGGAAA
>hsa-mir-551b
AGAUGUGCUCUCCUGGCCCAUGAAAUCAAGCGUGGGUGAGACCUGGUGCAGAACGGGAAGGCGACCCAUACUUGGUUUCAGAGGCUGUGAGAAUAA
>hsa-mir-552
AACCAUUCAAAUAUACCACAGUUUGUUUAACCUUUUGCCUGUUGGUUGAAGAUGCCUUUCAACAGGUGACUGGUUAGACAAACUGUGGUAUAUACA
>hsa-mir-553
CUUCAAUUUUAUUUUAAAACGGUGAGAUUUUGUUUUGUCUGAGAAAAUCUCGCUGUUUUAGACUGAGG
>hsa-mir-560
UCCCCUCUGGCGGCUGCGCACGGGCCGUGUGAGCUAUUGCGGUGGGCUGGGGCAGAUGACGCGUGCGCCGGCCGGCCGCCGAGGGGCUACCGUUC
>hsa-mir-565
CCAGUGGCGCAAUGGAUAACGCGUCUGACUACGGAUCAGAAGAUUCUAGGUUCGACUCCUGGCUGGCUCGCGAUGUCUGUUUUGCCACACUUGACCC
>hsa-mir-568
GAUAUACACUAUAUUAUGUAUAAAUGUAUACACACUUCCUAUAUGUAUCCACAUAUAUAUAGUGUAUAUAUUAUACAUGUAUAGGUGUGUAUAUG
>hsa-mir-572
GUCGAGGCCGUGGCCCGGAAGUGGUCGGGGCCGCUGCGGGCGGAAGGGCGCCUGUGCUUCGUCCGCUCGGCGGUGGCCCAGCCAGGCCCGCGGGA
>hsa-mir-577
UGGGGGAGUGAAGAGUAGAUAAAAUAUUGGUACCUGAUGAAUCUGAGGCCAGGUUUCAAUACUUUAUCUGCUCUUCAUUUCCCCAUAUCUACUUAC
>hsa-mir-579
CAUAUUAGGUUAAUGCAAAAGUAAUCGCGGUUUGUGCCAGAUGACGAUUUGAAUUAAUAAAUUCAUUUGGUAUAAACCGCGAUUAUUUUUGCAUCAAC
>hsa-mir-580
AUAAAAUUUCCAAUUGGAACCUAAUGAUUCAUCAGACUCAGAUAUUUAAGUUAACAGUAUUUGAGAAUGAUGAAUCAUUAGGUUCCGGUCAGAAAUU
>hsa-mir-582
AUCUGUGCUCUUUGAUUACAGUUGUUCAACCAGUUACUAAUCUAACUAAUUGUAACUGGUUGAACAACUGAACCCAAAGGGUGCAAAGUAGAAACAUU
>hsa-mir-585
UGGGGUGUCUGUGCUAUGGCAGCCCUAGCACACAGAUACGCCCAGAGAAAGCCUGAACGUUGGGCGUAUCUGUAUGCUAGGGCUGCUGUAACAA
>hsa-mir-587
CUCCUAUGCACCCUCUUUCCAUAGGUGAUGAGUCACAGGGCUCAGGGAAUGUGUCUGCACCUGUGACUCAUCACCAGUGGAAAGCCCAUCCCAUAU
>hsa-mir-590
UAGCCAGUCAGAAAUGAGCUUAUUCAUAAAAGUGCAGUAUGGUGAAGUCAAUCUGUAAUUUUAUGUAUAAGCUAGUCUCUGAUUGAAACAUGCAGCA
>hsa-mir-592
UAUUAUGCCAUGACAUUGUGUCAAUAUGCGAUGAUGUGUUGUGAUGGCACAGCGUCAUCACGUGGUGACGCAACAUCAUGACGUAAGACGUCACAAC
>hsa-mir-594
CUAAUGGAUAAGGCAUUGGCCUCCUAAGCCAGGGAUUGUGGGUUCGAGUCCCAUCUGGGGUGGCCUGUGACUUUUGUCCUUUUUUCCCC
>hsa-mir-596
AGCACGGCCUCUCCGAAGCCUGCCCGGCUCCUCGGGAACCUGCCUCCCGCAUGGCAGCUGCUGCCCUUCGGAGGCCG
>hsa-mir-598
GCUUGAUGAUGCUGCUGAUGCUGGCGGUGAUCCCGAUGGUGUGAGCUGGAAAUGGGGUGCUACGUCAUCGUUGUCAUCGUCAUCAUCAUCAUCCGAG
>hsa-mir-600
AAGUCACGUGCUGUGGCUCCAGCUUCAUAGGAAGGCUCUUGUCUGUCAGGCAGUGGAGUUACUUACAGACAAGAGCCUUGCUCAGGCCAGCCCUGCCC
>hsa-mir-601
UGCAUGAGUUCGUCUUGGUCUAGGAUUGUUGGAGGAGUCAGAAAAACUACCCCAGGGAUCCUGAAGUCCUUUGGGUGGA
>hsa-mir-602
UUCUCACCCCCGCCUGACACGGGCGACAGCUGCGGCCCGCUGUGUUCACUCGGGCCGAGUGCGUCUCCUGUCAGGCAAGGGAGAGCAGAGCCCCCCUG
>hsa-mir-610
UCUAUUUGUCUUAGGUGAGCUAAAUGUGUGCUGGGACACAUUUGAGCCAAAUGUCCCAGCACACAUUUAGCUCACAUAAGAAAAAUGGACUCUAGU
>hsa-mir-612
UCCCAUCUGGACCCUGCUGGGCAGGGCUUCUGAGCUCCUUAGCACUAGCAGGAGGGGCUCCAGGGGCCCUCCCUCCAUGGCAGCCAGGACAGGACUCUCA
>hsa-mir-620
AUAUAUAUCUAUAUCUAGCUCCGUAUAUAUAUAUAUAUAUAUAUAGAUAUCUCCAUAUAUAUGGAGAUAGAUAUAGAAAUAAAACAAGCAAAGAA
>hsa-mir-621
UAGAUUGAGGAAGGGGCUGAGUGGUAGGCGGUGCUGCUGUGCUCUGAUGAAGACCCAUGUGGCUAGCAACAGCGCUUACCUUUUGUCUCUGGGUCC
>hsa-mir-625
AGGGUAGAGGGAUGAGGGGGAAAGUUCUAUAGUCCUGUAAUUAGAUCUCAGGACUAUAGAACUUUCCCCCUCAUCCCUCUGCCCU
>hsa-mir-626
ACUGAUAUAUUUGUCUUAUUUGAGAGCUGAGGAGUAUUUUUAUGCAAUCUGAAUGAUCUCAGCUGUCUGAAAAUGUCUUCAAUUUUAAAGGCUU
>hsa-mir-630
AACUUAACAUCAUGCUACCUCUUUGUAUCAUAUUUUGUUAUUCUGGUCACAGAAUGACCUAGUAUUCUGUACCAGGGAAGGUAGUUCUUAACUAUAU
>hsa-mir-631
GUGGGGAGCCUGGUUAGACCUGGCCCAGACCUCAGCUACACAAGCUGAUGGACUGAGUCAGGGGCCACACUCUCC
>hsa-mir-632
CGCCUCCUACCGCAGUGCUUGACGGGAGGCGGAGCGGGGAACGAGGCCGUCGGCCAUUUUGUGUCUGCUUCCUGUGGGACGUGGUGGUAGCCGU
>hsa-mir-637
UGGCUAAGGUGUUGGCUCGGGCUCCCCACUGCAGUUACCCUCCCCUCGGCGUUACUGAGCACUGGGGGCUUUCGGGCUCUGCGUCUGCACAGAUACUUC
>hsa-mir-638
GUGAGCGGGCGCGGCAGGGAUCGCGGGCGGGUGGCGGCCUAGGGCGCGGAGGGCGGACCGGGAAUGGCGCGCCGUGCGCCGCCGGCGUAACUGCGGCGCU
>hsa-mir-639
UGGCCGACGGGGCGCGCGCGGCCUGGAGGGGCGGGGCGGACGCAGAGCCGCGUUUAGUCUAUCGCUGCGGUUGCGAGCGCUGUAGGGAGCCUGUGCUG
>hsa-mir-640
GUGACCCUGGGCAAGUUCCUGAAGAUCAGACACAUCAGAUCCCUUAUCUGUAAAAUGGGCAUGAUCCAGGAACCUGCCUCUACGGUUGCCUUGGGG
>hsa-mir-642
AUCUGAGUUGGGAGGGUCCCUCUCCAAAUGUGUCUUGGGGUGGGGGAUCAAGACACAUUUGGAGAGGGAACCUCCCAACUCGGCCUCUGCCAUCAUU
>hsa-mir-643
ACCAAGUGAUAUUCAUUGUCUACCUGAGCUAGAAUACAAGUAGUUGGCGUCUUCAGAGACACUUGUAUGCUAGCUCAGGUAGAUAUUGAAUGAAAAA
>hsa-mir-647
AGGAAGUGUUGGCCUGUGGCUGCACUCACUUCCUUCAGCCCCAGGAAGCCUUGGUCGGGGGCAGGAGGGAGGGUCAGGCAGGGCUGGGGGCCUGAC
>hsa-mir-649
GGCCUAGCCAAAUACUGUAUUUUUGAUCGACAUUUGGUUGAAAAAUAUCUAUGUAUUAGUAAACCUGUGUUGUUCAAGAGUCCACUGUGUUUUGCUG
>hsa-mir-650
CAGUGCUGGGGUCUCAGGAGGCAGCGCUCUCAGGACGUCACCACCAUGGCCUGGGCUCUGCUCCUCCUCACCCUCCUCACUCAGGGCACAGGUGAU
>hsa-mir-653
UUCAUUCCUUCAGUGUUGAAACAAUCUCUACUGAACCAGCUUCAAACAAGUUCACUGGAGUUUGUUUCAAUAUUGCAAGAAUGAUAAGAUGGAAGC
>hsa-mir-661
GGAGAGGCUGUGCUGUGGGGCAGGCGCAGGCCUGAGCCCUGGUUUCGGGCUGCCUGGGUCUCUGGCCUGCGCGUGACUUUGGGGUGGCU
>hsa-mir-662
GCUGUUGAGGCUGCGCAGCCAGGCCCUGACGGUGGGGUGGCUGCGGGCCUUCUGAAGGUCUCCCACGUUGUGGCCCAGCAGCGCAGUCACGUUGC
>hsa-mir-7-1
UUGGAUGUUGGCCUAGUUCUGUGUGGAAGACUAGUGAUUUUGUUGUUUUUAGAUAACUAAAUCGACAACAAAUCACAGUCUGCCAUAUGGCACAGGCCAUGCCUCUACAG
>hsa-mir-7-2
CUGGAUACAGAGUGGACCGGCUGGCCCCAUCUGGAAGACUAGUGAUUUUGUUGUUGUCUUACUGCGCUCAACAACAAAUCCCAGUCUACCUAAUGGUGCCAGCCAUCGCA
>hsa-mir-7-3
AGAUUAGAGUGGCUGUGGUCUAGUGCUGUGUGGAAGACUAGUGAUUUUGUUGUUCUGAUGUACUACGACAACAAGUCACAGCCGGCCUCAUAGCGCAGACUCCCUUCGAC
>hsa-mir-9-1
CGGGGUUGGUUGUUAUCUUUGGUUAUCUAGCUGUAUGAGUGGUGUGGAGUCUUCAUAAAGCUAGAUAACCGAAAGUAAAAAUAACCCCA
>hsa-mir-9-2
GGAAGCGAGUUGUUAUCUUUGGUUAUCUAGCUGUAUGAGUGUAUUGGUCUUCAUAAAGCUAGAUAACCGAAAGUAAAAACUCCUUCA
>hsa-mir-9-3
GGAGGCCCGUUUCUCUCUUUGGUUAUCUAGCUGUAUGAGUGCCACAGAGCCGUCAUAAAGCUAGAUAACCGAAAGUAGAAAUGAUUCUCA
>hsa-mir-92-1
CUUUCUACACAGGUUGGGAUCGGUUGCAAUGCUGUGUUUCUGUAUGGUAUUGCACUUGUCCCGGCCUGUUGAGUUUGG
>hsa-mir-92-2
UCAUCCCUGGGUGGGGAUUUGUUGCAUUACUUGUGUUCUAUAUAAAGUAUUGCACUUGUCCCGGCCUGUGGAAGA
>hsa-mir-92b
CGGGCCCCGGGCGGGCGGGAGGGACGGGACGCGGUGCAGUGUUGUUUUUUCCCCCGCCAAUAUUGCACUCGUCCCGGCCUCCGGCCCCCCCGGCCC
>hsa-mir-93
CUGGGGGCUCCAAAGUGCUGUUCGUGCAGGUAGUGUGAUUACCCAACCUACUGCUGAGCUAGCACUUCCCGAGCCCCCGG
>hsa-mir-95
AACACAGUGGGCACUCAAUAAAUGUCUGUUGAAUUGAAAUGCGUUACAUUCAACGGGUAUUUAUUGAGCACCCACUCUGUG
>hsa-mir-96
UGGCCGAUUUUGGCACUAGCACAUUUUUGCUUGUGUCUCUCCGCUCUGAGCAAUCAUGUGCAGUGCCAAUAUGGGAAA
>hsa-mir-98
AGGAUUCUGCUCAUGCCAGGGUGAGGUAGUAAGUUGUAUUGUUGUGGGGUAGGGAUAUUAGGCCCCAAUUAGAAGAUAACUAUACAACUUACUACUUUCCCUGGUGUGUGGCAUAUUCA
>hsa-mir-99a
CCCAUUGGCAUAAACCCGUAGAUCCGAUCUUGUGGUGAAGUGGACCGCACAAGCUCGCUUCUAUGGGUCUGUGUCAGUGUG
>hsa-mir-99b
GGCACCCACCCGUAGAACCGACCUUGCGGGGCCUUCGCCGCACACAAGCUCGUGUCUGUGGGUCCGUGUC
>mmu-mir-708
CUGUGUUUGAAAUGGGGACUGCCCUCAAGGAGCUUACAAUCUAGCUGGGGGUAGAUGACUUGCACUUGAACACAACUAGACUGUGAGCUUCUAGAGGGCAGGGGCCUUA
>mmu-mir-712
UCUCCGCUUCUCCUUCACCCGGGCGGUACCCGCUCCGGCGCCGGCCCGCGGGACGCCGCGGCGUCCGUGCGCCGAUGCGAGUCACCCCCGGGUGUUGCGAGUUCGGGGA
>mmu-mir-666
CUGAUUCUGCCUGCGUGGAGCGGGCACAGCUGUGAGAGCCCCCUAGGUACAGCGGGGCUGCAGCGUGAUCGCCUGCUCACGCACAGGAAGUGACGACAG
>mmu-mir-468
AUAAGAAACUUGGCGUGUCGUGACUGAUGUACUGAUAAGAAACUCAGUGUGAUAUGACUGAUGUGCGUGUGUCUGUCU
>mmu-mir-322
CCUCGUUGACUCCGAAGGGCUGCAGCAGCAAUUCAUGUUUUGGAGUAUUGCCAAGGUUCAAAACAUGAAGCGCUGCAACACCCCUUCGUGGGGAA
>mmu-mir-673
UGGAGCCUGAGGGGCUCACAGCUCUGGUCCUUGGAGCUCCAGAGAAAAUGUUGCUCCGGGGCUGAGUUCUGUGCACCCCCCUUGCCCUCCA
>mmu-mir-702
CGGGACAAGGUGAGUGGGGUGGUUGGCAUGGGUUGCCCAUGGGGACUCGACGCUGUGCCCACAGCCUCCUGAUGUCCUCCUCACGCAUGCCCACCCUUUACCCCGCUCC
>mmu-mir-683
UGGGAAGUCCAGCUGGGAGGCUGCAGUGGACCCAGGCUAAAAGCCAAGCUUUUCUGCACUGCAGUGGAUGCCUGCUGUAAGCUGUGUCCUCCUGGGCUGCAUGGAGCCC
>mmu-mir-705
AUGUCCCAGUAGUGGUGGGAGGUGGGGUGGGCACAGAGGGAAUGACUUCUUUCUCCUGCAGUCCUCCCUACCUCCCUAACAU
>mmu-mir-449b
AGGAUGAAGUGUGGGUGUGUCAGGCAGGCAGUGCAUUGCUAGCUGGCUGUUAGAACUUUAUCCCAACAGUUGCUAGCUGCACUACCCUCUGCUGCACUCAGAAGCAUGC
>mmu-mir-672
GAUGGUGAUCUAGCCCUUUAGUUUUGAGGUUGGUGUACUGUGUGUGAGUAUACAUAUUUAUCACACACAGUCACUAUCUUCGAAAGUGAGGGUGCACAUC
>mmu-mir-344
CUGCAGCCAGGGUUUUUACCAGUCAGGCUCCUGGCUAGAUUCCAGGUACCAGCUGGUACCUGAUCUAGCCAAAGCCUGACUGUAAGCCCUGAACA
>mmu-mir-541
GCCAAAAUCAGAGAAGGGAUUCUGAUGUUGGUCACACUCCAAGAGUUUUAAAAUGAGUGGCGAACACAGAAUCCAUACUCUGCUUAUGGC
>mmu-mir-216b
UUGGCAGACUGGGAAAUCUCUGCAGGCAAAUGUGAUGUCACUGAAGAAACCACACACUUACCUGUAGAGAUUCUUCAGUCUGACAA
>gga-mir-466
AGUUUUCUGAGUGUACAUAUAUGUAUGUAUGUAUAUAUAUAUAUAUAUAUAUACACACACACAUAAGAC
>dme-mir-305
CAUGUCUAUUGUACUUCAUCAGGUGCUCUGGUGUGUCUCGUAACCCGGCACAUGUUGAAGUACACUCAAUAUG
>dme-bantam
AUUUGACUACGAAACCGGUUUUCGAUUUGGUUUGACUGUUUUUCAUACAAGUGAGAUCAUUUUGAAAGCUGAUUUUGUCAA
>dme-mir-14
UGUGGGAGCGAGACGGGGACUCACUGUGCUUAUUAAAUAGUCAGUCUUUUUCUCUCUCCUAUA
>dme-mir-8
AAGGACAUCUGUUCACAUCUUACCGGGCAGCAUUAGAUCCUUUUUAUAACUCUAAUACUGUCAGGUAAAGAUGUCGUCCGUGUCCUU
>dme-mir-313
AUUUUCUGCUGCGGAUGGGGGCAGUACUGUUUUUUUAACAUUGAGUAUUGCACUUUUCACAGCCCGAAAAU
>dme-mir-311
UCUAGAUCAUUUUUCGGACGGUAUAUGGGUUAAUAUUUCAUUUGUCGAAUAUAUUGCACAUUCACCGGCCUGAAAAUAUCAAGA
>dme-mir-310
AACAUAAACAUUUGCAGGGCGGGUCGUGUGUCAGUGUAUUUAUAUCUUAGCUAUAUUGCACACUUCCCGGCCUUUAAAUGUCCAAUGUU
>dme-mir-312
GAUUUGGUUCGUCACAAGGGCAAUUCUGCAUUUUUUAACUAGUAUUGCACUUGAGACGGCCUGAUU
>dme-mir-87
AACACAUUUCAUUCGCGCCUGUAUCUUGCUGAACCGCUGCCAUUAUGGCCAACGAUCCGGUUGAGCAAAAUUUCAGGUGUGUGAGAAAUGUGUUUAGCA
>dme-mir-314
UCGUAACUUGUGUGGCUUCGAACUUACCUAGUUGAGGAAAACUCCCAUGUCGGAUUUUGUUACCUCUGGUAUUCGAGCCAAUAAGUUCGG
>dme-mir-263b
UUGCUGACUUUGAGUCUUGGCACUGGGAGAAUUCACAGUUGACUUUAUUAUUCUGUGGUUCUGCGGGUGCCAAAACUUAAAAACCGGCUU
>dme-mir-263a
UAGAUCUCGGCACAGUUAAUGGCACUGGAAGAAUUCACGGGGUAAUUUUUAUACAACCCGUGAUCUCUUAGUGGCAUCUAUGGUGCGAGAAUAA
>dme-mir-287
GGACGCCGGGGAUGUAUGGGUGUGUAGGGUCUGAAAUUUUGCACACAUUUACAAUAAUUGUAAAUGUGUUGAAAAUCGUUUGCACGACUGUGA
>dme-mir-306
GUCCACUCGAUGGCUCAGGUACUUAGUGACUCUCAAUGCUUUUGACAUUUUGGGGGUCACUCUGUGCCUGUGCUGCCAGUGGGAC
>dme-mir-281-1
CGAAUAAGUGAAUAAAGAGAGCUGUCCGUCGACAGUCCAGAAACUAUUUAAUAUCACUGUCAUGGAAUUGCUCUCUUUGUAUAAUAUUCG
>dme-mir-281-2
CGAAUUGUGAAAUGAAGAGAGCUAUCCGUCGACAGUCAAGUUAAGACCGAUUGUAAUACUGUCAUGGAAUUGCUCUCUUUGUAUAACAUUCG
>dme-mir-12
UACGGUUGAGUAUUACAUCAGGUACUGGUGUGCCUUAAAUCCAACAACCAGUACUUAUGUCAUACUACGCCGUG
>dme-mir-303
UCUUGGUUUAGGUUUCACAGGAAACUGGUUUAAUAACGAAAACUAGUUUCCUCUAAAAUCCUAAUCAAGA
>dme-mir-33
CUCUUCCUCUGGAGAUGACACGAAGGUGCAUUGUAGUCGCAUUGUCUGUCCCAAUUGCUUCAGGCAAUACAACUUCAGUGCAAGCUCUGUGCAUUUCAC
>dme-mir-79
UGAAGCUGACUUGCCAUUGCUUUGGCGCUUUAGCUGUAUGAUAGAUUUAAACUACUUCAUAAAGCUAGAUUACCAAAGCAUUGGCUUCUGCAGGUCA
>dme-mir-219
UAAUUCGAUUUUUAGCUAUGAUUGUCCAAACGCAAUUCUUGUUGAUAUUCAAUAUUCAAGGGUUGCGACUGGGCAUCGCGGCUCGAAAUAAGAAUACAAC
>dme-mir-31a
UCCGUUGGUAAAUUGGCAAGAUGUCGGCAUAGCUGACGUUGAAAAGCGAUUUUGAAGAGCGCUAUGCUGCAUCUAGUCAGUUGUUCAAUGGA
>dme-mir-31b
CAAAUAAUGAAUUUGGCAAGAUGUCGGAAUAGCUGAGAGCACAGCGGAUCGAACAUUUUAUCGUCCGAAAAAAUGUGAUUAUUUUUGAAAAGCGGCUAUGCCUCAUCUAGUCAAUUGCAUUACUUUG
>dme-mir-34
AAUUGGCUAUGCGCUUUGGCAGUGUGGUUAGCUGGUUGUGUAGCCAAUUAUUGCCGUUGACAAUUCACAGCCACUAUCUUCACUGCCGCCGCGACAAGC
>dme-mir-92b
UAAAACGUCACCUGAUGUAGGCCGUGCCCAGUGCUUAUUUGUUGCAUUUUCGAAAUACAAAUUGCACUAGUCCCGGCCUGCAAUGAGUGUCGCAGUCGAC
>cel-mir-245
CUGAAUUCAAUGUUGGAGAGCUAUUUGCAAGGUACCUAAUUGUUUGAUUAUUGAUUCUCAAUUGGUCCCCUCCAAGUAGCUCUAUUGCAUUGUUUGC
>cel-mir-270
GUCGCUAGCCUCUUUACCUGCCUACACACCUUUCUGCCUACGUGGCACAUUGGUAGGCAAGAGGGCAUGAUGUAGCAGUGGAGAUGGACUGCCAC
>cel-mir-241
CGGGGGUGUCAAAGUUGAGGUAGGUGCGAGAAAUGACGGCAUCCAUAUAGUAAUCGUUCAUUGUCUCUCAGCUGCUUCAUCUGUGACAUGGCUACG
>cel-mir-235
UCCGAAGAUAUCAGGAUCAGGCCUUGGCUGAUUGCAAAAUUGUUCACCGUGAAAAUUAAAUAUUGCACUCUCCCCGGCCUGAUCUGAGAGUAAGGCG
>cel-mir-43
UAUUGGCACUAGUCGCCCGUGACAUCAAGAAACUAGUGAUUAUGCCAAACCACAGGGACAUAUCACAGUUUACUUGCUGUCGCGGGCGGUGCUGAGUU
>cel-mir-259
UCAGUCAUUGAAACGAGUAAAUCUCAUCCUAAUCUGGUAGCAUCUUUCGAACCUUGCCACCGAUUUGGCAUGGGAUUGACUUGUUAAAUAGUGACUUUUUU
>cel-mir-63
UCAACAAGCAGACACAAUUUCUAACUCGUCGGUAGUCAUCGUUCUAGCUGAAAAGGACACUAUGACACUGAAGCGAGUUGGAAAUAGUGGUUCUACUUGAGCAA
>cel-mir-58
GCUCGUCAUAUCCAUUGCCCUACUCUUCGCAUCUCAUCACUUCGUCCAAUACCAUAGGGAUGAGAUCGUUCAGUACGGCAAUGGACUGAGCUAGAGU
>cel-mir-237
UUCUACAUUGCGUGGUCCCUGAGAAUUCUCGAACAGCUUCAAAGUGUUCAAGCUGUCGAGUUUUGUCAAGGACCAAACAAUAGAAGAUCACUUGGGAAC
>cel-let-7
UACACUGUGGAUCCGGUGAGGUAGUAGGUUGUAUAGUUUGGAAUAUUACCACCGGUGAACUAUGCAAUUUUCUACCUUACCGGAGACAGAACUCUUCGA
>cel-mir-83
AGCACCACUCGGAACCACUGAAUUUAUGUGUGUACUUGACGGCCAACAAGAGCAUCGAUCUAGCACCAUAUAAAUUCAGUAAUUUCGCGUCGAGAGCU
>cel-mir-236
UCGGUGACCGAUGUCCAGCGUCUUACCUGUUCAAUAUUUAGACUGACUAUCAAAGAGAUCUAAUACUGUCAGGUAAUGACGCUGGAUUGUCAUGUCAU
>cel-mir-84
GUGGCAUCUGAGGUAGUAUGUAAUAUUGUAGACUGUCUAUAAUGUCCACAAUGUUUCAACUAACUCGGCUGUUCU
>cel-mir-358
AAACUCGCGACGGCUGGCGACCUGGCCAGGCAUUCCAACUGUCAAACUUACAAAGCUUUCUCGACAAUUGGUAUCCCUGUCAAGGUCUCAAUCCGUUCAGCGAAUUCGUU
>cel-mir-79
UAGUAGACAUUCUCCGAUCUUUGGUGAUUCAGCUUCAAUGAUUGGCUACAGGUUUCUUUCAUAAAGCUAGGUUACCAAAGCUCGGCGUCUUGAUCUAC
>cel-mir-359
AAUGCUCCUUGAAAUUUCAAUCGUUAGAGUAACACACAGUUACACGACCUCAUCAAUCGUGUCACUGGUCUUUCUCUGACGAAUUGAAGUUCUGGAGACAAUUUUGGUUG
>cel-lin-4
AUGCUUCCGGCCUGUUCCCUGAGACCUCAAGUGUGAGUGUACUAUUGAUGCUUCACACCUGGGCUCUCCGGGUACCAGGACGGUUUGAGCAGAU
>cel-lsy-6
CCAUCAAAUGCGUCUAGUAUCAAAAUCAUGUAAAAACUGUAAAACAGAUUUUGUAUGAGACGCAUUUCGAUGA
>cel-mir-34
CGGACAAUGCUCGAGAGGCAGUGUGGUUAGCUGGUUGCAUAUUUCCUUGACAACGGCUACCUUCACUGCCACCCCGAACAUGUCGUCCAUCUUUGAA
