# Supplementary material for: A bootstrap based analysis pipeline for efficient classification of phylogenetically related animal miRNAs
Source: BMC Genomics. 2007 Mar 6;8:66. doi: 10.1186/1471-2164-8-66 (PMC1832191; doi:10.1186/1471-2164-8-66)
Supplement: Additional File 9 — The software and instruction for the PBC analysis pipeline. The PERL scripts of the programs used in the PBC analysis pipeline, and the instructions. The miRNAs sequences are retrieved from miRBase [10] (Release 8.2). [file 1471-2164-8-66-S9.zip › secondround/relconfirm.pl]

#!/usr/bin/perl -w

=head1 NAME

    relconfirm.pl

=head1 USAGE

    perl relconfirm.pl

=head1 Description

    Check if the miRNAs in the confirmation set get enough support from the trees.

=head1 AUTHOR

   Yong Huang   12/20/2006 last modified

=head1 LICENSE AND COPYRIGHT

   All rights reserved

=cut


use Storable;
use Data::Dumper;
use lib "../";
use Tools::miRNA::treeNode;
use Tools::miRNA::treeUtils;

my @fams=@{retrieve("../firstround/cflt_hairpin_families.store")};
$vtcut=0.5;
@orgs=("hsa", "hsa_mmu", "hsa_gga", "hsa_dre", "hsa_dme", "hsa_cel");
@chkorgs=("mmu", "gga","dre","dme","cel");
$cklist=retrieve("cfm_set1.store");
$synlist=retrieve("cfm_set2.store");
%trees=();
foreach my $org (@orgs) {
    $trees{$org}=retrieve($org."_tree.store");
}

%synres=();
foreach my $ckorg (@chkorgs) {
    next if ! defined $synlist->{$ckorg};
    my @ckmns=@{$synlist->{$ckorg}};
    foreach my $ckmn (@ckmns) {
	my $rfm=&get_rel_fam($ckmn,$ckorg);
	if (defined $rfm->[0]) {
	    $synres{$ckmn}=$rfm->[0];
	}
    }
}
store \%synres,"cfmset2_result.store";   

%cfmres=();
foreach my $ckorg (@chkorgs) {
    next if ! defined $cklist->{$ckorg};
    my @ckmns=@{$cklist->{$ckorg}};
    foreach my $ckmn (@ckmns) {
	my $rfm=&get_rel_fam($ckmn,$ckorg);
	if (defined $rfm->[0]) {
	    $cfmres{$ckmn}=$rfm;
	}
	else {
	    $cfmres{$ckmn}=[];
	}
    }
}
store \%cfmres,"cfmset1_result.store";   


# get_rel_fam - find the family the miRNA in question is in among the confirm trees

sub get_rel_fam {
    my ($mn, $ckorg)=@_;
    my @res=();
    foreach my $fam (@fams) {
	next if ! defined $fam->{'hsa'};
	my $eflag=0; # exam if the mirna is in the original family
	if (defined $fam->{$ckorg}) {
	    foreach my $emn (@{$fam->{$ckorg}}) {
		$eflag=1 if $emn eq $mn;
	    }
	}
	foreach my $hmn (@{$fam->{'hsa'}}) {
	    my $rfres=&cfmrel([$hmn, $mn], $ckorg);
	    push @res, [$fam, $eflag] if $rfres->{'flag'}<=1;
	    last if $rfres->{'flag'}<=1;
	}
    }
    return [@res];
}
	
# get_fam - get the fam reference the miRNA is in

sub get_fam {
    my ($id, $aref, $org)=@_;
    foreach my $fm (@$aref) {
	my $flag=0;
	next if ! exists $fm->{$org};
	foreach my $mn (@{$fm->{$org}}) {
	    if ($id eq $mn) {
		$flag++;
		last;
	    }
	}
	if ($flag>0) {
	    return $fm;
	}
    }
    return undef;
}
	  
# get_syn_fam - get the fam reference the miRNA is in

sub get_syn_fam {
    my ($id, $aref)=@_;
    foreach my $fm (@$aref) {
	next if ! exists $fm->{'hsa'};
	if (&chkname($id,$fm->{'hsa'})>0) {
	    return $fm;
	}
    }
    return undef;
}
  
# cfmrel - confirm a relation among the trees

sub cfmrel {
    my ($aref, $chkorg)=@_;
    my %res=();
    my $flag=0;
    foreach my $org (@orgs) {
	next if $org=~/$chkorg/;
	my $treeref=$trees{$org};
	my ($bca, $bca_bt)=&get_bca($treeref, $aref);
	$res{$org}=$bca_bt;
	$flag++ if $bca_bt<$vtcut;
    }
    $res{'flag'}=$flag;
    return \%res;
}
    
    
# get_bca - get the BCA and its bootstrap value of an array of miRNAs in a tree

sub get_bca {
    my ($treeref, $aref)=@_;
    my $dp=&get_dad_path($aref->[0], $treeref);
    my $bca=-1;
    my $bca_bt=-1;
    for (my $i=0; $i<=scalar(@$dp)-1; $i++) {
        if ($bca>0 && defined $treeref->[$dp->[$i]]->bootstrap) {
            my $bsc=$treeref->[$dp->[$i]]->bootstrap;
            if ($bsc>$bca_bt) {
                $bca_bt=$bsc;
                $bca=$dp->[$i];
            }
        }
        elsif (defined $treeref->[$dp->[$i]]->bootstrap) {
            my @lvs=();
            foreach my $lvid (&flattenNode($dp->[$i], $treeref)) {
                push @lvs, $treeref->[$lvid]->gene();
            }
            if (&cover_arr($aref, \@lvs)) {
                $bca=$dp->[$i];
                $bca_bt=$treeref->[$bca]->bootstrap;
            }
        }
    }
    return ($bca, $bca_bt);
}


sub get_dad_path {
    my ($mn, $tref)=@_;
    my $idx=-1;
    foreach (@$tref) {
        next if ! defined $_->gene();
        $idx=$_->id() if $mn eq $_->gene();
    }
    @dp=();
    &search_dad($idx, $tref);
    return [@dp];
}

sub search_dad {
    my ($id, $tref)=@_;
    if ($id>0) {
        my $dad=$tref->[$id]->dad();
        push @dp, $dad;
        &search_dad($dad, $tref);
    }
    else {
        return;
    }
}


# flattenNode - flatten a subtree into an array of its leaves

sub flattenNode {
    my ($id, $treeref)=@_;
    my @resnodes=();
    &travLeaves($id, $treeref, \@resnodes);
    return @resnodes;
}

# travLeaves - get all the leaves under an internal node

sub travLeaves {
    my ($id, $treeref, $resref)=@_;
    if  ($treeref->[$id]->leaf()==1) {
        push @{$resref}, $id;
        return;
    }
    else {
        my @clds=@{$treeref->[$id]->children};
        foreach my $cld (@clds) {
            &travLeaves($cld, $treeref, $resref);
        }
    }
    return;
}

# cover_arr - check if two arrays match

sub cover_arr {
    my ($rf1, $rf2)=@_;
    my %tmp=();
    foreach my $v (@$rf2) {
	$tmp{$v}=1;
    }
    my $flag=1;
    foreach my $val (@$rf1) {
	if (! exists $tmp{$val}) {
	    $flag=0;
	    last;
	}
    }
    # print Dumper($rf1,$rf2,$flag),"\n";
    return $flag;
}

sub chkname {
    my ($nm, $aref)=@_;
    my $cnm=&getmid($nm);
    my $flag=0;
    foreach my $id (@$aref) {
        if ($cnm eq &getmid($id)) {
            $flag=1;
            last;
        }
    }
    return $flag;
}

sub getmid {
    my ($nm)=@_;
    my @line=split("-", $nm);
    my $res;
    if (defined $line[2]) {
        $line[2]=~/^(\d*)/;
        $res=$line[1]."-".$1;
    }
    else {
        $res=$line[1];
    }
    return $res;
}
