# Supplementary material for: A bootstrap based analysis pipeline for efficient classification of phylogenetically related animal miRNAs
Source: BMC Genomics. 2007 Mar 6;8:66. doi: 10.1186/1471-2164-8-66 (PMC1832191; doi:10.1186/1471-2164-8-66)
Supplement: Additional File 9 — The software and instruction for the PBC analysis pipeline. The PERL scripts of the programs used in the PBC analysis pipeline, and the instructions. The miRNAs sequences are retrieved from miRBase [10] (Release 8.2). [file 1471-2164-8-66-S9.zip › secondround/batch_run2.pl]

#!/usr/bin/perl -w

=head1 NAME
    
    batch_run2.pl

=head1 USAGE

    perl batch_run2.pl

=head1 DESCRIPTION

    This script runs the related perl scripts in PBC second round in order. 


=head1 AUTHOR

   Yong Huang   12/20/2006 last modified

=head1 LICENSE AND COPYRIGHT

  All rights reserved

=cut

# Parse nwk files into tree structure and get the families
@orgs=("hsa","hsa_mmu", "hsa_gga", "hsa_dre", "hsa_dme", "hsa_cel");
foreach my $org (@orgs) {
    print "perl rel_parse_nwk.pl $org \n";
    system("perl rel_parse_nwk.pl $org");
}

# Check if the miRNAs in the confirmation set get enough support from the trees
print "perl relconfirm.pl\n";
system("perl relconfirm.pl");

# Patch the resul from the second round of PBC to the original families.
# Calculate family summaries
print "perl patch_families.pl\n";
system("perl patch_families.pl");

# Generate the report from the array of families
print "perl print_report.pl PBC_families.store > PBC_fulllist.txt\n";
system("perl print_report.pl PBC_families.store > PBC_fulllist.txt");
