# Supplementary material for: A bootstrap based analysis pipeline for efficient classification of phylogenetically related animal miRNAs
Source: BMC Genomics. 2007 Mar 6;8:66. doi: 10.1186/1471-2164-8-66 (PMC1832191; doi:10.1186/1471-2164-8-66)
Supplement: Additional File 9 — The software and instruction for the PBC analysis pipeline. The PERL scripts of the programs used in the PBC analysis pipeline, and the instructions. The miRNAs sequences are retrieved from miRBase [10] (Release 8.2). [file 1471-2164-8-66-S9.zip › secondround/hsa_dme.nwk]

((((((((((((hsa-mir-9-1:0.08447377,hsa-mir-9-2:0.07644577)0.86:0.03674808,hsa-mir-9-3:0.12145933)0.57:0.01416259,dme-mir-9a:0.13019846)0.93:0.06677006,(dme-mir-79:0.13662445,dme-mir-9b:0.13923762)0.87:0.05237029)0.40:0.00667768,dme-mir-9c:0.19813790)0.58:0.02242798,(dme-mir-4:0.18820128,cel-mir-79:0.18679872)0.75:0.04220266)0.97:0.10528649,((dme-mir-303:0.26243301,dre-mir-728:0.26613842)0.34:0.04597442,(dme-bantam:0.19138365,(hsa-mir-450-1:0.05744424,hsa-mir-450-2:0.05244587)1.00:0.13870216)0.99:0.12882841)0.07:0.01881615)0.02:0.00807751,(((hsa-mir-363:0.19626257,hsa-mir-649:0.18835282)0.97:0.10373379,dme-mir-277:0.29594424)0.24:0.03527459,(dme-mir-279:0.31089082,((hsa-mir-299:0.18342936,hsa-mir-579:0.18165000)0.96:0.09053273,(hsa-mir-95:0.14355084,(hsa-mir-421:0.07441685,hsa-mir-545:0.07852433)0.93:0.06714963)1.00:0.12878436)0.53:0.03752557)0.10:0.01868546)0.00:0.00848221)0.00:0.01395797,(((((hsa-mir-1-1:0.10566056,hsa-mir-1-2:0.10560704)0.67:0.02116390,hsa-mir-206:0.13153563)0.99:0.08336791,dme-mir-1:0.20444721)0.98:0.08817930,(hsa-mir-202:0.23647326,(hsa-mir-511-1:0.00000000,hsa-mir-511-2:0.00000000)1.00:0.23479111)0.87:0.08040465)0.31:0.04879117,(((((hsa-mir-620:0.18106491,hsa-mir-568:0.18602369)0.40:0.00674450,gga-mir-466:0.18134680)0.82:0.05078971,dme-mir-iab-4:0.23616710)0.54:0.05912671,dme-mir-280:0.29395774)0.20:0.03613593,(((dme-mir-306:0.18529289,hsa-mir-493:0.17273180)0.69:0.05260280,hsa-mir-325:0.23063621)0.83:0.09235904,(cel-lsy-6:0.30271842,(hsa-mir-367:0.24371492,(dme-mir-92b:0.20429351,cel-mir-235:0.21237316)0.73:0.03697721)0.49:0.05422761)0.05:0.01993499)0.01:0.00901137)0.00:0.01408255)0.00:0.00749413)0.00:0.00709976,(((((dme-mir-283:0.20811466,dme-mir-304:0.20855201)0.80:0.06658619,(hsa-mir-553:0.23454755,hsa-mir-626:0.23604068)0.54:0.03839605)0.60:0.04665127,hsa-mir-215:0.32959002)0.08:0.01984057,dme-mir-285:0.34290408)0.00:0.01045084,(((hsa-mir-577:0.21804224,cel-mir-84:0.21251332)0.87:0.09462084,cel-mir-259:0.31501366)0.13:0.02284078,((((((hsa-mir-34b:0.14873665,dre-mir-34b:0.14888240)0.81:0.04842068,(hsa-mir-34c:0.15009319,dre-mir-34c:0.14860811)0.85:0.05779830)0.67:0.02479355,hsa-mir-34a:0.21752045)0.79:0.06035706,(dme-mir-34:0.23551481,(hsa-mir-31:0.18978966,cel-mir-34:0.17640752)0.81:0.05678342)0.75:0.04946583)0.33:0.02536024,(dme-mir-315:0.26027089,hsa-mir-630:0.25222911)0.47:0.05520470)0.04:0.01079972,((dme-mir-33:0.23167162,hsa-mir-449:0.20653062)0.90:0.08638701,(hsa-mir-625:0.26123987,((dme-let-7:0.18865087,cel-let-7:0.18314400)0.40:0.01236720,((hsa-let-7g:0.12344182,hsa-let-7i:0.12957023)0.81:0.05193779,(((hsa-let-7a-2:0.06209797,hsa-let-7c:0.06290203)0.87:0.04925341,hsa-let-7e:0.11838021)0.76:0.03886367,(((hsa-let-7a-1:0.04454478,hsa-let-7f-2:0.04406282)0.96:0.07772933,hsa-let-7d:0.12879965)0.31:0.01097626,((hsa-let-7a-3:0.07756858,hsa-let-7f-1:0.07108007)0.63:0.02990466,(hsa-let-7b:0.08883561,hsa-mir-98:0.09188728)0.54:0.01424358)0.52:0.02880961)0.33:0.01170847)0.50:0.02475916)0.59:0.03247217)0.82:0.04928333)0.52:0.04610303)0.14:0.01982304)0.02:0.01344891)0.01:0.01492255)0.00:0.01095991)0.00:0.00278623,(((((((hsa-mir-133a-1:0.03618461,hsa-mir-133a-2:0.03199720)1.00:0.12704154,dme-mir-133:0.14269157)0.82:0.04041579,hsa-mir-133b:0.19805163)1.00:0.12352197,(hsa-mir-412:0.22016224,(hsa-mir-380:0.13242899,(hsa-mir-379:0.10190025,hsa-mir-411:0.10122475)0.71:0.03650031)0.99:0.09130903)0.90:0.08811544)0.17:0.00740114,(cel-mir-245:0.27046748,(hsa-mir-208:0.16721647,dre-mir-736:0.16135496)0.98:0.10412565)0.53:0.04657969)0.14:0.03938063,((hsa-mir-145:0.32590108,hsa-mir-146a:0.31046256)0.13:0.03360593,(dme-mir-31b:0.32465662,(dme-mir-31a:0.24458685,hsa-mir-32:0.24816677)0.60:0.07617154)0.08:0.02810156)0.00:0.00572942)0.00:0.00834039,((((hsa-mir-191:0.16157487,dre-mir-462:0.16026421)0.98:0.11361234,(hsa-mir-337:0.22699120,cel-mir-241:0.22422831)0.73:0.04987005)0.60:0.06422130,hsa-mir-455:0.34662332)0.02:0.02135715,(((((hsa-mir-19b-1:0.08657788,hsa-mir-19b-2:0.08583591)0.99:0.07651769,hsa-mir-19a:0.16424722)0.99:0.11456903,dme-mir-287:0.26838391)0.32:0.01651845,(hsa-mir-147:0.27245399,hsa-mir-22:0.27040315)0.36:0.03162621)0.21:0.05346541,(((dme-mir-314:0.24215729,hsa-mir-637:0.24019565)0.81:0.05661305,(hsa-mir-223:0.22662543,hsa-mir-361:0.23170790)0.84:0.07580333)0.48:0.05485224,(((hsa-mir-182:0.21580685,dme-mir-263b:0.22239540)0.58:0.03211057,dme-mir-263a:0.25300385)0.72:0.08559077,((hsa-mir-220:0.25997944,hsa-mir-338:0.27032359)0.46:0.05828485,(((hsa-mir-103-2:0.06859887,hsa-mir-107:0.07242677)0.86:0.02649039,hsa-mir-103-1:0.09530448)1.00:0.17066653,(hsa-mir-301:0.26714830,(hsa-mir-130a:0.16462766,hsa-mir-130b:0.17683575)0.98:0.09147337)0.38:0.00677893)0.63:0.04437159)0.15:0.01999866)0.06:0.02031429)0.00:0.00463362)0.00:0.00921995)0.00:0.00788100)0.00:0.00120912)0.00:0.00265503,((((((((hsa-mir-30a:0.08408196,hsa-mir-30e:0.07084762)0.72:0.02907585,hsa-mir-30d:0.10774507)0.98:0.08011667,(hsa-mir-30b:0.13685093,(hsa-mir-30c-1:0.10228221,hsa-mir-30c-2:0.10898540)0.87:0.03969918)0.90:0.04335160)1.00:0.14448530,(hsa-mir-330:0.21869006,mmu-mir-216b:0.22575438)0.93:0.10037172)0.16:0.01749040,(dme-mir-87:0.31583947,(hsa-mir-153-1:0.07994715,hsa-mir-153-2:0.08284354)1.00:0.23552380)0.14:0.02315169)0.01:0.01621555,(((hsa-mir-204:0.16582411,hsa-mir-211:0.16090857)1.00:0.15225094,(hsa-mir-647:0.21193649,cel-mir-270:0.19255789)0.98:0.11246002)0.15:0.03235167,((dme-mir-184:0.17637847,hsa-mir-184:0.18947519)1.00:0.14425501,(dme-mir-316:0.28080288,(dme-mir-308:0.24141565,dme-mir-274:0.25064785)0.57:0.03611010)0.33:0.03248009)0.13:0.02659671)0.00:0.01527078)0.00:0.00327834,((hsa-mir-217:0.26317318,mmu-mir-541:0.27016016)0.58:0.05536338,((hsa-mir-653:0.18642112,cel-mir-237:0.18436539)0.98:0.11282764,(dme-mir-309:0.18479805,(dme-mir-318:0.17724870,dme-mir-3:0.17123615)0.43:0.01145996)0.96:0.10549168)0.20:0.01621913)0.12:0.03993701)0.00:0.00862346,(((((((((hsa-mir-92-1:0.14145020,hsa-mir-92-2:0.13252241)0.83:0.04377418,dme-mir-313:0.19157541)0.36:0.01317635,dme-mir-312:0.19989813)0.44:0.03909900,(dme-mir-92a:0.23567750,hsa-mir-92b:0.23098917)0.35:0.01622201)0.22:0.01322237,(dme-mir-310:0.19623460,dme-mir-311:0.19662254)0.63:0.06083359)0.44:0.06443587,(hsa-mir-374:0.22926413,hsa-mir-542:0.24295810)0.84:0.09093082)0.02:0.02549443,((hsa-mir-324:0.22734089,hsa-mir-544:0.22336333)0.88:0.08250173,((hsa-mir-18a:0.05708359,hsa-mir-18b:0.05559246)1.00:0.17716106,(hsa-mir-93:0.20489339,(hsa-mir-106b:0.19661795,((hsa-mir-106a:0.13768109,hsa-mir-17:0.14626953)0.65:0.01808965,(hsa-mir-20a:0.09881260,hsa-mir-20b:0.11014262)0.93:0.05788164)0.75:0.03668885)0.42:0.01503509)0.48:0.02594070)0.87:0.06508722)0.41:0.05602547)0.00:0.00622673,((hsa-mir-142:0.24841515,cel-mir-63:0.24525574)0.81:0.07329503,((dme-mir-276a:0.08588790,dme-mir-276b:0.08993627)1.00:0.19587965,(dme-mir-275:0.23340010,(hsa-mir-101-1:0.10817304,hsa-mir-101-2:0.10516029)1.00:0.12043220)0.61:0.04047808)0.45:0.03959712)0.15:0.04205186)0.00:0.00217757,((((hsa-mir-452:0.18661859,cel-mir-358:0.18838141)1.00:0.13797806,dme-mir-282:0.31896792)0.13:0.02183756,dme-mir-317:0.34086329)0.00:0.01909449,((((hsa-mir-122a:0.20214845,hsa-mir-499:0.19785155)0.94:0.07189128,(hsa-mir-21:0.17692618,mmu-mir-468:0.18539266)0.96:0.08444488)0.75:0.06316357,(mmu-mir-708:0.15798597,(hsa-mir-28:0.14605041,hsa-mir-151:0.13026538)0.49:0.01376194)1.00:0.18031156)0.08:0.02477220,(((((hsa-mir-124a-2:0.04874222,hsa-mir-124a-3:0.04428104)0.47:0.00540430,hsa-mir-124a-1:0.05651781)1.00:0.12301153,dme-mir-124:0.17938305)1.00:0.13255959,(hsa-mir-425:0.20522773,dre-mir-731:0.20856537)0.77:0.11645220)0.20:0.02922148,(((((hsa-mir-125a:0.15511246,hsa-mir-125b-1:0.15441135)0.63:0.01922182,hsa-mir-125b-2:0.17312886)0.90:0.05163938,dme-mir-125:0.22317666)0.42:0.01189084,cel-lin-4:0.24266631)0.62:0.03063125,(((hsa-mir-10a:0.14718011,hsa-mir-10b:0.14805799)0.77:0.02716172,dme-mir-10:0.17159654)0.89:0.05125865,(dme-mir-100:0.20006919,(hsa-mir-99b:0.12852941,(hsa-mir-100:0.09956417,hsa-mir-99a:0.10296748)0.70:0.02025885)0.95:0.07966191)0.80:0.03232681)0.74:0.04292952)0.84:0.06717074)0.03:0.01139399)0.00:0.00552338)0.00:0.00700593)0.00:0.00066354)0.00:0.00357620,(((((((((((hsa-mir-422a:0.17045685,mmu-mir-683:0.18756784)0.96:0.10071710,hsa-mir-423:0.26699132)0.27:0.00316264,(hsa-mir-197:0.20955797,mmu-mir-705:0.20472775)0.78:0.07384775)0.34:0.03491466,(hsa-mir-146b:0.19632845,mmu-mir-449b:0.18602449)0.97:0.11580240)0.16:0.02458479,(hsa-mir-222:0.26211659,(hsa-mir-221:0.22951901,hsa-mir-96:0.23801346)0.56:0.02986906)0.59:0.06587378)0.02:0.01275054,((hsa-mir-587:0.22752722,hsa-mir-592:0.21812495)0.91:0.10490403,((hsa-mir-342:0.24283706,hsa-mir-610:0.23542381)0.67:0.03149139,(hsa-mir-196b:0.15372816,(hsa-mir-196a-2:0.11277324,hsa-mir-196a-1:0.10461806)0.64:0.03904678)1.00:0.11063063)0.64:0.04706034)0.18:0.02534167)0.00:0.01934434,((((dme-mir-305:0.20402377,hsa-mir-205:0.20442694)0.74:0.07153945,(hsa-mir-139:0.19327458,hsa-mir-490:0.19134081)0.88:0.08814698)0.54:0.06486374,((dme-mir-289:0.20823925,hsa-mir-375:0.20445916)0.93:0.11556941,(hsa-mir-565:0.20922855,hsa-mir-594:0.20650178)0.98:0.11046654)0.24:0.02799184)0.01:0.02035275,((hsa-mir-585:0.24071624,dre-mir-727:0.23706154)0.82:0.10122346,((hsa-mir-143:0.23566335,hsa-mir-150:0.23994641)0.69:0.08153766,(hsa-mir-25:0.29988774,(hsa-mir-187:0.26190493,(hsa-mir-105-1:0.01143069,hsa-mir-105-2:0.01326067)1.00:0.24426791)0.54:0.04590448)0.14:0.01621934)0.06:0.02056893)0.02:0.02253970)0.00:0.00323234)0.00:0.00096709,(((((dme-mir-210:0.17884223,hsa-mir-210:0.18957882)0.99:0.13411330,(hsa-mir-134:0.19908231,mmu-mir-702:0.19817796)0.94:0.11811640)0.15:0.01593507,(hsa-mir-497:0.24181403,hsa-mir-600:0.24239649)0.82:0.09354510)0.02:0.01267021,((hsa-mir-328:0.20635590,hsa-mir-483:0.20460300)0.97:0.13070730,((hsa-mir-632:0.23596931,hsa-mir-661:0.23529506)0.81:0.05423018,(hsa-mir-138-1:0.13443360,hsa-mir-138-2:0.13829367)1.00:0.14424920)0.45:0.04315819)0.04:0.01618475)0.00:0.01662681,(((hsa-mir-621:0.22233538,hsa-mir-662:0.22472345)0.90:0.07268321,hsa-mir-598:0.29812001)0.44:0.06123620,(((hsa-mir-192:0.21921322,cel-mir-58:0.21608090)0.95:0.07772880,(hsa-mir-596:0.21472158,hsa-mir-650:0.20993595)0.92:0.09402824)0.50:0.03705825,(((hsa-mir-132:0.17555575,hsa-mir-212:0.17495971)0.99:0.09670698,(hsa-mir-602:0.18948835,mmu-mir-666:0.19094643)0.97:0.08620058)0.65:0.02676718,((hsa-mir-560:0.19259105,mmu-mir-712:0.20102597)0.92:0.07051274,(hsa-mir-572:0.22068510,hsa-mir-638:0.21609651)0.80:0.04237522)0.72:0.03676114)0.55:0.04230439)0.12:0.01930160)0.00:0.00554307)0.00:0.00565568)0.00:0.00385930,(((hsa-mir-601:0.23156207,hsa-mir-642:0.23679236)0.88:0.07641384,hsa-mir-137:0.30277041)0.28:0.04126905,(((hsa-mir-129-1:0.07171758,hsa-mir-129-2:0.07113957)1.00:0.19503098,hsa-mir-214:0.27659600)0.60:0.06264935,((hsa-mir-486:0.22411175,hsa-mir-612:0.22364944)0.91:0.09903846,(hsa-mir-639:0.22816705,dre-mir-725:0.22752915)0.84:0.07957700)0.20:0.02117927)0.02:0.01668683)0.00:0.01484546)0.00:0.00463436,((((((hsa-mir-27a:0.16557643,mmu-mir-673:0.15836724)0.64:0.06841697,hsa-mir-27b:0.23318929)0.65:0.02348207,(hsa-mir-24-1:0.10761955,hsa-mir-24-2:0.11626105)1.00:0.14079747)0.59:0.04601872,(hsa-mir-550-1:0.01624157,hsa-mir-550-2:0.01468626)1.00:0.28102935)0.33:0.03723411,((dme-mir-14:0.21045450,hsa-mir-451:0.20890034)0.81:0.07551207,(dme-mir-281-1:0.09107372,dme-mir-281-2:0.08870156)1.00:0.20443301)0.40:0.04903077)0.04:0.02993342,((((hsa-mir-345:0.16112378,hsa-mir-378:0.15137622)0.99:0.12749716,(hsa-mir-631:0.16435075,hsa-mir-640:0.16898258)1.00:0.12104425)0.53:0.05622365,(dme-mir-219:0.22466601,(hsa-mir-219-1:0.14912077,hsa-mir-219-2:0.14120181)0.99:0.08502238)0.98:0.11359679)0.04:0.01922542,((((hsa-mir-135a-2:0.14306863,hsa-mir-135b:0.13783025)0.88:0.04198397,hsa-mir-135a-1:0.17186388)0.99:0.11480321,(hsa-mir-155:0.17480118,hsa-mir-549:0.19027818)0.98:0.12411308)0.32:0.03623004,(hsa-mir-580:0.31764591,((hsa-mir-590:0.18645643,dre-mir-723:0.18340658)0.98:0.09879690,(hsa-mir-376a-1:0.07640222,(hsa-mir-368:0.06069598,(hsa-mir-376a-2:0.04714254,hsa-mir-376b:0.05285746)0.50:0.01809190)0.39:0.00849083)1.00:0.20561788)0.35:0.02795288)0.07:0.02238499)0.01:0.01897535)0.00:0.00435153)0.00:0.00527695)0.00:0.00161748,(((((((((((dme-mir-13a:0.13042865,dme-mir-2b-2:0.12290468)0.63:0.02700411,(dme-mir-13b-2:0.11420633,dme-mir-13b-1:0.11306640)0.74:0.03945048)0.62:0.03313739,(dme-mir-2a-1:0.11180192,dme-mir-2a-2:0.12008214)0.98:0.08156087)0.58:0.01844380,(dme-mir-2b-1:0.13537807,dme-mir-2c:0.14093772)0.90:0.07325846)0.98:0.08083207,dme-mir-307:0.30121243)0.25:0.01871133,(hsa-mir-383:0.19944548,mmu-mir-672:0.18411616)0.97:0.12101523)0.10:0.00889382,(dme-mir-5:0.20839945,(dme-mir-6-1:0.15711699,(dme-mir-6-2:0.13342733,dme-mir-6-3:0.13684294)0.71:0.02331426)0.95:0.05410722)0.91:0.10394893)0.03:0.03047195,(((hsa-mir-128a:0.13554232,hsa-mir-128b:0.14494548)1.00:0.16721344,(hsa-mir-551a:0.22877656,hsa-mir-551b:0.22955677)0.91:0.07857754)0.25:0.02784472,((hsa-mir-193a:0.16427310,hsa-mir-193b:0.16072690)1.00:0.09354651,(hsa-mir-365-1:0.07525978,hsa-mir-365-2:0.07590301)1.00:0.18895780)0.64:0.07031196)0.02:0.02026391)0.00:0.00756846,((dme-mir-286:0.24967239,hsa-mir-190:0.24444526)0.75:0.06473017,(dme-mir-7:0.21283744,(hsa-mir-7-2:0.20397043,(hsa-mir-7-1:0.10134786,hsa-mir-7-3:0.10453450)0.99:0.09615905)0.57:0.01527295)0.97:0.09349491)0.22:0.03854629)0.00:0.00329140,(((((dme-mir-12:0.19338510,hsa-mir-126:0.19232919)0.89:0.09325716,hsa-mir-144:0.28263895)0.26:0.02241902,hsa-mir-183:0.30725490)0.10:0.02079635,(hsa-mir-643:0.24630799,cel-mir-43:0.23720849)0.75:0.08916152)0.03:0.01780118,(((hsa-mir-552:0.19183044,mmu-mir-344:0.20575992)0.96:0.10089620,(hsa-mir-582:0.20996124,cel-mir-359:0.21109139)0.94:0.08699208)0.36:0.03311703,(dme-mir-11:0.29406439,(hsa-mir-152:0.15986510,(hsa-mir-148a:0.10781145,hsa-mir-148b:0.10114377)0.69:0.04643101)1.00:0.14585007)0.29:0.03591601)0.04:0.01466767)0.00:0.01134073)0.00:0.00513263,(((((((hsa-mir-16-1:0.14213034,dre-mir-457b:0.15274145)0.59:0.01754405,hsa-mir-16-2:0.16232268)0.83:0.03916245,(hsa-mir-195:0.16833424,dre-mir-457a:0.17343791)0.77:0.03869103)0.93:0.06423667,((hsa-mir-15a:0.17871939,hsa-mir-15b:0.18272639)0.92:0.06150887,(hsa-mir-424:0.07801979,mmu-mir-322:0.07860672)1.00:0.16981668)0.59:0.01978940)0.83:0.07113441,(((hsa-mir-26a-1:0.13441920,hsa-mir-26b:0.12585478)0.78:0.03047704,hsa-mir-26a-2:0.15517545)1.00:0.14435485,(hsa-mir-199a-2:0.10979475,(hsa-mir-199a-1:0.05153435,hsa-mir-199b:0.04991493)0.90:0.05996746)1.00:0.20066085)0.38:0.03759694)0.06:0.01948955,((dme-mir-278:0.32882331,dme-mir-288:0.33075116)0.10:0.01695764,(((hsa-mir-181a-1:0.13954053,hsa-mir-181a-2:0.14466999)0.76:0.03197552,hsa-mir-181c:0.17778356)0.95:0.05615251,(hsa-mir-181d:0.17761509,(hsa-mir-181b-1:0.13316311,hsa-mir-181b-2:0.12820053)0.91:0.05041667)0.91:0.05853303)0.99:0.10930402)0.01:0.01837929)0.00:0.00317806,(((((hsa-mir-33:0.14782627,hsa-mir-33b:0.16560657)0.98:0.08673310,hsa-mir-216:0.24556147)0.78:0.08363528,dme-mir-284:0.33201186)0.04:0.00792267,(cel-mir-83:0.32566365,(hsa-mir-218-1:0.18043347,hsa-mir-218-2:0.18320289)1.00:0.13537531)0.13:0.01677843)0.00:0.02334114,(((((((hsa-mir-302c:0.08627076,hsa-mir-302d:0.09283372)0.64:0.03424310,hsa-mir-302b:0.11659363)0.50:0.01365842,hsa-mir-302a:0.14029108)0.95:0.06915507,(dre-mir-430b-6:0.01149317,(dre-mir-430b-10:0.01220749,dre-mir-430b-1:0.01310897)0.42:0.00085251)1.00:0.18953794)0.90:0.06174436,(hsa-mir-373:0.22555243,((hsa-mir-371:0.14821328,hsa-mir-372:0.14409441)0.61:0.04510427,(hsa-mir-512-1:0.00134214,hsa-mir-512-2:-0.00134214)1.00:0.19090972)0.56:0.03179023)0.81:0.04355275)0.44:0.01222560,(hsa-mir-194-1:0.16747049,hsa-mir-194-2:0.16987891)0.99:0.10756114)0.68:0.07806875,((((hsa-mir-23a:0.14939705,hsa-mir-23b:0.15197281)1.00:0.13125471,hsa-mir-203:0.29562199)0.34:0.04299828,(hsa-mir-140:0.29837385,hsa-mir-489:0.28390463)0.26:0.04367599)0.02:0.01086525,(((hsa-mir-29a:0.07021795,hsa-mir-29c:0.07494334)0.99:0.10072179,(hsa-mir-29b-1:0.09433146,hsa-mir-29b-2:0.09316854)0.98:0.07191960)1.00:0.15385836,((hsa-mir-429:0.18089868,cel-mir-236:0.17275985)0.76:0.05194722,((hsa-mir-141:0.14137638,hsa-mir-200a:0.15407816)0.93:0.06396734,(dme-mir-8:0.17232841,(hsa-mir-200b:0.14377032,hsa-mir-200c:0.14853737)0.55:0.02031267)0.73:0.04224993)0.42:0.01696065)0.98:0.09344188)0.18:0.02386704)0.00:0.00557901)0.00:0.00840591)0.00:0.00477935)0.00:0.00412784)0.00:0.00089727)0.00:0.00218366);
