# Supplementary material for: A bootstrap based analysis pipeline for efficient classification of phylogenetically related animal miRNAs
Source: BMC Genomics. 2007 Mar 6;8:66. doi: 10.1186/1471-2164-8-66 (PMC1832191; doi:10.1186/1471-2164-8-66)
Supplement: Additional File 9 — The software and instruction for the PBC analysis pipeline. The PERL scripts of the programs used in the PBC analysis pipeline, and the instructions. The miRNAs sequences are retrieved from miRBase [10] (Release 8.2). [file 1471-2164-8-66-S9.zip › secondround/hsa_cel.nwk]

((((((((((((((hsa-mir-302c:0.08775578,hsa-mir-302d:0.09134870)0.64:0.02844603,hsa-mir-302b:0.12239070)0.58:0.01732203,hsa-mir-302a:0.13662747)0.95:0.06415990,(dre-mir-430b-10:0.01160797,(dre-mir-430b-6:0.01163973,dre-mir-430b-1:0.01367673)0.44:0.00073771)1.00:0.19172047)0.94:0.06157826,hsa-mir-373:0.25885086)0.47:0.02754957,((hsa-mir-371:0.14554368,hsa-mir-372:0.14676401)0.66:0.04572439,(hsa-mir-512-1:-0.00001277,hsa-mir-512-2:0.00001277)1.00:0.19028959)0.96:0.09723087)0.41:0.04842342,(((hsa-mir-28:0.13731827,hsa-mir-151:0.13899752)0.63:0.01897663,mmu-mir-708:0.15277127)1.00:0.16529030,(cel-mir-124:0.21731260,(hsa-mir-124a-1:0.05308874,(hsa-mir-124a-2:0.04671024,hsa-mir-124a-3:0.04631302)0.57:0.00883336)1.00:0.16285072)0.95:0.10589725)0.09:0.02121354)0.00:0.00767869,(((hsa-mir-621:0.22310415,hsa-mir-662:0.22395467)0.88:0.07636105,hsa-mir-598:0.29444218)0.32:0.03408657,((hsa-mir-324:0.22692936,hsa-mir-544:0.22377487)0.73:0.07711266,((hsa-mir-18a:0.05444220,hsa-mir-18b:0.05823385)1.00:0.17769673,(hsa-mir-93:0.20708657,(hsa-mir-106b:0.19639490,((hsa-mir-106a:0.13981776,hsa-mir-17:0.14413285)0.63:0.02108428,(hsa-mir-20a:0.10050653,hsa-mir-20b:0.10844870)0.92:0.05488700)0.76:0.03691190)0.40:0.01284191)0.46:0.02540503)0.85:0.07047630)0.22:0.01905832)0.05:0.02902828)0.00:0.01258560,((cel-mir-272:0.29669424,cel-mir-256:0.30545630)0.34:0.05689850,(cel-mir-248:0.32344785,((cel-mir-46:0.11084926,cel-mir-47:0.11137296)1.00:0.08657419,(dme-mir-281-1:0.08755279,dme-mir-281-2:0.09222249)1.00:0.10103002)1.00:0.12833273)0.13:0.03173317)0.00:0.00864455)0.00:0.00345486,((((hsa-mir-422a:0.18197570,mmu-mir-683:0.17604899)0.98:0.09370040,hsa-mir-423:0.27400801)0.54:0.05143091,(hsa-mir-632:0.23565369,hsa-mir-661:0.23561068)0.81:0.09524806)0.06:0.01391657,((cel-mir-58:0.21199905,hsa-mir-192:0.21153036)0.98:0.12423902,((hsa-mir-197:0.20708881,mmu-mir-705:0.20719690)0.93:0.10720085,((hsa-mir-596:0.21738940,hsa-mir-650:0.20726813)0.87:0.09073837,(hsa-mir-328:0.20635444,hsa-mir-483:0.20460447)0.90:0.09463446)0.23:0.02356925)0.03:0.01467162)0.02:0.00995976)0.00:0.02123936)0.00:0.00337508,(((((hsa-mir-26a-1:0.13102036,hsa-mir-26b:0.12925361)0.73:0.02771468,hsa-mir-26a-2:0.15793780)1.00:0.16695567,(hsa-mir-565:0.21274238,hsa-mir-594:0.20298796)0.99:0.12265344)0.13:0.02794251,(hsa-mir-455:0.30341082,(hsa-mir-425:0.20564198,dre-mir-731:0.20815112)0.95:0.09333247)0.35:0.05399660)0.00:0.01280012,((((cel-mir-266:0.11977330,cel-mir-269:0.12119055)1.00:0.16393242,(cel-mir-64:0.13458870,cel-mir-65:0.13624463)1.00:0.14623561)0.55:0.06636618,(cel-mir-254:0.32427540,(cel-mir-75:0.23861818,hsa-mir-155:0.22912376)0.79:0.09240308)0.08:0.02260874)0.00:0.01155245,((((hsa-mir-21:0.18510951,mmu-mir-468:0.17720933)0.97:0.08454740,cel-mir-239a:0.27436138)0.47:0.04910038,(cel-mir-84:0.21072320,hsa-mir-577:0.21983236)0.88:0.09831725)0.05:0.02828579,((cel-mir-268:0.28864603,cel-mir-55:0.28744093)0.30:0.05389149,(hsa-mir-146a:0.31904848,((hsa-mir-141:0.14547605,hsa-mir-200a:0.14997849)0.94:0.07602395,((cel-mir-236:0.17543413,hsa-mir-429:0.17822441)0.79:0.03939269,(dme-mir-8:0.16837587,(hsa-mir-200b:0.14487830,hsa-mir-200c:0.14742939)0.60:0.02426521)0.75:0.04274055)0.48:0.01696795)0.97:0.08437644)0.17:0.02724799)0.00:0.00538700)0.00:0.00965829)0.00:0.00262407)0.00:0.00378727)0.00:0.00203652,(((((((hsa-mir-560:0.19022453,mmu-mir-712:0.20339249)0.86:0.06956283,(hsa-mir-572:0.22279353,hsa-mir-638:0.21398808)0.82:0.04332513)0.66:0.05417984,(hsa-mir-486:0.22018398,hsa-mir-612:0.22757722)0.73:0.08684383)0.06:0.02015330,((hsa-mir-134:0.19799423,mmu-mir-702:0.19926605)0.93:0.10798293,((hsa-mir-132:0.17090509,hsa-mir-212:0.17961038)0.99:0.09825237,(hsa-mir-602:0.19304551,mmu-mir-666:0.18738928)0.97:0.08465519)0.67:0.04410170)0.17:0.02065852)0.01:0.01103953,(hsa-mir-214:0.27140808,(hsa-mir-129-1:0.07247322,hsa-mir-129-2:0.07038393)1.00:0.20438557)0.61:0.07468143)0.00:0.01197995,((((hsa-mir-7-1:0.09972611,hsa-mir-7-3:0.10615625)0.97:0.06903299,hsa-mir-7-2:0.17689918)1.00:0.11878149,(hsa-mir-194-1:0.16862189,hsa-mir-194-2:0.16872751)1.00:0.12317771)0.52:0.05412067,((cel-mir-54:0.31327234,hsa-mir-203:0.31768004)0.10:0.01748734,((hsa-mir-383:0.25593420,mmu-mir-672:0.23721648)0.37:0.05388361,(hsa-mir-497:0.24156802,hsa-mir-600:0.24264251)0.53:0.05947003)0.13:0.02689721)0.00:0.01841441)0.00:0.00543179)0.00:0.01047241,(((((hsa-mir-139:0.18992271,hsa-mir-490:0.19469267)0.94:0.09239984,(hsa-mir-205:0.21054896,dme-mir-305:0.19790174)0.82:0.07482627)0.54:0.05178726,(dme-mir-219:0.22645563,(hsa-mir-219-1:0.14858185,hsa-mir-219-2:0.14174073)0.99:0.08323276)0.96:0.10218725)0.07:0.01804914,((cel-mir-270:0.20227415,hsa-mir-647:0.20222024)0.99:0.13259317,((hsa-mir-143:0.23868962,hsa-mir-150:0.23692014)0.71:0.05662365,(hsa-mir-639:0.23213487,dre-mir-725:0.22356133)0.74:0.06293254)0.44:0.03788733)0.09:0.02763103)0.00:0.01215911,(((((hsa-mir-148a:0.10710973,hsa-mir-148b:0.10184550)0.77:0.05214331,hsa-mir-152:0.15415280)1.00:0.17297804,hsa-mir-25:0.32059343)0.06:0.01421371,(hsa-mir-216:0.24531770,(hsa-mir-33:0.15092656,hsa-mir-33b:0.16250627)0.98:0.08697687)0.83:0.08748880)0.00:0.01557740,((((hsa-mir-19b-1:0.08754193,hsa-mir-19b-2:0.08487186)1.00:0.07714807,hsa-mir-19a:0.16361684)0.98:0.11254926,(hsa-mir-202:0.23890017,(hsa-mir-511-1:0.00000000,hsa-mir-511-2:0.00000000)1.00:0.23236420)0.81:0.04377420)0.54:0.04982291,((hsa-mir-130a:0.16714995,hsa-mir-130b:0.17431346)0.99:0.09323835,(hsa-mir-301:0.25773013,(hsa-mir-103-1:0.09279191,(hsa-mir-103-2:0.06975236,hsa-mir-107:0.07127328)0.90:0.02900296)1.00:0.14111603)0.44:0.01902770)0.57:0.06289164)0.13:0.02925184)0.00:0.00517246)0.00:0.00330320)0.00:0.00477420)0.00:0.00210008,((((hsa-mir-493:0.17573136,dme-mir-306:0.18229333)0.99:0.14681541,cel-mir-247:0.32810483)0.09:0.01769836,(cel-mir-267:0.30117971,(cel-mir-2:0.24449848,cel-mir-249:0.25550152)0.80:0.06737148)0.13:0.02968547)0.00:0.02196796,((((((hsa-mir-181a-1:0.14166416,hsa-mir-181a-2:0.14254637)0.79:0.03207256,hsa-mir-181c:0.17768652)0.94:0.05597291,(hsa-mir-181d:0.18659530,(hsa-mir-181b-1:0.13415877,hsa-mir-181b-2:0.12720487)0.91:0.05122441)0.91:0.05268309)0.99:0.08945885,(cel-mir-50:0.28465065,(hsa-mir-196b:0.15495723,(hsa-mir-196a-2:0.10709376,hsa-mir-196a-1:0.11029754)0.66:0.03781771)1.00:0.12802832)0.53:0.05317813)0.05:0.02068132,((cel-mir-252:0.28444259,cel-mir-86:0.29164436)0.43:0.05516710,(hsa-mir-210:0.31899096,cel-mir-264:0.30466496)0.24:0.03725171)0.01:0.01457282)0.00:0.00664950,((((hsa-mir-182:0.21695000,dme-mir-263b:0.22125224)0.51:0.03314639,dme-mir-263a:0.25196803)0.47:0.05332833,(hsa-mir-183:0.23907036,hsa-mir-549:0.24480061)0.63:0.06411863)0.15:0.04763617,(((hsa-mir-218-1:0.17997068,hsa-mir-218-2:0.18366568)1.00:0.13065318,cel-mir-87:0.32124956)0.06:0.02256357,(cel-mir-255:0.28682269,(hsa-mir-625:0.23619600,(cel-let-7:0.18985530,((hsa-let-7g:0.12637491,hsa-let-7i:0.12663714)0.60:0.04032588,(((hsa-let-7a-3:0.07303742,hsa-let-7f-1:0.07561122)0.53:0.02783858,(hsa-let-7b:0.09303491,hsa-mir-98:0.08768798)0.41:0.01630967)0.27:0.03154262,(hsa-let-7e:0.12450477,((hsa-let-7a-2:0.06181177,hsa-let-7c:0.06318823)0.75:0.05108404,(hsa-let-7d:0.10412698,(hsa-let-7a-1:0.04326996,hsa-let-7f-2:0.04533763)0.83:0.06003076)0.24:0.00993791)0.09:0.00982388)0.09:0.01323835)0.49:0.03074953)0.65:0.02475636)0.51:0.03967841)0.65:0.05217066)0.25:0.04901922)0.00:0.01528391)0.00:0.00504154)0.00:0.00499042)0.00:0.00160888)0.00:0.00090201,((((((((hsa-mir-100:0.09836811,hsa-mir-99a:0.10416354)0.70:0.02196874,hsa-mir-99b:0.12681952)0.99:0.09717176,(hsa-mir-10a:0.14652797,hsa-mir-10b:0.14871012)0.95:0.07306685)0.85:0.04250503,(cel-lin-4:0.23304946,(hsa-mir-125b-2:0.17154325,(hsa-mir-125a:0.15410660,hsa-mir-125b-1:0.15541721)0.69:0.02080744)0.93:0.05489453)0.78:0.03589347)0.91:0.07159364,cel-mir-257:0.33033263)0.05:0.01642639,((((hsa-mir-133a-1:0.03409173,hsa-mir-133a-2:0.03409009)1.00:0.12641788,hsa-mir-133b:0.16034683)0.92:0.06430673,cel-mir-245:0.21971644)0.98:0.11308816,((hsa-mir-147:0.27582908,hsa-mir-22:0.26702806)0.36:0.04020245,(hsa-mir-342:0.23828548,hsa-mir-610:0.23997539)0.80:0.07177511)0.07:0.02710853)0.01:0.01501163)0.00:0.01393749,(((((cel-mir-73:0.23191777,cel-mir-74:0.23124012)0.85:0.04286113,(hsa-mir-204:0.16112422,hsa-mir-211:0.16560845)0.99:0.10104329)0.79:0.06558518,(cel-mir-253:0.30846594,cel-mir-230:0.30377896)0.12:0.02487237)0.01:0.01847256,(cel-mir-229:0.32930404,(dre-mir-727:0.31452254,cel-mir-265:0.30742868)0.15:0.02046658)0.01:0.02339871)0.00:0.01063134,((hsa-mir-145:0.30229729,cel-mir-250:0.29997544)0.22:0.04286341,(((hsa-mir-190:0.20533913,hsa-mir-325:0.21441396)0.95:0.10514875,hsa-mir-412:0.30997470)0.07:0.02386508,(cel-mir-246:0.29261157,(hsa-mir-380:0.13536199,(hsa-mir-379:0.10093102,hsa-mir-411:0.10219398)0.73:0.03356732)1.00:0.15245177)0.27:0.05063682)0.00:0.00386166)0.00:0.01624714)0.00:0.00262656)0.00:0.00261169,(((((((((((hsa-mir-92-1:0.13963590,hsa-mir-92-2:0.13433671)0.94:0.06237329,dme-mir-313:0.19223705)0.42:0.01438089,dme-mir-312:0.20427300)0.32:0.02053459,hsa-mir-92b:0.24173034)0.20:0.01802689,(dme-mir-311:0.19614953,dme-mir-310:0.19670762)0.79:0.06574035)0.23:0.00750643,(cel-mir-235:0.19941105,dme-mir-92b:0.20683895)0.73:0.06495537)0.69:0.07729194,(cel-mir-239b:0.33141959,(hsa-mir-187:0.26456091,(hsa-mir-105-1:0.01238973,hsa-mir-105-2:0.01230163)1.00:0.24161193)0.68:0.07758081)0.03:0.01094760)0.00:0.00867478,((hsa-mir-220:0.26178516,hsa-mir-338:0.26851787)0.54:0.07452161,(cel-mir-251:0.25817476,(hsa-mir-367:0.22605696,(hsa-mir-153-1:0.08282865,hsa-mir-153-2:0.07996204)1.00:0.15222511)0.56:0.02613333)0.71:0.07245243)0.08:0.02008761)0.00:0.01002045,(((cel-mir-232:0.23784100,dme-mir-287:0.24996388)0.76:0.07542166,(hsa-mir-23a:0.15151710,hsa-mir-23b:0.14985277)1.00:0.17601962)0.11:0.02249871,(((cel-mir-353:0.21258586,dme-mir-303:0.20676898)0.82:0.05901081,cel-mir-231:0.27049941)0.56:0.05754371,((cel-mir-70:0.27237971,cel-mir-76:0.26095362)0.54:0.03353593,(hsa-mir-376a-1:0.07616462,(hsa-mir-368:0.06186204,(hsa-mir-376a-2:0.05206572,hsa-mir-376b:0.04793428)0.50:0.01692583)0.37:0.00872843)1.00:0.22073911)0.11:0.02697436)0.02:0.01842806)0.00:0.01046820)0.00:0.00363635,(((((hsa-mir-29a:0.06844736,hsa-mir-29c:0.07671393)1.00:0.09642131,(hsa-mir-29b-1:0.09331541,hsa-mir-29b-2:0.09418459)0.99:0.07622009)1.00:0.11436932,cel-mir-49:0.28964523)0.50:0.06131133,cel-mir-48:0.34139961)0.02:0.00674664,(cel-mir-42:0.31528855,((cel-mir-40:0.20732437,cel-mir-39:0.21128028)0.49:0.04377589,((cel-mir-35:0.21142693,cel-mir-37:0.20962570)0.40:0.02633769,(cel-mir-38:0.23699374,(cel-mir-41:0.22186226,cel-mir-36:0.22975064)0.19:0.01071488)0.04:0.00303781)0.12:0.01654319)0.74:0.06084552)0.44:0.03759530)0.00:0.01827464)0.00:0.00436850,((((((((hsa-mir-27a:0.15977459,mmu-mir-673:0.16416908)0.86:0.08713789,hsa-mir-27b:0.24506278)0.51:0.01133181,(hsa-mir-24-1:0.11296929,hsa-mir-24-2:0.11091131)1.00:0.13765053)0.58:0.03954550,(hsa-mir-550-1:0.01607483,hsa-mir-550-2:0.01485301)1.00:0.28182402)0.19:0.03440688,((hsa-mir-345:0.16408253,hsa-mir-378:0.14841747)1.00:0.14134916,(hsa-mir-631:0.16787635,hsa-mir-640:0.16545698)0.99:0.12722565)0.28:0.04168888)0.02:0.01774896,((hsa-mir-223:0.23067423,hsa-mir-361:0.22765911)0.81:0.07378179,(hsa-mir-637:0.24124753,dme-mir-314:0.24110541)0.74:0.05863459)0.31:0.05156987)0.00:0.01188414,(((hsa-mir-451:0.20834353,dme-mir-14:0.21101131)0.86:0.13169771,cel-mir-271:0.33818836)0.01:0.00753826,((hsa-mir-601:0.22850425,hsa-mir-642:0.23985018)0.81:0.08246099,((hsa-mir-122a:0.19503827,hsa-mir-499:0.20496173)0.98:0.10152889,(hsa-mir-128a:0.13521860,hsa-mir-128b:0.14526921)1.00:0.16880188)0.18:0.02050271)0.02:0.02404827)0.00:0.01223580)0.00:0.00783025,((((((hsa-mir-138-1:0.13467206,hsa-mir-138-2:0.13805521)0.99:0.14116482,cel-mir-354:0.27558194)0.56:0.06123149,(cel-mir-355:0.25867313,cel-mir-77:0.25647838)0.68:0.08008856)0.01:0.01138605,((cel-mir-260:0.30311389,cel-mir-90:0.29903665)0.28:0.03166015,(hsa-mir-375:0.27847590,hsa-mir-580:0.26839910)0.31:0.04837952)0.03:0.02619134)0.00:0.00330530,((cel-mir-63:0.23013117,hsa-mir-142:0.23740130)0.85:0.08556613,(cel-mir-43:0.24229820,hsa-mir-643:0.24121829)0.81:0.07207895)0.17:0.03807894)0.00:0.01134357,((((hsa-mir-363:0.19524986,hsa-mir-649:0.18936553)0.93:0.07385383,cel-mir-57:0.27630952)0.68:0.05721632,cel-mir-242:0.32990377)0.04:0.02199650,(((cel-mir-259:0.23389662,hsa-mir-630:0.21959175)0.86:0.08776652,(cel-mir-44:0.14092731,cel-mir-45:0.13864259)1.00:0.17299655)0.17:0.02222345,(cel-mir-240:0.27164527,((hsa-mir-365-1:0.07368863,hsa-mir-365-2:0.07747416)1.00:0.17748696,(hsa-mir-193a:0.16864197,hsa-mir-193b:0.15635803)0.99:0.09888216)0.49:0.01314745)0.61:0.06644515)0.02:0.01577295)0.00:0.00992125)0.00:0.00435119)0.00:0.00282204)0.00:0.00181062)0.00:0.00118042,((((((((cel-mir-241:0.22716891,hsa-mir-337:0.22405060)0.73:0.04779733,(hsa-mir-191:0.16233013,dre-mir-462:0.15950895)0.99:0.11695045)0.58:0.05814146,(hsa-mir-144:0.28153947,(hsa-mir-126:0.19211844,dme-mir-12:0.19359584)0.91:0.09435664)0.39:0.04578159)0.04:0.01735661,(cel-mir-59:0.32429010,(cel-mir-237:0.18790833,hsa-mir-653:0.18287818)0.98:0.13804391)0.10:0.02621113)0.00:0.00895384,((hsa-mir-330:0.22188380,mmu-mir-216b:0.22256065)0.84:0.10877652,((cel-mir-358:0.19325118,hsa-mir-452:0.19424882)0.97:0.13141527,(((hsa-mir-30a:0.07892736,hsa-mir-30e:0.07600222)0.76:0.02967622,hsa-mir-30d:0.10714470)0.98:0.07913645,(hsa-mir-30b:0.14277824,(hsa-mir-30c-1:0.10463982,hsa-mir-30c-2:0.10662779)0.84:0.03377187)0.88:0.04433183)1.00:0.12720967)0.08:0.01106672)0.03:0.02148499)0.00:0.00081539,(((cel-mir-52:0.10063718,cel-mir-53:0.10138302)1.00:0.21494278,(cel-mir-244:0.20768547,cel-mir-71:0.21276908)0.98:0.10798567)0.25:0.04198538,((hsa-mir-32:0.24467223,dme-mir-31a:0.24808139)0.64:0.07743415,(hsa-mir-587:0.22101015,hsa-mir-592:0.22464203)0.96:0.11127254)0.04:0.02172192)0.00:0.00718494)0.00:0.00922848,(((cel-mir-273:0.23412743,cel-mir-56:0.23899085)0.77:0.06350840,(hsa-mir-551a:0.22733748,hsa-mir-551b:0.23099586)0.78:0.07281893)0.33:0.03837151,((hsa-mir-299:0.18662818,hsa-mir-579:0.17845119)0.95:0.08188261,(hsa-mir-95:0.14005746,(hsa-mir-421:0.07548365,hsa-mir-545:0.07745753)0.93:0.07064301)1.00:0.12250742)0.71:0.06795640)0.03:0.02106853)0.00:0.00449461,((((((((hsa-mir-34b:0.14816886,dre-mir-34b:0.14945018)0.81:0.05039407,(hsa-mir-34c:0.14967580,dre-mir-34c:0.14902550)0.83:0.05582491)0.62:0.02547115,hsa-mir-34a:0.21684285)0.89:0.06344333,(dme-mir-34:0.25946864,(cel-mir-34:0.17859505,hsa-mir-31:0.18760214)0.92:0.08054016)0.43:0.02223834)0.41:0.02294132,(hsa-mir-449:0.21488239,dme-mir-33:0.22331985)0.89:0.09687445)0.31:0.03292382,(cel-mir-83:0.33616867,(hsa-mir-374:0.22977446,hsa-mir-542:0.24244776)0.79:0.09716467)0.04:0.01219453)0.01:0.01888751,((((cel-mir-61:0.22699323,cel-mir-62:0.21745121)0.80:0.06050546,hsa-mir-489:0.27332260)0.42:0.01778349,hsa-mir-140:0.30195712)0.21:0.04519755,((cel-mir-238:0.26551607,hsa-mir-222:0.25622306)0.54:0.06671475,((hsa-mir-146b:0.18473354,mmu-mir-449b:0.19761940)0.90:0.09404803,(hsa-mir-221:0.23656435,hsa-mir-96:0.23096811)0.68:0.03602409)0.44:0.04501882)0.07:0.01912317)0.00:0.02053210)0.00:0.00522960,((((((((hsa-mir-16-1:0.14925938,dre-mir-457b:0.14561242)0.59:0.01755157,hsa-mir-16-2:0.16198621)0.76:0.03371608,(hsa-mir-195:0.17301370,dre-mir-457a:0.16875846)0.73:0.03925796)0.99:0.09718670,((hsa-mir-15a:0.17925199,hsa-mir-15b:0.18219380)0.96:0.06727613,(hsa-mir-424:0.07592151,mmu-mir-322:0.08070500)1.00:0.16404942)0.88:0.05193006)0.69:0.04739516,(cel-mir-258:0.30046154,(cel-mir-262:0.25762702,hsa-mir-215:0.26664483)0.58:0.03411306)0.23:0.04003486)0.02:0.01319251,((cel-lsy-6:0.20420465,cel-mir-357:0.22045288)0.90:0.12194747,(cel-mir-72:0.25499672,hsa-mir-585:0.26148680)0.84:0.08275495)0.04:0.01631600)0.00:0.01005070,((cel-mir-356:0.31337045,dme-mir-31b:0.31390227)0.15:0.02759341,(cel-mir-66:0.31659070,(cel-mir-234:0.24999654,hsa-mir-137:0.23889235)0.78:0.06580610)0.09:0.02598385)0.01:0.01771350)0.00:0.00402347,(((((((hsa-mir-9-1:0.08084448,hsa-mir-9-2:0.08007506)0.95:0.04110325,hsa-mir-9-3:0.11710416)0.96:0.09101872,(cel-mir-79:0.18343499,dme-mir-79:0.18498607)0.50:0.01694608)0.99:0.11079381,(cel-mir-60:0.20360574,cel-mir-85:0.20548517)0.98:0.11212750)0.14:0.02313704,(cel-mir-261:0.25634306,(hsa-mir-208:0.17083402,dre-mir-736:0.15773741)0.98:0.09364101)0.69:0.07318331)0.02:0.01914130,((cel-mir-360:0.19643558,dre-mir-728:0.18628047)0.99:0.13311293,((cel-mir-392:0.26119601,cel-mir-67:0.26457718)0.59:0.05518532,(hsa-mir-199a-2:0.11218676,(hsa-mir-199a-1:0.05319975,hsa-mir-199b:0.04824953)0.87:0.05757544)1.00:0.21769784)0.10:0.00487721)0.03:0.02907340)0.00:0.00879424,(((((hsa-mir-553:0.22680196,hsa-mir-626:0.24378628)0.66:0.07794469,(hsa-mir-552:0.19897989,mmu-mir-344:0.19861047)0.97:0.12262270)0.08:0.01230067,(cel-mir-359:0.21113791,hsa-mir-582:0.20991472)0.97:0.12335430)0.01:0.00831391,(hsa-mir-217:0.27094095,mmu-mir-541:0.26239238)0.62:0.07505176)0.00:0.01572295,(((hsa-mir-590:0.18440308,dre-mir-723:0.18545994)0.99:0.14948393,cel-mir-228:0.33275489)0.06:0.02619397,(((((((cel-mir-82:0.19181623,cel-mir-81:0.19360043)0.74:0.03199108,dme-bantam:0.21357219)0.74:0.03663987,cel-mir-80:0.25632450)0.63:0.04927750,hsa-mir-184:0.30652703)0.07:0.01911018,(cel-mir-233:0.23745840,cel-mir-51:0.24675213)0.81:0.09053366)0.01:0.01185541,((cel-mir-243:0.23064026,dme-mir-87:0.23526884)0.91:0.06284380,(hsa-mir-101-1:0.11199377,hsa-mir-101-2:0.10133956)1.00:0.17438970)0.30:0.05298154)0.00:0.00908152,(((hsa-mir-135a-2:0.14043994,hsa-mir-135b:0.14045894)0.86:0.03667000,hsa-mir-135a-1:0.17717784)1.00:0.16292620,((((hsa-mir-1-1:0.10635702,hsa-mir-1-2:0.10491059)0.72:0.02753350,hsa-mir-206:0.12516603)0.83:0.05171178,cel-mir-1:0.18242765)1.00:0.13780001,(cel-mir-78:0.26659546,((hsa-mir-450-1:0.05449383,hsa-mir-450-2:0.05539628)1.00:0.20486647,(hsa-mir-568:0.20750171,(hsa-mir-620:0.18485546,gga-mir-466:0.17746339)0.69:0.02934897)0.76:0.04495042)0.38:0.01042292)0.59:0.04309983)0.13:0.02846405)0.00:0.00714501)0.00:0.00551378)0.00:0.00713480)0.00:0.00205499)0.00:0.00215055)0.00:0.00522646)0.00:0.00076113)0.00:0.00317984);
