# Supplementary material for: A bootstrap based analysis pipeline for efficient classification of phylogenetically related animal miRNAs
Source: BMC Genomics. 2007 Mar 6;8:66. doi: 10.1186/1471-2164-8-66 (PMC1832191; doi:10.1186/1471-2164-8-66)
Supplement: Additional File 9 — The software and instruction for the PBC analysis pipeline. The PERL scripts of the programs used in the PBC analysis pipeline, and the instructions. The miRNAs sequences are retrieved from miRBase [10] (Release 8.2). [file 1471-2164-8-66-S9.zip › Tools/miRNA/RelMethods.pm]

package Tools::miRNA::RelMethods;

=head1 NAME

    RelMethods.pm

=head1 SYNOPSIS

    use  Tools::miRNA::RelMethods;

=head1 DESCRIPTION

    Methods for dealing with relations
    1) cluster_relation() - cluster pairwise relations into a general relation
    2) add_relation() - add the relations from a pairwise subcluster into the general cluster
    3) parse_rel() - convert rels from an plain arry into an array of hash references
    4) cmp_rel() - identify conflicts in subclusters
    5) get_report() - generate the report
 
=head1 AUTHOR

   Yong Huang   12/20/2006 last modified

=head1 LICENSE AND COPYRIGHT

  All rights reserved

=cut
# use strict;
use vars qw(@ISA);
use vars qw(@EXPOPT);

use Storable;
use Data::Dumper;


@ISA=("Exporter");
@EXPORT = qw(cluster_relation parse_rel cmp_rel get_report);

# cluster_relation - cluster pairwise relations into a general relation
#   input  - a group of reference to the subclusters
#   outpus - a reference to the array of families; the log of modifications

sub cluster_relation {
	my ($ref_rels)=@_; # $ref_rels is a hash reference to the _subcluster's
    my @ids=sort keys %$ref_rels;
    my @fms=(); # hold the resulting family
    my $logstr=""; # hold the log
    foreach my $id (@ids) {
    	$logstr.=&add_relation(&parse_rel($ref_rels->{$id}),\@fms);
    }
    my $rep=&get_report(\@fms,"c");
    # &count_relation(\@fms);
    return (\@fms, $logstr, $rep);
}

# add_relation - add the relations from a pairwise subcluster into the general cluster

sub add_relation {
    my ($href, $fref)=@_; # $fref holds the resulting family
    my $logstr="";
    my $flen=(scalar @$fref)-1;
    foreach my $rel (@$href) {
        my @modk=();
        for (my $i=0; $i<=$flen; $i++) {
            if ((&cmp_relation($fref->[$i], $rel))==1) {
                push @modk,$i;
            }
        }
        if ($#modk>0) {
            foreach my $k (@modk) {
                $logstr.=">Modify ".&rel2str($fref->[$k])."\n    by ".&rel2str($rel)."\n\n";
            }
        }
        if ($#modk>=0) {
            my %tmprel=();
            @modk=sort {$b<=>$a} @modk;
            for (my $j=0; $j<=$#modk; $j++) {
                my $mk=$modk[$j];
                my @ks = sort keys %{$fref->[$mk]};
                foreach my $org (@ks) {
                    foreach my $mr (@{$fref->[$mk]->{$org}}) {
                        $tmprel{$org}->{$mr}=1;
                    }
                }
                if ($j!=$#modk) {
                    splice(@{$fref},$modk[$j],1);
                }
            }
            my @rks=sort keys %$rel;
            foreach my $rorg (@rks) {
                foreach my $rmr (@{$rel->{$rorg}}) {
                    $tmprel{$rorg}->{$rmr}=1;
                }
            }
            my @ks=sort keys %tmprel;
            foreach my $k (@ks) {
                $fref->[$modk[$#modk]]->{$k}=[keys %{$tmprel{$k}}];
            }
            undef %tmprel;
            $logstr.=">Add ".&rel2str($rel)."\n\n" if $#modk==0;
        }
        else {
            push @$fref, $rel;
            $logstr.=">Add ".&rel2str($rel)."\n\n";
        }
        undef @modk;
    }
    return $logstr;
}


# parse_rel - convert rels from an plain arry into an array of hash references, 
#             the keys are the species names, the values are references to 
#             arrays to the miRNAs in that species in this family

sub parse_rel {
	my ($rels)=@_;
	my @res=();
	foreach my $rel (@$rels) {
		my %fh=();
		foreach my $mrn (@$rel) {
			my @line=split("-", $mrn);
			if ($fh{$line[0]}) {
				push @{$fh{$line[0]}}, $mrn;
			}
			else {
				$fh{$line[0]}=[$mrn];
			}
		}
		push @res,{%fh};
	}
	return [@res];
}

# cmp_relation - compare if two relations share at least one common miRNA

sub cmp_relation {
    my ($r1,$r2)=@_;
    my %blist=(); # for dead miRNAs, currently blank
    my @ks1=sort keys %$r1;
    my @ks2=sort keys %$r2;
    my $res=-1;
    foreach my $org (@ks1) {
        if (exists $r2->{$org}) {
            foreach my $mr1 (@{$r1->{$org}}) {
                foreach my $mr2 (@{$r2->{$org}}) {
                    if ($mr1 eq $mr2 && ! $blist{$mr1} && ! $blist{$mr2}) {
                        $res=1;
                    }
                }
            }
        }
    }
    return $res;
}

# rel2str - convert a relation into one line of string

sub rel2str {
    my ($rel)=@_;
    my $str="";
    my %orgname=('hsa',1,'mmu',2, 'gga',3,'dre',4,'dme',5,'cel',6);
    my @rks=sort {$orgname{$a}<=>$orgname{$b}} keys %$rel;
    my %st=();
    for (my $i=0; $i<=$#rks; $i++) {
        my $rorg=$rks[$i];
        $st{$rorg}=0;
        $str.=$rorg." ";
        my @rmrs=sort @{$rel->{$rorg}};
        foreach my $rmr (@rmrs) {
            $str.=$rmr." ";
            $st{$rorg}++;
        }
        $str.="| " if $i!=$#rks;
    }
    $str.="\n\n\# counts: ";
    my @cks=sort {$orgname{$a}<=>$orgname{$b}} keys %st;
    my $tc=0;
    foreach (@cks) {
        $str.=$_." ".$st{$_}." ";
        $tc+=$st{$_};
    }
    $str.="total $tc\n\n";
    return $str;
}

# get_report - generate the report 
#   input  - an array of families
#   output - a readable list of families, sorted either by the number of human miRNAs
#            or the number of species covered
sub get_report {
    my ($fref, $swt)=@_;
    my @rels=();
    if ($swt && $swt eq "c") {
        @rels=sort sortbyconserv @$fref;
    }
    else {
    	@rels=sort sortbyhsa @$fref;
    }
    my $rep="";
    for (my $i=0; $i<=$#rels; $i++) {
	next if ! defined $rels[$i]->{"hsa"};
        $rep.=&rel2str($rels[$i])."\n";
    }
    return $rep;
}

sub sortbyconserv {
    return scalar(keys %$b) <=> scalar (keys %$a) || ! defined $a->{'hsa'} || defined $b->{'hsa'} && (scalar(@{$b->{'hsa'}}) <=> scalar(@{$a->{'hsa'}})) || -1;
}

sub sortbyhsa {
    return (! $b->{'hsa'} && ! $a->{'hsa'}) || ($b->{'hsa'} && ! $a->{'hsa'}) || scalar(@{$b->{'hsa'}}) <=> scalar(@{$a->{'hsa'}});
}

# cmp_rel - identify conflicts in subclusters
#           a conflict is having a intersect of families that does not equal any
#           of the two families

sub cmp_rel {
    my ($rf1, $rf2)=@_;
    my @r1=@{$rf1};
    my @r2=@{$rf2};
    my @res=();
    for (my $i=0; $i<=$#r1; $i++) {
    	next if ! defined $r1[$i]->{'hsa'};
    	my $flag=0;
        for (my $j=0; $j<=$#r2; $j++) {
        	next if ! defined $r2[$j]->{'hsa'};
            my ($in1, $mt12, $in2, $mtref)=&paircmp($r1[$i]->{'hsa'}, $r2[$j]->{'hsa'});
            if ($mt12>0 && $in1*$in2!=0) {
		foreach my $mrn (@$mtref) {
            		push @res, [$mrn, {%{$r1[$i]}}, {%{$r2[$j]}}, $i, $j];
            	}
            }
        }
    }
    return @res;
}

# paircmp - compare 2 relationships
#           called by cmp_rel

sub paircmp {
    my ($rf1, $rf2)=@_;
    # print Dumper($rf1, $rf2),"\n";
    my @rtmp1=@{$rf1};
    my @rtmp2=@{$rf2};
    my %inc1=(); # only in arr 1
    my %mtch=(); # in both arr
    my %inc2=(); # only in arr2
    for (my $i=0; $i<=$#rtmp1; $i++) {
        my $flag=0;
        for (my $j=0; $j<=$#rtmp2; $j++) {
            if ($rtmp1[$i] eq $rtmp2[$j]) {
                $flag++;
                $mtch{$rtmp1[$i]}=1;
            }
        }
        $inc1{$rtmp1[$i]}=1 if $flag==0;
    }
    foreach (@rtmp2) {
        $inc2{$_}=1 if (! $mtch{$_});
    }
    return (scalar keys %inc1, scalar keys %mtch, scalar keys %inc2, [sort keys %mtch]);
}
