# Supplementary material for: A bootstrap based analysis pipeline for efficient classification of phylogenetically related animal miRNAs
Source: BMC Genomics. 2007 Mar 6;8:66. doi: 10.1186/1471-2164-8-66 (PMC1832191; doi:10.1186/1471-2164-8-66)
Supplement: Additional File 9 — The software and instruction for the PBC analysis pipeline. The PERL scripts of the programs used in the PBC analysis pipeline, and the instructions. The miRNAs sequences are retrieved from miRBase [10] (Release 8.2). [file 1471-2164-8-66-S9.zip › Tools/miRNA/treeUtils.pm]

package Tools::miRNA::treeUtils;

=head1 NAME

    treeUtils.pm

=head1 SYNOPSIS

    use Tools::miRNA::treeUtils

=head1 DESCRIPTION

    methods for traverse the tree
    getSubtree() - get the whole sub tree under a node
    searchTree() - traverse the tree 
                   start from $id and find nodes with bootstrap value >cutoff 

=head1 AUTHOR

   Yong Huang   12/20/2006 last modified

=head1 LICENSE AND COPYRIGHT

  All rights reserved

=cut

# use strict;
use vars qw(@ISA);
use vars qw(@EXPOPT);

use Storable;
use Data::Dumper;
use lib "../../";
use Tools::miRNA::treeNode;

@ISA=("Exporter");
@EXPORT = qw(getSubtree searchTree);


# getSubtree - get the whole sub tree under a node

sub getSubtree {
	my ($id)=@_;
	$::subres{$id}=1;
	if ($::nodes[$id]->leaf()==1) {
		return;
	}
	else {
		my @clds=@{$::nodes[$id]->children};
		foreach my $cld (@clds) {
			&getSubtree($cld);
		}
	}
	return;
}

# searchTree - traverse the tree 

sub searchTree {
	my ($id, $cutoff)=@_;
	if (defined $::nodes[$id]->bootstrap() && $::nodes[$id]->bootstrap()>=$cutoff) {
		push @::res, $id;
	}
	if ($::nodes[$id]->leaf()==1) {
		return;
	}
	else {
		my @clds=@{$::nodes[$id]->children};
		foreach my $cld (@clds) {
			&searchTree($cld, $cutoff);
		}
	}
	return;	
}
