# Supplementary material for: A bootstrap based analysis pipeline for efficient classification of phylogenetically related animal miRNAs
Source: BMC Genomics. 2007 Mar 6;8:66. doi: 10.1186/1471-2164-8-66 (PMC1832191; doi:10.1186/1471-2164-8-66)
Supplement: Additional File 9 — The software and instruction for the PBC analysis pipeline. The PERL scripts of the programs used in the PBC analysis pipeline, and the instructions. The miRNAs sequences are retrieved from miRBase [10] (Release 8.2). [file 1471-2164-8-66-S9.zip › Tools/miRNA/PhyloMethods.pm]

package Tools::miRNA::PhyloMethods;

=head1 NAME
    
    PhyloMethods

=head1 SYNOPSIS

    use Tools::miRNA::PhyloMethods;

=head1 DESCRIPTION

    Methods for miRNA data treatment
    1) parse_mirna() - parse miRNA mature and hairpin fasta file in to hashes
    2) get_fasta() - generate a fasta file that contains the miRNAs from specified genomes
    3) parse_family() - convert the report file into an array
    4) parse_struct() - parse the structure file to get the stem sequence
    5) parse_distance() - parse the distance file generated by Mega
    6) cal_hairpin_name()- given a mature miRNA name, deduce its precursor name

=head1 AUTHOR

   Yong Huang   12/20/2006 last modified

=head1 LICENSE AND COPYRIGHT

  All rights reserved

=cut
    
use vars qw(@ISA);
use vars qw(@EXPORT);
use Storable;
use Data::Dumper;

@ISA=("Exporter");

@EXPORT=qw(parse_mirna get_fasta parse_family parse_struct parse_distance cal_hname);


# parse_mirna - parse miRNA mature and hairpin fasta file in to hashes
#     outpu - refs to a hash of mature miRNAs and a hash to hairpin miRNAs

sub parse_mirna {
    my ($dn)=@_; # $dn - directory name for the data
    if (! $dn) {
	$dn="../release82/";
    }
    my @fns=("mature", "hairpin");
    # my %orgs=("hsa"=>1, "mmu"=>1, "dre"=>1, "gga"=>1, "dme"=>1, "cel"=>1);
    my %res=();
 	foreach my $nm (@fns) {
    	my $fn=$dn.$nm.".fa";	
    	my %hash=();	
    	my $id="";
    	my $seq="";
    	open FILE, $fn;
    	while (<FILE>) {
        	chomp;
        	next if /^\#/;
        	s/\cM//g;
       	 	if (/^>(.*)/) {
            	if ($id) {
                	$hash{($id)}=$seq;
                	$seq="";
           	 	}
            	$id=$1;
            	$id=~s/\s/-/g;
		my @tmp=split("-",$id);
		push @tmp,"" if $#tmp<2;
		$id=join("-",($tmp[0], $tmp[1], $tmp[2]));
		$id.="-".$tmp[3] if $tmp[3] && $tmp[3]=~/^\d/;
		$id=join("-",($tmp[0], $tmp[1])) if $tmp[1]=~/MIR/ || $tmp[1]=~/bantam/ || $tmp[0]=~/osa|ath|zma/;
	    }
	        else {
	            $seq.=$_;
	        }
	    }
	    $hash{($id)}=$seq;
	    close FILE;
    	$res{$nm}={%hash};
 	}
 	return \%res;
}

# get_fasta: generate a fasta file that contains the miRNAs from specified genomes
#            input  -> ref of an array of organism names,
#                      ref of the miRNA hash (hairpin or mature)
#            output -> a newline delimited string equivalent to a fasta file
#                      a ref of hash of information of the miRNAs such as length and GC content
sub get_fasta {
    my ($rorgs, $h)=@_;
    my @ks=sort {$a cmp $b} keys %{$h};
    my $str="";
    my %info=();
    foreach my $org (@$rorgs) {
        foreach my $k (@ks) {
            if ($k=~/^$org/) {
                $str.= ">".$k."\n";
                $str.=$h->{$k}."\n";
                $info{$k}={};
                $info{$k}->{'length'}=length($h->{$k});
                $info{$k}->{'GC'}=&cal_gc(uc($h->{$k}));
            }
        }
    }
    return ($str,\%info);
}

sub cal_gc {
    my ($str)=@_;
    my $len=length($str);
    $str=~s/[^GC]//g;
    return int(length($str)/$len*100)/100;
}

# parse_family : convert the report file into an array
#                (to be used in conjugation with other methods)
#                input  -> filename
#                output -> a ref to an array of arrayes

sub parse_family {
    my ($fn)=@_;
    my @res=();
    open FILE, $fn;
    while (<FILE>) {
        chomp;
        next if length($_)<3;
        next if /^\s/;
        next if /^\#/;
        s/\s*$//;
        my @group=(); # miRNAs in a family
        my @line=split(/\|/,$_);
        foreach my $grp (@line) {
            my @mrs=split(" ",$grp);
            my $org=shift @mrs;
            # next if $org ne "hsa";
            foreach my $mr (@mrs) {
                my $mrname=$org."-".$mr;
                push @group,$mrname;
            }
        }
        @group=sort {$a cmp $b} @group;
        push @res,[@group];
    }
    return \@res;
}

# parse_struct: parse the structure file to get the stem sequence
#               input  -> mirna.str from miRNA registry
#               output -> hashes containing concatenated stem sequences

sub parse_struct {
    my ($fn)=@_;
    $fn="/home/yongh/Project/miRNA_phylogeny/data/miRNA_200412.str" if ! $fn;
    my $id="";
    my $str="";
    my %h=();
    open FILE, $fn;
    while (<FILE>) {
        chomp;
        if ($id && /^>(.*)/) {
            $h{$id}=$str;
            $id=$1;
            $str="";
        }
        elsif (! $id) {
            /^>(.*)/;
            $id=$1;
        }
        else {
            $str.=$_."\n";
        }
    }

    my @ks=keys %h;

    my %mh=();
    my %ph=();
    foreach (@ks) {
        my ($id, $score, $mstr)=split(" ", $_);
        $mstr=~/\[(.*):(\d*)-(\d*)\]/;
        my $mid=$1;
        my $mstt=$2;
        my $mend=$3;
        my $str=$h{$_};
        my @lines=split("\n", $str);
        my $maxlen=length($lines[3]);
        my $str5="";
        my $str3="";
        my $s1=-1;
        my $e1=-1;
        my $s2=-1;
        my $e2=-1;
        for (my $i=0; $i<=$maxlen-1; $i++) {
            my $chr=substr($lines[1],$i,1);
            $chr=substr($lines[2],$i,1) if ($chr eq " ");
            $str5.=$chr;
            if ($s1<0 && ord($chr)>65 && ord($chr)<90) {
                $s1=$i;
            }
            if ($s1>=0 && ord($chr)>65 && ord($chr)<90) {
                $e1=$i;
            }
            $chr=substr($lines[4],$i,1);
            $chr=substr($lines[5],$i,1) if ($chr eq " ");
            $str3.=$chr;
            if ($e2<0 && ord($chr)>65 && ord($chr)<90) {
                $e2=$i;
            }
            if ($e2>=0 && ord($chr)>65 && ord($chr)<90 ) {
            $s2=$i;
        }
        }
        my $midchr=substr($lines[3],$maxlen-1,1);
        if ($midchr=~/\w/) {
            $str5.=$midchr;
        }

        my ($ms1, $me1, $ms2, $me2)=(-1, -1, -1, -1);
        for (my $i=0; $i<=$maxlen-1; $i++) {
            if ($s2<0) {
                next if $i<$s1;
                my $chr=substr($lines[3],$i,1);
                if ($me2<0 && $chr eq '|') {
                    $me2=$i;
            }

                if ($me2>=0 && $i<$e1 && $chr eq '|') {
                    $ms2=$i;
                }
            }
            elsif ($s1<0) {
                next if $i<$e2;
                my $chr=substr($lines[3],$i,1);
                if ($ms1<0 && $chr eq '|') {
                    $ms1=$i;
                }
                if ($ms1>=0 && $i<$s2 && $chr eq '|') {
                    $me1=$i;
                }
            }
        }

        # output of flanking sequence
        my $outseq="";
        my $pairseq="";
        if ($s1*$e2>0) {
            # use $s1 $e1 $s2 $e2
            $outseq=substr($str5, 0, $s1).substr($str5, $e1+1);
            $pairseq=substr($str5, $s1, $e1-$s1+1);
            $outseq.=reverse(substr($str3,0, $e2).substr($str3, $s2+1));
            $pairseq.=reverse(substr($str3, $e2, $s2-$e2+1));
        }
        elsif ($s1>=0) {
            $outseq=substr($str5, 0, $s1).substr($str5, $e1+1);
            $outseq.=reverse(substr($str3,0, $me2).substr($str3, $ms2+1));
            $pairseq=substr($str5, $s1, $e1-$s1+1);
            $pairseq.=reverse(substr($str3,$me2, $ms2-$me2+1));
        }
        elsif ($e2>=0) {
            $outseq=substr($str5, 0, $ms1).substr($str5, $me1+1);
            $outseq.=reverse(substr($str3,0, $e2).substr($str3, $s2+1));
            $pairseq=substr($str5, $ms1, $me1-$ms1+1);
            $pairseq.=reverse(substr($str3,$e2, $s2-$e2+1));
        }
        $outseq=~s/-//g;
        $outseq=~s/\s//g;
        $pairseq=~s/\s//g;
        $pairseq=~s/-//g;
        $mh{$id}=uc($outseq);
        $ph{$id}=uc($pairseq);
    }
    return (\%mh, \%ph);
}


# cal_hairpin_name : given a mature miRNA name, deduce its precursor name
#                    input  -> a mature miRNA name
#                    output -> a precursor name

sub cal_hname {
    my ($mn, $rh)=@_; # $rh is a reference to the %info generated by parse_fasta
    $mn=lc($mn);
    $mn=~s/-3p$|-5p$|\*//g;
    my $mname="";
    if ($rh->{$mn}) {
        $mname=$mn;
    }
    else {
        my @tmp=split("-",$mn);
        $mname=join("-",($tmp[0],$tmp[1],$tmp[2]));
        if (! $rh->{$mname}) {
            my $tname=$mname."-1";
            if ($rh->{$tname}) {
                $mname=$tname;
            }
        }
    }
    return $mname;
}

# parse_distance : parse the distance file generated by mega2
#                  input  -> file name
#                  output -> 3 hash refs for id-> name, name->id, id,id->dist

sub parse_distance {
    my ($fn)=@_;
    die "Not a valid file name\n" if ! $fn;
    my %ids=(); # to store the miRNA names
    my %mns=(); # to store the miRNA indice
    my %mx=(); # to store the distance matrix

    open FILE, $fn;
    while (<FILE>) {
        chomp;
        next if !/^\[/;
        if (/\[.*?(\d*)\].*\#(.*)/) {
            $ids{$1}=$2;
            $mns{lc($2)}=$1;
            $mx{$1}={};
        }
        elsif (/\./ && /\[.*?(\d*)\]/ ) {
            my $idx=$1;
            my @line=split(" ",$_);
            shift @line if $line[0] eq "[";
            for (my $i=1; $i<=$#line; $i++) {
                my $val=$line[$i];
                $val=1 if ($val!~/\d/);
                $mx{$idx}->{$i}=$val;
                $mx{$i}->{$idx}=$val;
            }
        }
    }
    # for each miRNA, sort other miRNAs by distance
    my @ks=sort keys %mx;
    my %smx=(); # to store the closest miRNAs to a miRNA
    for (my $i=0; $i<=$#ks; $i++) {
        my @ids=();
        my %tmp=%{$mx{$ks[$i]}};
        # print Dumper(\%tmp),"\n";
        @ids=sort {$tmp{$a} <=> $tmp{$b}} keys %tmp;
        $smx{$ks[$i]}=[@ids];
        # print $i," ",$#ids,"\n";
        undef %tmp;
        undef @ids;
    }
    return (\%ids, \%mns, \%mx, \%smx);
}
