# Supplementary material for: A bootstrap based analysis pipeline for efficient classification of phylogenetically related animal miRNAs
Source: BMC Genomics. 2007 Mar 6;8:66. doi: 10.1186/1471-2164-8-66 (PMC1832191; doi:10.1186/1471-2164-8-66)
Supplement: Additional File 9 — The software and instruction for the PBC analysis pipeline. The PERL scripts of the programs used in the PBC analysis pipeline, and the instructions. The miRNAs sequences are retrieved from miRBase [10] (Release 8.2). [file 1471-2164-8-66-S9.zip › Tools/miRNA/treeNode.pm]

package Tools::miRNA::treeNode;

=head1 NAME

    treeNode.pm

=head1 SYNOPSIS

    use Tools::miRNA::treeNode

=head1 DESCRIPTION

    the definition of a treeNode object

=head1 AUTHOR

   Yong Huang   12/20/2006 last modified

=head1 LICENSE AND COPYRIGHT

  All rights reserved

=cut

use Carp;
our $AUTOLOAD;

my %fields=(id=>undef,
	    leaf=>0, # 1 -> leaf, no child is allowed, 0 for internal nodes
	    dad=>undef, # the index number of the dat node
	    gene=>undef, # name of the taxa, n/a for internal nodes
	    bootstrap=>undef, # bootstrap value, n/a for leaf
	    dist=>undef, # distance to the dad
	    children=>undef);
sub new {
    my $that  = shift;
    my ($idx)=@_;
    my $class = ref($that) || $that;
    my $self  = {
        _permitted => \%fields,
        %fields,
    };
    $self->{'id'}=$idx if defined $idx;
    $self->{'children'}=[];
    bless $self, $class;
    return $self;
}

sub addChild {
    my $self=shift;
    my ($idx)=@_;
    if (defined $idx) {
		push @{$self->{'children'}},$idx;
    }
    else {
		print "ERROR: invalid node id when adding a child.\n";
    }
}

sub DESTROY{
    # print "Object destroyed!\n";
}

sub AUTOLOAD {
    my $self = shift;
    my $type = ref($self)
        or croak "$self is not an object";

    my $name = $AUTOLOAD;
    $name =~ s/.*://;   # strip fully-qualified portion

    unless (exists $self->{_permitted}->{$name} ) {
        croak "Can't access `$name' field in class $type";
    }

    if (@_) {
        return $self->{$name} = shift;
    } else {
        return $self->{$name};
    }
}
